# Supplementary material for: Cation-π interactions enabled water-stable perovskite X-ray flat mini-panel imager
Source: Nat Commun. 2024 Jan 4;15:257. doi: 10.1038/s41467-023-44644-7 (PMC10767000; doi:10.1038/s41467-023-44644-7)
Supplement: Supplementary file 6 — Supplementary Data 1 [file 41467_2023_44644_MOESM6_ESM.zip]

Archive with 5 entries (5 files):
- DFT simulation/final configurations of 1D.cif
- DFT simulation/final configurations of 2D.cif
- DFT simulation/initial configurations of 1D.cif
- DFT simulation/initial configurations of 2D.cif
- DFT simulation/molecular dynamic trajectories.docx
