# Supplementary material for: Cation-π interactions enabled water-stable perovskite X-ray flat mini-panel imager
Source: Nat Commun. 2024 Jan 4;15:257. doi: 10.1038/s41467-023-44644-7 (PMC10767000; doi:10.1038/s41467-023-44644-7)
Supplement: Supplementary file 6 — Supplementary Data 1 [file 41467_2023_44644_MOESM6_ESM.zip › DFT simulation/final configurations of 1D.cif]

#======================================================================
# CRYSTAL DATA
#----------------------------------------------------------------------
data_VESTA_phase_1

_chemical_name_common                  'I10 Pb3, 4(C10 H13 N2)                '
_cell_length_a                         9.780734
_cell_length_b                         11.963501
_cell_length_c                         13.870609
_cell_angle_alpha                      74.886246
_cell_angle_beta                       82.948586
_cell_angle_gamma                      78.656006
_cell_volume                           1531.888202
_space_group_name_H-M_alt              'P 1'
_space_group_IT_number                 1

loop_
_space_group_symop_operation_xyz
   'x, y, z'

loop_
   _atom_site_label
   _atom_site_occupancy
   _atom_site_fract_x
   _atom_site_fract_y
   _atom_site_fract_z
   _atom_site_adp_type
   _atom_site_B_iso_or_equiv
   _atom_site_type_symbol
   Pb1        1.0     0.000000     0.000000     0.000000    Biso  1.000000 Pb
   Pb2        1.0     0.096136     0.661230     0.957535    Biso  1.000000 Pb
   Pb3        1.0     0.903863     0.338770     0.042465    Biso  1.000000 Pb
   I1         1.0     0.097201     0.438311     0.153942    Biso  1.000000 I
   I2         1.0     0.902799     0.561689     0.846058    Biso  1.000000 I
   I3         1.0     0.378867     0.535364     0.856682    Biso  1.000000 I
   I4         1.0     0.621133     0.464636     0.143318    Biso  1.000000 I
   I5         1.0     0.813156     0.791242     0.070808    Biso  1.000000 I
   I6         1.0     0.186844     0.208758     0.929192    Biso  1.000000 I
   I7         1.0     0.264520     0.797170     0.081785    Biso  1.000000 I
   I8         1.0     0.735480     0.202830     0.918215    Biso  1.000000 I
   I9         1.0     0.951399     0.090554     0.203842    Biso  1.000000 I
   I10        1.0     0.048601     0.909446     0.796158    Biso  1.000000 I
   C1         1.0     0.509044     0.878533     0.442978    Biso  1.000000 C
   C2         1.0     0.490956     0.121467     0.557022    Biso  1.000000 C
   C3         1.0     0.466710     0.831214     0.543012    Biso  1.000000 C
   C4         1.0     0.533290     0.168786     0.456988    Biso  1.000000 C
   C5         1.0     0.412472     0.948093     0.372077    Biso  1.000000 C
   C6         1.0     0.587528     0.051907     0.627923    Biso  1.000000 C
   C7         1.0     0.270019     0.972627     0.404860    Biso  1.000000 C
   C8         1.0     0.729981     0.027373     0.595140    Biso  1.000000 C
   C9         1.0     0.492054     0.977623     0.277082    Biso  1.000000 C
   C10        1.0     0.507946     0.022377     0.722918    Biso  1.000000 C
   C11        1.0     0.443216     0.058858     0.180651    Biso  1.000000 C
   C12        1.0     0.556784     0.941142     0.819349    Biso  1.000000 C
   C13        1.0     0.629930     0.927103     0.294300    Biso  1.000000 C
   C14        1.0     0.370070     0.072897     0.705700    Biso  1.000000 C
   C15        1.0     0.228492     0.926608     0.504596    Biso  1.000000 C
   C16        1.0     0.771508     0.073392     0.495404    Biso  1.000000 C
   C17        1.0     0.325310     0.855865     0.572773    Biso  1.000000 C
   C18        1.0     0.674690     0.144135     0.427227    Biso  1.000000 C
   C19        1.0     0.452820     0.185570     0.179464    Biso  1.000000 C
   C20        1.0     0.547180     0.814430     0.820536    Biso  1.000000 C
   C21        1.0     0.815787     0.587898     0.492456    Biso  1.000000 C
   C22        1.0     0.184213     0.412102     0.507544    Biso  1.000000 C
   C23        1.0     0.853943     0.655654     0.550574    Biso  1.000000 C
   C24        1.0     0.146057     0.344346     0.449426    Biso  1.000000 C
   C25        1.0     0.953801     0.687248     0.344716    Biso  1.000000 C
   C26        1.0     0.046199     0.312752     0.655284    Biso  1.000000 C
   C27        1.0     0.989383     0.753213     0.404128    Biso  1.000000 C
   C28        1.0     0.010617     0.246787     0.595872    Biso  1.000000 C
   C29        1.0     0.867688     0.604362     0.389917    Biso  1.000000 C
   C30        1.0     0.132312     0.395638     0.610083    Biso  1.000000 C
   C31        1.0     0.940834     0.737198     0.506205    Biso  1.000000 C
   C32        1.0     0.059166     0.262802     0.493795    Biso  1.000000 C
   C33        1.0     0.737418     0.461190     0.425984    Biso  1.000000 C
   C34        1.0     0.262582     0.538810     0.574016    Biso  1.000000 C
   C35        1.0     0.732159     0.496709     0.513741    Biso  1.000000 C
   C36        1.0     0.267841     0.503291     0.486259    Biso  1.000000 C
   C37        1.0     0.658150     0.451351     0.613495    Biso  1.000000 C
   C38        1.0     0.341850     0.548649     0.386505    Biso  1.000000 C
   C39        1.0     0.593704     0.344543     0.616735    Biso  1.000000 C
   C40        1.0     0.406296     0.655457     0.383265    Biso  1.000000 C
   H1         1.0     0.542221     0.777412     0.595420    Biso  1.000000 H
   H2         1.0     0.457779     0.222588     0.404580    Biso  1.000000 H
   H3         1.0     0.193635     0.026538     0.352893    Biso  1.000000 H
   H4         1.0     0.806365     0.973462     0.647107    Biso  1.000000 H
   H5         1.0     0.730925     0.827620     0.424759    Biso  1.000000 H
   H6         1.0     0.269075     0.172380     0.575241    Biso  1.000000 H
   H7         1.0     0.335347     0.052844     0.170240    Biso  1.000000 H
   H8         1.0     0.664653     0.947156     0.829760    Biso  1.000000 H
   H9         1.0     0.509097     0.033472     0.116825    Biso  1.000000 H
   H10        1.0     0.490903     0.966528     0.883175    Biso  1.000000 H
   H11        1.0     0.723294     0.931655     0.243279    Biso  1.000000 H
   H12        1.0     0.276706     0.068345     0.756721    Biso  1.000000 H
   H13        1.0     0.119064     0.946029     0.531904    Biso  1.000000 H
   H14        1.0     0.880936     0.053971     0.468096    Biso  1.000000 H
   H15        1.0     0.288298     0.821566     0.650378    Biso  1.000000 H
   H16        1.0     0.711702     0.178434     0.349622    Biso  1.000000 H
   H17        1.0     0.374638     0.220101     0.233021    Biso  1.000000 H
   H18        1.0     0.625362     0.779899     0.766979    Biso  1.000000 H
   H19        1.0     0.556799     0.191095     0.197912    Biso  1.000000 H
   H20        1.0     0.443201     0.808905     0.802088    Biso  1.000000 H
   H21        1.0     0.819016     0.643168     0.629858    Biso  1.000000 H
   H22        1.0     0.180984     0.356832     0.370142    Biso  1.000000 H
   H23        1.0     0.990740     0.700197     0.265806    Biso  1.000000 H
   H24        1.0     0.009260     0.299803     0.734194    Biso  1.000000 H
   H25        1.0     0.055412     0.819192     0.371036    Biso  1.000000 H
   H26        1.0     0.944588     0.180808     0.628963    Biso  1.000000 H
   H27        1.0     0.972831     0.788865     0.551016    Biso  1.000000 H
   H28        1.0     0.027169     0.211135     0.448984    Biso  1.000000 H
   H29        1.0     0.848605     0.508986     0.283432    Biso  1.000000 H
   H30        1.0     0.151395     0.491014     0.716568    Biso  1.000000 H
   H31        1.0     0.694375     0.391231     0.410274    Biso  1.000000 H
   H32        1.0     0.305625     0.608769     0.589726    Biso  1.000000 H
   H33        1.0     0.576102     0.521538     0.633022    Biso  1.000000 H
   H34        1.0     0.423898     0.478462     0.366978    Biso  1.000000 H
   H35        1.0     0.732146     0.428591     0.672471    Biso  1.000000 H
   H36        1.0     0.267854     0.571409     0.327529    Biso  1.000000 H
   H37        1.0     0.508670     0.244791     0.025802    Biso  1.000000 H
   H38        1.0     0.491330     0.755209     0.974198    Biso  1.000000 H
   H39        1.0     0.438951     0.352865     0.081366    Biso  1.000000 H
   H40        1.0     0.561049     0.647135     0.918634    Biso  1.000000 H
   H41        1.0     0.334828     0.270156     0.053086    Biso  1.000000 H
   H42        1.0     0.665172     0.729844     0.946914    Biso  1.000000 H
   H43        1.0     0.474961     0.229076     0.719394    Biso  1.000000 H
   H44        1.0     0.525039     0.770924     0.280606    Biso  1.000000 H
   H45        1.0     0.431628     0.369729     0.729171    Biso  1.000000 H
   H46        1.0     0.568372     0.630271     0.270829    Biso  1.000000 H
   H47        1.0     0.578229     0.285153     0.774667    Biso  1.000000 H
   H48        1.0     0.421771     0.714847     0.225333    Biso  1.000000 H
   H49        1.0     0.519289     0.363378     0.559228    Biso  1.000000 H
   H50        1.0     0.480711     0.636622     0.440772    Biso  1.000000 H
   H51        1.0     0.673324     0.269129     0.606548    Biso  1.000000 H
   H52        1.0     0.326676     0.730871     0.393452    Biso  1.000000 H
   N1         1.0     0.639568     0.867474     0.392972    Biso  1.000000 N
   N2         1.0     0.360432     0.132526     0.607028    Biso  1.000000 N
   N3         1.0     0.816054     0.527421     0.351148    Biso  1.000000 N
   N4         1.0     0.183946     0.472579     0.648852    Biso  1.000000 N
   N5         1.0     0.430743     0.268332     0.078994    Biso  1.000000 N
   N6         1.0     0.569257     0.731668     0.921006    Biso  1.000000 N
   N7         1.0     0.513825     0.305186     0.715453    Biso  1.000000 N
   N8         1.0     0.486175     0.694814     0.284547    Biso  1.000000 N
