# Supplementary material for: Cation-π interactions enabled water-stable perovskite X-ray flat mini-panel imager
Source: Nat Commun. 2024 Jan 4;15:257. doi: 10.1038/s41467-023-44644-7 (PMC10767000; doi:10.1038/s41467-023-44644-7)
Supplement: Supplementary file 6 — Supplementary Data 1 [file 41467_2023_44644_MOESM6_ESM.zip › DFT simulation/final configurations of 2D.cif]

#======================================================================
# CRYSTAL DATA
#----------------------------------------------------------------------
data_VESTA_phase_1

_chemical_name_common                  '3D\Atomistic\(2)                      '
_cell_length_a                         19.592325
_cell_length_b                         8.559484
_cell_length_c                         8.951215
_cell_angle_alpha                      88.493996
_cell_angle_beta                       93.864281
_cell_angle_gamma                      82.854767
_cell_volume                           1485.165137
_space_group_name_H-M_alt              'P 1'
_space_group_IT_number                 1

loop_
_space_group_symop_operation_xyz
   'x, y, z'

loop_
   _atom_site_label
   _atom_site_occupancy
   _atom_site_fract_x
   _atom_site_fract_y
   _atom_site_fract_z
   _atom_site_adp_type
   _atom_site_B_iso_or_equiv
   _atom_site_type_symbol
   I1         1.0     0.460448     0.646617     0.355330    Biso  1.000000 I
   I2         1.0     0.650362     0.913700     0.564591    Biso  1.000000 I
   I3         1.0     0.519404     0.117780     0.217532    Biso  1.000000 I
   I4         1.0     0.322672     0.427755     0.028396    Biso  1.000000 I
   I5         1.0     0.508362     0.257486     0.747938    Biso  1.000000 I
   I6         1.0     0.320770     0.082974     0.509556    Biso  1.000000 I
   I7         1.0     0.454576     0.767186     0.832572    Biso  1.000000 I
   I8         1.0     0.649535     0.478896     0.098269    Biso  1.000000 I
   C1         1.0     0.081356     0.695838     0.283041    Biso  1.000000 C
   C2         1.0     0.037964     0.642640     0.170127    Biso  1.000000 C
   C3         1.0     0.132300     0.592158     0.371015    Biso  1.000000 C
   C4         1.0     0.137894     0.429747     0.344582    Biso  1.000000 C
   C5         1.0     0.168123     0.688523     0.471442    Biso  1.000000 C
   C6         1.0     0.226091     0.636930     0.587083    Biso  1.000000 C
   C7         1.0     0.138269     0.841931     0.441508    Biso  1.000000 C
   C8         1.0     0.095063     0.376936     0.231811    Biso  1.000000 C
   C9         1.0     0.045912     0.481966     0.144828    Biso  1.000000 C
   C10        1.0     0.287411     0.542285     0.520882    Biso  1.000000 C
   C11        1.0     0.909321     0.049099     0.065647    Biso  1.000000 C
   C12        1.0     0.952113     0.124885     0.163499    Biso  1.000000 C
   C13        1.0     0.850398     0.983518     0.113177    Biso  1.000000 C
   C14        1.0     0.835887     0.993199     0.264906    Biso  1.000000 C
   C15        1.0     0.818294     0.919831     0.982837    Biso  1.000000 C
   C16        1.0     0.754043     0.841549     0.970157    Biso  1.000000 C
   C17        1.0     0.857732     0.948607     0.865343    Biso  1.000000 C
   C18        1.0     0.878476     0.068413     0.362406    Biso  1.000000 C
   C19        1.0     0.935715     0.134749     0.312353    Biso  1.000000 C
   C20        1.0     0.689679     0.952176     0.003609    Biso  1.000000 C
   C21        1.0     0.887429     0.520495     0.755858    Biso  1.000000 C
   C22        1.0     0.943883     0.602865     0.737812    Biso  1.000000 C
   C23        1.0     0.845645     0.476317     0.631138    Biso  1.000000 C
   C24        1.0     0.861757     0.516500     0.485359    Biso  1.000000 C
   C25        1.0     0.793598     0.392226     0.689699    Biso  1.000000 C
   C26        1.0     0.737805     0.324986     0.599170    Biso  1.000000 C
   C27        1.0     0.805107     0.388226     0.843634    Biso  1.000000 C
   C28        1.0     0.918299     0.596689     0.467057    Biso  1.000000 C
   C29        1.0     0.958957     0.639419     0.591938    Biso  1.000000 C
   C30        1.0     0.670603     0.437754     0.581877    Biso  1.000000 C
   C31        1.0     0.088790     0.954855     0.797192    Biso  1.000000 C
   C32        1.0     0.040051     0.047230     0.699515    Biso  1.000000 C
   C33        1.0     0.138234     0.021257     0.892523    Biso  1.000000 C
   C34        1.0     0.137228     0.186067     0.888146    Biso  1.000000 C
   C35        1.0     0.180242     0.892064     0.973589    Biso  1.000000 C
   C36        1.0     0.239529     0.898265     0.087009    Biso  1.000000 C
   C37        1.0     0.155533     0.756636     0.926044    Biso  1.000000 C
   C38        1.0     0.088660     0.277959     0.791808    Biso  1.000000 C
   C39        1.0     0.040451     0.210108     0.698309    Biso  1.000000 C
   C40        1.0     0.295778     0.984261     0.024506    Biso  1.000000 C
   H1         1.0     0.000052     0.724950     0.103658    Biso  1.000000 H
   H2         1.0     0.175451     0.345385     0.409782    Biso  1.000000 H
   H3         1.0     0.053285     0.943353     0.292821    Biso  1.000000 H
   H4         1.0     0.208501     0.563129     0.676399    Biso  1.000000 H
   H5         1.0     0.242723     0.741226     0.641447    Biso  1.000000 H
   H6         1.0     0.150708     0.949261     0.493020    Biso  1.000000 H
   H7         1.0     0.100451     0.251822     0.208241    Biso  1.000000 H
   H8         1.0     0.014359     0.436161     0.055102    Biso  1.000000 H
   H9         1.0     0.273203     0.434506     0.470438    Biso  1.000000 H
   H10        1.0     0.309565     0.610762     0.435280    Biso  1.000000 H
   H11        1.0     0.375921     0.576548     0.661196    Biso  1.000000 H
   H12        1.0     0.374917     0.390477     0.610311    Biso  1.000000 H
   H13        1.0     0.325611     0.462078     0.743379    Biso  1.000000 H
   H14        1.0     0.995875     0.176995     0.123618    Biso  1.000000 H
   H15        1.0     0.791923     0.943103     0.306639    Biso  1.000000 H
   H16        1.0     0.949197     0.058903     0.850153    Biso  1.000000 H
   H17        1.0     0.758069     0.735813     0.044924    Biso  1.000000 H
   H18        1.0     0.746744     0.801394     0.854993    Biso  1.000000 H
   H19        1.0     0.850838     0.917713     0.748867    Biso  1.000000 H
   H20        1.0     0.867149     0.077927     0.479735    Biso  1.000000 H
   H21        1.0     0.967175     0.196894     0.390115    Biso  1.000000 H
   H22        1.0     0.687298     0.974804     0.123328    Biso  1.000000 H
   H23        1.0     0.686903     0.065867     0.942337    Biso  1.000000 H
   H24        1.0     0.622844     0.876938     0.836967    Biso  1.000000 H
   H25        1.0     0.582028     0.947906     0.986398    Biso  1.000000 H
   H26        1.0     0.627432     0.766742     0.998895    Biso  1.000000 H
   H27        1.0     0.974739     0.636890     0.834864    Biso  1.000000 H
   H28        1.0     0.830522     0.484354     0.387928    Biso  1.000000 H
   H29        1.0     0.880408     0.476140     0.990088    Biso  1.000000 H
   H30        1.0     0.755258     0.298199     0.486959    Biso  1.000000 H
   H31        1.0     0.727486     0.212173     0.649678    Biso  1.000000 H
   H32        1.0     0.777170     0.337005     0.929377    Biso  1.000000 H
   H33        1.0     0.932152     0.627154     0.355024    Biso  1.000000 H
   H34        1.0     0.003011     0.701681     0.571191    Biso  1.000000 H
   H35        1.0     0.678489     0.555459     0.539851    Biso  1.000000 H
   H36        1.0     0.646514     0.450051     0.688897    Biso  1.000000 H
   H37        1.0     0.615367     0.258629     0.496604    Biso  1.000000 H
   H38        1.0     0.571185     0.439369     0.473193    Biso  1.000000 H
   H39        1.0     0.634419     0.387073     0.362285    Biso  1.000000 H
   H40        1.0     0.003996     0.993464     0.624658    Biso  1.000000 H
   H41        1.0     0.173986     0.242564     0.958515    Biso  1.000000 H
   H42        1.0     0.076513     0.714732     0.762356    Biso  1.000000 H
   H43        1.0     0.222251     0.956503     0.189077    Biso  1.000000 H
   H44        1.0     0.261203     0.776555     0.121562    Biso  1.000000 H
   H45        1.0     0.173495     0.635055     0.960423    Biso  1.000000 H
   H46        1.0     0.087630     0.405697     0.787808    Biso  1.000000 H
   H47        1.0     0.003306     0.286603     0.624454    Biso  1.000000 H
   H48        1.0     0.278146     0.108871     0.996231    Biso  1.000000 H
   H49        1.0     0.315678     0.929035     0.924287    Biso  1.000000 H
   H50        1.0     0.380681     0.869512     0.161609    Biso  1.000000 H
   H51        1.0     0.392114     0.050764     0.105272    Biso  1.000000 H
   H52        1.0     0.339673     0.025116     0.241249    Biso  1.000000 H
   N1         1.0     0.086205     0.846471     0.329302    Biso  1.000000 N
   N2         1.0     0.343956     0.490399     0.639756    Biso  1.000000 N
   N3         1.0     0.912501     0.024650     0.914963    Biso  1.000000 N
   N4         1.0     0.626124     0.881470     0.954149    Biso  1.000000 N
   N5         1.0     0.861014     0.465681     0.883437    Biso  1.000000 N
   N6         1.0     0.619926     0.376033     0.472493    Biso  1.000000 N
   N7         1.0     0.100421     0.794019     0.821644    Biso  1.000000 N
   N8         1.0     0.355343     0.982187     0.138234    Biso  1.000000 N
   Pb1        1.0     0.483925     0.965621     0.539611    Biso  1.000000 Pb
   Pb2        1.0     0.483976     0.452846     0.048496    Biso  1.000000 Pb
