# Supplementary material for: Cation-π interactions enabled water-stable perovskite X-ray flat mini-panel imager
Source: Nat Commun. 2024 Jan 4;15:257. doi: 10.1038/s41467-023-44644-7 (PMC10767000; doi:10.1038/s41467-023-44644-7)
Supplement: Supplementary file 6 — Supplementary Data 1 [file 41467_2023_44644_MOESM6_ESM.zip › DFT simulation/initial configurations of 1D.cif]

#======================================================================
# CRYSTAL DATA
#----------------------------------------------------------------------
data_VESTA_phase_1

_chemical_name_common                  'I10 Pb3, 4(C10 H13 N2)'
_cell_length_a                         9.483500
_cell_length_b                         11.834500
_cell_length_c                         13.711300
_cell_angle_alpha                      75.258003
_cell_angle_beta                       83.017998
_cell_angle_gamma                      78.936996
_cell_volume                           1456.246579
_space_group_name_H-M_alt              'P 1'
_space_group_IT_number                 1

loop_
_space_group_symop_operation_xyz
   'x, y, z'

loop_
   _atom_site_label
   _atom_site_occupancy
   _atom_site_fract_x
   _atom_site_fract_y
   _atom_site_fract_z
   _atom_site_adp_type
   _atom_site_B_iso_or_equiv
   _atom_site_type_symbol
   Pb1        1.0     0.000000     0.000000     0.000000    Biso  1.000000 Pb
   Pb2        1.0     0.094540     0.662940     0.958830    Biso  1.000000 Pb
   Pb3        1.0     0.905460     0.337060     0.041170    Biso  1.000000 Pb
   I1         1.0     0.099790     0.439330     0.153770    Biso  1.000000 I
   I2         1.0     0.900210     0.560670     0.846230    Biso  1.000000 I
   I3         1.0     0.374700     0.537770     0.854320    Biso  1.000000 I
   I4         1.0     0.625300     0.462230     0.145680    Biso  1.000000 I
   I5         1.0     0.806970     0.792390     0.077530    Biso  1.000000 I
   I6         1.0     0.193030     0.207610     0.922470    Biso  1.000000 I
   I7         1.0     0.264490     0.798360     0.087230    Biso  1.000000 I
   I8         1.0     0.735510     0.201640     0.912770    Biso  1.000000 I
   I9         1.0     0.957290     0.092990     0.202870    Biso  1.000000 I
   I10        1.0     0.042710     0.907010     0.797130    Biso  1.000000 I
   C1         1.0     0.511500     0.880100     0.443900    Biso  1.000000 C
   C2         1.0     0.488500     0.119900     0.556100    Biso  1.000000 C
   C3         1.0     0.468300     0.831600     0.544300    Biso  1.000000 C
   C4         1.0     0.531700     0.168400     0.455700    Biso  1.000000 C
   C5         1.0     0.412600     0.950200     0.373800    Biso  1.000000 C
   C6         1.0     0.587400     0.049800     0.626200    Biso  1.000000 C
   C7         1.0     0.267200     0.975500     0.407500    Biso  1.000000 C
   C8         1.0     0.732800     0.024500     0.592500    Biso  1.000000 C
   C9         1.0     0.495500     0.979900     0.277900    Biso  1.000000 C
   C10        1.0     0.504500     0.020100     0.722100    Biso  1.000000 C
   C11        1.0     0.444100     0.060900     0.180200    Biso  1.000000 C
   C12        1.0     0.555900     0.939100     0.819800    Biso  1.000000 C
   C13        1.0     0.635500     0.929200     0.294300    Biso  1.000000 C
   C14        1.0     0.364500     0.070800     0.705700    Biso  1.000000 C
   C15        1.0     0.225800     0.929100     0.507700    Biso  1.000000 C
   C16        1.0     0.774200     0.070900     0.492300    Biso  1.000000 C
   C17        1.0     0.324600     0.857600     0.575100    Biso  1.000000 C
   C18        1.0     0.675400     0.142400     0.424900    Biso  1.000000 C
   C19        1.0     0.454300     0.187500     0.179600    Biso  1.000000 C
   C20        1.0     0.545700     0.812500     0.820400    Biso  1.000000 C
   C21        1.0     0.820700     0.587300     0.492600    Biso  1.000000 C
   C22        1.0     0.179300     0.412700     0.507400    Biso  1.000000 C
   C23        1.0     0.860500     0.655100     0.551300    Biso  1.000000 C
   C24        1.0     0.139500     0.344900     0.448700    Biso  1.000000 C
   C25        1.0     0.961500     0.688200     0.344400    Biso  1.000000 C
   C26        1.0     0.038500     0.311800     0.655600    Biso  1.000000 C
   C27        1.0     0.998800     0.753600     0.404300    Biso  1.000000 C
   C28        1.0     0.001200     0.246400     0.595700    Biso  1.000000 C
   C29        1.0     0.872000     0.605600     0.389000    Biso  1.000000 C
   C30        1.0     0.128000     0.394400     0.611000    Biso  1.000000 C
   C31        1.0     0.949500     0.736400     0.507300    Biso  1.000000 C
   C32        1.0     0.050500     0.263600     0.492700    Biso  1.000000 C
   C33        1.0     0.737400     0.460800     0.425300    Biso  1.000000 C
   C34        1.0     0.262600     0.539200     0.574700    Biso  1.000000 C
   C35        1.0     0.734300     0.495500     0.513400    Biso  1.000000 C
   C36        1.0     0.265700     0.504500     0.486600    Biso  1.000000 C
   C37        1.0     0.656000     0.450200     0.614200    Biso  1.000000 C
   C38        1.0     0.344000     0.549800     0.385800    Biso  1.000000 C
   C39        1.0     0.589800     0.343300     0.614600    Biso  1.000000 C
   C40        1.0     0.410200     0.656700     0.385400    Biso  1.000000 C
   H1         1.0     0.535554     0.782471     0.589780    Biso  1.000000 H
   H2         1.0     0.464446     0.217529     0.410220    Biso  1.000000 H
   H3         1.0     0.198593     0.023366     0.362609    Biso  1.000000 H
   H4         1.0     0.801407     0.976634     0.637391    Biso  1.000000 H
   H5         1.0     0.725151     0.826007     0.419408    Biso  1.000000 H
   H6         1.0     0.274849     0.173993     0.580592    Biso  1.000000 H
   H7         1.0     0.343144     0.054745     0.173982    Biso  1.000000 H
   H8         1.0     0.656856     0.945255     0.826018    Biso  1.000000 H
   H9         1.0     0.504377     0.037311     0.122155    Biso  1.000000 H
   H10        1.0     0.495623     0.962689     0.877845    Biso  1.000000 H
   H11        1.0     0.714220     0.935938     0.244422    Biso  1.000000 H
   H12        1.0     0.285780     0.064062     0.755578    Biso  1.000000 H
   H13        1.0     0.127619     0.946364     0.531485    Biso  1.000000 H
   H14        1.0     0.872381     0.053636     0.468515    Biso  1.000000 H
   H15        1.0     0.292011     0.826360     0.643267    Biso  1.000000 H
   H16        1.0     0.707989     0.173640     0.356733    Biso  1.000000 H
   H17        1.0     0.383145     0.214142     0.231647    Biso  1.000000 H
   H18        1.0     0.616855     0.785858     0.768353    Biso  1.000000 H
   H19        1.0     0.551509     0.190093     0.197426    Biso  1.000000 H
   H20        1.0     0.448491     0.809907     0.802574    Biso  1.000000 H
   H21        1.0     0.826590     0.645318     0.620545    Biso  1.000000 H
   H22        1.0     0.173410     0.354682     0.379455    Biso  1.000000 H
   H23        1.0     0.995670     0.699087     0.275119    Biso  1.000000 H
   H24        1.0     0.004330     0.300913     0.724881    Biso  1.000000 H
   H25        1.0     0.058678     0.811395     0.375671    Biso  1.000000 H
   H26        1.0     0.941322     0.188605     0.624329    Biso  1.000000 H
   H27        1.0     0.978333     0.781693     0.547146    Biso  1.000000 H
   H28        1.0     0.021667     0.218307     0.452854    Biso  1.000000 H
   H29        1.0     0.829991     0.522865     0.286178    Biso  1.000000 H
   H30        1.0     0.170009     0.477135     0.713822    Biso  1.000000 H
   H31        1.0     0.691620     0.399314     0.417494    Biso  1.000000 H
   H32        1.0     0.308380     0.600686     0.582506    Biso  1.000000 H
   H33        1.0     0.579052     0.513999     0.629708    Biso  1.000000 H
   H34        1.0     0.420948     0.486001     0.370292    Biso  1.000000 H
   H35        1.0     0.724248     0.428433     0.667727    Biso  1.000000 H
   H36        1.0     0.275752     0.571567     0.332273    Biso  1.000000 H
   H37        1.0     0.494287     0.248258     0.030853    Biso  1.000000 H
   H38        1.0     0.505713     0.751742     0.969147    Biso  1.000000 H
   H39        1.0     0.432343     0.345675     0.081637    Biso  1.000000 H
   H40        1.0     0.567657     0.654325     0.918363    Biso  1.000000 H
   H41        1.0     0.337603     0.268739     0.061882    Biso  1.000000 H
   H42        1.0     0.662397     0.731261     0.938118    Biso  1.000000 H
   H43        1.0     0.464610     0.240041     0.710189    Biso  1.000000 H
   H44        1.0     0.535390     0.759959     0.289811    Biso  1.000000 H
   H45        1.0     0.423740     0.365910     0.716131    Biso  1.000000 H
   H46        1.0     0.576260     0.634090     0.283869    Biso  1.000000 H
   H47        1.0     0.553207     0.291456     0.764449    Biso  1.000000 H
   H48        1.0     0.446793     0.708544     0.235551    Biso  1.000000 H
   H49        1.0     0.529728     0.362388     0.556492    Biso  1.000000 H
   H50        1.0     0.470272     0.637612     0.443508    Biso  1.000000 H
   H51        1.0     0.667543     0.276575     0.606566    Biso  1.000000 H
   H52        1.0     0.332457     0.723425     0.393434    Biso  1.000000 H
   N1         1.0     0.645600     0.867300     0.392900    Biso  1.000000 N
   N2         1.0     0.354400     0.132700     0.607100    Biso  1.000000 N
   N3         1.0     0.816700     0.528200     0.349600    Biso  1.000000 N
   N4         1.0     0.183300     0.471800     0.650400    Biso  1.000000 N
   N5         1.0     0.426900     0.270700     0.078550    Biso  1.000000 N
   N6         1.0     0.573100     0.729300     0.921450    Biso  1.000000 N
   N7         1.0     0.498900     0.306600     0.710800    Biso  1.000000 N
   N8         1.0     0.501100     0.693400     0.289200    Biso  1.000000 N
