# Supplementary material for: Cation-π interactions enabled water-stable perovskite X-ray flat mini-panel imager
Source: Nat Commun. 2024 Jan 4;15:257. doi: 10.1038/s41467-023-44644-7 (PMC10767000; doi:10.1038/s41467-023-44644-7)
Supplement: Supplementary file 6 — Supplementary Data 1 [file 41467_2023_44644_MOESM6_ESM.zip › DFT simulation/initial configurations of 2D.cif]

#======================================================================
# CRYSTAL DATA
#----------------------------------------------------------------------
data_VESTA_phase_1

_chemical_name_common                  'Autosave\of\3D\Atomistic\(8)'
_cell_length_a                         18.500000
_cell_length_b                         8.562000
_cell_length_c                         8.727300
_cell_angle_alpha                      90.000000
_cell_angle_beta                       99.530998
_cell_angle_gamma                      90.000000
_cell_volume                           1363.296011
_space_group_name_H-M_alt              'P 1'
_space_group_IT_number                 1

loop_
_space_group_symop_operation_xyz
   'x, y, z'

loop_
   _atom_site_label
   _atom_site_occupancy
   _atom_site_fract_x
   _atom_site_fract_y
   _atom_site_fract_z
   _atom_site_adp_type
   _atom_site_B_iso_or_equiv
   _atom_site_type_symbol
   I1         1.0     0.499450     0.686040     0.311980    Biso  1.000000 I
   I2         1.0     0.500550     0.313960     0.688020    Biso  1.000000 I
   I3         1.0     0.500550     0.186040     0.188020    Biso  1.000000 I
   I4         1.0     0.499450     0.813960     0.811980    Biso  1.000000 I
   I5         1.0     0.675920     0.014850     0.564710    Biso  1.000000 I
   I6         1.0     0.324080     0.985150     0.435290    Biso  1.000000 I
   I7         1.0     0.324080     0.514850     0.935290    Biso  1.000000 I
   I8         1.0     0.675920     0.485150     0.064710    Biso  1.000000 I
   C1         1.0     0.062970     0.524860     0.246850    Biso  1.000000 C
   C2         1.0     0.937030     0.475140     0.753150    Biso  1.000000 C
   C3         1.0     0.937030     0.024860     0.253150    Biso  1.000000 C
   C4         1.0     0.062970     0.975140     0.746850    Biso  1.000000 C
   C5         1.0     0.008850     0.445400     0.146400    Biso  1.000000 C
   C6         1.0     0.991150     0.554600     0.853600    Biso  1.000000 C
   C7         1.0     0.991150     0.945400     0.353600    Biso  1.000000 C
   C8         1.0     0.008850     0.054600     0.646400    Biso  1.000000 C
   C9         1.0     0.115110     0.446340     0.357520    Biso  1.000000 C
   C10        1.0     0.884890     0.553660     0.642480    Biso  1.000000 C
   C11        1.0     0.884890     0.946340     0.142480    Biso  1.000000 C
   C12        1.0     0.115110     0.053660     0.857520    Biso  1.000000 C
   C13        1.0     0.114020     0.282860     0.362070    Biso  1.000000 C
   C14        1.0     0.885980     0.717140     0.637930    Biso  1.000000 C
   C15        1.0     0.885980     0.782860     0.137930    Biso  1.000000 C
   C16        1.0     0.114020     0.217140     0.862070    Biso  1.000000 C
   C17        1.0     0.159580     0.566410     0.443300    Biso  1.000000 C
   C18        1.0     0.840420     0.433590     0.556700    Biso  1.000000 C
   C19        1.0     0.840420     0.066410     0.056700    Biso  1.000000 C
   C20        1.0     0.159580     0.933590     0.943300    Biso  1.000000 C
   C21        1.0     0.226620     0.545280     0.565950    Biso  1.000000 C
   C22        1.0     0.773380     0.454720     0.434050    Biso  1.000000 C
   C23        1.0     0.773380     0.045280     0.934050    Biso  1.000000 C
   C24        1.0     0.226620     0.954720     0.065950    Biso  1.000000 C
   C25        1.0     0.133610     0.706380     0.381580    Biso  1.000000 C
   C26        1.0     0.866390     0.293620     0.618420    Biso  1.000000 C
   C27        1.0     0.866390     0.206380     0.118420    Biso  1.000000 C
   C28        1.0     0.133610     0.793620     0.881580    Biso  1.000000 C
   C29        1.0     0.061120     0.204870     0.259820    Biso  1.000000 C
   C30        1.0     0.938880     0.795130     0.740180    Biso  1.000000 C
   C31        1.0     0.938880     0.704870     0.240180    Biso  1.000000 C
   C32        1.0     0.061120     0.295130     0.759820    Biso  1.000000 C
   C33        1.0     0.008980     0.284790     0.154050    Biso  1.000000 C
   C34        1.0     0.991020     0.715210     0.845950    Biso  1.000000 C
   C35        1.0     0.991020     0.784790     0.345950    Biso  1.000000 C
   C36        1.0     0.008980     0.215210     0.654050    Biso  1.000000 C
   C37        1.0     0.293720     0.531490     0.487640    Biso  1.000000 C
   C38        1.0     0.706280     0.468510     0.512360    Biso  1.000000 C
   C39        1.0     0.706280     0.031490     0.012360    Biso  1.000000 C
   C40        1.0     0.293720     0.968510     0.987640    Biso  1.000000 C
   H1         1.0     0.973210     0.500080     0.075260    Biso  1.000000 H
   H2         1.0     0.026790     0.499920     0.924740    Biso  1.000000 H
   H3         1.0     0.026790     0.000080     0.424740    Biso  1.000000 H
   H4         1.0     0.973210     0.999920     0.575260    Biso  1.000000 H
   H5         1.0     0.148780     0.226820     0.433720    Biso  1.000000 H
   H6         1.0     0.851220     0.773180     0.566280    Biso  1.000000 H
   H7         1.0     0.851220     0.726820     0.066280    Biso  1.000000 H
   H8         1.0     0.148780     0.273180     0.933720    Biso  1.000000 H
   H9         1.0     0.048920     0.756800     0.212800    Biso  1.000000 H
   H10        1.0     0.951080     0.243200     0.787200    Biso  1.000000 H
   H11        1.0     0.951080     0.256800     0.287200    Biso  1.000000 H
   H12        1.0     0.048920     0.743200     0.712800    Biso  1.000000 H
   H13        1.0     0.221370     0.449900     0.627170    Biso  1.000000 H
   H14        1.0     0.778630     0.550100     0.372830    Biso  1.000000 H
   H15        1.0     0.778630     0.949900     0.872830    Biso  1.000000 H
   H16        1.0     0.221370     0.050100     0.127170    Biso  1.000000 H
   H17        1.0     0.232050     0.635810     0.637430    Biso  1.000000 H
   H18        1.0     0.767950     0.364190     0.362570    Biso  1.000000 H
   H19        1.0     0.767950     0.135810     0.862570    Biso  1.000000 H
   H20        1.0     0.232050     0.864190     0.137430    Biso  1.000000 H
   H21        1.0     0.153470     0.805540     0.414260    Biso  1.000000 H
   H22        1.0     0.846530     0.194460     0.585740    Biso  1.000000 H
   H23        1.0     0.846530     0.305540     0.085740    Biso  1.000000 H
   H24        1.0     0.153470     0.694460     0.914260    Biso  1.000000 H
   H25        1.0     0.060210     0.093970     0.261250    Biso  1.000000 H
   H26        1.0     0.939790     0.906030     0.738750    Biso  1.000000 H
   H27        1.0     0.939790     0.593970     0.238750    Biso  1.000000 H
   H28        1.0     0.060210     0.406030     0.761250    Biso  1.000000 H
   H29        1.0     0.973000     0.227310     0.086410    Biso  1.000000 H
   H30        1.0     0.027000     0.772690     0.913590    Biso  1.000000 H
   H31        1.0     0.027000     0.727310     0.413590    Biso  1.000000 H
   H32        1.0     0.973000     0.272690     0.586410    Biso  1.000000 H
   H33        1.0     0.291120     0.432420     0.428510    Biso  1.000000 H
   H34        1.0     0.708880     0.567580     0.571490    Biso  1.000000 H
   H35        1.0     0.708880     0.932420     0.071490    Biso  1.000000 H
   H36        1.0     0.291120     0.067580     0.928510    Biso  1.000000 H
   H37        1.0     0.293840     0.618520     0.413010    Biso  1.000000 H
   H38        1.0     0.706160     0.381480     0.586990    Biso  1.000000 H
   H39        1.0     0.706160     0.118520     0.086990    Biso  1.000000 H
   H40        1.0     0.293840     0.881480     0.913010    Biso  1.000000 H
   H41        1.0     0.367200     0.627670     0.654490    Biso  1.000000 H
   H42        1.0     0.632800     0.372330     0.345510    Biso  1.000000 H
   H43        1.0     0.632800     0.127670     0.845510    Biso  1.000000 H
   H44        1.0     0.367200     0.872330     0.154490    Biso  1.000000 H
   H45        1.0     0.402490     0.524770     0.551280    Biso  1.000000 H
   H46        1.0     0.597510     0.475230     0.448720    Biso  1.000000 H
   H47        1.0     0.597510     0.024770     0.948720    Biso  1.000000 H
   H48        1.0     0.402490     0.975230     0.051280    Biso  1.000000 H
   H49        1.0     0.363890     0.455220     0.671250    Biso  1.000000 H
   H50        1.0     0.636110     0.544780     0.328750    Biso  1.000000 H
   H51        1.0     0.636110     0.955220     0.828750    Biso  1.000000 H
   H52        1.0     0.363890     0.044780     0.171250    Biso  1.000000 H
   N1         1.0     0.074870     0.682790     0.266150    Biso  1.000000 N
   N2         1.0     0.925130     0.317210     0.733850    Biso  1.000000 N
   N3         1.0     0.925130     0.182790     0.233850    Biso  1.000000 N
   N4         1.0     0.074870     0.817210     0.766150    Biso  1.000000 N
   N5         1.0     0.363700     0.535110     0.602500    Biso  1.000000 N
   N6         1.0     0.636300     0.464890     0.397500    Biso  1.000000 N
   N7         1.0     0.636300     0.035110     0.897500    Biso  1.000000 N
   N8         1.0     0.363700     0.964890     0.102500    Biso  1.000000 N
   Pb1        1.0     0.500000     0.000000     0.500000    Biso  1.000000 Pb
   Pb2        1.0     0.500000     0.500000     0.000000    Biso  1.000000 Pb
