# Supplementary material for: Cation-π interactions enabled water-stable perovskite X-ray flat mini-panel imager
Source: Nat Commun. 2024 Jan 4;15:257. doi: 10.1038/s41467-023-44644-7 (PMC10767000; doi:10.1038/s41467-023-44644-7)
Supplement: Supplementary file 7 — Source Data [file 41467_2023_44644_MOESM7_ESM.zip]

Archive with 20 entries (20 files):
- Fig.1b.xlsx
- Fig.1d.xlsx
- Fig.1e.xlsx
- Fig.1f.xlsx
- Fig.2c.xlsx
- Fig.2d.xlsx
- Fig.2e.xlsx
- Fig.3a.xlsx
- Fig.3b.xlsx
- Fig.3c.xlsx
- Fig.3h.xlsx
- Fig.4a.xlsx
- Fig.4b.xlsx
- Fig.4c.xlsx
- Fig.4d.xlsx
- Fig.4e.xlsx
- Fig.4f.xlsx
- Fig.4g.xlsx
- Fig.4h.xlsx
- Fig.5k.xlsx
