# Supplementary material for: Cation-π interactions enabled water-stable perovskite X-ray flat mini-panel imager
Source: Nat Commun. 2024 Jan 4;15:257. doi: 10.1038/s41467-023-44644-7 (PMC10767000; doi:10.1038/s41467-023-44644-7)
Supplement: Supplementary file 7 — Source Data [file 41467_2023_44644_MOESM7_ESM.zip › Fig.1b.xlsx]

## Sheet: Sheet1
5.02	0.00465	5.02	0.08629
5.03	0.00462	5.03	0.08613
5.04	0.00459	5.04	0.09125
5.05	0.00559	5.05	0.08944
5.06	0.00545	5.06	0.08818
5.07	0.00541	5.07	0.08597
5.08	0.00557	5.08	0.08597
5.09	0.00557	5.09	0.09557
5.1	0.00549	5.1	0.08849
5.11	0.00552	5.11	0.08157
5.12	0.00566	5.12	0.08385
5.13	0.00585	5.13	0.1054
5.14	0.00681	5.14	0.08739
5.15	0.0072	5.15	0.08983
5.16	0.00703	5.16	0.09848
5.17	0.00651	5.17	0.09935
5.18	0.00814	5.18	0.08015
5.19	0.00907	5.19	0.08472
5.2	0.00999	5.2	0.09187
5.21	0.01124	5.21	0.09227
5.22	0.01245	5.22	0.10603
5.23	0.01473	5.23	0.10123
5.24	0.01693	5.24	0.08991
5.25	0.01921	5.25	0.08015
5.26	0.02375	5.26	0.08739
5.27	0.02682	5.27	0.08535
5.28	0.0293	5.28	0.07654
5.29	0.03159	5.29	0.0671
5.3	0.03421	5.3	0.07009
5.31	0.03834	5.31	0.07638
5.32	0.04461	5.32	0.09022
5.33	0.05215	5.33	0.0988
5.34	0.05955	5.34	0.08322
5.35	0.07675	5.35	0.0741
5.36	0.10305	5.36	0.07473
5.37	0.15142	5.37	0.07984
5.38	0.23453	5.38	0.08432
5.39	0.37508	5.39	0.08078
5.4	0.5612	5.4	0.0741
5.41	0.75164	5.41	0.07968
5.42	0.91503	5.42	0.0988
5.43	1	5.43	0.06883
5.44	0.98978	5.44	0.07048
5.45	0.90477	5.45	0.07835
5.46	0.7638	5.46	0.0807
5.47	0.61489	5.47	0.06694
5.48	0.46565	5.48	0.08157
5.49	0.33787	5.49	0.09109
5.5	0.23767	5.5	0.09384
5.51	0.16859	5.51	0.10399
5.52	0.12501	5.52	0.07992
5.53	0.09947	5.53	0.0866
5.54	0.08636	5.54	0.10501
5.55	0.07819	5.55	0.09423
5.56	0.07693	5.56	0.07882
5.57	0.07725	5.57	0.07701
5.58	0.07867	5.58	0.08133
5.59	0.08082	5.59	0.08338
5.6	0.08408	5.6	0.07378
5.61	0.0896	5.61	0.07237
5.62	0.0933	5.62	0.0807
5.63	0.0934	5.63	0.09659
5.64	0.09736	5.64	0.09117
5.65	0.09964	5.65	0.08715
5.66	0.10129	5.66	0.0833
5.67	0.10266	5.67	0.08244
5.68	0.10336	5.68	0.09974
5.69	0.0972	5.69	0.08244
5.7	0.09045	5.7	0.08055
5.71	0.08248	5.71	0.09282
5.72	0.06763	5.72	0.08377
5.73	0.05495	5.73	0.07858
5.74	0.04421	5.74	0.07205
5.75	0.03595	5.75	0.07095
5.76	0.03108	5.76	0.08778
5.77	0.02775	5.77	0.0855
5.78	0.02635	5.78	0.07984
5.79	0.02583	5.79	0.07764
5.8	0.02507	5.8	0.08503
5.81	0.02465	5.81	0.07543
5.82	0.0252	5.82	0.07606
5.83	0.02658	5.83	0.0844
5.84	0.02841	5.84	0.09652
5.85	0.02799	5.85	0.08991
5.86	0.02841	5.86	0.08244
5.87	0.02903	5.87	0.08228
5.88	0.02955	5.88	0.0881
5.89	0.02981	5.89	0.07488
5.9	0.02995	5.9	0.07072
5.91	0.02987	5.91	0.07512
5.92	0.02939	5.92	0.08715
5.93	0.02807	5.93	0.10391
5.94	0.02745	5.94	0.09132
5.95	0.02608	5.95	0.08244
5.96	0.02457	5.96	0.08244
5.97	0.02439	5.97	0.09266
5.98	0.02424	5.98	0.10344
5.99	0.02391	5.99	0.09809
6	0.02325	6	0.08999
6.01	0.02217	6.01	0.09455
6.02	0.02427	6.02	0.0807
6.03	0.02483	6.03	0.09927
6.04	0.0253	6.04	0.11233
6.05	0.02662	6.05	0.09596
6.06	0.02757	6.06	0.0918
6.07	0.03111	6.07	0.09172
6.08	0.03359	6.08	0.0848
6.09	0.03432	6.09	0.07111
6.1	0.0387	6.1	0.07709
6.11	0.04032	6.11	0.07866
6.12	0.04061	6.12	0.07992
6.13	0.03982	6.13	0.08181
6.14	0.03752	6.14	0.08417
6.15	0.03464	6.15	0.08346
6.16	0.03224	6.16	0.087
6.17	0.03011	6.17	0.0951
6.18	0.02755	6.18	0.10588
6.19	0.02551	6.19	0.08896
6.2	0.02451	6.2	0.08818
6.21	0.02402	6.21	0.09738
6.22	0.02341	6.22	0.10572
6.23	0.02529	6.23	0.10509
6.24	0.02758	6.24	0.10407
6.25	0.02927	6.25	0.10446
6.26	0.02982	6.26	0.10831
6.27	0.0322	6.27	0.12326
6.28	0.03329	6.28	0.11162
6.29	0.03402	6.29	0.10391
6.3	0.03433	6.3	0.1106
6.31	0.03135	6.31	0.1058
6.32	0.03044	6.32	0.09612
6.33	0.02941	6.33	0.10006
6.34	0.02728	6.34	0.11437
6.35	0.02288	6.35	0.1102
6.36	0.02186	6.36	0.10595
6.37	0.02029	6.37	0.10989
6.38	0.01805	6.38	0.11516
6.39	0.01624	6.39	0.10556
6.4	0.01606	6.4	0.11445
6.41	0.01501	6.41	0.12428
6.42	0.01422	6.42	0.13309
6.43	0.01529	6.43	0.14033
6.44	0.01344	6.44	0.14269
6.45	0.01338	6.45	0.13286
6.46	0.01385	6.46	0.13498
6.47	0.01382	6.47	0.16542
6.48	0.01368	6.48	0.16361
6.49	0.01377	6.49	0.16715
6.5	0.01376	6.5	0.16943
6.51	0.01343	6.51	0.16534
6.52	0.01238	6.52	0.14371
6.53	0.01191	6.53	0.14819
6.54	0.01227	6.54	0.15284
6.55	0.01301	6.55	0.15008
6.56	0.01236	6.56	0.14285
6.57	0.01237	6.57	0.16369
6.58	0.0115	6.58	0.18721
6.59	0.01022	6.59	0.20876
6.6	0.01022	6.6	0.22858
6.61	0.01018	6.61	0.2278
6.62	0.01105	6.62	0.23236
6.63	0.01194	6.63	0.24927
6.64	0.01157	6.64	0.28467
6.65	0.01035	6.65	0.26076
6.66	0.01051	6.66	0.26013
6.67	0.0112	6.67	0.27216
6.68	0.01154	6.68	0.28821
6.69	0.01033	6.69	0.33611
6.7	0.01045	6.7	0.34925
6.71	0.01091	6.71	0.35059
6.72	0.01107	6.72	0.35444
6.73	0.01044	6.73	0.37001
6.74	0.01039	6.74	0.41847
6.75	0.00985	6.75	0.44789
6.76	0.00911	6.76	0.45276
6.77	0.01064	6.77	0.48155
6.78	0.01016	6.78	0.51034
6.79	0.00991	6.79	0.55542
6.8	0.00984	6.8	0.61032
6.81	0.00886	6.81	0.65288
6.82	0.00868	6.82	0.74821
6.83	0.0087	6.83	0.81893
6.84	0.00882	6.84	0.87517
6.85	0.00893	6.85	0.94281
6.86	0.01012	6.86	1
6.87	0.01032	6.87	0.99379
6.88	0.00969	6.88	0.94989
6.89	0.00851	6.89	0.89106
6.9	0.0093	6.9	0.7431
6.91	0.0092	6.91	0.64525
6.92	0.00884	6.92	0.55998
6.93	0.0086	6.93	0.46645
6.94	0.0083	6.94	0.3778
6.95	0.00862	6.95	0.32502
6.96	0.00888	6.96	0.2853
6.97	0.00895	6.97	0.24864
6.98	0.00944	6.98	0.20853
6.99	0.00875	6.99	0.1821
7	0.00819	7	0.18068
7.01	0.00814	7.01	0.18776
7.02	0.00884	7.02	0.15724
7.03	0.00872	7.03	0.16267
7.04	0.00848	7.04	0.15874
7.05	0.00835	7.05	0.1445
7.06	0.00853	7.06	0.12593
7.07	0.00795	7.07	0.12074
7.08	0.00844	7.08	0.11634
7.09	0.00895	7.09	0.11815
7.1	0.00846	7.1	0.13026
7.11	0.00797	7.11	0.11107
7.12	0.00817	7.12	0.09581
7.13	0.00841	7.13	0.08983
7.14	0.00838	7.14	0.09431
7.15	0.00896	7.15	0.09014
7.16	0.00867	7.16	0.0925
7.17	0.00851	7.17	0.10509
7.18	0.00881	7.18	0.12074
7.19	0.00937	7.19	0.101
7.2	0.00926	7.2	0.10391
7.21	0.00911	7.21	0.09557
7.22	0.00927	7.22	0.07803
7.23	0.01028	7.23	0.07748
7.24	0.01044	7.24	0.0866
7.25	0.01021	7.25	0.09534
7.26	0.01004	7.26	0.09801
7.27	0.0106	7.27	0.08723
7.28	0.01154	7.28	0.0984
7.29	0.01228	7.29	0.09557
7.3	0.0125	7.3	0.09164
7.31	0.01193	7.31	0.10084
7.32	0.01198	7.32	0.09549
7.33	0.01181	7.33	0.08118
7.34	0.01194	7.34	0.08008
7.35	0.01242	7.35	0.10312
7.36	0.01061	7.36	0.10973
7.37	0.01161	7.37	0.11351
7.38	0.01225	7.38	0.10249
7.39	0.01164	7.39	0.07952
7.4	0.01194	7.4	0.08306
7.41	0.01132	7.41	0.08865
7.42	0.01094	7.42	0.09652
7.43	0.01091	7.43	0.10092
7.44	0.0107	7.44	0.08535
7.45	0.01016	7.45	0.07512
7.46	0.00965	7.46	0.07803
7.47	0.00942	7.47	0.08495
7.48	0.00984	7.48	0.07772
7.49	0.0089	7.49	0.08141
7.5	0.00815	7.5	0.08251
7.51	0.00788	7.51	0.08385
7.52	0.00829	7.52	0.08944
7.53	0.00827	7.53	0.10257
7.54	0.00818	7.54	0.09007
7.55	0.00763	7.55	0.07119
7.56	0.00649	7.56	0.06175
7.57	0.00649	7.57	0.0833
7.58	0.00597	7.58	0.08889
7.59	0.00619	7.59	0.08944
7.6	0.00737	7.6	0.08936
7.61	0.00771	7.61	0.08456
7.62	0.00718	7.62	0.08023
7.63	0.00672	7.63	0.07394
7.64	0.00645	7.64	0.07205
7.65	0.00594	7.65	0.09659
7.66	0.00633	7.66	0.08456
7.67	0.00691	7.67	0.06954
7.68	0.00727	7.68	0.06238
7.69	0.00688	7.69	0.07441
7.7	0.00635	7.7	0.07559
7.71	0.00626	7.71	0.07811
7.72	0.00635	7.72	0.07748
7.73	0.00628	7.73	0.06804
7.74	0.00724	7.74	0.07583
7.75	0.00714	7.75	0.07732
7.76	0.0066	7.76	0.07866
7.77	0.00609	7.77	0.08291
7.78	0.00553	7.78	0.07158
7.79	0.00578	7.79	0.0796
7.8	0.00598	7.8	0.08181
7.81	0.00585	7.81	0.07001
7.82	0.00608	7.82	0.06765
7.83	0.00595	7.83	0.06521
7.84	0.00607	7.84	0.06521
7.85	0.00634	7.85	0.06686
7.86	0.00588	7.86	0.06505
7.87	0.00608	7.87	0.06537
7.88	0.00647	7.88	0.07441
7.89	0.00678	7.89	0.08424
7.9	0.00671	7.9	0.07709
7.91	0.00614	7.91	0.08393
7.92	0.00616	7.92	0.08684
7.93	0.00652	7.93	0.08629
7.94	0.00683	7.94	0.08448
7.95	0.00697	7.95	0.07072
7.96	0.00639	7.96	0.07952
7.97	0.00602	7.97	0.08778
7.98	0.00654	7.98	0.07787
7.99	0.00684	7.99	0.07307
8	0.00582	8	0.07009
8.01	0.00542	8.01	0.07111
8.02	0.00622	8.02	0.07638
8.03	0.00575	8.03	0.08118
8.04	0.00612	8.04	0.07779
8.05	0.00587	8.05	0.07945
8.06	0.00532	8.06	0.08424
8.07	0.00714	8.07	0.06985
8.08	0.00687	8.08	0.07575
8.09	0.00632	8.09	0.07378
8.1	0.00616	8.1	0.0682
8.11	0.00721	8.11	0.07897
8.12	0.00629	8.12	0.07866
8.13	0.00529	8.13	0.07968
8.14	0.00499	8.14	0.07772
8.15	0.0062	8.15	0.06576
8.16	0.00605	8.16	0.0929
8.17	0.00591	8.17	0.08354
8.18	0.00606	8.18	0.05962
8.19	0.00666	8.19	0.04232
8.2	0.00585	8.2	0.0483
8.21	0.00613	8.21	0.05829
8.22	0.00632	8.22	0.07095
8.23	0.00593	8.23	0.08283
8.24	0.00607	8.24	0.07504
8.25	0.00685	8.25	0.0763
8.26	0.00707	8.26	0.07386
8.27	0.00659	8.27	0.06796
8.28	0.00664	8.28	0.07693
8.29	0.0064	8.29	0.07661
8.3	0.00587	8.3	0.07614
8.31	0.00555	8.31	0.07827
8.32	0.00662	8.32	0.0855
8.33	0.00636	8.33	0.06623
8.34	0.006	8.34	0.06065
8.35	0.00584	8.35	0.06576
8.36	0.00612	8.36	0.07182
8.37	0.00628	8.37	0.07481
8.38	0.00623	8.38	0.07425
8.39	0.00626	8.39	0.07331
8.4	0.00661	8.4	0.07465
8.41	0.00659	8.41	0.06442
8.42	0.00621	8.42	0.0564
8.43	0.00629	8.43	0.0575
8.44	0.00704	8.44	0.06859
8.45	0.00644	8.45	0.06678
8.46	0.006	8.46	0.05978
8.47	0.00563	8.47	0.05962
8.48	0.00551	8.48	0.06639
8.49	0.00642	8.49	0.06159
8.5	0.00701	8.5	0.06191
8.51	0.00707	8.51	0.06662
8.52	0.00672	8.52	0.06875
8.53	0.0064	8.53	0.05136
8.54	0.00679	8.54	0.04547
8.55	0.00705	8.55	0.0468
8.56	0.00706	8.56	0.0553
8.57	0.0068	8.57	0.07142
8.58	0.00652	8.58	0.05852
8.59	0.00658	8.59	0.05498
8.6	0.0069	8.6	0.05656
8.61	0.00736	8.61	0.05766
8.62	0.00675	8.62	0.05585
8.63	0.00699	8.63	0.06096
8.64	0.00699	8.64	0.0693
8.65	0.00632	8.65	0.07638
8.66	0.00681	8.66	0.0656
8.67	0.00719	8.67	0.06324
8.68	0.00729	8.68	0.06576
8.69	0.00713	8.69	0.06922
8.7	0.00713	8.7	0.06198
8.71	0.0076	8.71	0.05483
8.72	0.00718	8.72	0.05428
8.73	0.00618	8.73	0.05797
8.74	0.00627	8.74	0.05561
8.75	0.00706	8.75	0.06568
8.76	0.0072	8.76	0.07174
8.77	0.00689	8.77	0.0693
8.78	0.00665	8.78	0.05435
8.79	0.00624	8.79	0.05608
8.8	0.0067	8.8	0.05931
8.81	0.00716	8.81	0.06191
8.82	0.00669	8.82	0.06222
8.83	0.00599	8.83	0.05136
8.84	0.00599	8.84	0.05467
8.85	0.00625	8.85	0.06151
8.86	0.00646	8.86	0.06623
8.87	0.00651	8.87	0.08306
8.88	0.00658	8.88	0.07016
8.89	0.00616	8.89	0.05797
8.9	0.0055	8.9	0.05813
8.91	0.00669	8.91	0.06592
8.92	0.00699	8.92	0.06914
8.93	0.00668	8.93	0.06623
8.94	0.00623	8.94	0.05994
8.95	0.00677	8.95	0.05939
8.96	0.00631	8.96	0.05931
8.97	0.00616	8.97	0.06348
8.98	0.00632	8.98	0.06505
8.99	0.00648	8.99	0.05129
9	0.00642	9	0.06615
9.01	0.00637	9.01	0.07001
9.02	0.00615	9.02	0.0682
9.03	0.00563	9.03	0.06883
9.04	0.00688	9.04	0.07119
9.05	0.00721	9.05	0.0656
9.06	0.00719	9.06	0.05844
9.07	0.00724	9.07	0.05624
9.08	0.00711	9.08	0.07717
9.09	0.00655	9.09	0.07756
9.1	0.00637	9.1	0.07016
9.11	0.00677	9.11	0.0612
9.12	0.00703	9.12	0.05223
9.13	0.00717	9.13	0.05365
9.14	0.0069	9.14	0.0575
9.15	0.00644	9.15	0.06198
9.16	0.00665	9.16	0.06733
9.17	0.00659	9.17	0.07221
9.18	0.0065	9.18	0.06497
9.19	0.00659	9.19	0.05097
9.2	0.00719	9.2	0.04318
9.21	0.00747	9.21	0.06434
9.22	0.00666	9.22	0.06316
9.23	0.00592	9.23	0.05341
9.24	0.0066	9.24	0.05451
9.25	0.00563	9.25	0.04672
9.26	0.00606	9.26	0.05475
9.27	0.00677	9.27	0.06796
9.28	0.0069	9.28	0.07748
9.29	0.0067	9.29	0.07803
9.3	0.00708	9.3	0.07229
9.31	0.007	9.31	0.06773
9.32	0.00623	9.32	0.06505
9.33	0.00661	9.33	0.04893
9.34	0.00631	9.34	0.06206
9.35	0.00644	9.35	0.06914
9.36	0.00719	9.36	0.06434
9.37	0.00812	9.37	0.06198
9.38	0.00748	9.38	0.07378
9.39	0.00706	9.39	0.07709
9.4	0.00706	9.4	0.07575
9.41	0.00724	9.41	0.08472
9.42	0.00754	9.42	0.07119
9.43	0.00758	9.43	0.06898
9.44	0.00748	9.44	0.07457
9.45	0.00741	9.45	0.08055
9.46	0.00771	9.46	0.07992
9.47	0.00806	9.47	0.07732
9.48	0.00809	9.48	0.07772
9.49	0.00758	9.49	0.0855
9.5	0.00793	9.5	0.10289
9.51	0.00767	9.51	0.09203
9.52	0.00753	9.52	0.08417
9.53	0.00772	9.53	0.0918
9.54	0.00725	9.54	0.0936
9.55	0.0069	9.55	0.09636
9.56	0.00736	9.56	0.09667
9.57	0.00818	9.57	0.09463
9.58	0.00707	9.58	0.094
9.59	0.00694	9.59	0.10698
9.6	0.00681	9.6	0.10556
9.61	0.0067	9.61	0.09644
9.62	0.00705	9.62	0.10367
9.63	0.00742	9.63	0.10973
9.64	0.00703	9.64	0.12051
9.65	0.00671	9.65	0.1305
9.66	0.00764	9.66	0.13168
9.67	0.00777	9.67	0.14953
9.68	0.00782	9.68	0.1423
9.69	0.00774	9.69	0.12963
9.7	0.0075	9.7	0.12822
9.71	0.00757	9.71	0.12287
9.72	0.0079	9.72	0.1139
9.73	0.00794	9.73	0.10525
9.74	0.00763	9.74	0.09927
9.75	0.00849	9.75	0.09809
9.76	0.0079	9.76	0.10021
9.77	0.00727	9.77	0.09274
9.78	0.00708	9.78	0.07732
9.79	0.00729	9.79	0.07669
9.8	0.00834	9.8	0.0704
9.81	0.00852	9.81	0.06655
9.82	0.00792	9.82	0.06529
9.83	0.0075	9.83	0.06411
9.84	0.00796	9.84	0.06073
9.85	0.00814	9.85	0.05569
9.86	0.00792	9.86	0.05231
9.87	0.00729	9.87	0.0553
9.88	0.00797	9.88	0.06537
9.89	0.00825	9.89	0.06631
9.9	0.00828	9.9	0.06426
9.91	0.00824	9.91	0.06466
9.92	0.00828	9.92	0.06104
9.93	0.00887	9.93	0.05703
9.94	0.00902	9.94	0.05412
9.95	0.00833	9.95	0.0538
9.96	0.00807	9.96	0.06096
9.97	0.00789	9.97	0.06954
9.98	0.00784	9.98	0.06765
9.99	0.00815	9.99	0.05624
10	0.00966	10	0.05687
10.01	0.00945	10.01	0.06356
10.02	0.00971	10.02	0.06623
10.03	0.01043	10.03	0.06442
10.04	0.01038	10.04	0.06261
10.05	0.01022	10.05	0.05262
10.06	0.01122	10.06	0.04971
10.07	0.01276	10.07	0.05215
10.08	0.01371	10.08	0.05451
10.09	0.01476	10.09	0.05577
10.1	0.01664	10.1	0.06293
10.11	0.01782	10.11	0.066
10.12	0.01694	10.12	0.05601
10.13	0.01769	10.13	0.05247
10.14	0.01781	10.14	0.0575
10.15	0.01795	10.15	0.05978
10.16	0.01841	10.16	0.05435
10.17	0.01841	10.17	0.0597
10.18	0.01973	10.18	0.05994
10.19	0.02039	10.19	0.05223
10.2	0.02007	10.2	0.04169
10.21	0.02067	10.21	0.0549
10.22	0.02132	10.22	0.06253
10.23	0.02262	10.23	0.06017
10.24	0.02406	10.24	0.05286
10.25	0.02401	10.25	0.05585
10.26	0.02557	10.26	0.05396
10.27	0.028	10.27	0.05585
10.28	0.03057	10.28	0.05813
10.29	0.03227	10.29	0.05396
10.3	0.03743	10.3	0.06073
10.31	0.04355	10.31	0.06088
10.32	0.0515	10.32	0.05711
10.33	0.06231	10.33	0.05333
10.34	0.08031	10.34	0.06348
10.35	0.10995	10.35	0.06466
10.36	0.14912	10.36	0.06277
10.37	0.19727	10.37	0.06143
10.38	0.26298	10.38	0.05907
10.39	0.33811	10.39	0.05294
10.4	0.41717	10.4	0.05404
10.41	0.49716	10.41	0.06253
10.42	0.57435	10.42	0.05774
10.43	0.623	10.43	0.05294
10.44	0.65338	10.44	0.05506
10.45	0.66445	10.45	0.06017
10.46	0.64631	10.46	0.05294
10.47	0.59165	10.47	0.05435
10.48	0.51862	10.48	0.05467
10.49	0.43164	10.49	0.05074
10.5	0.33429	10.5	0.03933
10.51	0.24008	10.51	0.0612
10.52	0.16421	10.52	0.06914
10.53	0.10864	10.53	0.05978
10.54	0.07414	10.54	0.03382
10.55	0.05719	10.55	0.0608
10.56	0.04573	10.56	0.06875
10.57	0.03847	10.57	0.06167
10.58	0.03439	10.58	0.04602
10.59	0.03264	10.59	0.05679
10.6	0.03032	10.6	0.06073
10.61	0.02914	10.61	0.05813
10.62	0.02923	10.62	0.05239
10.63	0.02738	10.63	0.05899
10.64	0.02689	10.64	0.05121
10.65	0.02705	10.65	0.05428
10.66	0.02705	10.66	0.06552
10.67	0.025	10.67	0.05711
10.68	0.02308	10.68	0.05829
10.69	0.02158	10.69	0.05514
10.7	0.02028	10.7	0.05097
10.71	0.01865	10.71	0.05514
10.72	0.01713	10.72	0.05428
10.73	0.01628	10.73	0.04657
10.74	0.01595	10.74	0.04122
10.75	0.01586	10.75	0.04845
10.76	0.01465	10.76	0.06041
10.77	0.0142	10.77	0.05317
10.78	0.01447	10.78	0.04334
10.79	0.01526	10.79	0.04436
10.8	0.0148	10.8	0.06655
10.81	0.0141	10.81	0.07142
10.82	0.01347	10.82	0.06867
10.83	0.01312	10.83	0.06442
10.84	0.01357	10.84	0.06741
10.85	0.01296	10.85	0.05129
10.86	0.01307	10.86	0.04609
10.87	0.0138	10.87	0.05325
10.88	0.01317	10.88	0.05026
10.89	0.01313	10.89	0.06725
10.9	0.01251	10.9	0.06804
10.91	0.01183	10.91	0.0564
10.92	0.01253	10.92	0.05097
10.93	0.01225	10.93	0.0608
10.94	0.0125	10.94	0.0667
10.95	0.01293	10.95	0.06702
10.96	0.013	10.96	0.06167
10.97	0.01223	10.97	0.05805
10.98	0.01151	10.98	0.05899
10.99	0.01131	10.99	0.06379
11	0.01193	11	0.0704
11.01	0.01235	11.01	0.05962
11.02	0.01233	11.02	0.06057
11.03	0.01166	11.03	0.0601
11.04	0.01055	11.04	0.05593
11.05	0.01099	11.05	0.07331
11.06	0.01102	11.06	0.0645
11.07	0.0108	11.07	0.05726
11.08	0.01072	11.08	0.06269
11.09	0.01196	11.09	0.08967
11.1	0.01325	11.1	0.08267
11.11	0.01318	11.11	0.07575
11.12	0.01259	11.12	0.07567
11.13	0.01378	11.13	0.08464
11.14	0.01284	11.14	0.09982
11.15	0.01272	11.15	0.10273
11.16	0.01316	11.16	0.09431
11.17	0.01349	11.17	0.07748
11.18	0.01303	11.18	0.10658
11.19	0.01367	11.19	0.11351
11.2	0.01405	11.2	0.11122
11.21	0.01314	11.21	0.11162
11.22	0.01344	11.22	0.11815
11.23	0.01402	11.23	0.11547
11.24	0.01448	11.24	0.11178
11.25	0.01455	11.25	0.11555
11.26	0.01387	11.26	0.15331
11.27	0.01387	11.27	0.16896
11.28	0.01408	11.28	0.17093
11.29	0.01413	11.29	0.1692
11.3	0.01325	11.3	0.19012
11.31	0.01467	11.31	0.20695
11.32	0.01562	11.32	0.22119
11.33	0.01538	11.33	0.23189
11.34	0.01354	11.34	0.23669
11.35	0.01402	11.35	0.24093
11.36	0.01456	11.36	0.23488
11.37	0.01436	11.37	0.22465
11.38	0.01266	11.38	0.21985
11.39	0.013	11.39	0.18674
11.4	0.01345	11.4	0.17171
11.41	0.01345	11.41	0.1681
11.42	0.01265	11.42	0.16652
11.43	0.01356	11.43	0.11917
11.44	0.01317	11.44	0.1043
11.45	0.01317	11.45	0.10359
11.46	0.01428	11.46	0.10415
11.47	0.01449	11.47	0.08912
11.48	0.01477	11.48	0.08889
11.49	0.01493	11.49	0.09164
11.5	0.01491	11.5	0.08912
11.51	0.01482	11.51	0.06513
11.52	0.01325	11.52	0.06474
11.53	0.01254	11.53	0.06253
11.54	0.01261	11.54	0.05939
11.55	0.01221	11.55	0.07016
11.56	0.01246	11.56	0.07111
11.57	0.01284	11.57	0.07252
11.58	0.01285	11.58	0.0741
11.59	0.0118	11.59	0.07347
11.6	0.01164	11.6	0.06356
11.61	0.01152	11.61	0.06607
11.62	0.01135	11.62	0.06474
11.63	0.01112	11.63	0.04531
11.64	0.01149	11.64	0.04948
11.65	0.0107	11.65	0.04893
11.66	0.01016	11.66	0.05467
11.67	0.01053	11.67	0.06788
11.68	0.01028	11.68	0.04334
11.69	0.01082	11.69	0.04893
11.7	0.01138	11.7	0.05475
11.71	0.01167	11.71	0.05325
11.72	0.01176	11.72	0.05986
11.73	0.01152	11.73	0.06238
11.74	0.01068	11.74	0.06647
11.75	0.00998	11.75	0.06954
11.76	0.01154	11.76	0.06238
11.77	0.01131	11.77	0.06167
11.78	0.01157	11.78	0.0542
11.79	0.0121	11.79	0.05034
11.8	0.01215	11.8	0.06891
11.81	0.01154	11.81	0.07009
11.82	0.01175	11.82	0.05813
11.83	0.01196	11.83	0.04861
11.84	0.01137	11.84	0.05624
11.85	0.01186	11.85	0.05986
11.86	0.01266	11.86	0.05915
11.87	0.0129	11.87	0.0575
11.88	0.01227	11.88	0.05703
11.89	0.01332	11.89	0.05758
11.9	0.01345	11.9	0.06426
11.91	0.01294	11.91	0.06623
11.92	0.01205	11.92	0.06151
11.93	0.0114	11.93	0.06025
11.94	0.01221	11.94	0.06112
11.95	0.01272	11.95	0.06639
11.96	0.0127	11.96	0.07095
11.97	0.0127	11.97	0.05892
11.98	0.01171	11.98	0.06686
11.99	0.01134	11.99	0.0634
12	0.01189	12	0.05396
12.01	0.01355	12.01	0.05459
12.02	0.01366	12.02	0.05978
12.03	0.01322	12.03	0.05931
12.04	0.01243	12.04	0.05695
12.05	0.01148	12.05	0.05734
12.06	0.01159	12.06	0.07528
12.07	0.01183	12.07	0.07968
12.08	0.01146	12.08	0.07072
12.09	0.01025	12.09	0.05286
12.1	0.01067	12.1	0.07024
12.11	0.01068	12.11	0.07103
12.12	0.01076	12.12	0.07449
12.13	0.01105	12.13	0.0844
12.14	0.01128	12.14	0.07842
12.15	0.01105	12.15	0.07197
12.16	0.01116	12.16	0.07182
12.17	0.01144	12.17	0.07811
12.18	0.01081	12.18	0.08527
12.19	0.0112	12.19	0.08495
12.2	0.0114	12.2	0.08417
12.21	0.01152	12.21	0.08385
12.22	0.01206	12.22	0.08448
12.23	0.01105	12.23	0.0634
12.24	0.01044	12.24	0.06529
12.25	0.0101	12.25	0.07386
12.26	0.00973	12.26	0.0678
12.27	0.01004	12.27	0.05223
12.28	0.01096	12.28	0.05632
12.29	0.01177	12.29	0.05868
12.3	0.01194	12.3	0.04586
12.31	0.01156	12.31	0.04468
12.32	0.00988	12.32	0.04759
12.33	0.00913	12.33	0.04877
12.34	0.00985	12.34	0.04609
12.35	0.00933	12.35	0.0413
12.36	0.0088	12.36	0.04586
12.37	0.0094	12.37	0.05089
12.38	0.01069	12.38	0.05325
12.39	0.0103	12.39	0.05026
12.4	0.01023	12.4	0.04248
12.41	0.01051	12.41	0.0365
12.42	0.01066	12.42	0.03186
12.43	0.00975	12.43	0.0258
12.44	0.00974	12.44	0.05034
12.45	0.01035	12.45	0.06159
12.46	0.01064	12.46	0.06002
12.47	0.00955	12.47	0.04987
12.48	0.00992	12.48	0.05829
12.49	0.0106	12.49	0.05962
12.5	0.01099	12.5	0.05443
12.51	0.01067	12.51	0.04436
12.52	0.01058	12.52	0.04373
12.53	0.01019	12.53	0.03862
12.54	0.00967	12.54	0.03807
12.55	0.00923	12.55	0.04421
12.56	0.0096	12.56	0.04303
12.57	0.01054	12.57	0.04665
12.58	0.01075	12.58	0.04696
12.59	0.01018	12.59	0.04562
12.6	0.00997	12.6	0.0564
12.61	0.0096	12.61	0.05986
12.62	0.00962	12.62	0.05789
12.63	0.00979	12.63	0.04672
12.64	0.00939	12.64	0.01793
12.65	0.0105	12.65	0.03728
12.66	0.01061	12.66	0.04295
12.67	0.01043	12.67	0.04145
12.68	0.0111	12.68	0.04751
12.69	0.00981	12.69	0.04751
12.7	0.00997	12.7	0.04916
12.71	0.01043	12.71	0.04665
12.72	0.01027	12.72	0.03697
12.73	0.01057	12.73	0.04602
12.74	0.00984	12.74	0.04963
12.75	0.00911	12.75	0.05011
12.76	0.00906	12.76	0.04853
12.77	0.01036	12.77	0.04373
12.78	0.01034	12.78	0.04468
12.79	0.01021	12.79	0.0468
12.8	0.01023	12.8	0.04924
12.81	0.00992	12.81	0.05467
12.82	0.01081	12.82	0.05176
12.83	0.01119	12.83	0.04885
12.84	0.01085	12.84	0.04578
12.85	0.01001	12.85	0.03862
12.86	0.01076	12.86	0.04806
12.87	0.01065	12.87	0.05074
12.88	0.01023	12.88	0.04963
12.89	0.01055	12.89	0.05144
12.9	0.01033	12.9	0.04727
12.91	0.01039	12.91	0.04956
12.92	0.01043	12.92	0.05514
12.93	0.0102	12.93	0.05986
12.94	0.01099	12.94	0.03831
12.95	0.01072	12.95	0.04444
12.96	0.01013	12.96	0.04775
12.97	0.00968	12.97	0.03587
12.98	0.00977	12.98	0.04491
12.99	0.01014	12.99	0.05388
13	0.01028	13	0.06057
13.01	0.01019	13.01	0.06332
13.02	0.01056	13.02	0.05915
13.03	0.01032	13.03	0.05034
13.04	0.00989	13.04	0.0446
13.05	0.00979	13.05	0.04515
13.06	0.01098	13.06	0.0553
13.07	0.01103	13.07	0.05616
13.08	0.01052	13.08	0.05837
13.09	0.00997	13.09	0.0586
13.1	0.01006	13.1	0.05081
13.11	0.00952	13.11	0.03839
13.12	0.00808	13.12	0.04287
13.13	0.00755	13.13	0.04979
13.14	0.00944	13.14	0.04531
13.15	0.00986	13.15	0.05011
13.16	0.01036	13.16	0.05624
13.17	0.01048	13.17	0.05939
13.18	0.00999	13.18	0.05734
13.19	0.00945	13.19	0.0538
13.2	0.00906	13.2	0.06718
13.21	0.00912	13.21	0.06356
13.22	0.00953	13.22	0.04224
13.23	0.00944	13.23	0.05365
13.24	0.00919	13.24	0.05435
13.25	0.0092	13.25	0.05475
13.26	0.0095	13.26	0.05813
13.27	0.00999	13.27	0.06718
13.28	0.00974	13.28	0.06521
13.29	0.00918	13.29	0.05899
13.3	0.00908	13.3	0.05758
13.31	0.01057	13.31	0.07378
13.32	0.00935	13.32	0.0667
13.33	0.00839	13.33	0.06403
13.34	0.00823	13.34	0.06238
13.35	0.0093	13.35	0.05813
13.36	0.01014	13.36	0.07197
13.37	0.00939	13.37	0.08912
13.38	0.00882	13.38	0.10139
13.39	0.00943	13.39	0.10336
13.4	0.00983	13.4	0.09431
13.41	0.00919	13.41	0.11004
13.42	0.00866	13.42	0.11697
13.43	0.00873	13.43	0.10942
13.44	0.00954	13.44	0.12318
13.45	0.00936	13.45	0.14701
13.46	0.00924	13.46	0.15512
13.47	0.00937	13.47	0.15142
13.48	0.00953	13.48	0.16283
13.49	0.00911	13.49	0.17525
13.5	0.00944	13.5	0.18501
13.51	0.00997	13.51	0.19382
13.52	0.00951	13.52	0.20514
13.53	0.00942	13.53	0.19586
13.54	0.00921	13.54	0.17124
13.55	0.00921	13.55	0.15339
13.56	0.00974	13.56	0.1633
13.57	0.0103	13.57	0.13577
13.58	0.00974	13.58	0.12389
13.59	0.00921	13.59	0.1183
13.6	0.00941	13.6	0.11154
13.61	0.00925	13.61	0.09659
13.62	0.00869	13.62	0.09455
13.63	0.00863	13.63	0.08889
13.64	0.00928	13.64	0.07465
13.65	0.00974	13.65	0.06088
13.66	0.00926	13.66	0.06898
13.67	0.00878	13.67	0.06946
13.68	0.00848	13.68	0.06065
13.69	0.0082	13.69	0.05947
13.7	0.00904	13.7	0.06041
13.71	0.0094	13.71	0.0564
13.72	0.0094	13.72	0.05066
13.73	0.00966	13.73	0.05066
13.74	0.00912	13.74	0.05184
13.75	0.0088	13.75	0.05223
13.76	0.00881	13.76	0.05734
13.77	0.00918	13.77	0.07237
13.78	0.00923	13.78	0.04963
13.79	0.00918	13.79	0.0424
13.8	0.00932	13.8	0.04688
13.81	0.00975	13.81	0.05742
13.82	0.00912	13.82	0.04311
13.83	0.00921	13.83	0.04059
13.84	0.00974	13.84	0.03823
13.85	0.0102	13.85	0.03367
13.86	0.00871	13.86	0.04208
13.87	0.00958	13.87	0.04012
13.88	0.0099	13.88	0.04751
13.89	0.00934	13.89	0.06002
13.9	0.00936	13.9	0.04743
13.91	0.00916	13.91	0.04326
13.92	0.00911	13.92	0.0468
13.93	0.00931	13.93	0.05286
13.94	0.0098	13.94	0.05223
13.95	0.0098	13.95	0.05333
13.96	0.00987	13.96	0.05837
13.97	0.01	13.97	0.0564
13.98	0.01019	13.98	0.03492
13.99	0.01003	13.99	0.04216
14	0.01023	14	0.04641
14.01	0.01036	14.01	0.049
14.02	0.01013	14.02	0.05026
14.03	0.01059	14.03	0.04491
14.04	0.01027	14.04	0.03728
14.05	0.00982	14.05	0.03862
14.06	0.00973	14.06	0.04924
14.07	0.01089	14.07	0.03784
14.08	0.01037	14.08	0.04255
14.09	0.00993	14.09	0.04405
14.1	0.01014	14.1	0.0413
14.11	0.01116	14.11	0.05034
14.12	0.01099	14.12	0.04932
14.13	0.01043	14.13	0.04932
14.14	0.00979	14.14	0.0483
14.15	0.00939	14.15	0.0387
14.16	0.00821	14.16	0.05601
14.17	0.00877	14.17	0.05357
14.18	0.00976	14.18	0.04059
14.19	0.00928	14.19	0.03335
14.2	0.01013	14.2	0.03752
14.21	0.01021	14.21	0.0413
14.22	0.0099	14.22	0.04405
14.23	0.00957	14.23	0.04484
14.24	0.00994	14.24	0.03878
14.25	0.00995	14.25	0.03681
14.26	0.00991	14.26	0.03854
14.27	0.00991	14.27	0.0424
14.28	0.00963	14.28	0.03878
14.29	0.0092	14.29	0.04051
14.3	0.00918	14.3	0.04137
14.31	0.00956	14.31	0.0413
14.32	0.00979	14.32	0.04609
14.33	0.01005	14.33	0.0457
14.34	0.00961	14.34	0.05081
14.35	0.00903	14.35	0.05734
14.36	0.00983	14.36	0.05254
14.37	0.01084	14.37	0.05671
14.38	0.01072	14.38	0.04861
14.39	0.01006	14.39	0.03839
14.4	0.00983	14.4	0.04193
14.41	0.0098	14.41	0.03548
14.42	0.00959	14.42	0.04507
14.43	0.00937	14.43	0.0564
14.44	0.0093	14.44	0.05671
14.45	0.00923	14.45	0.05192
14.46	0.00916	14.46	0.05947
14.47	0.00929	14.47	0.06183
14.48	0.00957	14.48	0.0538
14.49	0.00892	14.49	0.0682
14.5	0.00903	14.5	0.07347
14.51	0.00874	14.51	0.07331
14.52	0.00809	14.52	0.07032
14.53	0.0087	14.53	0.07032
14.54	0.00958	14.54	0.07646
14.55	0.00962	14.55	0.06993
14.56	0.00931	14.56	0.05577
14.57	0.01027	14.57	0.05396
14.58	0.00957	14.58	0.05876
14.59	0.00906	14.59	0.05868
14.6	0.00887	14.6	0.05986
14.61	0.00894	14.61	0.07245
14.62	0.00964	14.62	0.05034
14.63	0.00948	14.63	0.04838
14.64	0.00932	14.64	0.0553
14.65	0.00994	14.65	0.05907
14.66	0.0097	14.66	0.0531
14.67	0.00966	14.67	0.05884
14.68	0.00935	14.68	0.05789
14.69	0.00865	14.69	0.04421
14.7	0.00856	14.7	0.05797
14.71	0.0088	14.71	0.04578
14.72	0.00869	14.72	0.03626
14.73	0.00839	14.73	0.03862
14.74	0.00956	14.74	0.04704
14.75	0.00924	14.75	0.04067
14.76	0.00868	14.76	0.04067
14.77	0.00838	14.77	0.04751
14.78	0.00892	14.78	0.05113
14.79	0.00837	14.79	0.05632
14.8	0.00862	14.8	0.04704
14.81	0.00909	14.81	0.03233
14.82	0.00855	14.82	0.02871
14.83	0.00978	14.83	0.03854
14.84	0.00927	14.84	0.04908
14.85	0.00876	14.85	0.05844
14.86	0.00995	14.86	0.0645
14.87	0.00914	14.87	0.05553
14.88	0.00983	14.88	0.04224
14.89	0.01067	14.89	0.03752
14.9	0.01087	14.9	0.0472
14.91	0.01089	14.91	0.05199
14.92	0.01171	14.92	0.05349
14.93	0.01192	14.93	0.05018
14.94	0.01144	14.94	0.04208
14.95	0.01239	14.95	0.03249
14.96	0.01231	14.96	0.03201
14.97	0.0124	14.97	0.03571
14.98	0.0129	14.98	0.04059
14.99	0.01372	14.99	0.04114
15	0.01271	15	0.04287
15.01	0.01206	15.01	0.03862
15.02	0.01221	15.02	0.03469
15.03	0.01345	15.03	0.04248
15.04	0.01367	15.04	0.03532
15.05	0.01272	15.05	0.03296
15.06	0.01181	15.06	0.03437
15.07	0.01219	15.07	0.03728
15.08	0.01258	15.08	0.03666
15.09	0.01359	15.09	0.04586
15.1	0.01377	15.1	0.05168
15.11	0.01247	15.11	0.04602
15.12	0.01263	15.12	0.0376
15.13	0.01281	15.13	0.03524
15.14	0.0133	15.14	0.03516
15.15	0.01407	15.15	0.03587
15.16	0.01446	15.16	0.03705
15.17	0.01418	15.17	0.02934
15.18	0.01437	15.18	0.03091
15.19	0.015	15.19	0.04145
15.2	0.01521	15.2	0.04625
15.21	0.01563	15.21	0.05365
15.22	0.01563	15.22	0.0531
15.23	0.01592	15.23	0.04507
15.24	0.01793	15.24	0.03312
15.25	0.01935	15.25	0.03996
15.26	0.01997	15.26	0.04318
15.27	0.02093	15.27	0.04137
15.28	0.02346	15.28	0.035
15.29	0.02534	15.29	0.0398
15.3	0.02877	15.3	0.03909
15.31	0.03297	15.31	0.0387
15.32	0.03739	15.32	0.04208
15.33	0.0421	15.33	0.04326
15.34	0.05295	15.34	0.03807
15.35	0.06866	15.35	0.03492
15.36	0.08877	15.36	0.03886
15.37	0.11378	15.37	0.05624
15.38	0.14487	15.38	0.04153
15.39	0.1819	15.39	0.04137
15.4	0.22509	15.4	0.05593
15.41	0.27525	15.41	0.04696
15.42	0.32581	15.42	0.04963
15.43	0.36934	15.43	0.05011
15.44	0.40349	15.44	0.0494
15.45	0.42602	15.45	0.05357
15.46	0.42662	15.46	0.05837
15.47	0.40942	15.47	0.05931
15.48	0.37198	15.48	0.05121
15.49	0.31195	15.49	0.02871
15.5	0.25509	15.5	0.03831
15.51	0.20074	15.51	0.04161
15.52	0.15108	15.52	0.04043
15.53	0.10835	15.53	0.03673
15.54	0.08027	15.54	0.04035
15.55	0.05867	15.55	0.04798
15.56	0.04251	15.56	0.05223
15.57	0.03162	15.57	0.05113
15.58	0.02803	15.58	0.05475
15.59	0.02543	15.59	0.0505
15.6	0.0235	15.6	0.05443
15.61	0.02191	15.61	0.06356
15.62	0.01989	15.62	0.05278
15.63	0.01903	15.63	0.03571
15.64	0.01863	15.64	0.03728
15.65	0.01837	15.65	0.05034
15.66	0.01781	15.66	0.05215
15.67	0.01734	15.67	0.05671
15.68	0.01658	15.68	0.04358
15.69	0.01575	15.69	0.02855
15.7	0.01514	15.7	0.03335
15.71	0.01442	15.71	0.06088
15.72	0.01341	15.72	0.05231
15.73	0.0126	15.73	0.0387
15.74	0.01226	15.74	0.04405
15.75	0.01058	15.75	0.03862
15.76	0.01129	15.76	0.04893
15.77	0.01175	15.77	0.05978
15.78	0.01108	15.78	0.06214
15.79	0.0121	15.79	0.04657
15.8	0.01176	15.8	0.05805
15.81	0.01158	15.81	0.06364
15.82	0.01195	15.82	0.05915
15.83	0.01239	15.83	0.06694
15.84	0.01057	15.84	0.06796
15.85	0.00971	15.85	0.05899
15.86	0.00997	15.86	0.05034
15.87	0.01043	15.87	0.06537
15.88	0.0099	15.88	0.06639
15.89	0.00953	15.89	0.0671
15.9	0.00949	15.9	0.07127
15.91	0.00991	15.91	0.08204
15.92	0.01044	15.92	0.09935
15.93	0.01103	15.93	0.09927
15.94	0.0113	15.94	0.09785
15.95	0.01094	15.95	0.10698
15.96	0.00945	15.96	0.08542
15.97	0.00968	15.97	0.07315
15.98	0.00995	15.98	0.07307
15.99	0.00948	15.99	0.08157
16	0.00915	16	0.06238
16.01	0.00851	16.01	0.05805
16.02	0.00889	16.02	0.06033
16.03	0.01014	16.03	0.06316
16.04	0.01005	16.04	0.05357
16.05	0.00998	16.05	0.0409
16.06	0.00925	16.06	0.03398
16.07	0.00865	16.07	0.03524
16.08	0.01028	16.08	0.04665
16.09	0.01002	16.09	0.04641
16.1	0.00963	16.1	0.04885
16.11	0.00943	16.11	0.04853
16.12	0.00964	16.12	0.03595
16.13	0.00957	16.13	0.04397
16.14	0.00911	16.14	0.04271
16.15	0.00867	16.15	0.04098
16.16	0.00861	16.16	0.0468
16.17	0.00877	16.17	0.04798
16.18	0.00932	16.18	0.04216
16.19	0.00932	16.19	0.04106
16.2	0.00854	16.2	0.04861
16.21	0.00945	16.21	0.04444
16.22	0.00927	16.22	0.04594
16.23	0.00842	16.23	0.04208
16.24	0.00748	16.24	0.03359
16.25	0.00832	16.25	0.03957
16.26	0.00904	16.26	0.0435
16.27	0.00913	16.27	0.0387
16.28	0.00834	16.28	0.03485
16.29	0.00639	16.29	0.05876
16.3	0.00844	16.3	0.0483
16.31	0.00933	16.31	0.03272
16.32	0.00907	16.32	0.02556
16.33	0.00855	16.33	0.04232
16.34	0.00877	16.34	0.03697
16.35	0.00844	16.35	0.0472
16.36	0.00795	16.36	0.05372
16.37	0.00768	16.37	0.03807
16.38	0.0084	16.38	0.03744
16.39	0.00843	16.39	0.03815
16.4	0.00834	16.4	0.03909
16.41	0.00848	16.41	0.03925
16.42	0.00881	16.42	0.03508
16.43	0.00869	16.43	0.03367
16.44	0.00842	16.44	0.03697
16.45	0.00822	16.45	0.04476
16.46	0.00868	16.46	0.05254
16.47	0.00883	16.47	0.03815
16.48	0.00938	16.48	0.02462
16.49	0.01016	16.49	0.01959
16.5	0.0103	16.5	0.02855
16.51	0.00947	16.51	0.03052
16.52	0.00881	16.52	0.02714
16.53	0.00852	16.53	0.0225
16.54	0.00866	16.54	0.02313
16.55	0.0094	16.55	0.03587
16.56	0.00944	16.56	0.04004
16.57	0.00902	16.57	0.04004
16.58	0.0085	16.58	0.04106
16.59	0.00946	16.59	0.03571
16.6	0.0095	16.6	0.02604
16.61	0.00905	16.61	0.02446
16.62	0.00852	16.62	0.03658
16.63	0.00896	16.63	0.03784
16.64	0.00928	16.64	0.0483
16.65	0.00964	16.65	0.05207
16.66	0.0099	16.66	0.04397
16.67	0.00897	16.67	0.03083
16.68	0.00792	16.68	0.03414
16.69	0.00764	16.69	0.04539
16.7	0.00822	16.7	0.05396
16.71	0.00931	16.71	0.03603
16.72	0.00872	16.72	0.03201
16.73	0.00864	16.73	0.02714
16.74	0.00897	16.74	0.02281
16.75	0.009	16.75	0.02462
16.76	0.00953	16.76	0.03154
16.77	0.00945	16.77	0.03681
16.78	0.00895	16.78	0.0365
16.79	0.00837	16.79	0.02706
16.8	0.00914	16.8	0.02824
16.81	0.00959	16.81	0.02989
16.82	0.00977	16.82	0.03217
16.83	0.00966	16.83	0.03508
16.84	0.00915	16.84	0.03752
16.85	0.00946	16.85	0.03532
16.86	0.00991	16.86	0.03658
16.87	0.01014	16.87	0.04271
16.88	0.00974	16.88	0.04208
16.89	0.00859	16.89	0.04153
16.9	0.00846	16.9	0.03721
16.91	0.00919	16.91	0.03288
16.92	0.00891	16.92	0.04248
16.93	0.00871	16.93	0.04468
16.94	0.00848	16.94	0.04893
16.95	0.00811	16.95	0.05176
16.96	0.00741	16.96	0.04397
16.97	0.00839	16.97	0.02997
16.98	0.00886	16.98	0.03194
16.99	0.00864	16.99	0.03791
17	0.00772	17	0.03257
17.01	0.00807	17.01	0.03013
17.02	0.00783	17.02	0.03689
17.03	0.00762	17.03	0.04224
17.04	0.00787	17.04	0.03886
17.05	0.00838	17.05	0.03886
17.06	0.00847	17.06	0.03296
17.07	0.00818	17.07	0.03658
17.08	0.00765	17.08	0.0516
17.09	0.00762	17.09	0.0468
17.1	0.00768	17.1	0.05129
17.11	0.0076	17.11	0.0516
17.12	0.00746	17.12	0.04665
17.13	0.00771	17.13	0.04602
17.14	0.00828	17.14	0.05333
17.15	0.0083	17.15	0.04948
17.16	0.00807	17.16	0.04059
17.17	0.00837	17.17	0.04413
17.18	0.00753	17.18	0.05333
17.19	0.0069	17.19	0.05357
17.2	0.00705	17.2	0.05247
17.21	0.00854	17.21	0.06088
17.22	0.00733	17.22	0.06387
17.23	0.00681	17.23	0.05821
17.24	0.00667	17.24	0.04932
17.25	0.00678	17.25	0.04161
17.26	0.00845	17.26	0.03563
17.27	0.00811	17.27	0.03548
17.28	0.00741	17.28	0.03626
17.29	0.00716	17.29	0.03618
17.3	0.00714	17.3	0.03972
17.31	0.00775	17.31	0.03367
17.32	0.00768	17.32	0.03146
17.33	0.00703	17.33	0.03414
17.34	0.00761	17.34	0.02997
17.35	0.00742	17.35	0.03673
17.36	0.00744	17.36	0.04177
17.37	0.00755	17.37	0.03949
17.38	0.00713	17.38	0.02273
17.39	0.00652	17.39	0.02604
17.4	0.00669	17.4	0.03154
17.41	0.00738	17.41	0.03532
17.42	0.00811	17.42	0.03414
17.43	0.00691	17.43	0.02407
17.44	0.00706	17.44	0.01833
17.45	0.00759	17.45	0.02438
17.46	0.00769	17.46	0.04578
17.47	0.00783	17.47	0.04342
17.48	0.00744	17.48	0.04012
17.49	0.00728	17.49	0.03705
17.5	0.00767	17.5	0.0343
17.51	0.00783	17.51	0.02895
17.52	0.008	17.52	0.03264
17.53	0.00766	17.53	0.03312
17.54	0.00697	17.54	0.03013
17.55	0.00709	17.55	0.03846
17.56	0.00726	17.56	0.03705
17.57	0.00711	17.57	0.03272
17.58	0.00679	17.58	0.03021
17.59	0.00688	17.59	0.03673
17.6	0.00712	17.6	0.03563
17.61	0.00792	17.61	0.04114
17.62	0.00827	17.62	0.04602
17.63	0.00673	17.63	0.03823
17.64	0.00707	17.64	0.03453
17.65	0.0073	17.65	0.03217
17.66	0.00764	17.66	0.03013
17.67	0.00824	17.67	0.02816
17.68	0.00766	17.68	0.03595
17.69	0.00759	17.69	0.03241
17.7	0.00785	17.7	0.02659
17.71	0.00831	17.71	0.02541
17.72	0.00875	17.72	0.0398
17.73	0.00802	17.73	0.03618
17.74	0.0076	17.74	0.03146
17.75	0.00781	17.75	0.03099
17.76	0.00765	17.76	0.03099
17.77	0.0075	17.77	0.02997
17.78	0.00758	17.78	0.02777
17.79	0.00759	17.79	0.02792
17.8	0.00675	17.8	0.0387
17.81	0.0071	17.81	0.03257
17.82	0.00733	17.82	0.02651
17.83	0.00731	17.83	0.02659
17.84	0.00708	17.84	0.03854
17.85	0.00691	17.85	0.03595
17.86	0.00704	17.86	0.03453
17.87	0.00722	17.87	0.03374
17.88	0.00723	17.88	0.03257
17.89	0.00732	17.89	0.03319
17.9	0.00726	17.9	0.02989
17.91	0.00728	17.91	0.02973
17.92	0.00752	17.92	0.03524
17.93	0.00811	17.93	0.03044
17.94	0.00822	17.94	0.02753
17.95	0.00822	17.95	0.03021
17.96	0.00837	17.96	0.03713
17.97	0.00907	17.97	0.03587
17.98	0.00965	17.98	0.02407
17.99	0.0098	17.99	0.02816
18	0.00986	18	0.04373
18.01	0.01086	18.01	0.04429
18.02	0.01079	18.02	0.04381
18.03	0.01115	18.03	0.03752
18.04	0.01158	18.04	0.03241
18.05	0.01118	18.05	0.0402
18.06	0.01099	18.06	0.03351
18.07	0.01103	18.07	0.03139
18.08	0.01064	18.08	0.03319
18.09	0.0092	18.09	0.03721
18.1	0.00883	18.1	0.03422
18.11	0.00849	18.11	0.04318
18.12	0.0083	18.12	0.04956
18.13	0.00833	18.13	0.04491
18.14	0.00843	18.14	0.04255
18.15	0.00809	18.15	0.03689
18.16	0.00751	18.16	0.03422
18.17	0.00698	18.17	0.03563
18.18	0.0074	18.18	0.035
18.19	0.00803	18.19	0.04641
18.2	0.00809	18.2	0.04515
18.21	0.00762	18.21	0.03563
18.22	0.00729	18.22	0.04641
18.23	0.00761	18.23	0.04861
18.24	0.00761	18.24	0.04625
18.25	0.00747	18.25	0.04295
18.26	0.0077	18.26	0.04358
18.27	0.00838	18.27	0.03555
18.28	0.00804	18.28	0.03296
18.29	0.00733	18.29	0.03595
18.3	0.00701	18.3	0.0435
18.31	0.00682	18.31	0.0387
18.32	0.00737	18.32	0.03217
18.33	0.00784	18.33	0.03304
18.34	0.00765	18.34	0.04515
18.35	0.00686	18.35	0.04515
18.36	0.00626	18.36	0.0479
18.37	0.00627	18.37	0.05341
18.38	0.0068	18.38	0.05742
18.39	0.00659	18.39	0.03823
18.4	0.00634	18.4	0.03445
18.41	0.00633	18.41	0.03752
18.42	0.00646	18.42	0.04075
18.43	0.00616	18.43	0.03052
18.44	0.00598	18.44	0.03744
18.45	0.00674	18.45	0.0409
18.46	0.00758	18.46	0.0354
18.47	0.00672	18.47	0.0162
18.48	0.00617	18.48	0.03288
18.49	0.00585	18.49	0.03548
18.5	0.0058	18.5	0.03257
18.51	0.00604	18.51	0.03736
18.52	0.00629	18.52	0.04696
18.53	0.00655	18.53	0.04067
18.54	0.00645	18.54	0.03099
18.55	0.00593	18.55	0.02816
18.56	0.007	18.56	0.04311
18.57	0.00726	18.57	0.04216
18.58	0.0068	18.58	0.04153
18.59	0.00603	18.59	0.04696
18.6	0.00691	18.6	0.04877
18.61	0.00637	18.61	0.03776
18.62	0.00618	18.62	0.03374
18.63	0.00655	18.63	0.03902
18.64	0.00652	18.64	0.04381
18.65	0.00623	18.65	0.04279
18.66	0.00644	18.66	0.03894
18.67	0.00682	18.67	0.03492
18.68	0.00657	18.68	0.03492
18.69	0.00664	18.69	0.03437
18.7	0.00681	18.7	0.03225
18.71	0.00685	18.71	0.02926
18.72	0.00655	18.72	0.02627
18.73	0.00644	18.73	0.02383
18.74	0.00656	18.74	0.0343
18.75	0.00666	18.75	0.03941
18.76	0.00661	18.76	0.02698
18.77	0.00754	18.77	0.0258
18.78	0.00716	18.78	0.03044
18.79	0.00646	18.79	0.02887
18.8	0.00593	18.8	0.021
18.81	0.00558	18.81	0.042
18.82	0.00606	18.82	0.04208
18.83	0.00603	18.83	0.03312
18.84	0.0055	18.84	0.02265
18.85	0.00592	18.85	0.02446
18.86	0.00538	18.86	0.04035
18.87	0.00544	18.87	0.04798
18.88	0.00567	18.88	0.04468
18.89	0.00466	18.89	0.03335
18.9	0.0052	18.9	0.03422
18.91	0.00547	18.91	0.03941
18.92	0.00548	18.92	0.04051
18.93	0.00545	18.93	0.02792
18.94	0.00598	18.94	0.03555
18.95	0.00617	18.95	0.03728
18.96	0.00603	18.96	0.0354
18.97	0.00565	18.97	0.0328
18.98	0.00598	18.98	0.03697
18.99	0.00634	18.99	0.0354
19	0.0067	19	0.03516
19.01	0.00694	19.01	0.03886
19.02	0.00636	19.02	0.03886
19.03	0.00596	19.03	0.03453
19.04	0.00596	19.04	0.02619
19.05	0.00616	19.05	0.0199
19.06	0.0057	19.06	0.03728
19.07	0.00594	19.07	0.03445
19.08	0.00616	19.08	0.03673
19.09	0.00622	19.09	0.04145
19.1	0.0061	19.1	0.03249
19.11	0.00536	19.11	0.03894
19.12	0.00522	19.12	0.03799
19.13	0.00557	19.13	0.03194
19.14	0.00606	19.14	0.02714
19.15	0.00563	19.15	0.03005
19.16	0.00601	19.16	0.03099
19.17	0.00629	19.17	0.03359
19.18	0.0057	19.18	0.04027
19.19	0.00635	19.19	0.03603
19.2	0.00611	19.2	0.03013
19.21	0.00594	19.21	0.02604
19.22	0.00623	19.22	0.02549
19.23	0.00581	19.23	0.02549
19.24	0.00548	19.24	0.03878
19.25	0.00565	19.25	0.04232
19.26	0.00627	19.26	0.03233
19.27	0.0066	19.27	0.02635
19.28	0.00591	19.28	0.03571
19.29	0.0055	19.29	0.04444
19.3	0.00564	19.3	0.04649
19.31	0.00631	19.31	0.03508
19.32	0.00543	19.32	0.03304
19.33	0.00498	19.33	0.03618
19.34	0.00515	19.34	0.03768
19.35	0.00589	19.35	0.02808
19.36	0.00627	19.36	0.02903
19.37	0.00638	19.37	0.03382
19.38	0.00617	19.38	0.03744
19.39	0.00564	19.39	0.03563
19.4	0.00578	19.4	0.03445
19.41	0.00597	19.41	0.03894
19.42	0.00588	19.42	0.03642
19.43	0.00543	19.43	0.02297
19.44	0.00557	19.44	0.02958
19.45	0.00544	19.45	0.03241
19.46	0.00523	19.46	0.04326
19.47	0.00516	19.47	0.05947
19.48	0.00586	19.48	0.0505
19.49	0.00597	19.49	0.03949
19.5	0.00613	19.5	0.03894
19.51	0.00631	19.51	0.04452
19.52	0.00603	19.52	0.03791
19.53	0.00562	19.53	0.04216
19.54	0.0062	19.54	0.04436
19.55	0.00682	19.55	0.04523
19.56	0.00582	19.56	0.04822
19.57	0.00624	19.57	0.04137
19.58	0.00667	19.58	0.04082
19.59	0.00687	19.59	0.04114
19.6	0.0066	19.6	0.03626
19.61	0.00509	19.61	0.02722
19.62	0.00527	19.62	0.03587
19.63	0.0058	19.63	0.0413
19.64	0.0059	19.64	0.03453
19.65	0.00678	19.65	0.05608
19.66	0.00627	19.66	0.05207
19.67	0.0062	19.67	0.04869
19.68	0.0069	19.68	0.05223
19.69	0.0066	19.69	0.04208
19.7	0.00706	19.7	0.04491
19.71	0.00703	19.71	0.04436
19.72	0.00658	19.72	0.04027
19.73	0.00669	19.73	0.04326
19.74	0.00714	19.74	0.06191
19.75	0.00722	19.75	0.07134
19.76	0.00712	19.76	0.07087
19.77	0.00731	19.77	0.06426
19.78	0.00682	19.78	0.05136
19.79	0.00717	19.79	0.05412
19.8	0.00749	19.8	0.05884
19.81	0.00685	19.81	0.05113
19.82	0.00782	19.82	0.07386
19.83	0.00786	19.83	0.08228
19.84	0.00748	19.84	0.08959
19.85	0.00717	19.85	0.10289
19.86	0.00838	19.86	0.09691
19.87	0.00818	19.87	0.08999
19.88	0.00751	19.88	0.08794
19.89	0.007	19.89	0.09117
19.9	0.00782	19.9	0.0881
19.91	0.00746	19.91	0.09754
19.92	0.0074	19.92	0.09777
19.93	0.00766	19.93	0.08739
19.94	0.00707	19.94	0.07842
19.95	0.00794	19.95	0.07473
19.96	0.00831	19.96	0.07418
19.97	0.00805	19.97	0.07079
19.98	0.00747	19.98	0.05459
19.99	0.00751	19.99	0.05152
20	0.00775	20	0.04877
20.01	0.00792	20.01	0.04657
20.02	0.00771	20.02	0.04594
20.03	0.00738	20.03	0.04838
20.04	0.0075	20.04	0.05538
20.05	0.00762	20.05	0.05884
20.06	0.0075	20.06	0.05254
20.07	0.00789	20.07	0.03579
20.08	0.00776	20.08	0.03225
20.09	0.00761	20.09	0.03634
20.1	0.00777	20.1	0.0424
20.11	0.00868	20.11	0.03335
20.12	0.00881	20.12	0.03524
20.13	0.00843	20.13	0.04185
20.14	0.00805	20.14	0.05058
20.15	0.00901	20.15	0.05837
20.16	0.00877	20.16	0.04452
20.17	0.00841	20.17	0.03626
20.18	0.00845	20.18	0.03508
20.19	0.00952	20.19	0.03571
20.2	0.00956	20.2	0.0306
20.21	0.0099	20.21	0.04145
20.22	0.01053	20.22	0.0516
20.23	0.01129	20.23	0.03964
20.24	0.01106	20.24	0.04806
20.25	0.01081	20.25	0.04609
20.26	0.01083	20.26	0.04562
20.27	0.01141	20.27	0.05388
20.28	0.0132	20.28	0.04248
20.29	0.01399	20.29	0.03831
20.3	0.01445	20.3	0.03941
20.31	0.01526	20.31	0.04311
20.32	0.01859	20.32	0.03957
20.33	0.01955	20.33	0.03154
20.34	0.02076	20.34	0.03721
20.35	0.02328	20.35	0.05349
20.36	0.02808	20.36	0.05168
20.37	0.03534	20.37	0.04153
20.38	0.04311	20.38	0.03414
20.39	0.05223	20.39	0.03319
20.4	0.06511	20.4	0.04224
20.41	0.08266	20.41	0.03437
20.42	0.10409	20.42	0.02352
20.43	0.12878	20.43	0.01966
20.44	0.15593	20.44	0.03406
20.45	0.18479	20.45	0.02879
20.46	0.21208	20.46	0.03689
20.47	0.23711	20.47	0.04421
20.48	0.25884	20.48	0.03917
20.49	0.26855	20.49	0.03139
20.5	0.26227	20.5	0.02942
20.51	0.24738	20.51	0.02942
20.52	0.22751	20.52	0.02808
20.53	0.20095	20.53	0.01668
20.54	0.17183	20.54	0.02265
20.55	0.14323	20.55	0.0284
20.56	0.11624	20.56	0.02981
20.57	0.0913	20.57	0.03225
20.58	0.07126	20.58	0.03052
20.59	0.05504	20.59	0.0284
20.6	0.04188	20.6	0.02667
20.61	0.03054	20.61	0.02486
20.62	0.02556	20.62	0.03304
20.63	0.02203	20.63	0.0387
20.64	0.01911	20.64	0.04177
20.65	0.01625	20.65	0.04358
20.66	0.01504	20.66	0.03941
20.67	0.01432	20.67	0.03807
20.68	0.01412	20.68	0.03249
20.69	0.01432	20.69	0.01841
20.7	0.01251	20.7	0.03453
20.71	0.01245	20.71	0.03312
20.72	0.01255	20.72	0.02863
20.73	0.01198	20.73	0.02847
20.74	0.01123	20.74	0.02729
20.75	0.0108	20.75	0.04232
20.76	0.01001	20.76	0.04499
20.77	0.00901	20.77	0.03115
20.78	0.00929	20.78	0.02273
20.79	0.00937	20.79	0.02973
20.8	0.00888	20.8	0.03642
20.81	0.00827	20.81	0.03595
20.82	0.00883	20.82	0.01974
20.83	0.00766	20.83	0.02501
20.84	0.00751	20.84	0.03327
20.85	0.00802	20.85	0.03563
20.86	0.00823	20.86	0.02187
20.87	0.00817	20.87	0.02273
20.88	0.00772	20.88	0.02674
20.89	0.00751	20.89	0.02832
20.9	0.00805	20.9	0.02313
20.91	0.00798	20.91	0.02313
20.92	0.00735	20.92	0.02832
20.93	0.0072	20.93	0.03013
20.94	0.00797	20.94	0.02643
20.95	0.00806	20.95	0.04381
20.96	0.00771	20.96	0.0494
20.97	0.00743	20.97	0.03846
20.98	0.00733	20.98	0.01943
20.99	0.00718	20.99	0.03563
21	0.00791	21	0.02438
21.01	0.00793	21.01	0.01872
21.02	0.00739	21.02	0.0221
21.03	0.00757	21.03	0.02446
21.04	0.00666	21.04	0.02525
21.05	0.00609	21.05	0.02226
21.06	0.00605	21.06	0.01959
21.07	0.00654	21.07	0.02376
21.08	0.00671	21.08	0.02627
21.09	0.00686	21.09	0.02981
21.1	0.00674	21.1	0.03422
21.11	0.00617	21.11	0.03886
21.12	0.00673	21.12	0.03823
21.13	0.00732	21.13	0.02604
21.14	0.0075	21.14	0.01778
21.15	0.00711	21.15	0.0225
21.16	0.00718	21.16	0.03264
21.17	0.00739	21.17	0.03257
21.18	0.00741	21.18	0.02824
21.19	0.00718	21.19	0.02525
21.2	0.00709	21.2	0.03902
21.21	0.00721	21.21	0.03768
21.22	0.00731	21.22	0.03131
21.23	0.00735	21.23	0.02446
21.24	0.00737	21.24	0.02328
21.25	0.00744	21.25	0.01935
21.26	0.00781	21.26	0.01833
21.27	0.00823	21.27	0.01982
21.28	0.00823	21.28	0.02226
21.29	0.00765	21.29	0.02407
21.3	0.00692	21.3	0.02588
21.31	0.00674	21.31	0.02706
21.32	0.00774	21.32	0.02722
21.33	0.00739	21.33	0.03437
21.34	0.00722	21.34	0.02926
21.35	0.00702	21.35	0.02596
21.36	0.00663	21.36	0.03343
21.37	0.00612	21.37	0.04358
21.38	0.0069	21.38	0.04869
21.39	0.00744	21.39	0.04405
21.4	0.00713	21.4	0.03257
21.41	0.00624	21.41	0.03791
21.42	0.00646	21.42	0.03587
21.43	0.00605	21.43	0.03288
21.44	0.00523	21.44	0.02965
21.45	0.00596	21.45	0.02305
21.46	0.0057	21.46	0.01644
21.47	0.00574	21.47	0.02234
21.48	0.00621	21.48	0.03162
21.49	0.007	21.49	0.02501
21.5	0.00673	21.5	0.02069
21.51	0.00645	21.51	0.03028
21.52	0.00624	21.52	0.03964
21.53	0.00612	21.53	0.03249
21.54	0.00615	21.54	0.02714
21.55	0.00612	21.55	0.02462
21.56	0.00637	21.56	0.03139
21.57	0.007	21.57	0.04838
21.58	0.00652	21.58	0.03878
21.59	0.0062	21.59	0.03697
21.6	0.0062	21.6	0.0306
21.61	0.00643	21.61	0.01959
21.62	0.00622	21.62	0.03398
21.63	0.00586	21.63	0.04043
21.64	0.00596	21.64	0.04185
21.65	0.00645	21.65	0.04193
21.66	0.00657	21.66	0.04971
21.67	0.00599	21.67	0.04381
21.68	0.006	21.68	0.03909
21.69	0.00656	21.69	0.03807
21.7	0.00719	21.7	0.04106
21.71	0.00617	21.71	0.0435
21.72	0.00545	21.72	0.04208
21.73	0.00526	21.73	0.0402
21.74	0.00573	21.74	0.042
21.75	0.00575	21.75	0.03658
21.76	0.0061	21.76	0.03036
21.77	0.00623	21.77	0.0317
21.78	0.00584	21.78	0.04578
21.79	0.00617	21.79	0.05475
21.8	0.00621	21.8	0.04885
21.81	0.00612	21.81	0.0446
21.82	0.00603	21.82	0.04814
21.83	0.00624	21.83	0.04696
21.84	0.00669	21.84	0.04476
21.85	0.00703	21.85	0.04421
21.86	0.00712	21.86	0.04625
21.87	0.00689	21.87	0.05223
21.88	0.00655	21.88	0.03831
21.89	0.00665	21.89	0.03603
21.9	0.00678	21.9	0.04043
21.91	0.00599	21.91	0.03083
21.92	0.0067	21.92	0.04649
21.93	0.00678	21.93	0.04893
21.94	0.00664	21.94	0.04098
21.95	0.00704	21.95	0.03021
21.96	0.00655	21.96	0.03257
21.97	0.00629	21.97	0.03579
21.98	0.00625	21.98	0.04295
21.99	0.00645	21.99	0.05459
22	0.00741	22	0.04082
22.01	0.00675	22.01	0.03996
22.02	0.00638	22.02	0.03658
22.03	0.00692	22.03	0.02737
22.04	0.00595	22.04	0.04295
22.05	0.0067	22.05	0.03776
22.06	0.00709	22.06	0.0284
22.07	0.00671	22.07	0.02674
22.08	0.00641	22.08	0.05546
22.09	0.00677	22.09	0.04271
22.1	0.00711	22.1	0.03115
22.11	0.00731	22.11	0.02674
22.12	0.00743	22.12	0.02556
22.13	0.00714	22.13	0.04216
22.14	0.00688	22.14	0.03768
22.15	0.0071	22.15	0.02509
22.16	0.00831	22.16	0.02627
22.17	0.00869	22.17	0.04822
22.18	0.0084	22.18	0.04366
22.19	0.00804	22.19	0.03319
22.2	0.00815	22.2	0.03508
22.21	0.00955	22.21	0.0387
22.22	0.01016	22.22	0.04098
22.23	0.01049	22.23	0.03618
22.24	0.0108	22.24	0.02494
22.25	0.01083	22.25	0.03453
22.26	0.0115	22.26	0.0365
22.27	0.01241	22.27	0.0365
22.28	0.01336	22.28	0.03784
22.29	0.01423	22.29	0.04562
22.3	0.01457	22.3	0.03799
22.31	0.01471	22.31	0.0409
22.32	0.01507	22.32	0.05058
22.33	0.01647	22.33	0.04704
22.34	0.01675	22.34	0.03846
22.35	0.01763	22.35	0.03823
22.36	0.01844	22.36	0.04397
22.37	0.01803	22.37	0.0505
22.38	0.01889	22.38	0.05011
22.39	0.01874	22.39	0.0479
22.4	0.01812	22.4	0.04845
22.41	0.01756	22.41	0.05514
22.42	0.01763	22.42	0.04979
22.43	0.01797	22.43	0.05962
22.44	0.01763	22.44	0.06749
22.45	0.01619	22.45	0.06403
22.46	0.01479	22.46	0.05624
22.47	0.01255	22.47	0.04515
22.48	0.01136	22.48	0.04767
22.49	0.01142	22.49	0.06253
22.5	0.01072	22.5	0.05837
22.51	0.01004	22.51	0.05467
22.52	0.00947	22.52	0.0527
22.53	0.00917	22.53	0.05113
22.54	0.00952	22.54	0.04633
22.55	0.00876	22.55	0.03831
22.56	0.00889	22.56	0.04137
22.57	0.00885	22.57	0.04908
22.58	0.0067	22.58	0.04908
22.59	0.00716	22.59	0.0479
22.6	0.00776	22.6	0.04633
22.61	0.00785	22.61	0.04208
22.62	0.00693	22.62	0.03374
22.63	0.0064	22.63	0.04633
22.64	0.00613	22.64	0.03909
22.65	0.00648	22.65	0.03681
22.66	0.00745	22.66	0.05152
22.67	0.00722	22.67	0.05207
22.68	0.00705	22.68	0.05923
22.69	0.00666	22.69	0.06096
22.7	0.00611	22.7	0.05333
22.71	0.0062	22.71	0.0402
22.72	0.00626	22.72	0.05317
22.73	0.00629	22.73	0.06419
22.74	0.00626	22.74	0.06993
22.75	0.00605	22.75	0.0789
22.76	0.00605	22.76	0.07378
22.77	0.00626	22.77	0.07819
22.78	0.00649	22.78	0.08653
22.79	0.00649	22.79	0.08535
22.8	0.0066	22.8	0.08928
22.81	0.00648	22.81	0.08377
22.82	0.00633	22.82	0.08149
22.83	0.00639	22.83	0.09518
22.84	0.00616	22.84	0.08078
22.85	0.00629	22.85	0.08086
22.86	0.00659	22.86	0.07968
22.87	0.00693	22.87	0.06883
22.88	0.00744	22.88	0.06938
22.89	0.00681	22.89	0.09408
22.9	0.00619	22.9	0.10021
22.91	0.00604	22.91	0.08023
22.92	0.00608	22.92	0.08322
22.93	0.00613	22.93	0.07772
22.94	0.00657	22.94	0.07551
22.95	0.00706	22.95	0.08133
22.96	0.00644	22.96	0.10053
22.97	0.00622	22.97	0.08542
22.98	0.00653	22.98	0.08299
22.99	0.00686	22.99	0.09156
23	0.0063	23	0.09762
23.01	0.00583	23.01	0.09101
23.02	0.00598	23.02	0.09652
23.03	0.00649	23.03	0.10336
23.04	0.00704	23.04	0.09872
23.05	0.0073	23.05	0.10415
23.06	0.00711	23.06	0.10611
23.07	0.00697	23.07	0.10344
23.08	0.00725	23.08	0.09832
23.09	0.00842	23.09	0.1253
23.1	0.00809	23.1	0.12208
23.11	0.0075	23.11	0.10729
23.12	0.00725	23.12	0.09258
23.13	0.00764	23.13	0.09439
23.14	0.00748	23.14	0.0774
23.15	0.00712	23.15	0.07024
23.16	0.00664	23.16	0.07268
23.17	0.00598	23.17	0.06065
23.18	0.00593	23.18	0.06623
23.19	0.00602	23.19	0.06954
23.2	0.00632	23.2	0.06843
23.21	0.00709	23.21	0.06426
23.22	0.00689	23.22	0.06348
23.23	0.00678	23.23	0.05074
23.24	0.00689	23.24	0.04248
23.25	0.00725	23.25	0.05844
23.26	0.00676	23.26	0.05129
23.27	0.00658	23.27	0.04413
23.28	0.00636	23.28	0.04421
23.29	0.00593	23.29	0.0549
23.3	0.00658	23.3	0.04838
23.31	0.00705	23.31	0.04767
23.32	0.00715	23.32	0.05467
23.33	0.00684	23.33	0.06497
23.34	0.00644	23.34	0.04822
23.35	0.00658	23.35	0.04468
23.36	0.00708	23.36	0.04617
23.37	0.00751	23.37	0.04908
23.38	0.00657	23.38	0.04908
23.39	0.00593	23.39	0.04334
23.4	0.00564	23.4	0.04617
23.41	0.00582	23.41	0.05349
23.42	0.00668	23.42	0.05231
23.43	0.00728	23.43	0.04043
23.44	0.00683	23.44	0.04735
23.45	0.00592	23.45	0.05546
23.46	0.00536	23.46	0.04043
23.47	0.00629	23.47	0.05483
23.48	0.00604	23.48	0.05805
23.49	0.0054	23.49	0.05915
23.5	0.00508	23.5	0.06466
23.51	0.00599	23.51	0.0623
23.52	0.0062	23.52	0.06348
23.53	0.00633	23.53	0.07441
23.54	0.00666	23.54	0.09172
23.55	0.00706	23.55	0.07307
23.56	0.00608	23.56	0.0855
23.57	0.00592	23.57	0.09132
23.58	0.00676	23.58	0.08542
23.59	0.00687	23.59	0.09085
23.6	0.00665	23.6	0.09101
23.61	0.00668	23.61	0.09573
23.62	0.00681	23.62	0.10682
23.63	0.00651	23.63	0.12412
23.64	0.00636	23.64	0.10816
23.65	0.00625	23.65	0.1021
23.66	0.00622	23.66	0.10061
23.67	0.00634	23.67	0.09164
23.68	0.00629	23.68	0.09392
23.69	0.00618	23.69	0.0988
23.7	0.00605	23.7	0.09494
23.71	0.00596	23.71	0.07599
23.72	0.00631	23.72	0.09518
23.73	0.00645	23.73	0.09313
23.74	0.00663	23.74	0.08306
23.75	0.00684	23.75	0.07339
23.76	0.00609	23.76	0.07284
23.77	0.00657	23.77	0.06458
23.78	0.00726	23.78	0.0564
23.79	0.00769	23.79	0.05207
23.8	0.00739	23.8	0.05569
23.81	0.00773	23.81	0.0531
23.82	0.00806	23.82	0.05081
23.83	0.00848	23.83	0.05199
23.84	0.00953	23.84	0.06096
23.85	0.00931	23.85	0.0479
23.86	0.00996	23.86	0.05003
23.87	0.01081	23.87	0.05435
23.88	0.01065	23.88	0.0376
23.89	0.01213	23.89	0.04255
23.9	0.01438	23.9	0.04436
23.91	0.0159	23.91	0.04177
23.92	0.01558	23.92	0.03492
23.93	0.01788	23.93	0.03492
23.94	0.01915	23.94	0.04586
23.95	0.01974	23.95	0.0516
23.96	0.02	23.96	0.04499
23.97	0.02086	23.97	0.04381
23.98	0.02049	23.98	0.04547
23.99	0.01994	23.99	0.04759
24	0.01945	24	0.04877
24.01	0.01852	24.01	0.04696
24.02	0.01769	24.02	0.05797
24.03	0.01685	24.03	0.05852
24.04	0.01593	24.04	0.05215
24.05	0.01479	24.05	0.05876
24.06	0.01358	24.06	0.05223
24.07	0.01248	24.07	0.05199
24.08	0.01148	24.08	0.05317
24.09	0.01055	24.09	0.04539
24.1	0.00926	24.1	0.04106
24.11	0.00894	24.11	0.0365
24.12	0.0086	24.12	0.03485
24.13	0.00731	24.13	0.03917
24.14	0.00724	24.14	0.04814
24.15	0.00751	24.15	0.04547
24.16	0.00741	24.16	0.04688
24.17	0.0067	24.17	0.05797
24.18	0.00703	24.18	0.04421
24.19	0.0067	24.19	0.04822
24.2	0.00671	24.2	0.06175
24.21	0.00724	24.21	0.07559
24.22	0.00736	24.22	0.06426
24.23	0.00755	24.23	0.0741
24.24	0.00711	24.24	0.07292
24.25	0.0063	24.25	0.06269
24.26	0.00625	24.26	0.06749
24.27	0.00582	24.27	0.06906
24.28	0.00627	24.28	0.07449
24.29	0.00699	24.29	0.07591
24.3	0.0068	24.3	0.05907
24.31	0.00657	24.31	0.07009
24.32	0.00669	24.32	0.0774
24.33	0.00674	24.33	0.07732
24.34	0.00629	24.34	0.06788
24.35	0.00554	24.35	0.06552
24.36	0.00574	24.36	0.06607
24.37	0.00615	24.37	0.06332
24.38	0.00622	24.38	0.05467
24.39	0.00564	24.39	0.05593
24.4	0.0063	24.4	0.04594
24.41	0.00678	24.41	0.04027
24.42	0.00659	24.42	0.042
24.43	0.00622	24.43	0.03658
24.44	0.00631	24.44	0.04271
24.45	0.00629	24.45	0.0483
24.46	0.00616	24.46	0.04869
24.47	0.00632	24.47	0.03909
24.48	0.00609	24.48	0.0343
24.49	0.00632	24.49	0.03013
24.5	0.00672	24.5	0.028
24.51	0.00656	24.51	0.03162
24.52	0.00684	24.52	0.03697
24.53	0.00674	24.53	0.04271
24.54	0.00646	24.54	0.04334
24.55	0.00628	24.55	0.03343
24.56	0.00628	24.56	0.03697
24.57	0.0058	24.57	0.03807
24.58	0.00586	24.58	0.03784
24.59	0.00702	24.59	0.0365
24.6	0.00751	24.6	0.02698
24.61	0.00764	24.61	0.02973
24.62	0.0077	24.62	0.03579
24.63	0.00783	24.63	0.03902
24.64	0.00823	24.64	0.02879
24.65	0.00895	24.65	0.04137
24.66	0.00944	24.66	0.04523
24.67	0.0098	24.67	0.03925
24.68	0.01076	24.68	0.04523
24.69	0.01138	24.69	0.04271
24.7	0.01156	24.7	0.04429
24.71	0.01145	24.71	0.04609
24.72	0.01136	24.72	0.03776
24.73	0.01128	24.73	0.02879
24.74	0.01113	24.74	0.03422
24.75	0.0114	24.75	0.04263
24.76	0.01266	24.76	0.03957
24.77	0.01168	24.77	0.03241
24.78	0.01122	24.78	0.02934
24.79	0.01122	24.79	0.02863
24.8	0.01159	24.8	0.02855
24.81	0.01196	24.81	0.02737
24.82	0.01112	24.82	0.02887
24.83	0.01076	24.83	0.03209
24.84	0.01138	24.84	0.03485
24.85	0.01115	24.85	0.02824
24.86	0.01078	24.86	0.0236
24.87	0.01028	24.87	0.02273
24.88	0.00991	24.88	0.02722
24.89	0.01054	24.89	0.04043
24.9	0.01115	24.9	0.04303
24.91	0.01103	24.91	0.04051
24.92	0.01073	24.92	0.03666
24.93	0.01155	24.93	0.03728
24.94	0.01055	24.94	0.04232
24.95	0.01057	24.95	0.03689
24.96	0.01103	24.96	0.03201
24.97	0.01099	24.97	0.04279
24.98	0.01108	24.98	0.0446
24.99	0.01088	24.99	0.0402
25	0.01064	25	0.03815
25.01	0.01058	25.01	0.04452
[truncated: 1,998 more rows]
