# Supplementary material for: Cation-π interactions enabled water-stable perovskite X-ray flat mini-panel imager
Source: Nat Commun. 2024 Jan 4;15:257. doi: 10.1038/s41467-023-44644-7 (PMC10767000; doi:10.1038/s41467-023-44644-7)
Supplement: Supplementary file 7 — Source Data [file 41467_2023_44644_MOESM7_ESM.zip › Fig.1d.xlsx]

## Sheet: Sheet1
X	Y	X	Y	Y	Y	Y	Y	Y
3.08	0.15023	3	0.16341	0.1	0.12608	0.02094	0.10951	0.16316
3.1	0.15326	3.02	0.12561	0.07558	0.12781	0.0233	0.08501	0.09123
3.12	0.16844	3.04	0.14878	0.0814	0.10017	0.02242	0.09942	0.1193
3.14	0.14264	3.06	0.14146	0.09419	0.10535	0.01917	0.12392	0.09474
3.16	0.17602	3.08	0.13171	0.07326	0.11226	0.01976	0.0879	0.11228
3.18	0.14871	3.1	0.1122	0.08488	0.1209	0.01917	0.11095	0.10702
3.2	0.16388	3.12	0.13293	0.07907	0.08981	0.01563	0.07781	0.12105
3.22	0.1214	3.14	0.13049	0.07558	0.0829	0.02035	0.09366	0.10877
3.24	0.13809	3.16	0.13537	0.07326	0.11917	0.0174	0.09798	0.11579
3.26	0.10167	3.18	0.14512	0.06047	0.08981	0.02153	0.08646	0.13158
3.28	0.12747	3.2	0.1622	0.08721	0.09845	0.02094	0.08069	0.11228
3.3	0.13809	3.22	0.13293	0.0814	0.10363	0.02625	0.07349	0.13333
3.32	0.11077	3.24	0.13902	0.06744	0.1399	0.01888	0.11671	0.11053
3.34	0.13961	3.26	0.14024	0.08256	0.13299	0.02271	0.09798	0.10351
3.36	0.13505	3.28	0.10854	0.06279	0.09499	0.01888	0.09078	0.13158
3.38	0.11988	3.3	0.10854	0.08256	0.12953	0.0236	0.08646	0.09123
3.4	0.11077	3.32	0.11707	0.08837	0.08636	0.01947	0.07493	0.12456
3.42	0.13961	3.34	0.1122	0.07093	0.08981	0.01888	0.07637	0.10702
3.44	0.17147	3.36	0.11463	0.06977	0.09672	0.0177	0.08501	0.10877
3.46	0.11836	3.38	0.11463	0.08721	0.10535	0.02153	0.08646	0.08596
3.48	0.1214	3.4	0.12561	0.08837	0.11226	0.01268	0.07493	0.11404
3.5	0.09256	3.42	0.12073	0.07674	0.0829	0.01976	0.06628	0.14737
3.52	0.10774	3.44	0.11829	0.07093	0.12781	0.01799	0.06196	0.12982
3.54	0.11229	3.46	0.12195	0.08721	0.11054	0.01917	0.10231	0.10351
3.56	0.10319	3.48	0.1122	0.07209	0.07254	0.01386	0.07493	0.10526
3.58	0.10167	3.5	0.12561	0.05698	0.11399	0.01858	0.07493	0.11404
3.6	0.12291	3.52	0.12195	0.05698	0.0829	0.02006	0.06772	0.09123
3.62	0.1305	3.54	0.11585	0.08023	0.08463	0.01534	0.05764	0.10526
3.64	0.08498	3.56	0.12195	0.08023	0.11399	0.02094	0.08213	0.11053
3.66	0.10319	3.58	0.13293	0.07442	0.07254	0.01917	0.05764	0.1
3.68	0.09712	3.6	0.10854	0.06744	0.0829	0.0174	0.08213	0.11228
3.7	0.11836	3.62	0.1122	0.06163	0.06563	0.02773	0.0634	0.0807
3.72	0.10774	3.64	0.10854	0.05814	0.11917	0.01917	0.06916	0.08772
3.74	0.09256	3.66	0.11463	0.05698	0.09154	0.01652	0.05476	0.09298
3.76	0.10926	3.68	0.10976	0.0686	0.08981	0.0236	0.06916	0.08947
3.78	0.11381	3.7	0.09268	0.0814	0.08463	0.01534	0.07637	0.07895
3.8	0.10167	3.72	0.10122	0.05233	0.09154	0.0174	0.08069	0.10175
3.82	0.11381	3.74	0.10854	0.07326	0.11917	0.0177	0.06628	0.08596
3.84	0.13202	3.76	0.11341	0.05814	0.1019	0.01858	0.07493	0.07544
3.86	0.11381	3.78	0.10488	0.08372	0.08808	0.0177	0.06196	0.08596
3.88	0.08649	3.8	0.09146	0.07209	0.07427	0.01534	0.06052	0.09123
3.9	0.11229	3.82	0.10488	0.06744	0.09154	0.01681	0.07493	0.08947
3.92	0.08194	3.84	0.10976	0.06163	0.07599	0.01563	0.07781	0.10351
3.94	0.09863	3.86	0.1122	0.06047	0.07772	0.01681	0.06196	0.06491
3.96	0.10774	3.88	0.1	0.08023	0.09845	0.01799	0.07493	0.08772
3.98	0.0956	3.9	0.1	0.08953	0.09326	0.01888	0.08069	0.09649
4	0.11836	3.92	0.12073	0.08256	0.08463	0.01622	0.07205	0.08421
4.02	0.11684	3.94	0.07927	0.08488	0.10017	0.01563	0.04755	0.10526
4.04	0.12747	3.96	0.11463	0.07791	0.07254	0.0174	0.06628	0.08246
4.06	0.09105	3.98	0.10244	0.07442	0.09154	0.01445	0.06772	0.09825
4.08	0.11077	4	0.08171	0.0686	0.09154	0.01563	0.06196	0.08246
4.1	0.09105	4.02	0.0939	0.04884	0.10363	0.01711	0.06052	0.08772
4.12	0.10622	4.04	0.06951	0.06279	0.06218	0.01504	0.04755	0.09298
4.14	0.10926	4.06	0.08293	0.05814	0.09154	0.01593	0.0562	0.07368
4.16	0.13354	4.08	0.09146	0.05814	0.06045	0.01386	0.06484	0.07368
4.18	0.08953	4.1	0.09756	0.07209	0.07945	0.0115	0.08357	0.07193
4.2	0.1563	4.12	0.09268	0.05465	0.07254	0.01504	0.05908	0.08947
4.22	0.12291	4.14	0.09024	0.07326	0.10017	0.0177	0.07061	0.08772
4.24	0.12595	4.16	0.08415	0.04767	0.09845	0.01504	0.05043	0.07895
4.26	0.10774	4.18	0.10732	0.0686	0.05699	0.01298	0.07061	0.11053
4.28	0.11381	4.2	0.08659	0.08488	0.05009	0.01386	0.05476	0.08772
4.3	0.13657	4.22	0.10122	0.07209	0.11744	0.01416	0.06628	0.07368
4.32	0.10926	4.24	0.10732	0.07093	0.04491	0.01416	0.06196	0.08421
4.34	0.1214	4.26	0.0939	0.05233	0.09154	0.01799	0.06052	0.08596
4.36	0.13961	4.28	0.09024	0.07674	0.07254	0.01858	0.04899	0.08596
4.38	0.1563	4.3	0.1122	0.08721	0.08117	0.01239	0.07493	0.09825
4.4	0.1563	4.32	0.11098	0.06163	0.06218	0.01416	0.06772	0.09298
4.42	0.17754	4.34	0.09268	0.0593	0.07427	0.01357	0.06052	0.08947
4.44	0.17299	4.36	0.09268	0.05233	0.07772	0.01504	0.06772	0.07895
4.46	0.2003	4.38	0.1	0.05581	0.08117	0.01504	0.05331	0.07018
4.48	0.21093	4.4	0.09634	0.04767	0.0639	0.01357	0.07205	0.07368
4.5	0.21396	4.42	0.0939	0.06744	0.07599	0.01327	0.0634	0.09474
4.52	0.17602	4.44	0.10122	0.08023	0.06563	0.01563	0.05043	0.08246
4.54	0.15326	4.46	0.13293	0.05349	0.08981	0.01357	0.07349	0.08421
4.56	0.11533	4.48	0.12317	0.06163	0.07772	0.02035	0.05908	0.11228
4.58	0.11381	4.5	0.11585	0.06047	0.0639	0.01593	0.04467	0.0807
4.6	0.11988	4.52	0.14512	0.05116	0.07254	0.01917	0.06052	0.06667
4.62	0.10622	4.54	0.11829	0.06628	0.08808	0.01622	0.05476	0.07368
4.64	0.11988	4.56	0.12073	0.06512	0.06218	0.02183	0.04755	0.07719
4.66	0.14568	4.58	0.1378	0.05233	0.07254	0.02035	0.0634	0.07193
4.68	0.09863	4.6	0.17439	0.07209	0.12263	0.01976	0.04899	0.09298
4.7	0.08346	4.62	0.14146	0.06977	0.07081	0.02478	0.05908	0.09123
4.72	0.08801	4.64	0.17927	0.06628	0.05009	0.02094	0.04467	0.05439
4.74	0.09712	4.66	0.18293	0.08023	0.08463	0.0295	0.0562	0.08947
4.76	0.10926	4.68	0.21341	0.06047	0.07427	0.03097	0.0634	0.09649
4.78	0.0956	4.7	0.24878	0.08023	0.07772	0.02448	0.0634	0.09298
4.8	0.11381	4.72	0.22927	0.0814	0.09499	0.02625	0.06628	0.0807
4.82	0.10622	4.74	0.20488	0.07442	0.0829	0.02419	0.04755	0.11053
4.84	0.1047	4.76	0.17683	0.09535	0.08636	0.0292	0.07781	0.09123
4.86	0.08649	4.78	0.1561	0.07326	0.09326	0.03156	0.06772	0.08772
4.88	0.0956	4.8	0.15244	0.0907	0.07254	0.03304	0.07205	0.07544
4.9	0.08801	4.82	0.12927	0.06279	0.06908	0.03658	0.05331	0.07544
4.92	0.08498	4.84	0.11829	0.08605	0.07945	0.03923	0.05764	0.07895
4.94	0.11077	4.86	0.1439	0.09186	0.0639	0.04012	0.05331	0.08421
4.96	0.07284	4.88	0.12195	0.10698	0.0829	0.05723	0.06916	0.07895
4.98	0.05918	4.9	0.13415	0.11395	0.08981	0.05516	0.07349	0.06316
5	0.09863	4.92	0.11951	0.16977	0.08808	0.06077	0.07349	0.11228
5.02	0.08346	4.94	0.10732	0.18256	0.05354	0.08791	0.05764	0.09123
5.04	0.08042	4.96	0.11098	0.20233	0.05181	0.08938	0.05331	0.06667
5.06	0.08498	4.98	0.09146	0.23605	0.0639	0.11652	0.05908	0.06491
5.08	0.08801	5	0.10854	0.28721	0.09326	0.12478	0.0951	0.0614
5.1	0.08498	5.02	0.09268	0.35349	0.06563	0.13923	0.05908	0.06316
5.12	0.07587	5.04	0.11829	0.46279	0.07772	0.19292	0.08213	0.05965
5.14	0.06525	5.06	0.09634	0.60465	0.04836	0.24779	0.08501	0.06842
5.16	0.08498	5.08	0.10366	0.69767	0.08636	0.37168	0.10951	0.07719
5.18	0.10622	5.1	0.0878	0.73953	0.07254	0.5941	0.10375	0.07193
5.2	0.08649	5.12	0.10488	0.66395	0.09326	0.84631	0.16282	0.08421
5.22	0.09256	5.14	0.10122	0.65116	0.05354	1	0.18588	0.06842
5.24	0.08953	5.16	0.11585	0.54186	0.05699	0.96873	0.24352	0.08772
5.26	0.08649	5.18	0.08659	0.44419	0.06045	0.73481	0.23343	0.11404
5.28	0.06677	5.2	0.08171	0.29186	0.05527	0.47198	0.14841	0.07895
5.3	0.1214	5.22	0.09756	0.2186	0.07945	0.28348	0.12536	0.06491
5.32	0.08042	5.24	0.08659	0.1814	0.06736	0.17198	0.11527	0.05965
5.34	0.09256	5.26	0.1061	0.1314	0.0639	0.10472	0.04611	0.05789
5.36	0.09408	5.28	0.10122	0.12791	0.07427	0.07463	0.07061	0.07544
5.38	0.09105	5.3	0.08293	0.10465	0.07599	0.05103	0.0562	0.07719
5.4	0.08498	5.32	0.08415	0.08953	0.07427	0.04071	0.0562	0.05789
5.42	0.10015	5.34	0.07317	0.08023	0.038	0.03127	0.0562	0.05789
5.44	0.08346	5.36	0.07439	0.07558	0.07599	0.03215	0.0562	0.06316
5.46	0.06222	5.38	0.07561	0.06512	0.06563	0.02714	0.05187	0.07193
5.48	0.08346	5.4	0.07195	0.09302	0.0639	0.02006	0.0317	0.08596
5.5	0.09712	5.42	0.07439	0.07791	0.07427	0.0295	0.04323	0.0807
5.52	0.07284	5.44	0.06951	0.0686	0.05872	0.02006	0.05476	0.08421
5.54	0.10167	5.46	0.07561	0.06163	0.06908	0.02655	0.05908	0.07018
5.56	0.09105	5.48	0.07805	0.07558	0.07427	0.02035	0.04467	0.09298
5.58	0.07132	5.5	0.07439	0.07093	0.08117	0.0233	0.04179	0.08772
5.6	0.10319	5.52	0.06829	0.07093	0.08808	0.02035	0.02882	0.08596
5.62	0.08346	5.54	0.0878	0.06744	0.06045	0.02301	0.05331	0.07368
5.64	0.10774	5.56	0.08415	0.06279	0.07081	0.02006	0.06052	0.07895
5.66	0.09105	5.58	0.07927	0.06744	0.0639	0.01829	0.05476	0.07544
5.68	0.07284	5.6	0.08293	0.06628	0.06736	0.02212	0.06916	0.08246
5.7	0.10167	5.62	0.05732	0.0686	0.06736	0.01947	0.05476	0.09649
5.72	0.08346	5.64	0.08537	0.06279	0.07081	0.01947	0.04467	0.08772
5.74	0.06677	5.66	0.08293	0.05698	0.07599	0.01445	0.05764	0.08947
5.76	0.07436	5.68	0.08171	0.06395	0.06218	0.01888	0.04899	0.10351
5.78	0.09712	5.7	0.08049	0.06163	0.05181	0.02537	0.05908	0.10877
5.8	0.0607	5.72	0.07195	0.05698	0.07254	0.02507	0.07493	0.16667
5.82	0.08649	5.74	0.07073	0.0814	0.06563	0.01888	0.0562	0.15088
5.84	0.08801	5.76	0.05732	0.03953	0.06218	0.02271	0.07349	0.15614
5.86	0.07436	5.78	0.06463	0.05	0.07081	0.02242	0.04755	0.17544
5.88	0.08953	5.8	0.05976	0.07791	0.06908	0.02714	0.03026	0.17895
5.9	0.08498	5.82	0.07439	0.04535	0.05354	0.02684	0.04755	0.20351
5.92	0.07436	5.84	0.09024	0.06047	0.07772	0.03451	0.04323	0.24737
5.94	0.08953	5.86	0.08293	0.06163	0.04663	0.02891	0.07205	0.22456
5.96	0.08346	5.88	0.07195	0.05116	0.07254	0.0295	0.04755	0.2193
5.98	0.09105	5.9	0.07683	0.0593	0.06563	0.02507	0.05187	0.17544
6	0.0956	5.92	0.05732	0.05465	0.06736	0.02271	0.04179	0.1386
6.02	0.09105	5.94	0.06463	0.05	0.05527	0.02094	0.06196	0.14386
6.04	0.07132	5.96	0.07073	0.0686	0.05354	0.02419	0.05043	0.10877
6.06	0.09256	5.98	0.05488	0.05	0.09154	0.02153	0.05764	0.07895
6.08	0.11684	6	0.04878	0.05581	0.07081	0.01032	0.04755	0.09298
6.1	0.08042	6.02	0.06707	0.07674	0.06563	0.01534	0.05331	0.08947
6.12	0.09105	6.04	0.07683	0.05116	0.06908	0.01622	0.04467	0.07368
6.14	0.08649	6.06	0.08537	0.06279	0.07945	0.01475	0.05187	0.07544
6.16	0.1047	6.08	0.08415	0.05233	0.08981	0.01475	0.06628	0.09825
6.18	0.1047	6.1	0.06707	0.06395	0.07772	0.01209	0.06484	0.0807
6.2	0.10167	6.12	0.07561	0.06279	0.06218	0.0177	0.04323	0.07544
6.22	0.1214	6.14	0.08049	0.07093	0.09672	0.01534	0.0634	0.08421
6.24	0.09863	6.16	0.05732	0.06628	0.09845	0.01298	0.03746	0.13684
6.26	0.11229	6.18	0.07927	0.06628	0.06563	0.01445	0.05043	0.07719
6.28	0.11381	6.2	0.08293	0.05581	0.08117	0.01799	0.06484	0.08947
6.3	0.12291	6.22	0.08049	0.07326	0.08808	0.01563	0.07637	0.09825
6.32	0.08953	6.24	0.0878	0.06395	0.0639	0.01681	0.05764	0.09123
6.34	0.13809	6.26	0.09024	0.06163	0.12608	0.01239	0.05476	0.08772
6.36	0.11229	6.28	0.08415	0.06512	0.07772	0.00796	0.07349	0.08421
6.38	0.15933	6.3	0.09878	0.06395	0.11054	0.0177	0.05476	0.08596
6.4	0.15326	6.32	0.07561	0.08372	0.09845	0.01268	0.07493	0.07368
6.42	0.16844	6.34	0.07683	0.10233	0.11054	0.01829	0.0879	0.08421
6.44	0.13354	6.36	0.08049	0.09651	0.10017	0.01858	0.05908	0.11754
6.46	0.15478	6.38	0.10122	0.09302	0.12953	0.01062	0.06772	0.10526
6.48	0.20182	6.4	0.09512	0.09419	0.11917	0.01209	0.08501	0.13333
6.5	0.20486	6.42	0.08293	0.12558	0.13817	0.01475	0.08069	0.12105
6.52	0.19272	6.44	0.08902	0.13372	0.1468	0.01268	0.0951	0.12105
6.54	0.21548	6.46	0.09878	0.12209	0.16408	0.01681	0.10951	0.13684
6.56	0.23672	6.48	0.09024	0.14186	0.17789	0.01799	0.11671	0.12807
6.58	0.32625	6.5	0.08293	0.13837	0.16408	0.01327	0.11671	0.13158
6.6	0.40516	6.52	0.08537	0.18372	0.17271	0.01829	0.14553	0.20877
6.62	0.57208	6.54	0.10488	0.20349	0.22798	0.02153	0.10231	0.15439
6.64	0.61457	6.56	0.09634	0.20465	0.27461	0.0233	0.17291	0.15789
6.66	0.6176	6.58	0.12683	0.19884	0.24698	0.02065	0.21182	0.19474
6.68	0.6692	6.6	0.13537	0.23605	0.28497	0.02153	0.25793	0.18596
6.7	0.82398	6.62	0.12561	0.28953	0.35924	0.02891	0.22622	0.25088
6.72	1	6.64	0.16585	0.32093	0.38169	0.0236	0.20461	0.25965
6.74	0.8088	6.66	0.15976	0.36047	0.44387	0.03038	0.25216	0.22456
6.76	0.52049	6.68	0.13659	0.42907	0.53195	0.02979	0.30836	0.28246
6.78	0.261	6.7	0.16585	0.58023	0.60794	0.041	0.39049	0.35789
6.8	0.14719	6.72	0.18537	0.69884	0.78929	0.04248	0.41066	0.4614
6.82	0.08953	6.74	0.23902	0.80116	0.96718	0.05221	0.48991	0.57193
6.84	0.09256	6.76	0.25366	1	0.90846	0.07109	0.74784	0.71053
6.86	0.08649	6.78	0.27683	0.88372	1	0.08407	0.93084	0.90526
6.88	0.08194	6.8	0.31098	0.70116	0.77375	0.10472	1	0.98596
6.9	0.07284	6.82	0.38537	0.45349	0.66149	0.09528	0.93372	1
6.92	0.07587	6.84	0.47073	0.27326	0.44214	0.0885	0.74496	0.72982
6.94	0.08953	6.86	0.56463	0.14651	0.28325	0.07817	0.51009	0.54211
6.96	0.06677	6.88	0.7439	0.12791	0.17617	0.05251	0.26945	0.32281
6.98	0.07132	6.9	0.90854	0.0907	0.10363	0.03894	0.16282	0.20175
7	0.05008	6.92	1	0.06163	0.10708	0.02006	0.0951	0.12632
7.02	0.07739	6.94	0.84756	0.05581	0.08636	0.01652	0.07637	0.1
7.04	0.07284	6.96	0.54756	0.06512	0.10881	0.01357	0.06196	0.10351
7.06	0.06373	6.98	0.34512	0.06512	0.07254	0.01209	0.0634	0.09474
7.08	0.08953	7	0.2378	0.06047	0.1019	0.01209	0.03746	0.07018
7.1	0.08194	7.02	0.21585	0.05465	0.08981	0.01327	0.05476	0.08947
7.12	0.09105	7.04	0.1378	0.0593	0.07599	0.00826	0.0562	0.05439
7.14	0.07132	7.06	0.12195	0.04651	0.07945	0.01327	0.04755	0.07368
7.16	0.05159	7.08	0.09756	0.05581	0.12263	0.01416	0.05764	0.07193
7.18	0.08042	7.1	0.10976	0.05233	0.08981	0.01239	0.04899	0.09474
7.2	0.06222	7.12	0.08171	0.06395	0.08155	0.01091	0.04611	0.06667
7.22	0.0607	7.14	0.09146	0.04767	0.08152	0.01003	0.06484	0.07719
7.24	0.05463	7.16	0.08171	0.0407	0.08119	0.01268	0.06628	0.08421
7.26	0.06829	7.18	0.06829	0.05698	0.08152	0.01062	0.07205	0.08246
7.28	0.05766	7.2	0.07927	0.05581	0.08181	0.00914	0.06196	0.08246
7.3	0.08042	7.22	0.06463	0.05349	0.08231	0.01091	0.06772	0.07193
7.32	0.07587	7.24	0.0939	0.05581	0.08368	0.00944	0.06628	0.05439
7.34	0.07436	7.26	0.05732	0.05465	0.08534	0.01327	0.07781	0.07193
7.36	0.06222	7.28	0.07317	0.05116	0.08679	0.01416	0.07349	0.0614
7.38	0.04704	7.3	0.08293	0.05465	0.08394	0.01239	0.0951	0.05789
7.4	0.07739	7.32	0.05854	0.05698	0.07858	0.00885	0.13545	0.07719
7.42	0.0607	7.34	0.08171	0.03256	0.07461	0.01091	0.12968	0.07895
7.44	0.06829	7.36	0.06829	0.03023	0.06408	0.00973	0.11671	0.05439
7.46	0.04856	7.38	0.06585	0.03488	0.07435	0.0059	0.08213	0.07895
7.48	0.04856	7.4	0.04878	0.04767	0.07366	0.00796	0.06916	0.05614
7.5	0.05311	7.42	0.06341	0.03023	0.07147	0.00708	0.06916	0.03509
7.52	0.05615	7.44	0.05366	0.04419	0.07104	0.00885	0.04179	0.05965
7.54	0.05159	7.46	0.05732	0.0407	0.08808	0.01091	0.04467	0.04386
7.56	0.04856	7.48	0.06829	0.05465	0.05872	0.00885	0.03602	0.0386
7.58	0.06525	7.5	0.06829	0.05233	0.05527	0.00767	0.03458	0.05965
7.6	0.04856	7.52	0.07439	0.04419	0.05181	0.00767	0.03458	0.05439
7.62	0.07436	7.54	0.07439	0.03721	0.04145	0.00649	0.05331	0.07544
7.64	0.05918	7.56	0.05244	0.03605	0.04491	0.00914	0.04467	0.05439
7.66	0.03642	7.58	0.05976	0.0407	0.0639	0.00737	0.04467	0.06491
7.68	0.07587	7.6	0.05122	0.04535	0.05872	0.00914	0.05331	0.06491
7.7	0.05918	7.62	0.05976	0.04651	0.04491	0.01003	0.04179	0.03684
7.72	0.04856	7.64	0.05732	0.05465	0.038	0.01003	0.04611	0.06667
7.74	0.05159	7.66	0.05732	0.05349	0.05009	0.00796	0.03026	0.04035
7.76	0.04856	7.68	0.0439	0.06279	0.0639	0.00944	0.06052	0.04561
7.78	0.05463	7.7	0.05732	0.0407	0.04318	0.00678	0.05476	0.06842
7.8	0.06373	7.72	0.06098	0.04419	0.06218	0.0059	0.03026	0.03684
7.82	0.07891	7.74	0.03171	0.0186	0.04836	0.00767	0.02305	0.07544
7.84	0.05008	7.76	0.05732	0.05814	0.05699	0.00649	0.0389	0.07895
7.86	0.08953	7.78	0.05366	0.03837	0.07427	0.01062	0.02305	0.04386
7.88	0.04552	7.8	0.04756	0.0407	0.06736	0.00973	0.04755	0.04561
7.9	0.05463	7.82	0.05122	0.02442	0.07427	0.00767	0.03458	0.06316
7.92	0.05615	7.84	0.06829	0.04651	0.05699	0.00796	0.04179	0.05263
7.94	0.07132	7.86	0.0622	0.02442	0.06563	0.00826	0.01873	0.05614
7.96	0.07132	7.88	0.05854	0.03372	0.02245	0.00855	0.03746	0.08246
7.98	0.06222	7.9	0.04512	0.0314	0.05699	0.00973	0.04755	0.05263
8	0.05766	7.92	0.06951	0.04186	0.05009	0.0056	0.04323	0.03509
8.02	0.0607	7.94	0.0622	0.04884	0.06563	0.00767	0.04179	0.05263
8.04	0.06373	7.96	0.04634	0.03488	0.06563	0.00619	0.03314	0.0614
8.06	0.05008	7.98	0.04268	0.05233	0.06736	0.01209	0.04755	0.07193
8.08	0.04249	8	0.0561	0.03488	0.04318	0.01121	0.04179	0.0614
8.1	0.05615	8.02	0.04634	0.03953	0.07081	0.00855	0.0317	0.04386
8.12	0.05159	8.04	0.05122	0.02326	0.03627	0.00442	0.0317	0.04912
8.14	0.07132	8.06	0.05976	0.03256	0.04836	0.00649	0.0317	0.04737
8.16	0.04249	8.08	0.06463	0.0407	0.05009	0.00973	0.04899	0.05789
8.18	0.04704	8.1	0.04756	0.03953	0.04491	0.00973	0.0562	0.05614
8.2	0.05311	8.12	0.06341	0.02093	0.06218	0.01091	0.0389	0.04386
8.22	0.05159	8.14	0.04878	0.04302	0.03972	0.00885	0.04611	0.04912
8.24	0.06222	8.16	0.0439	0.03372	0.04491	0.00678	0.0317	0.05088
8.26	0.04401	8.18	0.05	0.03256	0.07599	0.01327	0.04179	0.04561
8.28	0.05159	8.2	0.04878	0.02558	0.04145	0.00324	0.04899	0.05439
8.3	0.04097	8.22	0.04146	0.04651	0.0639	0.01003	0.04467	0.04912
8.32	0.05463	8.24	0.05244	0.02791	0.03972	0.00973	0.03602	0.02807
8.34	0.03945	8.26	0.0622	0.0407	0.03972	0.01003	0.03746	0.05263
8.36	0.05463	8.28	0.05854	0.02791	0.04836	0.00531	0.03458	0.0614
8.38	0.05008	8.3	0.04878	0.04884	0.05699	0.0118	0.03602	0.05614
8.4	0.07284	8.32	0.05366	0.03488	0.03972	0.00472	0.02882	0.04386
8.42	0.05311	8.34	0.06585	0.0314	0.03627	0.00649	0.03314	0.07544
8.44	0.05311	8.36	0.04512	0.04186	0.04663	0.00796	0.03026	0.03509
8.46	0.04704	8.38	0.05854	0.03837	0.06218	0.00914	0.0317	0.05263
8.48	0.04704	8.4	0.04268	0.0314	0.05009	0.01239	0.03746	0.05439
8.5	0.04097	8.42	0.06951	0.03605	0.038	0.00737	0.03602	0.04737
8.52	0.04552	8.44	0.05244	0.02907	0.06908	0.00619	0.03746	0.0386
8.54	0.04704	8.46	0.0378	0.03372	0.04836	0.00796	0.03314	0.04737
8.56	0.04097	8.48	0.04878	0.03372	0.03972	0.00944	0.03314	0.05088
8.58	0.04097	8.5	0.05366	0.03372	0.02418	0.00826	0.03026	0.04035
8.6	0.04856	8.52	0.04634	0.04302	0.04491	0.00826	0.04035	0.04912
8.62	0.04401	8.54	0.04024	0.01628	0.04663	0.00914	0.05187	0.0614
8.64	0.05766	8.56	0.04878	0.02791	0.038	0.0056	0.03602	0.05263
8.66	0.05159	8.58	0.0622	0.02093	0.05872	0.00885	0.02161	0.07719
8.68	0.04704	8.6	0.05732	0.0314	0.04836	0.00826	0.02017	0.05614
8.7	0.05159	8.62	0.06341	0.05116	0.04491	0.00531	0.02738	0.04386
8.72	0.0698	8.64	0.05	0.05	0.038	0.00885	0.02738	0.05614
8.74	0.04704	8.66	0.04634	0.03721	0.0639	0.00826	0.02738	0.04561
8.76	0.04856	8.68	0.05122	0.03605	0.04491	0.00708	0.02882	0.04912
8.78	0.06222	8.7	0.04024	0.04535	0.06045	0.00885	0.05043	0.05965
8.8	0.05008	8.72	0.04878	0.03372	0.04491	0.01062	0.04035	0.0614
8.82	0.07284	8.74	0.04268	0.03837	0.04663	0.00796	0.04467	0.04386
8.84	0.08042	8.76	0.04146	0.03953	0.04663	0.00413	0.01873	0.04561
8.86	0.07891	8.78	0.03537	0.02791	0.02073	0.0059	0.04035	0.0614
8.88	0.10167	8.8	0.06098	0.02674	0.07081	0.00855	0.02594	0.05965
8.9	0.08498	8.82	0.06829	0.02791	0.05527	0.00767	0.03314	0.03684
8.92	0.09863	8.84	0.05854	0.04535	0.04663	0.00855	0.03458	0.04386
8.94	0.07739	8.86	0.07561	0.03372	0.04663	0.00678	0.03314	0.07719
8.96	0.08042	8.88	0.04878	0.01977	0.04663	0.00767	0.03314	0.04912
8.98	0.0607	8.9	0.06951	0.02442	0.06045	0.00737	0.03602	0.04035
9	0.07739	8.92	0.07683	0.02558	0.07081	0.00767	0.03602	0.07544
9.02	0.05615	8.94	0.07073	0.03488	0.05699	0.00855	0.03746	0.05439
9.04	0.06222	8.96	0.08049	0.03488	0.05009	0.00649	0.03458	0.05439
9.06	0.06829	8.98	0.07561	0.03953	0.03972	0.00708	0.04611	0.03333
9.08	0.04704	9	0.06829	0.01512	0.03454	0.00944	0.02594	0.05965
9.1	0.07436	9.02	0.09268	0.03721	0.06908	0.0115	0.0389	0.04912
9.12	0.07132	9.04	0.06463	0.04535	0.07254	0.00649	0.03026	0.03158
9.14	0.06677	9.06	0.09146	0.0314	0.04836	0.00708	0.02161	0.06667
9.16	0.09256	9.08	0.0878	0.03256	0.03972	0.00796	0.04467	0.05439
9.18	0.0698	9.1	0.07439	0.04535	0.06218	0.00442	0.04035	0.05789
9.2	0.08649	9.12	0.09756	0.02791	0.02418	0.00796	0.05476	0.05789
9.22	0.05766	9.14	0.09268	0.03488	0.0639	0.00885	0.04035	0.05965
9.24	0.05463	9.16	0.06341	0.03721	0.04663	0.00885	0.02305	0.05263
9.26	0.0607	9.18	0.08415	0.03256	0.05181	0.01003	0.02594	0.07018
9.28	0.07739	9.2	0.05976	0.04651	0.03972	0.00855	0.02161	0.07368
9.3	0.07132	9.22	0.06463	0.05116	0.04318	0.00708	0.04467	0.05439
9.32	0.07436	9.24	0.06463	0.03837	0.03627	0.0118	0.0389	0.07368
9.34	0.09256	9.26	0.06341	0.05233	0.05354	0.0056	0.03458	0.04561
9.36	0.09105	9.28	0.07805	0.03256	0.06908	0.00885	0.03746	0.05614
9.38	0.09712	9.3	0.05854	0.06512	0.05872	0.00649	0.0389	0.07018
9.4	0.10774	9.32	0.05122	0.04419	0.04836	0.01298	0.05476	0.03333
9.42	0.13202	9.34	0.07683	0.0593	0.06218	0.00708	0.04323	0.06491
9.44	0.14871	9.36	0.05	0.04884	0.05354	0.00885	0.04323	0.07368
9.46	0.17602	9.38	0.05244	0.03953	0.07599	0.00767	0.04611	0.08947
9.48	0.18513	9.4	0.05	0.05814	0.07945	0.00855	0.04899	0.08772
9.5	0.29439	9.42	0.06951	0.0686	0.05699	0.01003	0.05187	0.08947
9.52	0.27314	9.44	0.05	0.06163	0.07945	0.00914	0.08069	0.08596
9.54	0.28225	9.46	0.0561	0.07791	0.10363	0.0118	0.08646	0.07018
9.56	0.28528	9.48	0.06098	0.07442	0.09845	0.0118	0.08646	0.0807
9.58	0.17906	9.5	0.05	0.07791	0.10363	0.0118	0.09654	0.12105
9.6	0.12595	9.52	0.05122	0.08721	0.11744	0.01121	0.08646	0.1
9.62	0.08801	9.54	0.07195	0.10465	0.14335	0.01298	0.07493	0.13333
9.64	0.08042	9.56	0.05244	0.11395	0.17098	0.01504	0.14121	0.16842
9.66	0.04552	9.58	0.07927	0.11395	0.15544	0.01681	0.1585	0.16842
9.68	0.0607	9.6	0.08049	0.10233	0.16926	0.02006	0.20173	0.22807
9.7	0.05159	9.62	0.09512	0.08372	0.15026	0.02065	0.20317	0.22105
9.72	0.06222	9.64	0.09024	0.07674	0.1209	0.01976	0.16571	0.19825
9.74	0.05008	9.66	0.10488	0.06744	0.09672	0.01917	0.17291	0.17544
9.76	0.06373	9.68	0.08902	0.05349	0.09845	0.01445	0.13689	0.16491
9.78	0.04401	9.7	0.11951	0.03605	0.07427	0.01534	0.09078	0.1
9.8	0.04097	9.72	0.1122	0.03721	0.05527	0.01504	0.04467	0.07193
9.82	0.04249	9.74	0.12805	0.04302	0.04663	0.01534	0.0389	0.04737
9.84	0.04704	9.76	0.10122	0.06395	0.04145	0.00855	0.03026	0.06491
9.86	0.03035	9.78	0.08902	0.03605	0.04318	0.01475	0.04035	0.05263
9.88	0.02883	9.8	0.05854	0.04651	0.05181	0.0118	0.04611	0.04211
9.9	0.03642	9.82	0.07317	0.04186	0.03972	0.01534	0.04323	0.06842
9.92	0.04704	9.84	0.05366	0.04186	0.03972	0.01888	0.03746	0.02281
9.94	0.04097	9.86	0.03415	0.04419	0.038	0.02153	0.04179	0.05088
9.96	0.03187	9.88	0.0561	0.03953	0.04836	0.01799	0.03458	0.0614
9.98	0.04856	9.9	0.04634	0.03837	0.038	0.02035	0.02017	0.03333
10	0.04856	9.92	0.04024	0.06512	0.05354	0.02389	0.03314	0.03158
10.02	0.05615	9.94	0.04268	0.05233	0.03972	0.02891	0.04755	0.05614
10.04	0.04552	9.96	0.05244	0.07326	0.04145	0.03392	0.03314	0.05614
10.06	0.05766	9.98	0.04634	0.06163	0.06045	0.03894	0.03026	0.05088
10.08	0.0258	10	0.0378	0.09186	0.02073	0.04277	0.04035	0.0614
10.1	0.04249	10.02	0.04878	0.09535	0.03454	0.05133	0.05187	0.07895
10.12	0.05615	10.04	0.03659	0.11744	0.03972	0.06991	0.05331	0.05439
10.14	0.03945	10.06	0.0439	0.12326	0.05527	0.10708	0.0389	0.06667
10.16	0.02883	10.08	0.05366	0.11744	0.03282	0.15192	0.06052	0.05088
10.18	0.04856	10.1	0.04146	0.11977	0.04663	0.18466	0.05043	0.07193
10.2	0.04704	10.12	0.03293	0.12209	0.03454	0.21917	0.06916	0.04912
10.22	0.05463	10.14	0.02683	0.11395	0.04663	0.2233	0.07637	0.0386
10.24	0.04401	10.16	0.04512	0.08721	0.05699	0.16372	0.09798	0.05088
10.26	0.0349	10.18	0.02805	0.05116	0.03454	0.12242	0.06628	0.0386
10.28	0.05008	10.2	0.0622	0.08372	0.02245	0.07434	0.05043	0.02807
10.3	0.0607	10.22	0.0378	0.06977	0.04491	0.05988	0.05908	0.05965
10.32	0.03035	10.24	0.05366	0.04884	0.05527	0.03481	0.04179	0.04737
10.34	0.05766	10.26	0.04268	0.02674	0.05699	0.02153	0.04323	0.03684
10.36	0.04552	10.28	0.04024	0.03721	0.02763	0.01534	0.01729	0.04737
10.38	0.02731	10.3	0.04634	0.03256	0.03109	0.0115	0.0317	0.0614
10.4	0.05463	10.32	0.03415	0.04651	0.03454	0.01298	0.03746	0.05614
10.42	0.06829	10.34	0.0439	0.04651	0.03627	0.0115	0.04323	0.06316
10.44	0.05311	10.36	0.03537	0.04419	0.03109	0.00944	0.03314	0.0386
10.46	0.05766	10.38	0.03049	0.03023	0.03282	0.0115	0.03458	0.06316
10.48	0.03794	10.4	0.05	0.02558	0.04491	0.00855	0.03458	0.04035
10.5	0.06677	10.42	0.02927	0.03256	0.03454	0.00796	0.0562	0.04737
10.52	0.05766	10.44	0.0378	0.03372	0.03627	0.00944	0.0389	0.04912
10.54	0.07739	10.46	0.02683	0.02558	0.05354	0.00944	0.02738	0.03158
10.56	0.06222	10.48	0.03659	0.03605	0.04145	0.01091	0.04179	0.04386
10.58	0.06525	10.5	0.03293	0.03256	0.04318	0.00649	0.02738	0.05263
10.6	0.04552	10.52	0.04756	0.0314	0.03627	0.01032	0.02882	0.04211
10.62	0.0607	10.54	0.03293	0.04302	0.03282	0.00826	0.03314	0.04561
10.64	0.03945	10.56	0.03537	0.0314	0.0639	0.00767	0.02738	0.0386
10.66	0.04249	10.58	0.04634	0.03372	0.05354	0.00649	0.0317	0.04912
10.68	0.0349	10.6	0.03293	0.03837	0.04836	0.00767	0.02594	0.04737
10.7	0.06677	10.62	0.02927	0.01744	0.05872	0.00678	0.02594	0.04386
10.72	0.05463	10.64	0.02561	0.04186	0.06045	0.01032	0.01873	0.06842
10.74	0.03338	10.66	0.03171	0.02326	0.03454	0.01091	0.0245	0.04386
10.76	0.02883	10.68	0.03171	0.03953	0.05354	0.01091	0.04467	0.04912
10.78	0.05615	10.7	0.03171	0.03256	0.05009	0.00708	0.02594	0.04912
10.8	0.03794	10.72	0.04512	0.0407	0.04145	0.00973	0.0317	0.07018
10.82	0.04401	10.74	0.03171	0.0407	0.038	0.0059	0.03746	0.04561
10.84	0.04401	10.76	0.04024	0.03372	0.05354	0.00944	0.02882	0.06667
10.86	0.03945	10.78	0.03171	0.02209	0.03109	0.0115	0.03026	0.07895
10.88	0.07132	10.8	0.04268	0.03605	0.04145	0.01062	0.03746	0.07544
10.9	0.07284	10.82	0.05366	0.04186	0.04663	0.00619	0.03602	0.08421
10.92	0.05766	10.84	0.03293	0.03488	0.03972	0.01062	0.04467	0.09123
10.94	0.09863	10.86	0.03415	0.03721	0.05699	0.01003	0.03602	0.05439
10.96	0.09863	10.88	0.05	0.04535	0.04836	0.00737	0.03026	0.07193
10.98	0.08346	10.9	0.01951	0.05233	0.03282	0.0115	0.03746	0.07018
11	0.10926	10.92	0.04756	0.05581	0.05181	0.0115	0.06916	0.05789
11.02	0.15023	10.94	0.0378	0.0407	0.07254	0.01062	0.03314	0.09474
11.04	0.16388	10.96	0.04024	0.03953	0.07945	0.00826	0.04611	0.07018
11.06	0.15478	10.98	0.03171	0.05349	0.1019	0.01534	0.05764	0.08421
11.08	0.16085	11	0.03171	0.06279	0.07772	0.01239	0.06916	0.08596
11.1	0.17299	11.02	0.04512	0.03953	0.05527	0.01209	0.07781	0.10175
11.12	0.16388	11.04	0.03537	0.07209	0.08808	0.00826	0.06052	0.07895
11.14	0.21548	11.06	0.05732	0.06279	0.10881	0.01032	0.0389	0.08772
11.16	0.2261	11.08	0.04634	0.06977	0.09154	0.0115	0.08357	0.07368
11.18	0.2261	11.1	0.03293	0.07674	0.13817	0.00767	0.08213	0.10702
11.2	0.27314	11.12	0.05976	0.0907	0.10881	0.01239	0.05908	0.10175
11.22	0.27314	11.14	0.05488	0.1	0.16062	0.01298	0.09654	0.1386
11.24	0.24127	11.16	0.07561	0.12907	0.16926	0.01239	0.10231	0.1614
11.26	0.17147	11.18	0.06463	0.13488	0.19689	0.01416	0.13401	0.15789
11.28	0.1305	11.2	0.04878	0.18721	0.25216	0.01947	0.14841	0.21754
11.3	0.11381	11.22	0.06463	0.20233	0.29879	0.02979	0.20605	0.2193
11.32	0.06373	11.24	0.08049	0.23953	0.31088	0.02448	0.28242	0.32982
11.34	0.08801	11.26	0.08293	0.22093	0.34715	0.02212	0.31124	0.37544
11.36	0.05008	11.28	0.08537	0.20465	0.31088	0.03776	0.38905	0.41053
11.38	0.0349	11.3	0.11829	0.13023	0.26943	0.03186	0.40058	0.4
11.4	0.02883	11.32	0.11341	0.12442	0.1848	0.03392	0.36744	0.37368
11.42	0.03945	11.34	0.12317	0.08721	0.13299	0.03687	0.27522	0.27193
11.44	0.03945	11.36	0.1878	0.06628	0.12435	0.0295	0.17723	0.21404
11.46	0.02883	11.38	0.17439	0.03605	0.08636	0.01858	0.11239	0.11579
11.48	0.03187	11.4	0.21829	0.05465	0.06218	0.02183	0.07205	0.13158
11.5	0.0258	11.42	0.1939	0.03372	0.038	0.01416	0.0389	0.1193
11.52	0.04704	11.44	0.14878	0.02791	0.038	0.01386	0.04035	0.09649
11.54	0.04249	11.46	0.10488	0.03721	0.05699	0.01268	0.05331	0.10702
11.56	0.03794	11.48	0.1	0.0407	0.04491	0.01062	0.0317	0.09298
11.58	0.02428	11.5	0.07195	0.03488	0.03972	0.01209	0.0317	0.07895
11.6	0.05918	11.52	0.06829	0.03256	0.05872	0.00767	0.04035	0.07544
11.62	0.03945	11.54	0.04756	0.01977	0.03282	0.0115	0.05187	0.08421
11.64	0.05311	11.56	0.05122	0.0314	0.04663	0.00973	0.03602	0.0614
11.66	0.04856	11.58	0.04512	0.03488	0.03972	0.01003	0.0389	0.06842
11.68	0.04552	11.6	0.02927	0.03023	0.03454	0.0115	0.01585	0.09123
11.7	0.04401	11.62	0.04634	0.03837	0.04145	0.0115	0.02738	0.07193
11.72	0.04097	11.64	0.0378	0.03372	0.06563	0.00767	0.04755	0.05789
11.74	0.05008	11.66	0.05	0.03488	0.02418	0.01091	0.0389	0.07193
11.76	0.03945	11.68	0.04146	0.04302	0.04663	0.01003	0.04179	0.07018
11.78	0.06373	11.7	0.04024	0.03256	0.038	0.0056	0.03458	0.06667
11.8	0.05918	11.72	0.03415	0.03023	0.02763	0.00826	0.03026	0.0614
11.82	0.04704	11.74	0.04146	0.03837	0.05354	0.00708	0.0389	0.05263
11.84	0.03338	11.76	0.03659	0.02674	0.03972	0.00619	0.03602	0.05789
11.86	0.03794	11.78	0.03659	0.03837	0.038	0.01032	0.02594	0.04211
11.88	0.05615	11.8	0.03293	0.02907	0.03972	0.00767	0.04035	0.07544
11.9	0.04552	11.82	0.04146	0.04419	0.02591	0.00973	0.03026	0.06842
11.92	0.04552	11.84	0.0439	0.03488	0.03454	0.00678	0.03746	0.06316
11.94	0.02731	11.86	0.02805	0.03256	0.04145	0.00737	0.04179	0.04561
11.96	0.05311	11.88	0.02683	0.03605	0.04836	0.00973	0.03314	0.04737
11.98	0.05615	11.9	0.03415	0.02791	0.02936	0.00531	0.05476	0.05789
12	0.08042	11.92	0.02561	0.02558	0.06045	0.00708	0.03458	0.06667
12.02	0.08346	11.94	0.03902	0.04767	0.03282	0.01032	0.03026	0.07719
12.04	0.09105	11.96	0.04024	0.04302	0.05009	0.00855	0.05043	0.04737
12.06	0.13505	11.98	0.02927	0.03953	0.07427	0.00678	0.04899	0.04035
12.08	0.10167	12	0.03171	0.0314	0.04318	0.01003	0.04179	0.07193
12.1	0.05159	12.02	0.04268	0.03953	0.05527	0.00855	0.03746	0.04561
12.12	0.06373	12.04	0.03537	0.04302	0.06908	0.00501	0.04611	0.0807
12.14	0.0349	12.06	0.04268	0.05698	0.09154	0.00767	0.05764	0.10526
12.16	0.0349	12.08	0.02927	0.06163	0.06218	0.01032	0.04899	0.07368
12.18	0.04704	12.1	0.04878	0.06047	0.08463	0.00973	0.07061	0.08596
12.2	0.03945	12.12	0.04146	0.06744	0.10708	0.0115	0.08069	0.09649
12.22	0.03338	12.14	0.03171	0.06977	0.07945	0.01445	0.11816	0.09474
12.24	0.0258	12.16	0.05488	0.04535	0.05872	0.0115	0.06916	0.11404
12.26	0.0349	12.18	0.06098	0.06744	0.05699	0.01032	0.09366	0.09298
12.28	0.04097	12.2	0.06829	0.05	0.05009	0.01445	0.06484	0.07193
12.3	0.04552	12.22	0.05976	0.01977	0.03972	0.0118	0.05476	0.07895
12.32	0.03187	12.24	0.06098	0.02791	0.05009	0.00708	0.0317	0.05439
12.34	0.02731	12.26	0.0622	0.03256	0.03972	0.00885	0.03746	0.07719
12.36	0.03035	12.28	0.04878	0.03023	0.038	0.01003	0.05187	0.07018
12.38	0.03794	12.3	0.04756	0.02093	0.02936	0.00737	0.03458	0.0614
12.4	0.04704	12.32	0.04756	0.01977	0.04145	0.00501	0.03314	0.04386
12.42	0.03338	12.34	0.0378	0.02209	0.03109	0.0059	0.02594	0.07368
12.44	0.03945	12.36	0.03659	0.03721	0.04491	0.00855	0.02594	0.04386
12.46	0.05463	12.38	0.03415	0.02907	0.03282	0.0059	0.02738	0.03158
12.48	0.04401	12.4	0.03171	0.03372	0.04491	0.00767	0.02738	0.05439
12.5	0.04552	12.42	0.02439	0.0186	0.03282	0.00619	0.04179	0.0386
12.52	0.03945	12.44	0.03293	0.02907	0.04836	0.00531	0.0317	0.04386
12.54	0.03338	12.46	0.03049	0.02907	0.03454	0.0059	0.02161	0.04211
12.56	0.03794	12.48	0.03049	0.02558	0.03972	0.00796	0.03746	0.07018
12.58	0.04097	12.5	0.03049	0.01628	0.02073	0.00649	0.03314	0.06842
12.6	0.05918	12.52	0.01707	0.02791	0.02245	0.00649	0.03026	0.05263
12.62	0.03035	12.54	0.03415	0.01977	0.04318	0.00619	0.0245	0.03684
12.64	0.03338	12.56	0.02927	0.02907	0.04836	0.00678	0.02738	0.04211
12.66	0.03794	12.58	0.02195	0.02907	0.03972	0.00855	0.04323	0.05439
12.68	0.04249	12.6	0.02195	0.03488	0.05181	0.00413	0.02738	0.0614
12.7	0.04401	12.62	0.02317	0.0407	0.03972	0.00678	0.02017	0.04737
12.72	0.04097	12.64	0.02439	0.0314	0.02418	0.00678	0.03314	0.0386
12.74	0.03187	12.66	0.02927	0.02674	0.02936	0.00295	0.0317	0.05439
12.76	0.03794	12.68	0.03415	0.01512	0.05009	0.00796	0.01873	0.03509
12.78	0.01366	12.7	0.04634	0.02093	0.05527	0.00619	0.04179	0.04035
12.8	0.04097	12.72	0.02317	0.03953	0.06563	0.00649	0.02594	0.04211
12.82	0.02731	12.74	0.04024	0.02791	0.04663	0.00708	0.03026	0.0614
12.84	0.03794	12.76	0.03049	0.02093	0.03972	0.01062	0.0245	0.03684
12.86	0.04704	12.78	0.02927	0.0186	0.02073	0.0059	0.01297	0.06316
12.88	0.03338	12.8	0.02561	0.01977	0.05181	0.00737	0.03314	0.05965
12.9	0.04401	12.82	0.04268	0.01744	0.04318	0.00413	0.0245	0.05439
12.92	0.06525	12.84	0.03415	0.02907	0.02936	0.00413	0.01873	0.06316
12.94	0.04552	12.86	0.04878	0.02442	0.01727	0.0056	0.02882	0.04035
12.96	0.0349	12.88	0.03049	0.02791	0.038	0.00708	0.0245	0.05263
12.98	0.03794	12.9	0.01707	0.03721	0.04145	0.00885	0.02738	0.06316
13	0.03794	12.92	0.03293	0.01744	0.05354	0.00737	0.03026	0.04561
13.02	0.07739	12.94	0.02927	0.02093	0.00691	0.00678	0.01297	0.04035
13.04	0.03642	12.96	0.02317	0.01744	0.05527	0.00855	0.03026	0.05789
13.06	0.05918	12.98	0.02683	0.02791	0.03109	0.00649	0.04035	0.02982
13.08	0.05766	13	0.02317	0.02442	0.01554	0.00619	0.03314	0.04035
13.1	0.05766	13.02	0.01829	0.0314	0.04663	0.00531	0.02594	0.05263
13.12	0.05766	13.04	0.02195	0.01977	0.02936	0.00708	0.0245	0.04211
13.14	0.08194	13.06	0.04512	0.02907	0.02936	0.00826	0.02594	0.04211
13.16	0.08801	13.08	0.03659	0.01977	0.038	0.0059	0.03458	0.04737
13.18	0.0698	13.1	0.04024	0.04186	0.07081	0.00767	0.02882	0.04211
13.2	0.04856	13.12	0.04878	0.03023	0.05181	0.00944	0.05331	0.05789
13.22	0.07587	13.14	0.03049	0.0186	0.05009	0.00383	0.0317	0.05614
13.24	0.10015	13.16	0.03537	0.03721	0.02763	0.00973	0.02594	0.0386
13.26	0.09256	13.18	0.03171	0.0407	0.04663	0.00796	0.0245	0.0614
13.28	0.10926	13.2	0.03537	0.04186	0.04836	0.00796	0.03026	0.05965
13.3	0.13809	13.22	0.02927	0.05814	0.07254	0.00737	0.04179	0.0807
13.32	0.12747	13.24	0.03659	0.05116	0.06736	0.0059	0.04611	0.05439
13.34	0.17451	13.26	0.04024	0.04535	0.05527	0.00619	0.05187	0.07368
13.36	0.19272	13.28	0.04024	0.06047	0.07427	0.00767	0.04755	0.07895
13.38	0.21244	13.3	0.0378	0.09186	0.09326	0.00973	0.07349	0.08772
13.4	0.14568	13.32	0.05488	0.07209	0.12435	0.01209	0.05331	0.07719
13.42	0.13505	13.34	0.06341	0.08023	0.1468	0.01239	0.06052	0.11228
13.44	0.0956	13.36	0.07927	0.12442	0.17271	0.01416	0.07781	0.08947
13.46	0.05008	13.38	0.08902	0.17442	0.18307	0.01298	0.10519	0.11053
13.48	0.04097	13.4	0.07561	0.18488	0.22971	0.01534	0.15562	0.12456
13.5	0.04856	13.42	0.10122	0.18372	0.24525	0.02153	0.17723	0.18246
13.52	0.05615	13.44	0.0939	0.16163	0.21934	0.02035	0.19597	0.23509
13.54	0.03338	13.46	0.12439	0.13023	0.19344	0.02153	0.2219	0.21754
13.56	0.0698	13.48	0.13537	0.09884	0.17617	0.02714	0.183	0.2386
13.58	0.02276	13.5	0.15854	0.07907	0.13299	0.02153	0.183	0.17368
13.6	0.05008	13.52	0.16585	0.05	0.06908	0.02183	0.14265	0.12456
13.62	0.03945	13.54	0.18537	0.03953	0.06736	0.01563	0.08646	0.14035
13.64	0.05311	13.56	0.22317	0.05	0.07254	0.00973	0.04323	0.07193
13.66	0.01366	13.58	0.21707	0.01395	0.03972	0.0118	0.02738	0.0614
13.68	0.05311	13.6	0.18171	0.02907	0.02591	0.00442	0.04035	0.06316
13.7	0.04552	13.62	0.14878	0.02442	0.03282	0.0059	0.0317	0.04737
13.72	0.03794	13.64	0.11098	0.02209	0.04491	0.00796	0.04323	0.04912
13.74	0.02883	13.66	0.08902	0.02093	0.06045	0.00619	0.03026	0.04737
13.76	0.03187	13.68	0.08659	0.02326	0.03282	0.00708	0.0245	0.03333
13.78	0.05159	13.7	0.04268	0.01395	0.038	0.00885	0.00865	0.0386
13.8	0.05159	13.72	0.03902	0.0186	0.038	0.00531	0.02017	0.05965
13.82	0.03035	13.74	0.03659	0.01977	0.03972	0.00973	0.0317	0.03333
13.84	0.03794	13.76	0.0439	0.02558	0.04663	0.00649	0.03026	0.05439
13.86	0.03945	13.78	0.02195	0.03256	0.03109	0.00265	0.03602	0.04386
13.88	0.0349	13.8	0.03659	0.01628	0.04491	0.00737	0.03314	0.04912
13.9	0.03035	13.82	0.04024	0.02907	0.0639	0.00649	0.02305	0.04561
13.92	0.02276	13.84	0.03293	0.02674	0.04491	0.00826	0.01585	0.06491
13.94	0.02428	13.86	0.03659	0.0314	0.04663	0.00501	0.04611	0.04035
13.96	0.03187	13.88	0.02317	0.04302	0.03972	0.01091	0.03746	0.05614
13.98	0.04097	13.9	0.04268	0.0314	0.05009	0.00501	0.03746	0.04386
14	0.0349	13.92	0.03049	0.02558	0.02763	0.00413	0.03026	0.04737
14.02	0.04097	13.94	0.02561	0.03256	0.03972	0.00413	0.03458	0.05263
14.04	0.02731	13.96	0.02073	0.01047	0.01727	0.00472	0.04899	0.04737
14.06	0.03642	13.98	0.02561	0.02326	0.02936	0.00678	0.03314	0.03333
14.08	0.02428	14	0.03659	0.02558	0.02936	0.00354	0.01153	0.03333
14.1	0.04856	14.02	0.03537	0.02442	0.02763	0.0059	0.03026	0.04561
14.12	0.01973	14.04	0.04268	0.02791	0.019	0.0056	0.02305	0.05614
14.14	0.04097	14.06	0.02927	0.03721	0.03282	0.00678	0.0317	0.04035
14.16	0.05766	14.08	0.02561	0.02442	0.03454	0.0059	0.0317	0.04386
14.18	0.04552	14.1	0.0122	0.02093	0.02591	0.0056	0.02017	0.03333
14.2	0.0258	14.12	0.02317	0.02093	0.03109	0.0056	0.02305	0.04386
14.22	0.06222	14.14	0.01463	0.02326	0.03454	0.00649	0.03602	0.04211
14.24	0.08042	14.16	0.02073	0.02442	0.03972	0.00678	0.0389	0.02982
14.26	0.04401	14.18	0.02561	0.0314	0.04491	0.00501	0.0245	0.06316
14.28	0.05615	14.2	0.03415	0.02326	0.04145	0.01003	0.03314	0.03333
14.3	0.08801	14.22	0.01463	0.03605	0.03972	0.0056	0.03314	0.04035
14.32	0.07891	14.24	0.02805	0.02209	0.03109	0.00708	0.02738	0.05263
14.34	0.1214	14.26	0.0122	0.04419	0.02936	0.00708	0.01729	0.05614
14.36	0.10926	14.28	0.03293	0.02907	0.03627	0.00678	0.0389	0.03509
14.38	0.12291	14.3	0.03171	0.03837	0.05009	0.00767	0.02161	0.05088
14.4	0.10926	14.32	0.03415	0.02442	0.038	0.00796	0.04755	0.04386
14.42	0.09408	14.34	0.02073	0.04419	0.05009	0.00737	0.02882	0.04561
14.44	0.09712	14.36	0.01585	0.05233	0.04663	0.00826	0.0389	0.07719
14.46	0.05615	14.38	0.02561	0.05465	0.08636	0.01121	0.02594	0.0614
14.48	0.04552	14.4	0.02561	0.05349	0.0639	0.01386	0.04467	0.06667
14.5	0.04401	14.42	0.03537	0.07442	0.05354	0.00973	0.0634	0.06842
14.52	0.03945	14.44	0.0378	0.06977	0.10363	0.0115	0.0562	0.1
14.54	0.03035	14.46	0.03659	0.06279	0.08808	0.01445	0.08357	0.09298
14.56	0.04097	14.48	0.03537	0.05698	0.07945	0.0174	0.08501	0.09474
14.58	0.03794	14.5	0.04512	0.04767	0.07945	0.02153	0.07493	0.07193
14.6	0.02731	14.52	0.03293	0.04767	0.05527	0.02212	0.05043	0.08421
14.62	0.04097	14.54	0.0561	0.06047	0.0639	0.02242	0.06052	0.09123
14.64	0.01973	14.56	0.03659	0.02674	0.03109	0.01593	0.04323	0.06667
14.66	0.01214	14.58	0.05488	0.04186	0.04145	0.01357	0.04035	0.1
14.68	0.02883	14.6	0.03902	0.03023	0.05354	0.01534	0.0317	0.08246
14.7	0.02731	14.62	0.04756	0.04419	0.03972	0.0115	0.03746	0.06842
14.72	0.03642	14.64	0.03902	0.03605	0.02073	0.01504	0.01729	0.06667
14.74	0.03945	14.66	0.02439	0.02558	0.03454	0.02035	0.01873	0.0614
14.76	0.01821	14.68	0.02073	0.03372	0.02936	0.0177	0.03458	0.07544
14.78	0.04249	14.7	0.0378	0.02326	0.03282	0.01947	0.0389	0.03684
14.8	0.0349	14.72	0.03293	0.02674	0.03627	0.01976	0.03314	0.05439
14.82	0.01366	14.74	0.03049	0.02209	0.04663	0.01445	0.01585	0.05614
14.84	0.02276	14.76	0.02927	0.04419	0.02245	0.01209	0.02738	0.04211
14.86	0.04097	14.78	0.02805	0.03023	0.01727	0.01209	0.01153	0.0386
14.88	0.05159	14.8	0.01951	0.01977	0.02591	0.01445	0.01585	0.02807
14.9	0.03187	14.82	0.0122	0.02674	0.02591	0.01268	0.02305	0.0386
14.92	0.03035	14.84	0.01951	0.02791	0.02763	0.00973	0.02882	0.04211
14.94	0.0258	14.86	0.04024	0.03605	0.02936	0.01209	0.0245	0.0386
14.96	0.02731	14.88	0.02073	0.02558	0.02418	0.01121	0.0245	0.03684
14.98	0.01062	14.9	0.02439	0.04186	0.03454	0.01357	0.02738	0.05263
15	0.05463	14.92	0.01585	0.03023	0.04836	0.01327	0.01441	0.05263
15.02	0.0258	14.94	0.02927	0.0314	0.04318	0.01799	0.01297	0.03158
15.04	0.01517	14.96	0.01707	0.04651	0.02763	0.01976	0.02594	0.0386
15.06	0.02731	14.98	0.02683	0.05698	0.03109	0.0233	0.01873	0.02632
15.08	0.03338	15	0.01463	0.06163	0.02245	0.02419	0.0317	0.01579
15.1	0.04704	15.02	0.01585	0.06047	0.03109	0.03009	0.02161	0.03509
15.12	0.01669	15.04	0.01951	0.02907	0.038	0.0354	0.01729	0.03158
15.14	0.0349	15.06	0.00854	0.06512	0.04145	0.059	0.02161	0.05088
15.16	0.03642	15.08	0.02439	0.08256	0.02591	0.0764	0.0245	0.05439
15.18	0.03187	15.1	0.01951	0.07558	0.03454	0.09882	0.02738	0.04211
15.2	0.00607	15.12	0.01707	0.06628	0.01727	0.12684	0.03026	0.05439
15.22	0.02428	15.14	0.02195	0.03953	0.05699	0.12271	0.04035	0.04035
15.24	0.02428	15.16	0.01707	0.05465	0.01554	0.10531	0.04899	0.0386
15.26	0.03035	15.18	0.02805	0.01977	0.01554	0.08142	0.04611	0.04561
15.28	0.02731	15.2	0.01463	0.03256	0.02591	0.04366	0.01585	0.05263
15.3	0.01669	15.22	0.01707	0.02791	0.00864	0.03687	0.0389	0.04561
15.32	0.03338	15.24	0.02561	0.03023	0.00691	0.02035	0.02594	0.02982
15.34	0.03187	15.26	0.02683	0.01395	0.03109	0.02094	0.02305	0.03509
15.36	0.03187	15.28	0.02073	0.03605	0.02418	0.01416	0.01873	0.02982
15.38	0.04401	15.3	0.01585	0.0186	0.03627	0.00973	0.02594	0.02281
15.4	0.01821	15.32	0.01951	0.03837	0.01727	0.00619	0.02738	0.02982
15.42	0.03187	15.34	0.02439	0.03721	0.04491	0.00796	0.01729	0.05263
15.44	0.03035	15.36	0.01585	0.01163	0.03454	0.0059	0.0245	0.04561
15.46	0.03794	15.38	0.02439	0.02674	0.03972	0.01032	0.01585	0.05439
15.48	0.01973	15.4	0.02195	0.02791	0.04318	0.00442	0.02738	0.05439
15.5	0.04704	15.42	0.00854	0.02558	0.038	0.0056	0.01873	0.05088
15.52	0.01669	15.44	0.02683	0.0314	0.02591	0.00855	0.03314	0.05789
15.54	0.02883	15.46	0.02561	0.01163	0.01209	0.00944	0.04323	0.05088
15.56	0.04097	15.48	0.03537	0.03488	0.038	0.00501	0.04035	0.04035
15.58	0.01062	15.5	0.01585	0.02209	0.02591	0.0059	0.0389	0.05088
15.6	0.02883	15.52	0.01951	0.03256	0.05009	0.00944	0.04323	0.04211
15.62	0.04552	15.54	0.01341	0.03953	0.02245	0.00914	0.0245	0.03158
15.64	0.05311	15.56	0.02561	0.02093	0.04836	0.00737	0.01585	0.03158
15.66	0.0698	15.58	0.03415	0.0314	0.03627	0.00885	0.0389	0.04386
15.68	0.05311	15.6	0.02317	0.02791	0.03454	0.00737	0.0245	0.03509
15.7	0.06525	15.62	0.02561	0.01744	0.05872	0.01003	0.01729	0.04912
15.72	0.07891	15.64	0.02927	0.03256	0.038	0.0056	0.0245	0.02632
15.74	0.08801	15.66	0.02439	0.02442	0.03972	0.00472	0.04179	0.04912
15.76	0.09256	15.68	0.03659	0.02209	0.05009	0.00442	0.0317	0.05439
15.78	0.12595	15.7	0.01463	0.0314	0.06218	0.0059	0.02594	0.05088
15.8	0.1047	15.72	0.02195	0.0314	0.05872	0.00501	0.03602	0.06842
15.82	0.11988	15.74	0.02805	0.06047	0.06563	0.00619	0.05331	0.05263
15.84	0.05159	15.76	0.03415	0.04884	0.08981	0.00826	0.04467	0.05263
15.86	0.06829	15.78	0.03902	0.07674	0.07081	0.00678	0.06196	0.0614
15.88	0.05615	15.8	0.0378	0.0593	0.09499	0.00737	0.04755	0.0807
15.9	0.04704	15.82	0.0378	0.08721	0.09845	0.01121	0.08646	0.10702
15.92	0.01821	15.84	0.03049	0.07442	0.09154	0.01268	0.07493	0.11404
15.94	0.04401	15.86	0.03293	0.07674	0.12781	0.01298	0.10807	0.12281
15.96	0.0258	15.88	0.04634	0.06512	0.11226	0.00914	0.10519	0.11754
15.98	0.01214	15.9	0.03902	0.06395	0.10017	0.0174	0.10663	0.10526
16	0.04401	15.92	0.04634	0.03721	0.08463	0.01091	0.09942	0.11053
16.02	0.05615	15.94	0.05854	0.04419	0.03627	0.01357	0.10375	0.08772
16.04	0.01821	15.96	0.06585	0.01047	0.04145	0.00944	0.05043	0.08246
16.06	0.01669	15.98	0.07317	0.02093	0.04145	0.0059	0.05331	0.05439
16.08	0.02428	16	0.04756	0.02442	0.02245	0.00855	0.02305	0.03158
16.1	0.01062	16.02	0.0561	0.01163	0.02073	0.00678	0.0317	0.05263
16.12	0.02124	16.04	0.04512	0.01512	0.03454	0.00619	0.02738	0.04737
16.14	0.04401	16.06	0.03659	0.01512	0.03282	0.00619	0.02161	0.03333
16.16	0.02428	16.08	0.04268	0.03372	0.019	0.00708	0.02882	0.02807
16.18	0.03187	16.1	0.03049	0.02558	0.02591	0.00944	0.0245	0.02982
16.2	0.02428	16.12	0.02805	0.02674	0.02418	0.01003	0.03746	0.03333
16.22	0.01821	16.14	0.03049	0.02558	0.02418	0.00944	0.03026	0.03684
16.24	0.0349	16.16	0.03293	0.01163	0.01727	0.00708	0.02161	0.01404
16.26	0.02124	16.18	0.01829	0.03372	0.03109	0.00619	0.0072	0.05614
16.28	0.0349	16.2	0.02317	0.01163	0.02763	0.01091	0.01729	0.02281
16.3	0.0258	16.22	0.01098	0.0314	0.03972	0.00885	0.02017	0.02281
16.32	0.01821	16.24	0.01951	0.02791	0.03282	0.00796	0.03746	0.02632
16.34	0.01669	16.26	0.0378	0.02209	0.02591	0.00767	0.02594	0.05263
16.36	0.01973	16.28	0.00488	0.02558	0.04145	0.01091	0.02594	0.05439
16.38	0.03187	16.3	0.02805	0.01279	0.01382	0.00944	0.01729	0.02982
16.4	0.03035	16.32	0.02195	0.02326	0.02936	0.01357	0.02017	0.01404
16.42	0.00607	16.34	0.02561	0.01047	0.019	0.00973	0.03602	0.03509
16.44	0.03035	16.36	0.01341	0.02326	0.01209	0.00914	0.02738	0.03509
16.46	0.01062	16.38	0.01098	0.02326	0.019	0.00767	0.02017	0.02982
16.48	0.02883	16.4	0.0122	0.01279	0.03109	0.00885	0.01585	0.0386
16.5	0.0698	16.42	0.02317	0.01744	0.03627	0.00531	0.02305	0.02632
16.52	0.02124	16.44	0.00732	0.01512	0.02763	0.00767	0.03458	0.02456
16.54	0.01821	16.46	0.01098	0.00349	0.02763	0.00914	0.02594	0.02982
16.56	0.03035	16.48	0.01707	0.00814	0.03454	0.00767	0.01585	0.02982
16.58	0.01214	16.5	0.01951	0.00698	0.038	0.00619	0.01729	0.03158
16.6	0.02124	16.52	0.02073	0.00814	0.02936	0.00324	0.03602	0.0193
16.62	0.03642	16.54	0.02561	0.00814	0.03627	0.00295	0.03026	0.02632
16.64	0.0349	16.56	0.00976	0.01512	0.02073	0.00619	0.01297	0.00702
16.66	0.03338	16.58	0.01707	0.01279	0.02418	0.00826	0.04323	0.02632
16.68	0.03642	16.6	0.02317	0.00581	0.02418	0.00147	0.01729	0.03333
16.7	0.02276	16.62	0.01585	0.01163	0.03109	0.00678	0.02305	0.02281
16.72	0.03794	16.64	0.02439	0.01977	0.02936	0.00383	0.01441	0.02105
16.74	0.02428	16.66	0.0122	0.0186	0.02418	0.00413	0.01729	0.02982
16.76	0.0258	16.68	0.0122	0.0093	0.01727	0.00442	0.02882	0.03509
16.78	0.0349	16.7	0.02683	0.01279	0.00691	0.00354	0.01585	0.01754
16.8	0.02731	16.72	0.03049	0.00698	0.04491	0.00501	0.03026	0.03158
16.82	0.03794	16.74	0.02073	0.0093	0.038	0.00708	0.00576	0.02807
16.84	0.01366	16.76	0.00732	0.01047	0.00691	0.00413	0.01297	0.02105
16.86	0.0349	16.78	0.01098	0.00581	0.03109	0.0059	0.03026	0.02807
16.88	0.03945	16.8	0.02195	0.0186	0.019	0.0059	0.01729	0.04211
16.9	0.05008	16.82	0.02439	0.02791	0.02936	0.00265	0.03026	0.05614
16.92	0.04552	16.84	0.02317	0.01047	0.04836	0.00354	0.02594	0.03684
16.94	0.02428	16.86	0.01829	0.01395	0.02073	0.00649	0.01585	0.03684
16.96	0.06525	16.88	0.02561	0.0186	0.04318	0.00354	0.01729	0.04386
16.98	0.05615	16.9	0.01829	0.0186	0.038	0.00265	0.02305	0.03158
17	0.07284	16.92	0.01463	0.02209	0.03454	0.00442	0.02594	0.04561
17.02	0.09408	16.94	0.02317	0.01977	0.02073	0.0059	0.00865	0.02281
17.04	0.04401	16.96	0.02073	0.01512	0.0639	0.00413	0.02017	0.04035
17.06	0.06677	16.98	0.02195	0.02093	0.02936	0.0056	0.0245	0.04035
17.08	0.05766	17	0.0061	0.01047	0.05699	0.0059	0.03314	0.03684
17.1	0.04704	17.02	0.02439	0.03023	0.04663	0.00619	0.0389	0.02632
17.12	0.02428	17.04	0.01829	0.02326	0.05354	0.00472	0.02161	0.03684
17.14	0.03035	17.06	0.0122	0.01977	0.06563	0.00501	0.02882	0.04386
17.16	0.0349	17.08	0.03171	0.04884	0.06563	0.00147	0.02161	0.0386
17.18	0.02428	17.1	0.01585	0.04419	0.05354	0.00324	0.0389	0.02982
17.2	0.01669	17.12	0.02439	0.03488	0.05527	0.00501	0.0245	0.04561
17.22	0.02428	17.14	0.02195	0.02674	0.06908	0.00678	0.04899	0.05614
17.24	0.03945	17.16	0.03171	0.0186	0.05872	0.00531	0.02017	0.03684
17.26	0.02124	17.18	0.01463	0.02558	0.04491	0.00413	0.0245	0.03333
17.28	0.01973	17.2	0.03171	0.01163	0.0639	0.00236	0.01729	0.05789
17.3	0.03794	17.22	0.01707	0.01279	0.06045	0.00531	0.02305	0.03158
17.32	0.03035	17.24	0.02195	0.01163	0.04491	0.00531	0.01153	0.0386
17.34	0.01366	17.26	0.01829	0.0093	0.03972	0.00354	0.02882	0.04211
17.36	0.01821	17.28	0.01951	0.00233	0.02763	0.00383	0	0.03158
17.38	0.01821	17.3	0.02195	0.00698	0.04491	0.00206	0.01729	0.02982
17.4	0.0349	17.32	0.0378	0	0.02418	0.00295	0.02161	0.0193
17.42	0.01366	17.34	0.02927	0.0093	0.02245	0.00442	0.0317	0.03509
17.44	0.03187	17.36	0.02073	0.01163	0.01209	0.00442	0.01729	0.02281
17.46	0.02276	17.38	0.02317	0.02209	0.02763	0.00383	0.01441	0.02456
17.48	0.0258	17.4	0.01585	0.00233	0.01209	0.00619	0.0072	0.0386
17.5	0.03187	17.42	0.0122	0.01977	0.01209	0.00324	0.02305	0.02632
17.52	0.0349	17.44	0.01707	0.00465	0.03454	0.00383	0.00288	0.02982
17.54	0.0091	17.46	0.02073	0.00349	0.02591	0.00531	0.01585	0.04035
17.56	0.04401	17.48	0.01585	0.02907	0.02245	0.00501	0.00865	0.02456
17.58	0.03035	17.5	0.01585	0.01163	0.02073	0.00383	0.00432	0.03158
17.6	0.03338	17.52	0.02073	0.01163	0.02763	0.00118	0.01441	0.02456
17.62	0.02428	17.54	0.01341	0.01512	0.01554	0.00177	0.01009	0.03158
17.64	0.03187	17.56	0.00244	0.02674	0.05181	0.00619	0.02882	0.02281
17.66	0.02731	17.58	0	0.01977	0.03972	0.000589971	0.01729	0.02105
17.68	0.02276	17.6	0.01707	0.0093	0.02073	0.0059	0.03026	0.0193
17.7	0.03794	17.62	0.00366	0.01279	0.02591	0.00324	0.02594	0.04561
17.72	0.01517	17.64	0.02805	0.01047	0.04836	0.00324	0.02017	0.04211
17.74	0.03187	17.66	0.00488	0.02209	0.03109	0.00265	0.02161	0.02982
17.76	0.02731	17.68	0.02073	0.01279	0.02245	0.00413	0.02738	0.04035
17.78	0.02428	17.7	0.01829	0.02558	0.03454	0.00501	0.01729	0.04211
17.8	0.0258	17.72	0.02073	0.01163	0.05181	0.0059	0.01297	0.04737
17.82	0.01973	17.74	0.01951	0.0093	0.038	0.00354	0.02017	0.04561
17.84	0.03035	17.76	0.01829	0.02326	0.04491	0.0059	0.00144	0.03158
17.86	0.02731	17.78	0.01951	0.0093	0.05354	0.00413	0.0245	0.03509
17.88	0.02276	17.8	0.02317	0.00581	0.03282	0.0056	0.00576	0.04211
17.9	0.03338	17.82	0.01707	0.01279	0.04491	0.00265	0.02305	0.05263
17.92	0.02124	17.84	0.01585	0.01628	0.06218	0.00619	0.03314	0.02807
17.94	0.0258	17.86	0.01707	0.01977	0.03454	0.0059	0.02161	0.05088
17.96	0.0258	17.88	0.02195	0.01512	0.04491	0.00501	0.02882	0.03509
17.98	0.01517	17.9	0.01585	0.00698	0.038	0.00442	0.02594	0.02982
18	0.05008	17.92	0.02439	0.01047	0.02763	0.00177	0.01009	0.03333
18.02	0.04704	17.94	0.01707	0.02209	0.02763	0.00531	0.03026	0.02982
18.04	0.0349	17.96	0.00854	0.02442	0.03109	0.01003	0.01585	0.02456
18.06	0.03187	17.98	0.03537	0.01163	0.02591	0.00354	0.02161	0.02281
18.08	0.05008	18	0.01951	0.01279	0.04491	0.00383	0.02305	0.02456
18.1	0.03035	18.02	0.01585	0.0314	0.038	0.00442	0.03314	0.04211
18.12	0.03794	18.04	0.00366	0.01977	0.05009	0.00206	0.02594	0.01579
18.14	0.03187	18.06	0.01951	0.0186	0.05009	0.0056	0.01297	0.02982
18.16	0.02124	18.08	0.02561	0.00698	0.04491	0.00383	0.0245	0.04035
18.18	0.03794	18.1	0.02439	0.03023	0.05181	0.00531	0.02738	0.04737
18.2	0.01366	18.12	0.01463	0.01512	0.02591	0.0059	0.02017	0.04211
18.22	0.01517	18.14	0.02561	0.01395	0.03454	0.00354	0.0317	0.06491
18.24	0.02731	18.16	0.02561	0.02442	0.03282	0.00177	0.0317	0.06842
18.26	0.03338	18.18	0.02805	0.01395	0.01727	0.00531	0.01441	0.04912
18.28	0.0258	18.2	0.01829	0.01628	0.03282	0.00324	0.04611	0.04386
18.3	0.02428	18.22	0.02805	0.0186	0.01382	0.00501	0.01873	0.03509
18.32	0.0258	18.24	0.02439	0.01279	0.01727	0.00383	0.02305	0.04035
18.34	0.03794	18.26	0.02195	0.01512	0.03972	0.00236	0.01297	0.03684
18.36	0.05008	18.28	0.02439	0.01512	0.01382	0.00265	0.01873	0.02632
18.38	0.05159	18.3	0.01707	0.0093	0.04145	0.00206	0.02017	0.05088
18.4	0.0349	18.32	0.0378	0.00814	0.02073	0.00442	0.02161	0.04211
18.42	0.03187	18.34	0.03415	0.00814	0.019	0.0056	0.02017	0.02632
18.44	0.04704	18.36	0.01341	0	0.02418	0.00324	0.02305	0.0193
18.46	0.04097	18.38	0.02073	0.01395	0.04318	0.000294985	0.01009	0.04561
18.48	0.04552	18.4	0.02683	0.0093	0.02073	0.00649	0.02882	0.03333
18.5	0.05008	18.42	0.02317	0.01628	0.00518	0.00678	0.02594	0.03333
18.52	0.05311	18.44	0.02439	0.01279	0.01382	0.00383	0.01009	0.03684
18.54	0.0349	18.46	0.00976	0.02209	0.02763	0.00413	0.02738	0.02281
18.56	0.04704	18.48	0.03171	0.01047	0.02763	0.0056	0.03458	0.04211
18.58	0.04249	18.5	0.03659	0.02093	0.03627	0.00531	0.02305	0.02281
18.6	0.03794	18.52	0.02195	0.0093	0.03627	0.00383	0.0317	0.04561
18.62	0.03642	18.54	0.01829	0.01279	0.038	0.00383	0.02594	0.02281
18.64	0.01669	18.56	0.02805	0.0186	0.02936	0.00354	0.00865	0.03509
18.66	0.0607	18.58	0.02561	0.01279	0.02763	0.00383	0.03314	0.03509
18.68	0.0349	18.6	0.02439	0.03256	0.04836	0.00354	0.02161	0.0386
18.7	0.0258	18.62	0.02683	0.00814	0.02591	0.00383	0.02161	0.02807
18.72	0.03035	18.64	0.02561	0.0186	0.02245	0.00767	0.02305	0.02281
18.74	0.04856	18.66	0.03171	0.02093	0.01209	0.00177	0.01585	0.02105
18.76	0.03642	18.68	0.0378	0.0093	0.02073	0.00383	0.01009	0.02105
18.78	0.04401	18.7	0.02439	0.01744	0.01727	0.00236	0.01729	0.01404
18.8	0.05008	18.72	0.02195	0.01047	0.02245	0.00413	0.02161	0.0193
18.82	0.04552	18.74	0.02683	0.00698	0.00864	0.00324	0.01873	0.0193
18.84	0.03945	18.76	0.03659	0.01744	0.02763	0.00177	0.01297	0.01228
18.86	0.02731	18.78	0.01951	0.01047	0.01382	0.000884956	0.01585	0.02632
18.88	0.04401	18.8	0.02439	0.0093	0.05009	0.00413	0.0389	0.02807
18.9	0.05615	18.82	0.02683	0.01628	0.03109	0.00118	0.0245	0.01754
18.92	0.05311	18.84	0.03171	0.01395	0.02073	0.00442	0.00865	0.02632
18.94	0.02883	18.86	0.03659	0.00116	0.01036	0.00413	0.01153	0
18.96	0.04856	18.88	0.03415	0.01047	0.00345	0.00236	0.01297	0.02105
18.98	0.04249	18.9	0.02561	0.01047	0.02245	0.00295	0.02017	0.02807
19	0.02276	18.92	0.01829	0.00814	0.00864	0.00383	0.02738	0.0193
19.02	0.05615	18.94	0.02805	0.0186	0.02763	0.00501	0.01873	0.02456
19.04	0.05615	18.96	0.01463	0.00581	0.01727	0.00354	0.01153	0.01228
19.06	0.05766	18.98	0.02683	0.01395	0.01036	0.00236	0.02017	0.02982
19.08	0.05463	19	0.0378	0.00349	0.02763	0.00324	0.01297	0.02982
19.1	0.05615	19.02	0.02317	0.01744	0.019	0	0.01585	0.02456
19.12	0.0349	19.04	0.01707	0.01744	0.02591	0.00147	0.01009	0.03333
19.14	0.02883	19.06	0.02561	0.01628	0.04663	0.00324	0.03026	0.02982
19.16	0.01669	19.08	0.02439	0.01163	0.04491	0.00118	0.03602	0.02281
19.18	0.03187	19.1	0.03537	0.02326	0.04145	0.0056	0.02594	0.03509
19.2	0.02124	19.12	0.01463	0.01744	0.04318	0.00531	0.0245	0.05439
19.22	0.05463	19.14	0.01951	0.01744	0.03282	0.00413	0.02594	0.04912
19.24	0.03945	19.16	0.02805	0.02326	0.02763	0.00413	0.03314	0.02632
19.26	0.02276	19.18	0.01829	0.0093	0.03109	0.00413	0.02305	0.04737
19.28	0.03187	19.2	0.03049	0.01279	0.04145	0.00796	0.02017	0.05263
19.3	0.03794	19.22	0.01463	0.01047	0.03454	0.00324	0.00432	0.03333
19.32	0.05463	19.24	0.03049	0.01395	0.01382	0.00472	0.04035	0.04737
19.34	0.04097	19.26	0.01951	0.00814	0.04318	0.00678	0	0.05439
19.36	0.05918	19.28	0.02195	0.01977	0.00864	0.00413	0.02882	0.05789
19.38	0.05159	19.3	0.02317	0.02558	0.02073	0.00236	0.01729	0.03684
19.4	0.05463	19.32	0.02927	0.02326	0.03972	0.00295	0.0245	0.04912
19.42	0.03642	19.34	0.03171	0.01395	0.02073	0.00383	0.0245	0.04561
19.44	0.04097	19.36	0.03171	0.01744	0.05181	0.0056	0.03026	0.0193
19.46	0.03338	19.38	0.02683	0.00116	0.02418	0.00295	0.01729	0.04561
19.48	0.03338	19.4	0.02195	0.02093	0.03109	0.00383	0.01873	0.03684
19.5	0.0349	19.42	0.02317	0.02442	0.02591	0.00354	0.0317	0.04912
19.52	0.04097	19.44	0.01585	0.02093	0.01727	0.00265	0.01873	0.03158
19.54	0.03945	19.46	0.02439	0.00698	0.03454	0.00501	0.02594	0.03509
19.56	0.0349	19.48	0.02073	0.02326	0.04836	0.00472	0.03746	0.05263
19.58	0.03794	19.5	0.02195	0.02209	0.03109	0.00678	0.02305	0.03509
19.6	0.0607	19.52	0.02561	0.01744	0.03627	0.0059	0.03458	0.04737
19.62	0.05008	19.54	0.03415	0.02791	0.04145	0.00472	0.02305	0.02281
19.64	0.06677	19.56	0.02561	0.02907	0.05009	0.00354	0.04179	0.04737
19.66	0.05918	19.58	0.02927	0.03023	0.05527	0.00206	0.03026	0.02807
19.68	0.11077	19.6	0.02561	0.02791	0.07427	0.00501	0.02882	0.04561
19.7	0.09863	19.62	0.03293	0.03488	0.09499	0.00737	0.0389	0.03158
19.72	0.12291	19.64	0.03171	0.03837	0.06218	0.00619	0.03314	0.02982
19.74	0.19879	19.66	0.02927	0.03605	0.08808	0.00442	0.02594	0.04561
19.76	0.19575	19.68	0.04024	0.03837	0.08981	0.00708	0.02882	0.0386
19.78	0.16844	19.7	0.02561	0.05465	0.10363	0.00413	0.0562	0.05439
19.8	0.1047	19.72	0.03415	0.05	0.10881	0.00737	0.04611	0.06316
19.82	0.10319	19.74	0.03537	0.0686	0.13817	0.0118	0.06196	0.05263
19.84	0.05918	19.76	0.02683	0.08488	0.15544	0.01327	0.04035	0.09123
19.86	0.04097	19.78	0.03659	0.06163	0.13299	0.0115	0.08213	0.10877
19.88	0.02276	19.8	0.0378	0.07791	0.12435	0.00855	0.10951	0.10702
19.9	0.04401	19.82	0.03171	0.07326	0.15544	0.01268	0.11239	0.10702
19.92	0.02428	19.84	0.04756	0.04419	0.11226	0.01917	0.1268	0.11754
19.94	0.0091	19.86	0.0439	0.06163	0.12263	0.01209	0.11816	0.13158
19.96	0.01973	19.88	0.05976	0.03837	0.06908	0.01357	0.0879	0.09298
19.98	0.04704	19.9	0.03415	0.04884	0.07254	0.0115	0.08069	0.09474
20	0.01973	19.92	0.07561	0.03837	0.05181	0.01091	0.04179	0.0614
20.02	0.0258	19.94	0.0439	0.02674	0.06045	0.00944	0.03746	0.03684
20.04	0.04097	19.96	0.05366	0.03721	0.04318	0.00944	0.02161	0.05263
20.06	0.01973	19.98	0.05732	0.02558	0.04318	0.0118	0.0389	0.05614
20.08	0.0349	20	0.05244	0.0314	0.04145	0.01947	0.01009	0.0386
20.1	0.05463	20.02	0.0378	0.03721	0.02245	0.0177	0.01729	0.02105
20.12	0.04097	20.04	0.04878	0.04651	0.03454	0.02124	0.01009	0.04211
20.14	0.04097	20.06	0.03049	0.04651	0.019	0.02743	0.03458	0.02456
20.16	0.02428	20.08	0.05	0.05116	0.03109	0.03805	0.01729	0.02632
20.18	0.03794	20.1	0.03415	0.05581	0.04491	0.05782	0.02882	0.02982
20.2	0.0091	20.12	0.02927	0.07209	0.02763	0.07552	0.0245	0.05263
20.22	0.01973	20.14	0.04512	0.0686	0.05699	0.0882	0.0389	0.03333
20.24	0.02276	20.16	0.02561	0.04186	0.02245	0.08407	0.03026	0.02632
20.26	0.01062	20.18	0.02317	0.04302	0.03282	0.09558	0.04323	0.0193
20.28	0.02883	20.2	0.03171	0.03488	0.02591	0.07788	0.04755	0.02982
20.3	0.03187	20.22	0.04512	0.02326	0.02936	0.06136	0.04179	0.03684
20.32	0.02428	20.24	0.0378	0.03488	0.02591	0.04572	0.04179	0.0386
20.34	0.01821	20.26	0.03415	0.02674	0.00864	0.03746	0.01441	0.03684
20.36	0.01821	20.28	0.02195	0.01628	0.02591	0.02419	0.0245	0.0386
20.38	0.03338	20.3	0.03659	0.02209	0.01554	0.01534	0.02594	0.02456
20.4	0.02731	20.32	0.0378	0.02558	0.01209	0.02242	0.01441	0.02105
20.42	0.02124	20.34	0.03902	0.0186	0.03972	0.01416	0.01585	0.02456
20.44	0.01821	20.36	0.02683	0.02326	0.03454	0.01416	0.00576	0.01754
20.46	0.01669	20.38	0.01829	0.01395	0.01554	0.01386	0.02305	0.00702
20.48	0.02124	20.4	0.01829	0.01512	0.02591	0.00619	0.01153	0.01754
20.5	0.04097	20.42	0.02805	0.02442	0.019	0.00501	0.0072	0.01754
20.52	0.03035	20.44	0.01585	0.00698	0.02763	0.00472	0.02017	0.02281
20.54	0.02276	20.46	0.01829	0.01628	0.03109	0.00324	0.0072	0.02105
20.56	0.01821	20.48	0.02561	0.0093	0.02936	0.00383	0.01441	0.02105
20.58	0.03035	20.5	0.01341	0.02326	0.03282	0.0059	0.01729	0.02281
20.6	0.03642	20.52	0.02317	0.01628	0.02073	0.00413	0.01441	0.00877
20.62	0.02883	20.54	0.02683	0.0186	0.03627	0.00324	0.00144	0.01754
20.64	0.03035	20.56	0.01951	0.01047	0.03109	0.00383	0.00432	0.01579
20.66	0.01214	20.58	0.01707	0.01279	0.02418	0.00442	0.02017	0.02105
20.68	0.01366	20.6	0.02439	0.02326	0.02763	0.00295	0.0245	0.02105
20.7	0.03642	20.62	0.01951	0.01047	0.019	0.00708	0.02017	0.03158
20.72	0.02731	20.64	0.02195	0.02093	0.04145	0.00295	0.01441	0.03509
20.74	0.03338	20.66	0.03171	0.01395	0.019	0.00472	0.00144	0.02632
20.76	0.0258	20.68	0.02317	0.01395	0.02073	0.00501	0.01585	0.03509
20.78	0.02428	20.7	0.02683	0.02093	0.02245	0.0059	0.0245	0.02982
20.8	0.02124	20.72	0.01951	0.00814	0.03627	0.00442	0.01729	0.02456
20.82	0.01366	20.74	0.02073	0.02558	0.01209	0.00295	0.02161	0.0193
20.84	0.02124	20.76	0.04146	0.00698	0.02245	0.00413	0.01297	0.03158
20.86	0.02428	20.78	0.03171	0	0.01382	0.00531	0.01441	0.03158
20.88	0.01062	20.8	0.02317	0.0093	0.01727	0.00118	0.02594	0.02281
20.9	0.00607	20.82	0.02195	0.02442	0.02418	0.00737	0.00576	0.03509
20.92	0.04097	20.84	0.0378	0.02093	0.01036	0.0056	0.03458	0.02632
20.94	0.01821	20.86	0.02927	0.01512	0.02591	0.00826	0.01153	0.02456
20.96	0.01821	20.88	0.02805	0.01512	0.01554	0.0056	0.03314	0.04211
20.98	0.02731	20.9	0.02073	0.01744	0	0.00678	0.01441	0.01228
21	0.02428	20.92	0.01951	0.02442	0.019	0.00501	0.01729	0.00351
21.02	0.01517	20.94	0.01341	0.0186	0.01209	0.00796	0.01585	0.03684
21.04	0.03035	20.96	0.02683	0.02442	0.01382	0.01032	0.01729	0.02105
21.06	0.03338	20.98	0.00854	0.03023	0.01727	0.00737	0.01873	0.03158
21.08	0.01821	21	0.01098	0.01977	0.03109	0.00354	0.02594	0.02105
21.1	0.02428	21.02	0.03293	0.0093	0.02763	0.00619	0.01873	0.0193
21.12	0.02731	21.04	0.01707	0.00465	0.01727	0.00531	0.01729	0.03509
21.14	0.04704	21.06	0.01951	0.01279	0.00518	0.00531	0.01009	0.01404
21.16	0.02883	21.08	0.02195	0.00698	0.02763	0.00531	0.01153	0.01228
21.18	0.02731	21.1	0.02195	0.01395	0.019	0.00649	0.01009	0.00877
21.2	0.01517	21.12	0.02805	0.0093	0.019	0.00531	0.00576	0.0193
21.22	0.02731	21.14	0.02073	0.00698	0.00518	0.00177	0.01585	0.01404
21.24	0.02276	21.16	0.01463	0.00698	0.019	0.00236	0.01585	0.0193
21.26	0.03945	21.18	0.02439	0.01163	0.02591	0.00177	0.01441	0.03158
21.28	0.03794	21.2	0.01707	0.01512	0.02073	0.00472	0.01873	0.02456
21.3	0.03945	21.22	0.02561	0.01512	0.02073	0.00206	0.00865	0.01228
21.32	0.04097	21.24	0.00854	0.00349	0.00691	0.00206	0.01153	0.02982
21.34	0.05311	21.26	0.02439	0.01512	0.02591	0.00383	0.01009	0.00877
21.36	0.03187	21.28	0.02927	0.00814	0.01554	0.00531	0.01585	0.03158
21.38	0.0349	21.3	0.02317	0.00581	0.02418	0.00354	0.01729	0.04737
21.4	0.05766	21.32	0.01707	0.02209	0.03109	0.00206	0.01729	0.03333
21.42	0.03945	21.34	0.02073	0.00698	0.02073	0.00472	0.01441	0.02456
21.44	0.05311	21.36	0.02561	0.01047	0.02245	0.00265	0.0072	0.02807
21.46	0.04552	21.38	0.02317	0.00581	0.019	0.00324	0.01153	0.02807
21.48	0.04552	21.4	0.01707	0.01279	0.02591	0.00383	0.02017	0.04386
21.5	0.03794	21.42	0.03171	0.00698	0.02073	0.00177	0.01009	0.02456
21.52	0.05463	21.44	0.01585	0.01512	0.02591	0.00619	0.01009	0.02982
21.54	0.04401	21.46	0.01463	0.01163	0.01382	0.00324	0.01873	0.04912
21.56	0.06222	21.48	0.01463	0.01279	0.04145	0.00354	0.01441	0.03158
21.58	0.08801	21.5	0.02561	0.02674	0.03972	0.00413	0.01297	0.0193
21.6	0.05463	21.52	0.02805	0.02442	0.06908	0.00236	0.02738	0.02281
21.62	0.02428	21.54	0.02195	0.04535	0.03109	0.00265	0.03026	0.05789
21.64	0.07739	21.56	0.0122	0.02558	0.02245	0.00206	0.0245	0.03158
21.66	0.08801	21.58	0.02073	0.0407	0.04663	0.00324	0.03314	0.04737
21.68	0.06829	21.6	0.02561	0.02442	0.04491	0.0059	0.03026	0.05439
21.7	0.08498	21.62	0.02439	0.04186	0.05354	0.00796	0.04755	0.04912
21.72	0.08953	21.64	0.03415	0.02674	0.07945	0.00944	0.03602	0.03158
21.74	0.05766	21.66	0.04024	0.02907	0.09154	0.00855	0.03746	0.07018
21.76	0.06677	21.68	0.02805	0.03023	0.08808	0.00501	0.04179	0.06667
21.78	0.03642	21.7	0.03049	0.03837	0.0639	0.00413	0.02017	0.05789
21.8	0.05008	21.72	0.04268	0.02209	0.09154	0.00826	0.06196	0.05088
21.82	0.0349	21.74	0.04512	0.0186	0.10708	0.00796	0.04899	0.0614
21.84	0.02883	21.76	0.02561	0.02674	0.12263	0.00619	0.06772	0.06842
21.86	0.02883	21.78	0.0378	0.03023	0.13126	0.01209	0.04179	0.04737
21.88	0.03642	21.8	0.02073	0.03605	0.13472	0.00914	0.04179	0.06667
21.9	0.03945	21.82	0.04756	0.03953	0.14508	0.0059	0.07061	0.05263
21.92	0.03187	21.84	0.03415	0.01744	0.12781	0.0056	0.0562	0.06667
21.94	0.01973	21.86	0.02561	0.02907	0.0829	0.01091	0.04467	0.09123
21.96	0.02883	21.88	0.03537	0.01512	0.05872	0.00944	0.02882	0.07719
21.98	0.01973	21.9	0.02683	0.02093	0.05872	0.00767	0.02305	0.04561
22	0.04856	21.92	0.03171	0.01977	0.04836	0.00855	0.02738	0.0614
22.02	0.02883	21.94	0.02683	0.02093	0.03454	0.0115	0.01153	0.06667
22.04	0.03338	21.96	0.02073	0.01047	0.04318	0.00472	0.02017	0.05439
22.06	0.0258	21.98	0.03902	0.01512	0.04663	0.00501	0.02305	0.05263
22.08	0.03945	22	0.02439	0.01395	0.02245	0.00501	0.02594	0.05439
22.1	0.02124	22.02	0.01707	0.02442	0.02245	0.00472	0.0072	0.03509
22.12	0.04249	22.04	0.01707	0.02093	0.03282	0.00708	0.02882	0.0386
22.14	0.02124	22.06	0.02927	0.02209	0.038	0.0056	0.02305	0.05614
22.16	0.02428	22.08	0.02927	0.02558	0.04318	0.00413	0.01441	0.06316
22.18	0.0258	22.1	0.02683	0.03023	0.03282	0.00472	0.0389	0.04211
22.2	0.01669	22.12	0.0378	0.00814	0.02418	0.00413	0.01441	0.04912
22.22	0.02731	22.14	0.02317	0.02326	0.04145	0.00383	0.01729	0.04386
22.24	0.03794	22.16	0.01707	0.01977	0.01727	0.00206	0.03458	0.04912
22.26	0.0258	22.18	0.01463	0.03488	0.05181	0.00472	0.0317	0.04035
22.28	0.02124	22.2	0.02561	0.02907	0.04836	0.00324	0.0389	0.04035
22.3	0.02124	22.22	0.02073	0.02674	0.05354	0.00354	0.01729	0.02807
22.32	0.03945	22.24	0.02439	0.02674	0.05009	0.00531	0.02017	0.05614
22.34	0.06525	22.26	0.03537	0.02093	0.05699	0.00265	0.01297	0.05088
22.36	0.07436	22.28	0.02805	0.02093	0.06908	0.00324	0.01009	0.03509
22.38	0.10319	22.3	0.01951	0.0314	0.06736	0.00737	0.03458	0.0386
22.4	0.0698	22.32	0.03659	0.0407	0.07254	0.00619	0.03026	0.05439
22.42	0.0607	22.34	0.04024	0.03953	0.09499	0.00767	0.01873	0.03509
22.44	0.05615	22.36	0.03049	0.03372	0.06218	0.00796	0.02882	0.04737
22.46	0.04552	22.38	0.02927	0.03023	0.09499	0.0059	0.03746	0.04737
22.48	0.04704	22.4	0.02561	0.04884	0.10881	0.00708	0.01729	0.04561
22.5	0.04097	22.42	0.03293	0.05581	0.11226	0.00737	0.02738	0.04561
22.52	0.03945	22.44	0.03293	0.04302	0.0829	0.0056	0.06484	0.04035
22.54	0.08194	22.46	0.05244	0.0593	0.09672	0.00826	0.04611	0.05439
22.56	0.06525	22.48	0.02317	0.02907	0.07427	0.01268	0.04179	0.0807
22.58	0.06525	22.5	0.03902	0.04651	0.05527	0.01062	0.05187	0.05965
22.6	0.10926	22.52	0.03537	0.03605	0.04663	0.00944	0.05043	0.06316
22.62	0.09256	22.54	0.04512	0.03372	0.04836	0.00944	0.05043	0.07193
22.64	0.09863	22.56	0.04024	0.05698	0.04491	0.00855	0.03314	0.04737
22.66	0.1305	22.58	0.04512	0.03721	0.04836	0.0118	0.04611	0.07719
22.68	0.15478	22.6	0.05122	0.0407	0.07081	0.01475	0.04179	0.05789
22.7	0.17299	22.62	0.05	0.05581	0.07772	0.00826	0.04467	0.04211
22.72	0.13505	22.64	0.0439	0.07209	0.07081	0.00914	0.06628	0.05965
22.74	0.10319	22.66	0.05366	0.07791	0.09672	0.01534	0.06484	0.07719
22.76	0.13202	22.68	0.04268	0.09651	0.1209	0.02094	0.07493	0.10702
22.78	0.08649	22.7	0.05244	0.07791	0.14335	0.02035	0.0879	0.1
22.8	0.07436	22.72	0.04878	0.11279	0.13299	0.0177	0.10663	0.12281
22.82	0.09408	22.74	0.05244	0.10698	0.14162	0.02389	0.13545	0.15263
22.84	0.09105	22.76	0.06341	0.10233	0.12263	0.02448	0.11527	0.12105
22.86	0.12747	22.78	0.04878	0.08256	0.13299	0.02183	0.14409	0.14912
22.88	0.15175	22.8	0.04878	0.0814	0.13817	0.02389	0.14841	0.13333
22.9	0.20637	22.82	0.06951	0.07093	0.1019	0.02242	0.12392	0.1193
22.92	0.27314	22.84	0.08659	0.07326	0.11399	0.01858	0.12392	0.11053
22.94	0.21396	22.86	0.11098	0.0593	0.07599	0.01534	0.08357	0.11579
22.96	0.20789	22.88	0.06707	0.07209	0.08808	0.01947	0.07205	0.10877
22.98	0.17754	22.9	0.09756	0.09767	0.10881	0.01357	0.08501	0.12632
23	0.12898	22.92	0.09024	0.0814	0.11399	0.01357	0.09078	0.09474
23.02	0.07284	22.94	0.08415	0.09302	0.14508	0.01475	0.06916	0.12281
23.04	0.04856	22.96	0.07927	0.11047	0.15889	0.01652	0.12968	0.14737
23.06	0.04704	22.98	0.06585	0.10349	0.15717	0.01681	0.12968	0.16316
23.08	0.04552	23	0.07561	0.09767	0.16062	0.02212	0.11095	0.16316
23.1	0.0349	23.02	0.07317	0.09884	0.1399	0.01829	0.17147	0.17719
23.12	0.0258	23.04	0.07439	0.0907	0.15371	0.01681	0.15994	0.17018
23.14	0.0349	23.06	0.06951	0.08023	0.09499	0.01947	0.14121	0.17544
23.16	0.02731	23.08	0.10976	0.07558	0.10535	0.01652	0.10807	0.13158
23.18	0.03035	23.1	0.12073	0.04535	0.05872	0.01534	0.08646	0.10351
23.2	0.03187	23.12	0.1	0.04767	0.0829	0.01888	0.07205	0.1
23.22	0.04097	23.14	0.1061	0.03605	0.05354	0.01003	0.04611	0.09123
23.24	0.03187	23.16	0.1	0.03605	0.03454	0.01003	0.04899	0.07193
23.26	0.05615	23.18	0.08537	0.04186	0.05872	0.00501	0.02882	0.06316
23.28	0.03338	23.2	0.08171	0.0314	0.04145	0.00826	0.02305	0.05439
23.3	0.04704	23.22	0.07073	0.04186	0.04663	0.00678	0.0317	0.05439
23.32	0.02883	23.24	0.05244	0.02442	0.02763	0.00501	0.02161	0.03158
23.34	0.06677	23.26	0.06585	0.02326	0.05527	0.00796	0.03602	0.05789
23.36	0.07132	23.28	0.06463	0.03372	0.03972	0.00619	0.01153	0.06667
23.38	0.11533	23.3	0.04756	0.02209	0.04318	0.00649	0.02161	0.0614
23.4	0.1305	23.32	0.04268	0.03256	0.04836	0.00619	0.01873	0.04561
23.42	0.17299	23.34	0.05244	0.03953	0.03627	0.00737	0.02594	0.04386
23.44	0.2261	23.36	0.03415	0.03372	0.07772	0.00885	0.03314	0.06667
23.46	0.18968	23.38	0.06098	0.05349	0.06045	0.00501	0.03026	0.05088
23.48	0.24431	23.4	0.0561	0.05581	0.06908	0.00796	0.02594	0.07193
23.5	0.2352	23.42	0.04268	0.08256	0.10017	0.00737	0.0562	0.07368
23.52	0.12898	23.44	0.04268	0.07674	0.09154	0.0115	0.07349	0.08246
23.54	0.10167	23.46	0.04512	0.08953	0.15889	0.01239	0.0634	0.13158
23.56	0.09256	23.48	0.06463	0.08837	0.12263	0.01121	0.08069	0.11228
23.58	0.08498	23.5	0.04878	0.09651	0.16408	0.01386	0.10663	0.13158
23.6	0.0607	23.52	0.04146	0.08372	0.14162	0.01593	0.11239	0.1614
23.62	0.05615	23.54	0.06585	0.10698	0.16926	0.01976	0.1513	0.2
23.64	0.03338	23.56	0.0561	0.10233	0.17098	0.01563	0.17867	0.22105
23.66	0.02883	23.58	0.05976	0.1	0.14335	0.02094	0.20317	0.19825
23.68	0.02124	23.6	0.0561	0.09651	0.15199	0.02212	0.19308	0.22456
23.7	0.00607	23.62	0.07927	0.09186	0.12953	0.01799	0.17291	0.20526
23.72	0.03642	23.64	0.0622	0.08488	0.11572	0.0233	0.15562	0.17719
23.74	0.02883	23.66	0.07561	0.05581	0.10017	0.01475	0.12392	0.15088
23.76	0.03338	23.68	0.09756	0.04419	0.07081	0.01829	0.09942	0.12632
23.78	0.03642	23.7	0.08659	0.05233	0.05699	0.01298	0.07205	0.12807
23.8	0.03338	23.72	0.07439	0.04651	0.06736	0.01799	0.03602	0.08596
23.82	0.05615	23.74	0.07073	0.04884	0.03454	0.00855	0.03314	0.05965
23.84	0.04856	23.76	0.06707	0.02558	0.05527	0.00855	0.03458	0.05965
23.86	0.03794	23.78	0.06951	0.03605	0.03972	0.00914	0.02882	0.04386
23.88	0.06525	23.8	0.05244	0.02326	0.04145	0.00826	0.02738	0.04386
23.9	0.06677	23.82	0.04512	0.03837	0.03454	0.00944	0.02017	0.0614
23.92	0.10622	23.84	0.07439	0.01977	0.06218	0.00855	0.02305	0.02281
23.94	0.11077	23.86	0.05	0.03953	0.04836	0.00531	0.02017	0.04211
23.96	0.14112	23.88	0.03902	0.03372	0.03972	0.00619	0.0245	0.04211
23.98	0.0956	23.9	0.05122	0.02093	0.04491	0.00914	0.02738	0.02456
24	0.08498	23.92	0.0378	0.03837	0.04836	0.00619	0.02594	0.04737
24.02	0.13809	23.94	0.04756	0.03488	0.05354	0.00767	0.01873	0.05789
24.04	0.07284	23.96	0.04634	0.04767	0.08981	0.0059	0.03026	0.05439
24.06	0.05159	23.98	0.02805	0.02674	0.0639	0.00914	0.04179	0.02632
24.08	0.07436	24	0.04146	0.05698	0.06736	0.00914	0.03026	0.05614
24.1	0.07132	24.02	0.05	0.04884	0.09326	0.00855	0.04467	0.09649
24.12	0.10774	24.04	0.05976	0.05465	0.07427	0.00708	0.04035	0.06667
24.14	0.12291	24.06	0.03537	0.05698	0.05181	0.01062	0.0562	0.08772
24.16	0.10926	24.08	0.05488	0.05233	0.10535	0.01003	0.07493	0.07719
24.18	0.17299	24.1	0.04024	0.05349	0.10535	0.00737	0.06484	0.06842
24.2	0.16085	24.12	0.0439	0.04767	0.11917	0.00944	0.05908	0.09123
24.22	0.12595	24.14	0.03902	0.05349	0.09154	0.0115	0.0562	0.07193
24.24	0.13505	24.16	0.06585	0.05581	0.13817	0.0118	0.08069	0.08596
24.26	0.07132	24.18	0.06098	0.0593	0.15717	0.00649	0.08501	0.09649
24.28	0.08953	24.2	0.05244	0.07791	0.1209	0.01416	0.08357	0.0614
24.3	0.05463	24.22	0.04146	0.05	0.11744	0.01121	0.10086	0.0807
24.32	0.05463	24.24	0.03293	0.06395	0.09672	0.00678	0.08069	0.09825
24.34	0.03945	24.26	0.05	0.05698	0.05872	0.01091	0.09798	0.07368
24.36	0.04401	24.28	0.04878	0.05814	0.07772	0.00767	0.07637	0.09298
24.38	0.05008	24.3	0.05488	0.05465	0.06908	0.01357	0.09222	0.08772
24.4	0.04401	24.32	0.05488	0.0407	0.07772	0.01593	0.05187	0.06842
24.42	0.02883	24.34	0.07927	0.02442	0.06563	0.01121	0.05476	0.10351
24.44	0.04704	24.36	0.07683	0.03488	0.06218	0.01091	0.0389	0.04737
24.46	0.05766	24.38	0.06463	0.02791	0.02936	0.00737	0.06052	0.05965
24.48	0.05463	24.4	0.07561	0.01977	0.06736	0.00973	0.04323	0.05439
24.5	0.0349	24.42	0.07073	0.02326	0.05699	0.01386	0.03458	0.07544
24.52	0.04249	24.44	0.05488	0.01744	0.04836	0.01062	0.02738	0.07368
24.54	0.04401	24.46	0.04634	0.02442	0.03109	0.00885	0.03314	0.07018
24.56	0.0258	24.48	0.04268	0.02209	0.02936	0.01032	0.01297	0.07018
24.58	0.03338	24.5	0.03537	0.02674	0.03454	0.00885	0.02161	0.07193
24.6	0.02731	24.52	0.03902	0.02442	0.05009	0.00678	0.02017	0.09825
24.62	0.02276	24.54	0.05366	0.03721	0.04491	0.00855	0.01585	0.05965
24.64	0.05463	24.56	0.03049	0.02209	0.038	0.0118	0.03458	0.06667
24.66	0.02124	24.58	0.04146	0.02674	0.06563	0.00737	0.01297	0.1
24.68	0.02883	24.6	0.03415	0.02674	0.06045	0.01121	0.01009	0.06842
24.7	0.03794	24.62	0.03537	0.02558	0.06045	0.00973	0.01729	0.0807
24.72	0.01821	24.64	0.03537	0.02674	0.03627	0.01091	0.01873	0.07193
24.74	0.04249	24.66	0.02805	0.03605	0.04836	0.00944	0.01873	0.0614
24.76	0.03794	24.68	0.04268	0.02209	0.02936	0.00944	0.05187	0.06491
24.78	0.02731	24.7	0.02805	0.03488	0.01554	0.00767	0.01873	0.06316
24.8	0.03945	24.72	0.04268	0.02209	0.019	0.00973	0.01153	0.05614
24.82	0.03338	24.74	0.03049	0.00814	0.03454	0.01062	0.02161	0.0614
24.84	0.02428	24.76	0.0439	0.02674	0.01554	0.00767	0.00865	0.04386
24.86	0.04704	24.78	0.02439	0.03372	0.01727	0.00914	0.01585	0.05614
24.88	0.02883	24.8	0.02805	0.04186	0.02418	0.01091	0.02594	0.05439
24.9	0.0258	24.82	0.03049	0.03023	0.02418	0.00914	0.01873	0.05263
24.92	0.04704	24.84	0.03659	0.03837	0.05699	0.01062	0.01585	0.07544
24.94	0.05615	24.86	0.02683	0.03488	0.02591	0.01121	0.01297	0.05263
24.96	0.04249	24.88	0.03415	0.04302	0.05354	0.01416	0.02161	0.09474
24.98	0.08042	24.9	0.03902	0.03953	0.05009	0.01298	0.01441	0.07368
25	0.12291	24.92	0.02805	0.04186	0.04318	0.01121	0.01297	0.0614
25.02	0.12747	24.94	0.02317	0.03837	0.05699	0.01504	0.03026	0.07193
25.04	0.09863	24.96	0.02927	0.05814	0.0639	0.02389	0.0389	0.06667
25.06	0.11988	24.98	0.03293	0.06977	0.03972	0.0233	0.03458	0.04737
25.08	0.11684	25	0.02073	0.08372	0.03282	0.02301	0.04467	0.0614
25.1	0.11533	25.02	0.04146	0.10233	0.05872	0.02655	0.02882	0.06316
25.12	0.08801	25.04	0.04512	0.11512	0.05354	0.03156	0.02738	0.06491
25.14	0.05766	25.06	0.04512	0.1314	0.08463	0.04277	0.05187	0.07719
25.16	0.04704	25.08	0.05	0.13953	0.08981	0.05457	0.05476	0.05789
25.18	0.05766	25.1	0.04268	0.2	0.0829	0.0764	0.06916	0.06667
25.2	0.05159	25.12	0.0378	0.17558	0.08463	0.08791	0.10951	0.06667
25.22	0.03642	25.14	0.03659	0.21628	0.08636	0.1236	0.08501	0.08421
25.24	0.04401	25.16	0.05488	0.21744	0.07599	0.17404	0.10375	0.12632
25.26	0.04552	25.18	0.04756	0.18837	0.06736	0.22212	0.09366	0.10175
25.28	0.06677	25.2	0.07073	0.19767	0.04491	0.28525	0.10807	0.08246
25.3	0.05766	25.22	0.06585	0.19419	0.06563	0.33776	0.09654	0.09474
25.32	0.05008	25.24	0.06585	0.13256	0.07599	0.35575	0.11239	0.07895
25.34	0.05918	25.26	0.06585	0.14884	0.04663	0.33333	0.1196	0.10702
25.36	0.09712	25.28	0.07927	0.11977	0.07081	0.28496	0.09798	0.09474
25.38	0.1214	25.3	0.05244	0.1186	0.07772	0.24808	0.11239	0.05439
25.4	0.13202	25.32	0.04878	0.1186	0.06736	0.19263	0.0879	0.08246
25.42	0.11229	25.34	0.06585	0.11047	0.06736	0.12979	0.08357	0.07018
25.44	0.13809	25.36	0.06098	0.11395	0.0829	0.09263	0.06052	0.09298
25.46	0.11229	25.38	0.06098	0.10581	0.12953	0.06785	0.07205	0.11404
25.48	0.12443	25.4	0.03171	0.12326	0.12781	0.05664	0.08646	0.11404
25.5	0.08346	25.42	0.06951	0.12326	0.1468	0.04425	0.10519	0.1386
25.52	0.05463	25.44	0.06951	0.1407	0.13126	0.02861	0.09942	0.14211
25.54	0.03642	25.46	0.06951	0.14186	0.19862	0.03156	0.1513	0.17719
25.56	0.07436	25.48	0.08293	0.14535	0.18307	0.03186	0.18732	0.16667
25.58	0.04704	25.5	0.05488	0.11512	0.15199	0.02773	0.16282	0.17018
25.6	0.03794	25.52	0.07927	0.13023	0.17271	0.03746	0.18732	0.18246
25.62	0.03642	25.54	0.08049	0.11279	0.11744	0.03127	0.15706	0.19474
25.64	0.05463	25.56	0.08171	0.10698	0.13817	0.02271	0.14841	0.16842
25.66	0.05766	25.58	0.09878	0.07674	0.09499	0.02625	0.09078	0.15439
25.68	0.05615	25.6	0.12317	0.06279	0.10363	0.01976	0.09078	0.11579
25.7	0.07284	25.62	0.10244	0.07442	0.06218	0.01563	0.11383	0.11404
25.72	0.08649	25.64	0.1	0.06163	0.09154	0.01622	0.04899	0.08421
25.74	0.1047	25.66	0.09756	0.08023	0.05354	0.00973	0.05187	0.06842
25.76	0.1912	25.68	0.07439	0.04419	0.07599	0.01268	0.04035	0.05965
25.78	0.24583	25.7	0.07561	0.06512	0.0829	0.0115	0.05908	0.07018
25.8	0.19575	25.72	0.06951	0.04884	0.03627	0.01327	0.05908	0.07719
25.82	0.24583	25.74	0.07683	0.08721	0.07772	0.01032	0.05043	0.05439
25.84	0.24886	25.76	0.07317	0.08605	0.08981	0.01121	0.04179	0.09298
25.86	0.20941	25.78	0.07073	0.08372	0.11572	0.00944	0.06052	0.06491
25.88	0.11533	25.8	0.07561	0.12907	0.10881	0.0118	0.07493	0.11754
25.9	0.16388	25.82	0.06951	0.12326	0.15199	0.01858	0.0634	0.10526
25.92	0.10622	25.84	0.05488	0.12326	0.15199	0.02153	0.09942	0.11754
25.94	0.09863	25.86	0.06341	0.11744	0.20553	0.01652	0.11239	0.16667
25.96	0.07891	25.88	0.07805	0.14884	0.14335	0.02006	0.13545	0.15965
25.98	0.12443	25.9	0.08537	0.10233	0.19862	0.01829	0.16571	0.14737
26	0.11381	25.92	0.09024	0.12674	0.15889	0.0174	0.18012	0.14211
26.02	0.14416	25.94	0.09024	0.12093	0.12781	0.0174	0.15274	0.15263
26.04	0.14264	25.96	0.12439	0.09767	0.1658	0.0177	0.1585	0.1807
26.06	0.15326	25.98	0.14756	0.10698	0.15544	0.01504	0.11095	0.13158
26.08	0.13505	26	0.15366	0.08023	0.16408	0.01888	0.14986	0.14561
26.1	0.1563	26.02	0.14512	0.07791	0.12953	0.01917	0.10807	0.14912
26.12	0.13505	26.04	0.15	0.12093	0.15889	0.0174	0.1268	0.13158
26.14	0.10622	26.06	0.12683	0.09419	0.15026	0.01652	0.12104	0.12281
26.16	0.06829	26.08	0.12805	0.10233	0.15717	0.02035	0.10086	0.15965
26.18	0.05918	26.1	0.12805	0.14302	0.13644	0.01504	0.12968	0.13684
26.2	0.05008	26.12	0.10976	0.12674	0.20207	0.0174	0.1196	0.16491
26.22	0.04856	26.14	0.11585	0.12093	0.2228	0.02065	0.16138	0.16316
26.24	0.0349	26.16	0.12561	0.12791	0.18307	0.02389	0.16138	0.17544
26.26	0.03035	26.18	0.11098	0.15698	0.17789	0.02242	0.19741	0.19649
26.28	0.03945	26.2	0.12561	0.11279	0.16926	0.02094	0.21037	0.18772
26.3	0.03642	26.22	0.11707	0.1186	0.14853	0.0292	0.17867	0.18772
26.32	0.04704	26.24	0.12805	0.09419	0.13817	0.02271	0.17147	0.19649
26.34	0.03794	26.26	0.12073	0.0907	0.08981	0.02507	0.13401	0.18246
26.36	0.03187	26.28	0.12317	0.06744	0.07945	0.01858	0.11527	0.15789
26.38	0.04552	26.3	0.1439	0.07093	0.07427	0.01947	0.07349	0.11579
26.4	0.05463	26.32	0.13049	0.05	0.04836	0.01652	0.08213	0.10702
26.42	0.03035	26.34	0.12317	0.03605	0.06736	0.01209	0.04179	0.07368
26.44	0.06373	26.36	0.11098	0.04535	0.04145	0.01239	0.03602	0.0614
26.46	0.05918	26.38	0.09878	0.03256	0.02591	0.01121	0.02738	0.07719
26.48	0.06525	26.4	0.07561	0.04767	0.04491	0.01032	0.03458	0.07895
26.5	0.10774	26.42	0.08049	0.03256	0.05872	0.00914	0.02305	0.05614
26.52	0.10926	26.44	0.07195	0.03488	0.04836	0.01062	0.02738	0.05614
26.54	0.13961	26.46	0.05854	0.02674	0.06736	0.00885	0.04035	0.06667
26.56	0.11988	26.48	0.06829	0.05698	0.08117	0.00973	0.02594	0.07544
26.58	0.14719	26.5	0.05244	0.04767	0.05872	0.00944	0.05043	0.07719
26.6	0.17147	26.52	0.05	0.05698	0.09326	0.01298	0.04179	0.06667
26.62	0.1305	26.54	0.04634	0.07093	0.09672	0.01593	0.03746	0.06842
26.64	0.13961	26.56	0.05488	0.08605	0.14162	0.0174	0.06196	0.08596
26.66	0.11077	26.58	0.06098	0.09419	0.09672	0.01593	0.0562	0.13158
26.68	0.11077	26.6	0.06341	0.09884	0.14508	0.02094	0.08357	0.10877
26.7	0.12443	26.62	0.06829	0.1093	0.13817	0.02242	0.09942	0.14386
26.72	0.11533	26.64	0.07439	0.12326	0.1658	0.01888	0.09798	0.14211
26.74	0.08649	26.66	0.07073	0.11163	0.15371	0.02507	0.13401	0.16842
26.76	0.07436	26.68	0.08537	0.14302	0.12953	0.03068	0.14697	0.2
26.78	0.06373	26.7	0.07439	0.12209	0.16408	0.03186	0.15418	0.2386
26.8	0.07284	26.72	0.0878	0.09767	0.13126	0.03274	0.14265	0.21228
26.82	0.07891	26.74	0.08293	0.10465	0.11226	0.0354	0.17867	0.17018
26.84	0.09256	26.76	0.09146	0.10116	0.10363	0.0295	0.14265	0.12807
26.86	0.14416	26.78	0.1061	0.10581	0.11917	0.03215	0.11527	0.16316
26.88	0.18513	26.8	0.08902	0.08488	0.08981	0.03333	0.09942	0.14211
26.9	0.22307	26.82	0.09146	0.07674	0.07772	0.02625	0.08357	0.12982
26.92	0.23976	26.84	0.10976	0.08721	0.08636	0.02537	0.07781	0.11754
26.94	0.22003	26.86	0.09146	0.0686	0.09326	0.0292	0.07493	0.10526
26.96	0.27314	26.88	0.07927	0.10116	0.09499	0.02448	0.05908	0.11579
26.98	0.20941	26.9	0.08415	0.07326	0.09845	0.02625	0.07061	0.12281
27	0.17602	26.92	0.07195	0.11163	0.09845	0.02979	0.07205	0.12982
27.02	0.13657	26.94	0.08415	0.08837	0.09499	0.03097	0.09798	0.1193
27.04	0.11533	26.96	0.10244	0.11163	0.12953	0.0351	0.12248	0.14035
27.06	0.11077	26.98	0.08659	0.10233	0.15544	0.03215	0.09798	0.15789
27.08	0.06677	27	0.07317	0.09302	0.09845	0.02802	0.10519	0.14737
27.1	0.0607	27.02	0.10488	0.11047	0.13299	0.03068	0.12248	0.17544
27.12	0.05159	27.04	0.08171	0.08605	0.12953	0.02891	0.13689	0.15263
27.14	0.10167	27.06	0.09634	0.11163	0.10535	0.02537	0.15994	0.16667
27.16	0.07739	27.08	0.10854	0.08372	0.09154	0.02006	0.12824	0.14561
27.18	0.07739	27.1	0.10244	0.0907	0.1019	0.0233	0.12248	0.11579
27.2	0.06677	27.12	0.10244	0.05233	0.10363	0.01681	0.08213	0.16491
27.22	0.04249	27.14	0.09512	0.06744	0.0829	0.01209	0.09078	0.10877
27.24	0.05311	27.16	0.1	0.07209	0.08981	0.01298	0.07205	0.09825
27.26	0.04401	27.18	0.08902	0.04302	0.06045	0.0118	0.06052	0.0807
27.28	0.0349	27.2	0.10488	0.04884	0.08463	0.01622	0.0562	0.12281
27.3	0.03035	27.22	0.07195	0.05465	0.1019	0.01504	0.04323	0.07368
27.32	0.04552	27.24	0.09878	0.06163	0.06563	0.01711	0.04755	0.1193
27.34	0.06525	27.26	0.06463	0.03023	0.07599	0.00855	0.04899	0.09474
27.36	0.04401	27.28	0.08293	0.04535	0.0639	0.00737	0.0562	0.10877
27.38	0.05311	27.3	0.06098	0.0407	0.04145	0.01563	0.0562	0.0807
27.4	0.0258	27.32	0.07073	0.05	0.06563	0.01416	0.04467	0.09123
27.42	0.03187	27.34	0.06341	0.0314	0.03454	0.0115	0.03314	0.04737
27.44	0.03338	27.36	0.0561	0.01977	0.03109	0.0115	0.04179	0.06316
27.46	0.05008	27.38	0.05732	0.03256	0.01036	0.01209	0.03458	0.05789
27.48	0.04856	27.4	0.04146	0.02674	0.02763	0.00944	0.02017	0.05263
27.5	0.04856	27.42	0.05976	0.02558	0.019	0.00826	0.03602	0.05789
27.52	0.04401	27.44	0.0561	0.03372	0.02245	0.00914	0.03458	0.04912
27.54	0.08042	27.46	0.05366	0.01977	0.038	0.00914	0.0245	0.04035
27.56	0.13354	27.48	0.05122	0.04419	0.03972	0.00914	0.03602	0.05789
27.58	0.14871	27.5	0.05488	0.0314	0.03282	0.01091	0.0389	0.05789
27.6	0.15023	27.52	0.02683	0.04767	0.04663	0.0059	0.0389	0.06667
27.62	0.1214	27.54	0.03293	0.03023	0.038	0.01032	0.00865	0.08421
27.64	0.15023	27.56	0.04634	0.03837	0.05181	0.00855	0.0245	0.04737
27.66	0.13354	27.58	0.05	0.0407	0.05699	0.00826	0.04035	0.08421
27.68	0.10622	27.6	0.04512	0.04302	0.05009	0.00796	0.03602	0.07193
27.7	0.12291	27.62	0.03902	0.05814	0.07427	0.00678	0.03458	0.09474
27.72	0.13961	27.64	0.04512	0.06512	0.08808	0.00826	0.03746	0.07368
27.74	0.18058	27.66	0.04146	0.05233	0.07945	0.01032	0.05476	0.06491
27.76	0.17299	27.68	0.05366	0.06395	0.07945	0.01268	0.0562	0.1193
27.78	0.14719	27.7	0.04024	0.06977	0.10017	0.01268	0.0562	0.10175
27.8	0.13961	27.72	0.06098	0.07791	0.10881	0.01357	0.08501	0.1193
27.82	0.11836	27.74	0.04024	0.08953	0.12263	0.01652	0.09654	0.11579
27.84	0.10167	27.76	0.07073	0.0907	0.11399	0.01475	0.11383	0.10702
27.86	0.0956	27.78	0.04268	0.09302	0.1399	0.01357	0.14841	0.11754
27.88	0.08042	27.8	0.07561	0.1	0.11572	0.02094	0.12536	0.14912
27.9	0.06829	27.82	0.06463	0.10814	0.12263	0.01681	0.11671	0.15439
27.92	0.06829	27.84	0.07683	0.10814	0.11744	0.01652	0.14121	0.1386
27.94	0.05918	27.86	0.06585	0.10349	0.13644	0.01799	0.1585	0.19123
27.96	0.07284	27.88	0.1	0.1093	0.13299	0.01829	0.16138	0.15263
27.98	0.04856	27.9	0.08659	0.07558	0.12781	0.01416	0.12536	0.15614
28	0.03187	27.92	0.09756	0.08372	0.10708	0.01681	0.14121	0.14561
28.02	0.04704	27.94	0.10366	0.09767	0.08463	0.01593	0.11239	0.08772
28.04	0.0698	27.96	0.10122	0.08256	0.08463	0.00973	0.06772	0.11754
28.06	0.0698	27.98	0.10366	0.05581	0.06218	0.01268	0.0951	0.08772
28.08	0.10167	28	0.10976	0.07209	0.07599	0.00973	0.06916	0.10877
28.1	0.07132	28.02	0.10976	0.06744	0.05527	0.00885	0.05331	0.06842
28.12	0.07284	28.04	0.0939	0.05465	0.06908	0.0118	0.02738	0.06491
28.14	0.07891	28.06	0.08049	0.05465	0.05354	0.0174	0.04179	0.06491
28.16	0.07739	28.08	0.0561	0.06279	0.05009	0.0115	0.05476	0.1
28.18	0.06373	28.1	0.07927	0.04767	0.0639	0.0115	0.04899	0.07895
28.2	0.04856	28.12	0.05366	0.0686	0.06908	0.01062	0.0562	0.08947
28.22	0.04856	28.14	0.06829	0.05698	0.07945	0.01268	0.08213	0.08596
28.24	0.05918	28.16	0.07317	0.07674	0.08117	0.01327	0.07061	0.09825
28.26	0.07132	28.18	0.09024	0.05581	0.06563	0.01209	0.06916	0.05789
28.28	0.0698	28.2	0.07195	0.06279	0.07081	0.0174	0.10086	0.09298
28.3	0.0956	28.22	0.05976	0.03837	0.08117	0.0115	0.06052	0.08246
28.32	0.06373	28.24	0.05244	0.0407	0.07599	0.0115	0.07349	0.08596
28.34	0.07436	28.26	0.06951	0.0593	0.03454	0.0174	0.0634	0.05614
28.36	0.09408	28.28	0.07195	0.05349	0.09154	0.01062	0.06196	0.09123
28.38	0.09712	28.3	0.05488	0.07674	0.08117	0.01062	0.05187	0.06491
28.4	0.07587	28.32	0.07561	0.06395	0.07772	0.00826	0.06196	0.07544
28.42	0.08801	28.34	0.05366	0.07209	0.07254	0.01032	0.05331	0.0807
28.44	0.06677	28.36	0.05732	0.07093	0.09499	0.01032	0.04755	0.08772
28.46	0.07436	28.38	0.0622	0.07791	0.08636	0.01239	0.06772	0.08421
28.48	0.0698	28.4	0.05122	0.07674	0.08636	0.01799	0.05331	0.08772
28.5	0.05159	28.42	0.0622	0.0814	0.10535	0.01416	0.05764	0.10877
28.52	0.05615	28.44	0.04756	0.10581	0.12608	0.01416	0.08213	0.12632
28.54	0.03338	28.46	0.06585	0.09186	0.11399	0.01416	0.11816	0.12807
28.56	0.06829	28.48	0.05488	0.07558	0.11572	0.01563	0.10231	0.13158
28.58	0.0349	28.5	0.07561	0.08953	0.09499	0.01917	0.09222	0.1
28.6	0.05918	28.52	0.08049	0.0814	0.08117	0.01947	0.12536	0.10175
28.62	0.03794	28.54	0.06463	0.0686	0.07599	0.0174	0.08357	0.10702
28.64	0.03035	28.56	0.08902	0.06279	0.08117	0.01239	0.09654	0.09123
28.66	0.06525	28.58	0.1061	0.04884	0.07945	0.01357	0.04467	0.09825
28.68	0.05159	28.6	0.06951	0.06163	0.05009	0.01209	0.07061	0.07193
28.7	0.05918	28.62	0.08293	0.06744	0.05527	0.01681	0.04035	0.08596
28.72	0.04704	28.64	0.07317	0.06163	0.04836	0.01593	0.0389	0.07719
28.74	0.05918	28.66	0.06707	0.05581	0.038	0.01386	0.04755	0.07895
28.76	0.06373	28.68	0.05976	0.05116	0.03454	0.01504	0.04035	0.05789
28.78	0.05918	28.7	0.04878	0.05349	0.06045	0.01298	0.0317	0.05614
28.8	0.08194	28.72	0.05854	0.06163	0.05181	0.0115	0.03458	0.07193
28.82	0.09256	28.74	0.06098	0.06512	0.02591	0.00973	0.04323	0.05789
28.84	0.11229	28.76	0.05244	0.06395	0.04491	0.01268	0.02738	0.05439
28.86	0.11381	28.78	0.05122	0.05581	0.07081	0.00826	0.02161	0.08772
28.88	0.13354	28.8	0.05488	0.0593	0.07427	0.01062	0.02738	0.07895
28.9	0.18058	28.82	0.05244	0.07326	0.08117	0.01386	0.03458	0.09123
28.92	0.1654	28.84	0.05488	0.05465	0.08636	0.00944	0.06196	0.09123
28.94	0.12747	28.86	0.05488	0.07326	0.08808	0.01445	0.05043	0.11228
28.96	0.11533	28.88	0.05244	0.0814	0.09672	0.01681	0.06916	0.11754
28.98	0.12291	28.9	0.04634	0.09419	0.12608	0.01327	0.07205	0.11228
29	0.0956	28.92	0.07561	0.08953	0.12953	0.01829	0.05331	0.14561
29.02	0.09408	28.94	0.07195	0.10814	0.14162	0.01504	0.11816	0.15439
29.04	0.07739	28.96	0.0622	0.09767	0.13817	0.02006	0.08934	0.17719
29.06	0.05463	28.98	0.05854	0.09884	0.1399	0.02301	0.12536	0.19825
29.08	0.08346	29	0.07195	0.08023	0.14508	0.02537	0.12248	0.21053
29.1	0.06373	29.02	0.08902	0.08837	0.08808	0.02714	0.1196	0.19474
29.12	0.0607	29.04	0.0939	0.07791	0.1019	0.02507	0.10951	0.1807
29.14	0.04704	29.06	0.09024	0.06395	0.09845	0.02684	0.1268	0.12281
29.16	0.03794	29.08	0.07195	0.05698	0.10535	0.02271	0.07925	0.13509
29.18	0.04552	29.1	0.10244	0.06744	0.08463	0.02625	0.08069	0.1193
29.2	0.04552	29.12	0.09024	0.05349	0.08636	0.02478	0.07349	0.07544
29.22	0.04552	29.14	0.08171	0.04302	0.08117	0.01888	0.04755	0.10877
29.24	0.03794	29.16	0.07927	0.03721	0.04145	0.01799	0.03314	0.05789
29.26	0.02883	29.18	0.08415	0.04535	0.07254	0.01593	0.04611	0.07018
29.28	0.0258	29.2	0.06098	0.03488	0.05181	0.01534	0.01873	0.05614
29.3	0.04401	29.22	0.06951	0.04419	0.04663	0.01239	0.02882	0.05789
29.32	0.03035	29.24	0.06463	0.0314	0.05009	0.00855	0.03602	0.03158
29.34	0.03187	29.26	0.05976	0.03953	0.04491	0.01032	0.02882	0.07544
29.36	0.02428	29.28	0.05122	0.02791	0.04145	0.00973	0.04755	0.04561
29.38	0.04552	29.3	0.0622	0.03488	0.03627	0.00826	0.0389	0.06842
29.4	0.03338	29.32	0.0561	0.0314	0.04663	0.01003	0.03314	0.05965
29.42	0.04249	29.34	0.04634	0.02907	0.038	0.01327	0.0245	0.05789
29.44	0.04856	29.36	0.04268	0.03023	0.038	0.01003	0.02305	0.04386
29.46	0.05008	29.38	0.04634	0.0407	0.02245	0.00973	0.03314	0.05439
29.48	0.05159	29.4	0.05854	0.03953	0.03627	0.00973	0.05187	0.05439
29.5	0.03338	29.42	0.0378	0.04419	0.05181	0.01062	0.03602	0.05789
29.52	0.05008	29.44	0.0561	0.05233	0.04836	0.01239	0.02882	0.05789
29.54	0.06677	29.46	0.04878	0.03953	0.038	0.01416	0.02594	0.04561
29.56	0.06373	29.48	0.05244	0.03953	0.05527	0.01829	0.0317	0.06316
29.58	0.03187	29.5	0.03537	0.04767	0.06045	0.01534	0.04323	0.07368
29.6	0.04249	29.52	0.0378	0.06744	0.04318	0.01534	0.04179	0.06667
29.62	0.05463	29.54	0.05488	0.04186	0.05181	0.01799	0.05476	0.10175
29.64	0.02883	29.56	0.04756	0.05233	0.03972	0.01681	0.03746	0.08596
29.66	0.04704	29.58	0.06098	0.03372	0.0639	0.01711	0.06196	0.06842
29.68	0.07739	29.6	0.05244	0.04767	0.05872	0.01091	0.05908	0.07719
29.7	0.03945	29.62	0.04756	0.05814	0.07427	0.01268	0.04755	0.07544
29.72	0.04856	29.64	0.07439	0.05581	0.05354	0.0115	0.0389	0.05439
29.74	0.04856	29.66	0.07927	0.04884	0.05872	0.0118	0.04035	0.07895
29.76	0.05159	29.68	0.08537	0.0593	0.07772	0.01062	0.05764	0.08596
29.78	0.06373	29.7	0.0878	0.04302	0.09154	0.00914	0.05043	0.05088
29.8	0.07891	29.72	0.07927	0.05814	0.03454	0.01032	0.04323	0.0614
29.82	0.11533	29.74	0.06463	0.05349	0.05872	0.00914	0.06772	0.05439
29.84	0.16995	29.76	0.07073	0.0593	0.05354	0.01062	0.03746	0.06316
29.86	0.11381	29.78	0.05854	0.05233	0.07772	0.01003	0.03746	0.06316
29.88	0.14719	29.8	0.08049	0.07442	0.07081	0.00737	0.05187	0.07018
29.9	0.18209	29.82	0.05	0.05581	0.0829	0.01209	0.04467	0.08596
29.92	0.18361	29.84	0.07439	0.09302	0.11399	0.01209	0.05476	0.07895
29.94	0.18209	29.86	0.06707	0.10233	0.10363	0.01239	0.0562	0.07895
29.96	0.1654	29.88	0.05366	0.09535	0.09326	0.01652	0.06484	0.12105
29.98	0.15478	29.9	0.07927	0.12442	0.1209	0.01711	0.08069	0.11228
30	0.13202	29.92	0.05976	0.13953	0.17962	0.0177	0.11383	0.14561
30.02	0.12747	29.94	0.06951	0.12791	0.15199	0.01829	0.11671	0.15965
30.04	0.10774	29.96	0.0622	0.1314	0.1658	0.01829	0.13689	0.17719
30.06	0.07284	29.98	0.08293	0.14186	0.1658	0.02714	0.12392	0.15439
30.08	0.06373	30	0.08902	0.13023	0.15544	0.03068	0.17147	0.18947
30.1	0.03642	30.02	0.08537	0.14186	0.13299	0.02596	0.17291	0.21404
30.12	0.04401	30.04	0.10122	0.11628	0.12608	0.02861	0.18156	0.18421
30.14	0.05159	30.06	0.10244	0.10814	0.13817	0.02743	0.15706	0.17544
30.16	0.04401	30.08	0.10732	0.09186	0.11399	0.0233	0.14841	0.19123
30.18	0.04249	30.1	0.09024	0.09302	0.07254	0.02891	0.12392	0.18596
30.2	0.05008	30.12	0.1122	0.10116	0.10017	0.02065	0.13977	0.15965
30.22	0.05159	30.14	0.10976	0.09302	0.06908	0.02389	0.09942	0.12281
30.24	0.05615	30.16	0.12073	0.10233	0.09154	0.02743	0.08646	0.10877
30.26	0.04097	30.18	0.10244	0.1	0.0639	0.03127	0.07493	0.08246
30.28	0.06222	30.2	0.09878	0.11163	0.06908	0.04189	0.04323	0.09474
30.3	0.07739	30.22	0.08659	0.10581	0.04491	0.04956	0.04035	0.08421
30.32	0.06677	30.24	0.08415	0.14302	0.06218	0.05959	0.05331	0.09123
30.34	0.07587	30.26	0.06829	0.10349	0.05527	0.07227	0.04755	0.0614
30.36	0.09408	30.28	0.05854	0.13256	0.06908	0.09646	0.04611	0.09123
30.38	0.09408	30.3	0.05244	0.15349	0.04318	0.13776	0.05764	0.08421
30.4	0.10622	30.32	0.06463	0.12093	0.06736	0.15133	0.05043	0.08421
30.42	0.1047	30.34	0.06098	0.11279	0.07254	0.17876	0.05908	0.06667
30.44	0.07891	30.36	0.0622	0.10233	0.07081	0.18496	0.07781	0.08421
30.46	0.09256	30.38	0.07805	0.10349	0.08636	0.17493	0.0951	0.11228
30.48	0.05766	30.4	0.07927	0.09651	0.08636	0.15133	0.0951	0.09825
30.5	0.06677	30.42	0.05732	0.09535	0.08808	0.14513	0.10375	0.07018
30.52	0.05159	30.44	0.06829	0.07674	0.07945	0.11209	0.08646	0.1
30.54	0.03035	30.46	0.05854	0.08721	0.10708	0.09558	0.10231	0.09474
30.56	0.05918	30.48	0.08537	0.07907	0.07427	0.0708	0.12392	0.10351
30.58	0.04401	30.5	0.05854	0.0686	0.06045	0.0531	0.0879	0.08596
30.6	0.03945	30.52	0.08171	0.07326	0.09154	0.03599	0.08069	0.10702
30.62	0.05159	30.54	0.06341	0.0686	0.0639	0.03127	0.08357	0.12982
30.64	0.04249	30.56	0.05488	0.04884	0.05527	0.02065	0.0562	0.07895
30.66	0.04704	30.58	0.05488	0.05116	0.07772	0.02065	0.06052	0.08421
30.68	0.04249	30.6	0.07561	0.03721	0.0639	0.02065	0.03458	0.12105
30.7	0.03642	30.62	0.06341	0.03837	0.038	0.01209	0.05476	0.08421
30.72	0.05615	30.64	0.0561	0.03488	0.05009	0.01652	0.04467	0.0614
30.74	0.04552	30.66	0.0622	0.05	0.04836	0.01563	0.02882	0.08596
30.76	0.05311	30.68	0.05488	0.07093	0.07254	0.01445	0.03026	0.07719
30.78	0.04856	30.7	0.07439	0.04419	0.02073	0.00973	0.03746	0.07193
30.8	0.07587	30.72	0.06585	0.06512	0.06736	0.0118	0.03602	0.05789
30.82	0.08042	30.74	0.07073	0.05465	0.05527	0.00914	0.01873	0.09649
30.84	0.06525	30.76	0.04512	0.0593	0.06563	0.01416	0.04755	0.08772
30.86	0.10015	30.78	0.04024	0.05698	0.05527	0.01357	0.02594	0.0614
30.88	0.10774	30.8	0.06463	0.05	0.06736	0.01298	0.06772	0.07193
30.9	0.09105	30.82	0.05244	0.05814	0.06908	0.01209	0.05331	0.10877
30.92	0.09863	30.84	0.0561	0.0593	0.08636	0.00885	0.05476	0.06842
30.94	0.1214	30.86	0.07317	0.05814	0.09326	0.01121	0.0562	0.08246
30.96	0.12898	30.88	0.07439	0.07907	0.09499	0.00855	0.0562	0.06667
30.98	0.11836	30.9	0.05244	0.06047	0.10708	0.01593	0.08501	0.10702
31	0.09408	30.92	0.06829	0.09419	0.1019	0.01268	0.07637	0.09298
31.02	0.1305	30.94	0.0622	0.09884	0.10708	0.01239	0.08501	0.13158
31.04	0.08194	30.96	0.06341	0.08605	0.15889	0.01062	0.07925	0.11579
31.06	0.05615	30.98	0.06098	0.08837	0.12781	0.01475	0.08501	0.12982
31.08	0.04552	31	0.07927	0.08605	0.10708	0.01681	0.10231	0.12632
31.1	0.04704	31.02	0.06098	0.07442	0.11572	0.01681	0.09078	0.12281
31.12	0.0258	31.04	0.05854	0.08721	0.11226	0.02183	0.0951	0.12456
31.14	0.05008	31.06	0.07073	0.05465	0.10881	0.01829	0.11239	0.12456
31.16	0.02883	31.08	0.07683	0.06512	0.09154	0.01711	0.10807	0.14211
31.18	0.02276	31.1	0.07195	0.07442	0.08463	0.01593	0.10519	0.10175
31.2	0.03035	31.12	0.07561	0.04651	0.07772	0.0174	0.07349	0.08246
31.22	0.03338	31.14	0.08293	0.06512	0.09845	0.01386	0.08501	0.09298
31.24	0.02883	31.16	0.06829	0.04419	0.08117	0.01445	0.0634	0.07895
31.26	0.03338	31.18	0.07439	0.04302	0.05354	0.01681	0.06484	0.07368
31.28	0.0607	31.2	0.08049	0.04535	0.05699	0.02006	0.05764	0.09298
31.3	0.08194	31.22	0.05122	0.03488	0.03454	0.01209	0.05043	0.08947
31.32	0.06677	31.24	0.05732	0.03372	0.04145	0.01858	0.04467	0.07544
31.34	0.08801	31.26	0.04634	0.04767	0.05354	0.01799	0.05043	0.0614
31.36	0.10774	31.28	0.05122	0.05698	0.05872	0.01917	0.04179	0.05614
31.38	0.08194	31.3	0.06463	0.04651	0.06563	0.01681	0.04179	0.09123
31.4	0.09408	31.32	0.07317	0.06047	0.06908	0.02094	0.05331	0.08947
31.42	0.0956	31.34	0.07073	0.06047	0.05009	0.0236	0.04611	0.06667
31.44	0.05159	31.36	0.05244	0.06512	0.07599	0.0233	0.04611	0.05965
31.46	0.05311	31.38	0.05488	0.06744	0.0829	0.03333	0.05043	0.07368
31.48	0.03187	31.4	0.05488	0.06512	0.0829	0.04012	0.07781	0.09649
31.5	0.02428	31.42	0.05854	0.05698	0.08981	0.03894	0.06628	0.09474
31.52	0.03187	31.44	0.07927	0.06163	0.0829	0.041	0.0879	0.1
31.54	0.04401	31.46	0.0622	0.05814	0.08117	0.03481	0.06916	0.11228
31.56	0.04856	31.48	0.06707	0.05581	0.06045	0.03363	0.05331	0.06842
31.58	0.04704	31.5	0.07439	0.05349	0.04491	0.02832	0.07061	0.09474
31.6	0.04249	31.52	0.05976	0.03488	0.038	0.02448	0.06628	0.10175
31.62	0.01973	31.54	0.05366	0.05	0.0639	0.02271	0.0634	0.10526
31.64	0.02276	31.56	0.08049	0.03488	0.03972	0.01593	0.04467	0.05965
31.66	0.02276	31.58	0.0878	0.05233	0.04318	0.01209	0.01729	0.09649
31.68	0.02124	31.6	0.07805	0.04419	0.05354	0.01121	0.06196	0.06316
31.7	0.04552	31.62	0.07195	0.04651	0.04663	0.0118	0.04323	0.07544
31.72	0.02731	31.64	0.06585	0.04535	0.05181	0.01003	0.02882	0.06842
31.74	0.03945	31.66	0.07561	0.05	0.05699	0.00914	0.05043	0.0807
31.76	0.05615	31.68	0.06707	0.06628	0.06045	0.00796	0.04755	0.08596
31.78	0.04401	31.7	0.07073	0.04535	0.05181	0.00944	0.05043	0.04211
31.8	0.05918	31.72	0.05488	0.03721	0.07772	0.01003	0.03458	0.06667
31.82	0.05311	31.74	0.05854	0.06512	0.06218	0.01239	0.05043	0.07018
31.84	0.09105	31.76	0.05976	0.07442	0.06736	0.00885	0.05187	0.06491
31.86	0.09256	31.78	0.05976	0.06512	0.09326	0.01091	0.04755	0.08421
31.88	0.08801	31.8	0.05366	0.10814	0.10017	0.01062	0.05476	0.09474
31.9	0.07587	31.82	0.05488	0.10116	0.08808	0.01475	0.06772	0.10702
31.92	0.0607	31.84	0.05976	0.11512	0.12953	0.01003	0.09654	0.12982
31.94	0.05463	31.86	0.04634	0.11047	0.1468	0.01416	0.1268	0.1614
31.96	0.06373	31.88	0.06829	0.12442	0.15199	0.01888	0.11239	0.15789
31.98	0.02731	31.9	0.06707	0.09419	0.13472	0.01711	0.13977	0.15789
32	0.03035	31.92	0.09756	0.09651	0.14335	0.01799	0.16571	0.18246
32.02	0.0258	31.94	0.09146	0.08721	0.12263	0.01858	0.16138	0.16316
32.04	0.04552	31.96	0.09634	0.08721	0.11054	0.02094	0.16282	0.1386
32.06	0.04097	31.98	0.09268	0.07093	0.09845	0.01917	0.14841	0.11404
32.08	0.04704	32	0.11829	0.0593	0.09672	0.0177	0.11383	0.12456
32.1	0.04856	32.02	0.12683	0.06047	0.09154	0.01475	0.0951	0.09123
32.12	0.07132	32.04	0.12805	0.03837	0.07599	0.01829	0.05764	0.1
32.14	0.04704	32.06	0.10488	0.05698	0.07945	0.01062	0.04467	0.10877
32.16	0.06525	32.08	0.11341	0.07442	0.05699	0.00826	0.07349	0.09298
32.18	0.10015	32.1	0.08171	0.03953	0.06045	0.0115	0.04755	0.08596
32.2	0.08194	32.12	0.10366	0.05814	0.08463	0.0118	0.04467	0.08947
32.22	0.07436	32.14	0.0878	0.07209	0.07254	0.0118	0.04035	0.07018
32.24	0.06677	32.16	0.05732	0.09186	0.07772	0.01386	0.06916	0.07895
32.26	0.08801	32.18	0.06585	0.08023	0.09499	0.01917	0.03746	0.06491
32.28	0.08346	32.2	0.07683	0.07093	0.09154	0.01386	0.06052	0.1
32.3	0.0698	32.22	0.06585	0.07558	0.09326	0.02006	0.07349	0.10175
32.32	0.06373	32.24	0.07195	0.0814	0.09845	0.01947	0.08069	0.11579
32.34	0.05918	32.26	0.06829	0.07791	0.07254	0.02035	0.07493	0.10351
32.36	0.03794	32.28	0.07073	0.07791	0.07599	0.0174	0.07781	0.11053
32.38	0.04704	32.3	0.05366	0.08023	0.0829	0.02006	0.09222	0.08772
32.4	0.05008	32.32	0.07195	0.0686	0.0829	0.02183	0.08646	0.12982
32.42	0.03035	32.34	0.07561	0.0814	0.07772	0.02537	0.07637	0.08596
32.44	0.04552	32.36	0.0939	0.08372	0.04836	0.01652	0.07493	0.08421
32.46	0.04552	32.38	0.07317	0.05	0.05354	0.01386	0.04899	0.08772
32.48	0.03794	32.4	0.05976	0.05349	0.04663	0.01534	0.06772	0.07544
32.5	0.04856	32.42	0.05976	0.04419	0.06908	0.01534	0.05764	0.07018
32.52	0.02428	32.44	0.08293	0.05698	0.04491	0.01209	0.05331	0.05965
32.54	0.04552	32.46	0.06829	0.04419	0.05009	0.01445	0.04323	0.07544
32.56	0.0258	32.48	0.05488	0.04419	0.05009	0.01445	0.04323	0.05614
32.58	0.04401	32.5	0.06951	0.04884	0.07599	0.01593	0.0562	0.05965
32.6	0.02883	32.52	0.05244	0.04419	0.04663	0.0174	0.02882	0.0614
32.62	0.02276	32.54	0.05122	0.05116	0.03282	0.01917	0.04323	0.04737
32.64	0.04401	32.56	0.05244	0.06628	0.04491	0.02006	0.03026	0.04035
32.66	0.04856	32.58	0.05854	0.03953	0.038	0.01976	0.04611	0.02632
32.68	0.05311	32.6	0.06707	0.05	0.03972	0.01357	0.03746	0.05439
32.7	0.04249	32.62	0.0561	0.05116	0.038	0.01888	0.0389	0.0614
32.72	0.02883	32.64	0.05366	0.04884	0.02936	0.01829	0.0389	0.04035
32.74	0.02731	32.66	0.0439	0.03837	0.05354	0.01445	0.03026	0.03333
32.76	0.03187	32.68	0.0439	0.04651	0.02936	0.01976	0.03458	0.05263
32.78	0.04552	32.7	0.04634	0.04186	0.03627	0.01593	0.03746	0.03333
32.8	0.03945	32.72	0.0439	0.04767	0.04491	0.0115	0.03746	0.04561
32.82	0.04249	32.74	0.04512	0.04186	0.05699	0.00973	0.03314	0.04211
32.84	0.06373	32.76	0.05122	0.04419	0.02936	0.00649	0.04179	0.02456
32.86	0.0349	32.78	0.04756	0.03953	0.03282	0.00914	0.01729	0.06316
32.88	0.05311	32.8	0.04634	0.03721	0.05354	0.00678	0.0317	0.08596
32.9	0.02731	32.82	0.02805	0.04651	0.04491	0.00767	0.04899	0.06316
32.92	0.03794	32.84	0.0439	0.03488	0.05872	0.01091	0.05187	0.08246
32.94	0.05615	32.86	0.04024	0.03953	0.03282	0.00855	0.04755	0.04386
32.96	0.02428	32.88	0.04024	0.05	0.038	0.00737	0.04755	0.08772
32.98	0.02883	32.9	0.0439	0.04651	0.07772	0.00796	0.0389	0.07895
33	0.03794	32.92	0.03902	0.04419	0.06218	0.0118	0.04899	0.05088
33.02	0.03338	32.94	0.05244	0.03605	0.05527	0.01386	0.0317	0.06842
33.04	0.06829	32.96	0.04512	0.03605	0.06908	0.01445	0.0562	0.08596
33.06	0.09105	32.98	0.05976	0.04419	0.05699	0.01062	0.05043	0.1
33.08	0.07132	33	0.06341	0.04651	0.038	0.01062	0.04611	0.0807
33.1	0.06222	33.02	0.03902	0.03488	0.03454	0.00796	0.04035	0.0807
33.12	0.05918	33.04	0.06098	0.05116	0.06736	0.01003	0.0562	0.08421
33.14	0.08498	33.06	0.04634	0.05	0.07254	0.01062	0.05476	0.10526
33.16	0.05918	33.08	0.04878	0.03953	0.07427	0.01416	0.04899	0.07895
33.18	0.07132	33.1	0.04512	0.05233	0.05527	0.0118	0.05043	0.08596
33.2	0.04401	33.12	0.04878	0.03488	0.05699	0.01209	0.0562	0.07895
33.22	0.02428	33.14	0.04634	0.05349	0.06218	0.0118	0.05043	0.08947
33.24	0.04704	33.16	0.04268	0.04651	0.06218	0.00914	0.05764	0.09123
33.26	0.0349	33.18	0.04756	0.05465	0.06563	0.01239	0.05908	0.07719
33.28	0.05615	33.2	0.05366	0.05233	0.05009	0.01268	0.05043	0.08596
33.3	0.04856	33.22	0.06341	0.0314	0.05872	0.01416	0.0389	0.04561
33.32	0.0349	33.24	0.0561	0.05465	0.05009	0.0118	0.05908	0.05439
33.34	0.05918	33.26	0.05854	0.04767	0.05354	0.00767	0.0389	0.04386
33.36	0.03035	33.28	0.04146	0.04302	0.04491	0.00914	0.04899	0.05789
33.38	0.02276	33.3	0.0439	0.03837	0.04491	0.00885	0.0389	0.05088
33.4	0.02883	33.32	0.03537	0.04302	0.03972	0.00619	0.03026	0.0614
33.42	0.05766	33.34	0.05244	0.04186	0.04491	0.01091	0.04611	0.05614
33.44	0.05463	33.36	0.04512	0.04884	0.05527	0.00885	0.03458	0.02456
33.46	0.05311	33.38	0.05488	0.05233	0.05872	0.01032	0.02882	0.06842
33.48	0.02883	33.4	0.04756	0.04419	0.03972	0.00973	0.04467	0.05789
33.5	0.04249	33.42	0.05854	0.04186	0.04318	0.01032	0.0562	0.07719
33.52	0.06222	33.44	0.05366	0.05698	0.03454	0.00855	0.0562	0.05965
33.54	0.06373	33.46	0.04268	0.04419	0.03282	0.0059	0.04611	0.05263
33.56	0.07284	33.48	0.04024	0.05116	0.06218	0.00914	0.02738	0.04386
33.58	0.07284	33.5	0.05	0.05698	0.06736	0.00678	0.0634	0.05088
33.6	0.05918	33.52	0.05	0.06395	0.04145	0.01121	0.06484	0.06667
33.62	0.08649	33.54	0.04878	0.07209	0.06563	0.01239	0.06052	0.0807
33.64	0.08801	33.56	0.05854	0.05349	0.07599	0.00973	0.06772	0.07368
33.66	0.08801	33.58	0.04634	0.08256	0.07599	0.01032	0.05187	0.08421
33.68	0.0698	33.6	0.04512	0.05349	0.10535	0.01327	0.05043	0.09825
33.7	0.0607	33.62	0.04878	0.06512	0.07599	0.01003	0.08646	0.1193
33.72	0.07587	33.64	0.06341	0.07791	0.1019	0.01593	0.07493	0.12456
33.74	0.04552	33.66	0.05732	0.08488	0.09154	0.01386	0.08646	0.1
33.76	0.07284	33.68	0.05488	0.06047	0.10881	0.01062	0.0951	0.1
33.78	0.06373	33.7	0.06951	0.08023	0.0829	0.01327	0.07781	0.11053
33.8	0.03642	33.72	0.09512	0.06163	0.08808	0.01357	0.10519	0.11754
33.82	0.04401	33.74	0.07439	0.05116	0.10017	0.01327	0.07781	0.08947
33.84	0.04552	33.76	0.0622	0.06395	0.10017	0.0118	0.0879	0.11053
33.86	0.04552	33.78	0.07561	0.06163	0.05699	0.01121	0.08357	0.10877
33.88	0.02883	33.8	0.05366	0.05116	0.07081	0.01209	0.07781	0.10175
33.9	0.05008	33.82	0.07683	0.0407	0.06908	0.00826	0.05043	0.07368
33.92	0.04097	33.84	0.07317	0.03953	0.05872	0.00737	0.05908	0.07895
33.94	0.04401	33.86	0.08902	0.03023	0.04836	0.00826	0.06052	0.07368
33.96	0.02428	33.88	0.06463	0.03605	0.05527	0.00855	0.06484	0.06667
33.98	0.04249	33.9	0.04878	0.04186	0.02418	0.00855	0.0317	0.09298
34	0.03187	33.92	0.05122	0.02442	0.04145	0.00826	0.04035	0.09649
34.02	0.03794	33.94	0.06585	0.02558	0.04145	0.00767	0.02305	0.07018
34.04	0.05159	33.96	0.06707	0.04651	0.05872	0.00855	0.04035	0.05088
34.06	0.04704	33.98	0.06098	0.0407	0.05872	0.00796	0.02882	0.07193
34.08	0.04097	34	0.06098	0.05116	0.04663	0.00885	0.03458	0.07018
34.1	0.02883	34.02	0.0439	0.0314	0.05009	0.01091	0.0245	0.07193
34.12	0.03642	34.04	0.05366	0.03372	0.0639	0.00619	0.04323	0.05439
34.14	0.04249	34.06	0.05	0.0407	0.03282	0.00708	0.04323	0.04561
34.16	0.04097	34.08	0.06463	0.03488	0.038	0.00826	0.02882	0.05789
34.18	0.04704	34.1	0.05122	0.03256	0.0639	0.00649	0.02738	0.04912
34.2	0.07739	34.12	0.05366	0.0407	0.03972	0.00472	0.03746	0.04912
34.22	0.05615	34.14	0.05488	0.03372	0.06736	0.00619	0.03602	0.05789
34.24	0.04249	34.16	0.0561	0.03256	0.05181	0.00708	0.03602	0.05088
34.26	0.06829	34.18	0.04756	0.03256	0.04491	0.00737	0.03026	0.04035
34.28	0.05159	34.2	0.04634	0.02907	0.05699	0.00767	0.02305	0.06842
34.3	0.05463	34.22	0.05244	0.0407	0.05527	0.00295	0.0389	0.03509
34.32	0.08346	34.24	0.04512	0.04535	0.05354	0.00914	0.01441	0.07193
34.34	0.09408	34.26	0.04512	0.05698	0.06563	0.00708	0.01729	0.06491
34.36	0.09105	34.28	0.05732	0.05465	0.05181	0.00855	0.03746	0.07544
34.38	0.08042	34.3	0.04268	0.05581	0.04836	0.00855	0.05476	0.08421
34.4	0.10167	34.32	0.0439	0.04884	0.09326	0.00855	0.06196	0.0807
34.42	0.07436	34.34	0.0622	0.09419	0.09154	0.00796	0.0562	0.07368
34.44	0.0698	34.36	0.06585	0.0814	0.13472	0.0115	0.06484	0.10702
34.46	0.05008	34.38	0.05	0.08721	0.11572	0.00944	0.07637	0.1
34.48	0.06677	34.4	0.07317	0.06163	0.13817	0.00973	0.08069	0.11053
34.5	0.04704	34.42	0.05122	0.08372	0.1019	0.01121	0.0951	0.09474
34.52	0.0607	34.44	0.08171	0.06977	0.10881	0.01121	0.11239	0.12982
34.54	0.04704	34.46	0.08049	0.06512	0.10363	0.01534	0.10231	0.11754
34.56	0.0349	34.48	0.09024	0.07907	0.08636	0.0118	0.10519	0.12456
34.58	0.02883	34.5	0.07927	0.08023	0.09326	0.01003	0.08213	0.1386
34.6	0.03338	34.52	0.09268	0.06744	0.08981	0.01593	0.0634	0.1
34.62	0.04401	34.54	0.07439	0.04884	0.07081	0.0115	0.06772	0.10702
34.64	0.05766	34.56	0.07317	0.03837	0.0829	0.01003	0.08357	0.08596
34.66	0.07284	34.58	0.07683	0.04186	0.08463	0.01239	0.07205	0.13684
34.68	0.05311	34.6	0.08049	0.05698	0.04836	0.0059	0.05187	0.08421
34.7	0.03794	34.62	0.09146	0.05	0.06218	0.0118	0.05043	0.08421
34.72	0.08042	34.64	0.07195	0.05	0.05527	0.01003	0.04755	0.07895
34.74	0.03794	34.66	0.06707	0.05	0.06736	0.00737	0.05187	0.05614
34.76	0.04704	34.68	0.05732	0.03721	0.07772	0.0118	0.05331	0.06842
34.78	0.02731	34.7	0.05976	0.02442	0.04318	0.00767	0.04611	0.05614
34.8	0.03187	34.72	0.0622	0.02674	0.06045	0.00619	0.04035	0.07193
34.82	0.04552	34.74	0.06951	0.04651	0.05181	0.01239	0.04323	0.05614
34.84	0.02124	34.76	0.04756	0.04419	0.0639	0.00678	0.06628	0.05439
34.86	0.03794	34.78	0.06098	0.03953	0.06218	0.01032	0.04035	0.05439
34.88	0.03794	34.8	0.06707	0.05	0.06563	0.01091	0.04467	0.0614
34.9	0.02276	34.82	0.04634	0.04419	0.05009	0.00678	0.04323	0.07368
34.92	0.04249	34.84	0.04268	0.02674	0.03972	0.00885	0.03458	0.06316
34.94	0.0258	34.86	0.05488	0.0407	0.03454	0.0059	0.05187	0.05263
34.96	0.0091	34.88	0.06463	0.02558	0.05181	0.0056	0.03602	0.05263
34.98	0.02883	34.9	0.06463	0.02209	0.03627	0.00796	0.02738	0.05614
35	0.02883	34.92	0.05488	0.01744	0.04663	0.00678	0.02305	0.04561
35.02	0.01366	34.94	0.04512	0.03721	0.038	0.00501	0.02017	0.05439
35.04	0.03794	34.96	0.05244	0.01047	0.01727	0.00531	0.02305	0.04737
35.06	0.03338	34.98	0.03415	0.03372	0.03454	0.00914	0.03746	0.04211
35.08	0.04552	35	0.05732	0.03488	0.03627	0.00796	0.0389	0.04211
35.1	0.05008	35.02	0.04024	0.03488	0.03454	0.01032	0.02305	0.03158
35.12	0.08953	35.04	0.04512	0.01977	0.05009	0.00649	0.03026	0.04737
35.14	0.11684	35.06	0.04878	0.02907	0.03454	0.00649	0.0317	0.04035
35.16	0.08194	35.08	0.0378	0.02326	0.02591	0.00944	0.03746	0.05614
35.18	0.0607	35.1	0.03659	0.0314	0.03972	0.00944	0.01729	0.03684
35.2	0.04249	35.12	0.03415	0.04419	0.02418	0.0056	0.02594	0.05088
35.22	0.07132	35.14	0.0378	0.03488	0.04318	0.00649	0.02738	0.04912
35.24	0.06677	35.16	0.04634	0.02558	0.019	0.00914	0.04467	0.04386
35.26	0.0349	35.18	0.05732	0.02558	0.038	0.0059	0.0317	0.04912
35.28	0.04097	35.2	0.04024	0.02442	0.038	0.00708	0.0245	0.05088
35.3	0.01214	35.22	0.03537	0.0314	0.02591	0.00796	0.0317	0.02456
35.32	0.0258	35.24	0.02927	0.0407	0.03454	0.00826	0.03026	0.04211
35.34	0.02124	35.26	0.02561	0.03953	0.03972	0.00531	0.04467	0.02982
35.36	0.03794	35.28	0.04146	0.04186	0.038	0.00796	0.0317	0.03158
35.38	0.02883	35.3	0.04878	0.03837	0.03454	0.00855	0.03314	0.04035
35.4	0.01669	35.32	0.04146	0.03721	0.01727	0.00855	0.02305	0.04912
35.42	0.03187	35.34	0.03171	0.03837	0.03627	0.01386	0.0245	0.05439
35.44	0.03945	35.36	0.03902	0.03256	0.03282	0.00944	0.03746	0.07193
35.46	0.06525	35.38	0.04268	0.04302	0.02245	0.01357	0.01585	0.04561
35.48	0.03187	35.4	0.03902	0.04651	0.01382	0.01858	0.01873	0.03333
35.5	0.05159	35.42	0.02195	0.04884	0.02418	0.01593	0.02017	0.04912
35.52	0.03794	35.44	0.05122	0.05465	0.03109	0.01858	0.0245	0.04912
35.54	0.03035	35.46	0.03293	0.0407	0.05699	0.03097	0.02594	0.06491
35.56	0.03187	35.48	0.03537	0.05465	0.02418	0.02743	0.01585	0.04035
35.58	0.03945	35.5	0.05854	0.05465	0.03282	0.04189	0.04035	0.05614
35.6	0.04097	35.52	0.03537	0.04186	0.02245	0.04926	0.03314	0.05439
35.62	0.01062	35.54	0.04268	0.0314	0.03109	0.05074	0.04611	0.08421
35.64	0.01214	35.56	0.0378	0.05581	0.04663	0.05339	0.04899	0.04561
35.66	0.03187	35.58	0.02927	0.03837	0.06045	0.0469	0.05331	0.04561
35.68	0.0258	35.6	0.04512	0.04651	0.04836	0.03894	0.05476	0.06667
35.7	0.01517	35.62	0.05122	0.04884	0.03454	0.03717	0.03746	0.06667
35.72	0.03035	35.64	0.04024	0.04302	0.04318	0.03481	0.06196	0.03509
35.74	0.01973	35.66	0.04146	0.03721	0.03627	0.02419	0.04755	0.05965
35.76	0.01517	35.68	0.05	0.01279	0.04663	0.02625	0.04035	0.05263
35.78	0.01366	35.7	0.0561	0.02791	0.05009	0.02301	0.02305	0.06316
35.8	0.0258	35.72	0.03049	0.03488	0.03282	0.01681	0.04467	0.06491
35.82	0.04249	35.74	0.03415	0.03372	0.03282	0.00914	0.03314	0.02632
35.84	0.0349	35.76	0.04024	0.02558	0.02418	0.01268	0.02017	0.0386
35.86	0.04552	35.78	0.03415	0.0186	0.01554	0.01062	0.03314	0.05789
35.88	0.03642	35.8	0.05	0.02674	0.02763	0.00619	0.04467	0.06316
35.9	0.05159	35.82	0.05	0.04767	0.01209	0.00649	0.01873	0.05439
35.92	0.06373	35.84	0.03415	0.02442	0.03972	0.00855	0.01729	0.03333
35.94	0.0698	35.86	0.04634	0.04535	0.05354	0.01091	0.01441	0.06491
35.96	0.09105	35.88	0.0378	0.02791	0.04663	0.00885	0.03458	0.05789
35.98	0.10774	35.9	0.03537	0.05814	0.038	0.01091	0.03602	0.07544
36	0.12595	35.92	0.02927	0.05116	0.06045	0.00973	0.04323	0.04211
36.02	0.14871	35.94	0.03659	0.06512	0.05181	0.01032	0.04611	0.05614
36.04	0.1654	35.96	0.04268	0.06047	0.05009	0.01239	0.03314	0.06491
36.06	0.12747	35.98	0.05	0.04302	0.09672	0.00885	0.03746	0.07895
36.08	0.09256	36	0.05	0.06744	0.05354	0.01563	0.06484	0.0807
36.1	0.08194	36.02	0.05244	0.10698	0.07945	0.01652	0.07205	0.11228
36.12	0.09256	36.04	0.05244	0.08372	0.11917	0.0177	0.09078	0.0807
36.14	0.07284	36.06	0.04512	0.09535	0.09845	0.01976	0.10375	0.10702
36.16	0.07284	36.08	0.04634	0.0814	0.10363	0.01799	0.12968	0.12456
36.18	0.05463	36.1	0.04268	0.08605	0.09326	0.02212	0.11671	0.12281
36.2	0.03642	36.12	0.06707	0.08721	0.09499	0.01947	0.13256	0.13684
36.22	0.04704	36.14	0.07195	0.06744	0.0829	0.0177	0.09942	0.09298
36.24	0.0349	36.16	0.0622	0.07209	0.09845	0.02212	0.09222	0.11053
36.26	0.01973	36.18	0.08537	0.07558	0.0829	0.02183	0.09222	0.11579
36.28	0.03035	36.2	0.07927	0.0593	0.06563	0.02006	0.08934	0.1
36.3	0.04249	36.22	0.07927	0.0593	0.06045	0.01121	0.08357	0.11228
36.32	0.04249	36.24	0.06951	0.04884	0.05699	0.01239	0.07061	0.08772
36.34	0.05311	36.26	0.08049	0.04535	0.08117	0.01268	0.05476	0.05789
36.36	0.04704	36.28	0.07317	0.03372	0.07772	0.00973	0.05187	0.09474
36.38	0.10319	36.3	0.07561	0.04419	0.05354	0.00885	0.04323	0.05263
36.4	0.16085	36.32	0.08659	0.04884	0.05872	0.01327	0.0245	0.06491
36.42	0.16844	36.34	0.05732	0.05814	0.0639	0.00855	0.03314	0.05088
36.44	0.15933	36.36	0.06098	0.05465	0.04318	0.00767	0.05764	0.07193
36.46	0.15023	36.38	0.05366	0.05	0.06563	0.00914	0.0562	0.05614
36.48	0.15478	36.4	0.05854	0.0593	0.06908	0.00737	0.04323	0.07018
36.5	0.15023	36.42	0.03659	0.06628	0.07599	0.00737	0.03314	0.09649
36.52	0.11684	36.44	0.04024	0.06977	0.06563	0.0115	0.04179	0.08246
36.54	0.10015	36.46	0.0561	0.07674	0.06563	0.00826	0.04035	0.06491
36.56	0.08194	36.48	0.06585	0.06744	0.11572	0.01504	0.08357	0.1
36.58	0.07436	36.5	0.05854	0.07558	0.09672	0.01386	0.07061	0.10877
36.6	0.05008	36.52	0.08415	0.07907	0.13817	0.0174	0.09942	0.10526
36.62	0.05918	36.54	0.07805	0.07558	0.15717	0.0177	0.0951	0.11228
36.64	0.05311	36.56	0.05	0.09535	0.16753	0.01593	0.11239	0.12807
36.66	0.06677	36.58	0.06098	0.06977	0.16753	0.01357	0.13833	0.13158
36.68	0.09408	36.6	0.08293	0.06744	0.15889	0.01799	0.10807	0.0807
36.7	0.04249	36.62	0.0939	0.06512	0.17444	0.0115	0.11095	0.08246
36.72	0.0349	36.64	0.08171	0.05465	0.12781	0.01416	0.11816	0.09474
36.74	0.02731	36.66	0.09268	0.04651	0.10535	0.01386	0.08069	0.08421
36.76	0.04249	36.68	0.07805	0.05698	0.12263	0.01268	0.07637	0.07018
36.78	0.01973	36.7	0.07927	0.05465	0.10708	0.01534	0.0951	0.09123
36.8	0.04401	36.72	0.07805	0.05465	0.08463	0.01298	0.07925	0.06491
36.82	0.02428	36.74	0.08171	0.04419	0.07254	0.00767	0.06052	0.05263
36.84	0.01669	36.76	0.06463	0.04186	0.07254	0.01504	0.06052	0.05439
36.86	0.01517	36.78	0.0622	0.06047	0.06736	0.00767	0.05187	0.05614
36.88	0.02731	36.8	0.0561	0.04302	0.05009	0.00737	0.04611	0.03684
36.9	0.01214	36.82	0.05366	0.02907	0.02763	0.01268	0.02305	0.06316
36.92	0.03187	36.84	0.06463	0.03256	0.05009	0.00914	0.0317	0.04737
36.94	0.01062	36.86	0.0622	0.02209	0.03282	0.0118	0.0245	0.04561
36.96	0.00759	36.88	0.0622	0.03953	0.02763	0.01032	0.02161	0.04386
36.98	0.02276	36.9	0.06098	0.02674	0.04145	0.00708	0.02305	0.04211
37	0.02124	36.92	0.06585	0.03721	0.03454	0.00796	0.0245	0.03158
37.02	0.01517	36.94	0.04146	0.03256	0.038	0.00678	0.03314	0.02281
37.04	0.02883	36.96	0.05	0.03488	0.03454	0.00944	0.01441	0.02281
37.06	0.02276	36.98	0.04146	0.01744	0.03109	0.00354	0.02738	0.04386
37.08	0.02276	37	0.04024	0.02674	0.019	0.0056	0.0072	0.02456
37.1	0.0258	37.02	0.02561	0.03488	0.04491	0.00855	0.02017	0.03684
37.12	0.02883	37.04	0.04634	0.03256	0.03109	0.00737	0	0.03509
37.14	0.04856	37.06	0.04512	0.02442	0.05354	0.0056	0.01729	0.05965
37.16	0.0349	37.08	0.03537	0.02093	0.02418	0.00855	0.01153	0.03333
37.18	0.05766	37.1	0.03171	0.02558	0.03109	0.00236	0.02017	0.0386
37.2	0.03035	37.12	0.05	0.03256	0.02418	0.0056	0.02594	0.04737
37.22	0.05615	37.14	0.02561	0.03605	0.02763	0.00413	0.02305	0.05614
37.24	0.03945	37.16	0.05854	0.02674	0.04491	0.00413	0.03602	0.05263
37.26	0.03794	37.18	0.05366	0.02907	0.03109	0.00678	0.02305	0.05965
37.28	0.0258	37.2	0.03902	0.03488	0.03454	0.00442	0.03314	0.07193
37.3	0.03187	37.22	0.04756	0.04186	0.03627	0.00796	0.02738	0.07018
37.32	0.0258	37.24	0.04634	0.02674	0.05699	0.00737	0.02594	0.07368
37.34	0.04401	37.26	0.0439	0.03488	0.05009	0.0059	0.03026	0.08596
37.36	0.04704	37.28	0.0378	0.02791	0.038	0.00826	0.03314	0.07544
37.38	0.05311	37.3	0.05488	0.03488	0.04491	0.00472	0.04611	0.06667
37.4	0.04401	37.32	0.04268	0.04186	0.02073	0.00796	0.05187	0.06316
37.42	0.07587	37.34	0.0561	0.03953	0.04318	0.00737	0.03314	0.06667
37.44	0.07891	37.36	0.04512	0.0314	0.05527	0.0056	0.0389	0.0614
37.46	0.06829	37.38	0.05732	0.03953	0.07772	0.00531	0.05331	0.07193
37.48	0.10774	37.4	0.06463	0.05116	0.05527	0.00649	0.05187	0.06667
37.5	0.05918	37.42	0.06585	0.05233	0.05699	0.00708	0.0562	0.04211
37.52	0.06222	37.44	0.05	0.04535	0.0829	0.00885	0.04467	0.07368
37.54	0.05463	37.46	0.05	0.07907	0.07772	0.00708	0.05331	0.08246
37.56	0.09863	37.48	0.06829	0.06279	0.07772	0.00914	0.05908	0.07018
37.58	0.11381	37.5	0.05976	0.06628	0.09672	0.00767	0.04755	0.08772
37.6	0.16388	37.52	0.05732	0.07558	0.10881	0.01091	0.07205	0.09825
37.62	0.19272	37.54	0.05122	0.08605	0.11054	0.01386	0.06052	0.09123
37.64	0.2261	37.56	0.05732	0.09535	0.12263	0.01268	0.06484	0.09298
37.66	0.18209	37.58	0.05854	0.09302	0.14162	0.01091	0.08069	0.12456
37.68	0.14112	37.6	0.06707	0.10465	0.17271	0.01563	0.10519	0.12105
37.7	0.11988	37.62	0.08537	0.16047	0.17271	0.01298	0.10663	0.15614
37.72	0.1563	37.64	0.0878	0.11163	0.17098	0.01593	0.12968	0.15088
37.74	0.19879	37.66	0.06707	0.13721	0.15371	0.01888	0.17579	0.1614
37.76	0.16844	37.68	0.0939	0.1314	0.17271	0.02124	0.17867	0.17368
37.78	0.11684	37.7	0.09512	0.12442	0.19689	0.01829	0.20749	0.21053
37.8	0.14568	37.72	0.12805	0.10116	0.17271	0.02389	0.17867	0.18246
37.82	0.11229	37.74	0.10244	0.12442	0.1848	0.01681	0.17147	0.15965
37.84	0.13809	37.76	0.11098	0.10465	0.16408	0.01829	0.16715	0.2
37.86	0.10926	37.78	0.14024	0.10349	0.16408	0.01976	0.1268	0.22807
37.88	0.09105	37.8	0.11951	0.11512	0.17444	0.01858	0.1513	0.19123
37.9	0.05766	37.82	0.10732	0.08837	0.15026	0.01947	0.14841	0.16316
37.92	0.07436	37.84	0.12683	0.06512	0.13299	0.01357	0.15274	0.17368
37.94	0.07891	37.86	0.10122	0.07442	0.15026	0.0174	0.15562	0.1386
37.96	0.07284	37.88	0.12195	0.07209	0.11917	0.01327	0.13112	0.12807
37.98	0.04704	37.9	0.13049	0.07093	0.07427	0.01504	0.11816	0.14035
38	0.07284	37.92	0.11951	0.07907	0.08463	0.01386	0.10807	0.11404
38.02	0.08346	37.94	0.1061	0.07558	0.08117	0.01504	0.08357	0.09298
38.04	0.08498	37.96	0.09756	0.05814	0.09499	0.01062	0.0634	0.10702
38.06	0.10622	37.98	0.10244	0.07674	0.10017	0.01298	0.07781	0.08947
38.08	0.09105	38	0.08293	0.07093	0.11572	0.0118	0.06484	0.09649
38.1	0.08649	38.02	0.0939	0.05581	0.08636	0.00826	0.06916	0.0807
38.12	0.0956	38.04	0.1061	0.04419	0.08636	0.01032	0.06628	0.10351
38.14	0.06677	38.06	0.08049	0.06395	0.07772	0.00885	0.08501	0.10351
38.16	0.0956	38.08	0.08902	0.06512	0.07772	0.01032	0.07205	0.08246
38.18	0.07891	38.1	0.07927	0.0686	0.11054	0.00973	0.08934	0.10702
38.2	0.07891	38.12	0.06585	0.06395	0.10017	0.01386	0.08357	0.09649
38.22	0.07739	38.14	0.09268	0.05698	0.0639	0.00885	0.10086	0.11228
38.24	0.07284	38.16	0.07927	0.04884	0.10017	0.01239	0.0879	0.09298
38.26	0.09408	38.18	0.07317	0.05581	0.09326	0.01121	0.0951	0.09123
38.28	0.07436	38.2	0.07073	0.06395	0.09845	0.01445	0.08934	0.08421
38.3	0.0607	38.22	0.09878	0.07442	0.0829	0.0115	0.08501	0.10702
38.32	0.04704	38.24	0.09146	0.07442	0.08808	0.0118	0.09222	0.08596
38.34	0.04552	38.26	0.08902	0.05698	0.07427	0.0115	0.07493	0.07895
38.36	0.04097	38.28	0.08415	0.06512	0.07254	0.01091	0.07349	0.08772
38.38	0.03794	38.3	0.07683	0.05116	0.06736	0.01121	0.05043	0.06842
38.4	0.02731	38.32	0.06463	0.05465	0.06045	0.01003	0.07061	0.10351
38.42	0.01973	38.34	0.08171	0.05116	0.06908	0.01121	0.05908	0.07544
38.44	0.04097	38.36	0.07073	0.04419	0.05181	0.01121	0.05331	0.0807
38.46	0.01669	38.38	0.08293	0.02558	0.07081	0.01091	0.04611	0.05789
38.48	0.02428	38.4	0.05732	0.03605	0.038	0.00944	0.04323	0.05965
38.5	0.04249	38.42	0.06829	0.04419	0.03627	0.00914	0.04179	0.04035
38.52	0.04856	38.44	0.06585	0.0407	0.05872	0.00649	0.04179	0.05789
38.54	0.02428	38.46	0.07805	0.04302	0.04318	0.01032	0.05476	0.04912
38.56	0.04097	38.48	0.05366	0.02674	0.02936	0.00796	0.04611	0.03684
38.58	0.03642	38.5	0.04756	0.04767	0.06736	0.01032	0.05043	0.05965
38.6	0.04249	38.52	0.0622	0.03488	0.08117	0.00649	0.04035	0.05614
38.62	0.05008	38.54	0.05244	0.03837	0.05181	0.00855	0.04611	0.04737
38.64	0.02883	38.56	0.05244	0.0407	0.03627	0.0059	0.04323	0.03684
38.66	0.0349	38.58	0.04146	0.05233	0.04491	0.00914	0.0389	0.05263
38.68	0.03035	38.6	0.04634	0.03721	0.03972	0.00767	0.0245	0.04561
38.7	0.03187	38.62	0.05976	0.03721	0.02591	0.00855	0.03314	0.05263
38.72	0.04552	38.64	0.04878	0.0314	0.04145	0.00826	0.02594	0.04737
38.74	0.05159	38.66	0.0439	0.03372	0.05181	0.01209	0.04755	0.05439
38.76	0.0349	38.68	0.05732	0.03605	0.03109	0.01062	0.03458	0.07544
38.78	0.04704	38.7	0.04512	0.04186	0.04145	0.01357	0.0245	0.0614
38.8	0.04249	38.72	0.05122	0.04535	0.02591	0.01534	0.0389	0.07018
38.82	0.04401	38.74	0.05854	0.03953	0.04491	0.0115	0.03458	0.05789
38.84	0.02731	38.76	0.04268	0.0314	0.02763	0.02035	0.04179	0.04737
38.86	0.03945	38.78	0.04756	0.04186	0.03972	0.01475	0.03602	0.07368
38.88	0.03794	38.8	0.04268	0.04186	0.04491	0.01239	0.04467	0.05965
38.9	0.02883	38.82	0.05122	0.03721	0.03972	0.01534	0.06196	0.05263
38.92	0.02124	38.84	0.05366	0.04651	0.02591	0.01327	0.03026	0.05439
38.94	0.0349	38.86	0.03902	0.02674	0.02763	0.01032	0.03458	0.05789
38.96	0.02124	38.88	0.04512	0.03023	0.05699	0.00944	0.05476	0.05088
38.98	0.0349	38.9	0.05854	0.02907	0.04318	0.01062	0.04755	0.05088
39	0.0258	38.92	0.03902	0.02907	0.03627	0.00855	0.05043	0.0386
39.02	0.01366	38.94	0.0561	0.01279	0.02245	0.00826	0.04611	0.05439
39.04	0.02883	38.96	0.04878	0.01977	0.01036	0.00472	0.02882	0.0386
39.06	0.01821	38.98	0.03537	0.02093	0.02418	0.00649	0.02305	0.05263
39.08	0.01517	39	0.04512	0.01163	0.01727	0.0059	0.03026	0.04386
39.1	0.0349	39.02	0.0378	0.02326	0.02245	0.00354	0.01585	0.02807
39.12	0.01517	39.04	0.0378	0.01628	0.02763	0.00413	0.00865	0.02982
39.14	0.0258	39.06	0.02805	0.01395	0.01382	0.00501	0.02305	0.05088
39.16	0.01669	39.08	0.04512	0.02674	0.02073	0.00619	0.01441	0.03509
39.18	0.01821	39.1	0.03902	0.01163	0.02591	0.00324	0.01153	0.04386
39.2	0.01973	39.12	0.03415	0.02907	0.01382	0.00295	0.01441	0.04211
39.22	0.01669	39.14	0.03537	0.01744	0.02591	0.00265	0.01729	0.0386
39.24	0.03187	39.16	0.04268	0.01512	0.019	0.00472	0.0317	0.03333
39.26	0.01669	39.18	0.05122	0.02093	0.02245	0.00531	0.01297	0.04035
39.28	0.0258	39.2	0.02927	0.01977	0.019	0.00472	0.03314	0.03333
39.3	0.03945	39.22	0.03049	0.03023	0.038	0.00442	0.0072	0.03158
39.32	0.0258	39.24	0.03415	0.01628	0.02073	0.00236	0.01873	0.04211
39.34	0.03338	39.26	0.03659	0.02209	0.03109	0.00354	0.02305	0.04737
39.36	0.05008	39.28	0.03171	0.02209	0.03109	0.00501	0.0072	0.05439
39.38	0.03035	39.3	0.04268	0.03372	0.01382	0.00383	0.02882	0.05614
39.4	0.01973	39.32	0.04146	0.01628	0.02936	0.00619	0.0317	0.03684
39.42	0.03794	39.34	0.02927	0.01977	0.02418	0.0059	0.02017	0.05789
39.44	0.03187	39.36	0.04512	0.03256	0.05354	0.00531	0.0245	0.04211
39.46	0.03035	39.38	0.0378	0.02558	0.038	0.00383	0.01873	0.06667
39.48	0.04552	39.4	0.0378	0.03605	0.05872	0.00649	0.02161	0.0614
39.5	0.03945	39.42	0.04268	0.02558	0.03627	0.00708	0.03026	0.04737
39.52	0.05159	39.44	0.03659	0.05	0.04663	0.00531	0.0389	0.03684
39.54	0.03794	39.46	0.04024	0.03488	0.05181	0.00737	0.03602	0.03158
39.56	0.05918	39.48	0.05854	0.0407	0.04491	0.00442	0.04467	0.05789
39.58	0.06525	39.5	0.04756	0.03488	0.05354	0.00767	0.04323	0.03684
39.6	0.03338	39.52	0.03902	0.05	0.03282	0.00885	0.04467	0.02281
39.62	0.04249	39.54	0.03537	0.04767	0.02936	0.00767	0.02161	0.04561
39.64	0.05463	39.56	0.05	0.05	0.04836	0.01003	0.05764	0.05263
39.66	0.03035	39.58	0.04024	0.04302	0.05181	0.00944	0.04179	0.05789
39.68	0.03187	39.6	0.05	0.0314	0.06045	0.00885	0.03746	0.07193
39.7	0.04097	39.62	0.03171	0.05349	0.05872	0.00354	0.04611	0.05614
39.72	0.02883	39.64	0.04878	0.05233	0.05699	0.00708	0.05187	0.06667
39.74	0.04552	39.66	0.05854	0.05116	0.02763	0.00826	0.04899	0.0614
39.76	0.03642	39.68	0.0622	0.04419	0.05527	0.00678	0.04899	0.06667
39.78	0.0698	39.7	0.05854	0.03023	0.05872	0.00767	0.0389	0.05614
39.8	0.08953	39.72	0.05488	0.03837	0.04836	0.00944	0.02738	0.1
39.82	0.14416	39.74	0.07073	0.0407	0.06736	0.00501	0.04755	0.05088
39.84	0.12595	39.76	0.05976	0.04419	0.05527	0.01209	0.04323	0.06842
39.86	0.13202	39.78	0.05854	0.04535	0.05009	0.00767	0.06052	0.04211
39.88	0.11229	39.8	0.06341	0.04535	0.04318	0.01062	0.04323	0.04386
39.9	0.09712	39.82	0.05732	0.04302	0.08636	0.01327	0.03026	0.06491
39.92	0.11836	39.84	0.06341	0.04302	0.05181	0.00944	0.04323	0.06842
39.94	0.09408	39.86	0.05	0.02907	0.04663	0.00973	0.03458	0.05965
39.96	0.1214	39.88	0.05854	0.06395	0.06218	0.01475	0.03314	0.06842
39.98	0.08801	39.9	0.04146	0.04651	0.05527	0.01475	0.05187	0.0807
40	0.10622	39.92	0.06463	0.05581	0.07254	0.01504	0.04467	0.06316
40.02	0.10015	39.94	0.0561	0.06047	0.05181	0.01386	0.07493	0.05614
40.04	0.1214	39.96	0.05732	0.03488	0.07081	0.01121	0.07349	0.08772
40.06	0.09256	39.98	0.05244	0.04884	0.09499	0.01298	0.05043	0.07368
40.08	0.07891	40	0.06585	0.05465	0.11572	0.01298	0.05187	0.07368
40.1	0.07436	40.02	0.06098	0.07209	0.06736	0.01209	0.09078	0.11053
40.12	0.07132	40.04	0.06463	0.06279	0.07599	0.0118	0.08501	0.07193
40.14	0.08953	40.06	0.06951	0.05581	0.08117	0.01032	0.08357	0.07719
40.16	0.08042	40.08	0.07317	0.0593	0.10017	0.00973	0.08501	0.11404
40.18	0.0698	40.1	0.07805	0.07093	0.0639	0.00767	0.07637	0.09649
40.2	0.02731	40.12	0.06829	0.0686	0.09326	0.01209	0.07637	0.07719
40.22	0.02276	40.14	0.07561	0.04884	0.08808	0.0115	0.08357	0.09825
40.24	0.04856	40.16	0.07805	0.05465	0.08636	0.01504	0.06196	0.09649
40.26	0.04097	40.18	0.06585	0.04419	0.07772	0.00796	0.05187	0.1
40.28	0.03035	40.2	0.06463	0.05465	0.05699	0.01357	0.06916	0.04912
40.3	0.02731	40.22	0.07927	0.04419	0.08636	0.00767	0.07061	0.07368
40.32	0.02883	40.24	0.07805	0.02558	0.04491	0.00678	0.05043	0.0614
40.34	0.01517	40.26	0.0561	0.02558	0.0639	0.00796	0.05908	0.07719
40.36	0.0258	40.28	0.0622	0.03488	0.03282	0.00708	0.05476	0.05439
40.38	0.04097	40.3	0.06829	0.03953	0.02763	0.00678	0.03746	0.06842
40.4	0.01973	40.32	0.0622	0.03372	0.04663	0.0056	0.04899	0.04386
40.42	0.00607	40.34	0.07073	0.03023	0.02763	0.00649	0.02305	0.05965
40.44	0.02428	40.36	0.06707	0.03721	0.03454	0.00619	0.01441	0.05263
40.46	0.03794	40.38	0.05366	0.02674	0.038	0.0056	0.03314	0.04912
40.48	0.02276	40.4	0.05122	0.02442	0.04318	0.00501	0.02161	0.04561
40.5	0.00152	40.42	0.05488	0.02558	0.04145	0.00501	0.01873	0.04035
40.52	0.02276	40.44	0.03537	0.02442	0.00691	0.00737	0.02738	0.0386
40.54	0.03035	40.46	0.05122	0.02093	0.01554	0.00531	0.02161	0.04561
40.56	0.01214	40.48	0.03415	0.03372	0.03282	0.00737	0.01729	0.03684
40.58	0.03187	40.5	0.06341	0.03023	0.02418	0.00678	0.01153	0.03684
40.6	0.03794	40.52	0.05122	0.03488	0.03282	0.00324	0.02882	0.03333
40.62	0.0349	40.54	0.0378	0.02558	0.03109	0.00324	0.01873	0.02456
40.64	0.07587	40.56	0.03902	0.04884	0.02418	0.00678	0.0245	0.04386
40.66	0.05766	40.58	0.05	0.0186	0.05354	0.00501	0.02017	0.04561
40.68	0.05311	40.6	0.04878	0.02442	0.05699	0.00826	0.03314	0.03684
40.7	0.05918	40.62	0.0439	0.02326	0.04663	0.0059	0.02594	0.04561
40.72	0.05918	40.64	0.05366	0.03372	0.06045	0.0056	0.04179	0.06491
40.74	0.02883	40.66	0.02805	0.03721	0.04145	0.00442	0.04755	0.05965
40.76	0.03945	40.68	0.03902	0.03953	0.04836	0.00708	0.0317	0.05263
40.78	0.03945	40.7	0.05	0.03605	0.0639	0.00531	0.04899	0.0614
40.8	0.04552	40.72	0.04512	0.04767	0.038	0.01209	0.05331	0.05614
40.82	0.03035	40.74	0.05488	0.03837	0.04491	0.00944	0.04899	0.0614
40.84	0.02731	40.76	0.06463	0.03953	0.05527	0.01062	0.05908	0.05263
40.86	0.02883	40.78	0.03049	0.0314	0.02591	0.00826	0.06196	0.05088
40.88	0.03794	40.8	0.05732	0.03023	0.02418	0.01121	0.05908	0.05088
40.9	0.04704	40.82	0.08415	0.02209	0.02073	0.00914	0.04323	0.05088
40.92	0.0607	40.84	0.0561	0.04186	0.038	0.01416	0.04611	0.04737
40.94	0.03945	40.86	0.0439	0.04186	0.04836	0.00914	0.02882	0.06491
40.96	0.01214	40.88	0.05488	0.01744	0.04663	0.01298	0.02305	0.03684
40.98	0.03338	40.9	0.05122	0.03372	0.03282	0.00826	0.03458	0.04386
41	0.02731	40.92	0.0439	0.02442	0.02936	0.00767	0.03458	0.0386
41.02	0.02124	40.94	0.08171	0.02442	0.01727	0.00708	0.03746	0.03684
41.04	0.02124	40.96	0.05244	0.01395	0.04836	0.00855	0.03026	0.05263
41.06	0.0349	40.98	0.05122	0.03721	0.03282	0.01062	0.03026	0.05439
41.08	0.04401	41	0.05976	0.01977	0.03109	0.00678	0.03314	0.03158
41.1	0.04704	41.02	0.05	0.0186	0.019	0.00678	0.03602	0.04386
41.12	0.04401	41.04	0.04024	0.0314	0.04663	0.00354	0.02161	0.04035
41.14	0.03945	41.06	0.0561	0.03721	0.02591	0.00619	0.02738	0.04035
41.16	0.05159	41.08	0.04024	0.03372	0.03454	0.00678	0.0245	0.04211
41.18	0.04097	41.1	0.04512	0.02442	0.019	0.00914	0.03026	0.0193
41.2	0.02428	41.12	0.05244	0.03372	0.01209	0.00855	0.02305	0.02982
41.22	0.04552	41.14	0.05488	0.02674	0.04145	0.00531	0.02594	0.05789
41.24	0.03945	41.16	0.03537	0.05	0.03972	0.01062	0.02594	0.03333
41.26	0.04249	41.18	0.05488	0.02907	0.06045	0.00767	0.03746	0.05789
41.28	0.02731	41.2	0.05488	0.04651	0.04491	0.00708	0.04899	0.04737
41.3	0.04401	41.22	0.04146	0.04651	0.02591	0.00855	0.03314	0.06842
41.32	0.03338	41.24	0.05366	0.04651	0.0639	0.00973	0.04035	0.05088
41.34	0.03794	41.26	0.0439	0.04302	0.06218	0.00737	0.04611	0.0614
41.36	0.03945	41.28	0.05488	0.03837	0.04145	0.00944	0.03602	0.06667
41.38	0.03338	41.3	0.04756	0.04302	0.05872	0.00649	0.03602	0.0614
41.4	0.03187	41.32	0.06463	0.04419	0.04145	0.00973	0.05764	0.06842
41.42	0.04249	41.34	0.07317	0.03953	0.04836	0.00383	0.05331	0.06316
41.44	0.0607	41.36	0.04268	0.03372	0.04318	0.00708	0.06484	0.07018
41.46	0.06525	41.38	0.07561	0.03721	0.05009	0.00737	0.03458	0.07018
41.48	0.06222	41.4	0.0622	0.05116	0.04663	0.00737	0.03602	0.07018
41.5	0.04704	41.42	0.05244	0.03488	0.04491	0.00796	0.04611	0.0614
41.52	0.05463	41.44	0.06341	0.04651	0.04491	0.01003	0.0317	0.06316
41.54	0.04704	41.46	0.05732	0.05814	0.02763	0.00678	0.0389	0.06491
41.56	0.04249	41.48	0.07439	0.04651	0.05699	0.0115	0.05331	0.0614
41.58	0.03945	41.5	0.06829	0.04884	0.04145	0.00708	0.04323	0.08772
41.6	0.07891	41.52	0.04756	0.05233	0.05181	0.00767	0.06052	0.05965
41.62	0.05463	41.54	0.05732	0.03721	0.04318	0.00649	0.04899	0.04211
41.64	0.06525	41.56	0.05122	0.04419	0.06045	0.01032	0.04611	0.06491
41.66	0.07132	41.58	0.05854	0.03372	0.04663	0.00767	0.04611	0.06667
41.68	0.05008	41.6	0.05976	0.03721	0.03454	0.00796	0.04035	0.05614
41.7	0.05918	41.62	0.07317	0.04419	0.06908	0.00767	0.05043	0.06667
41.72	0.05615	41.64	0.05854	0.0593	0.02763	0.00855	0.02305	0.07018
41.74	0.03794	41.66	0.04756	0.03837	0.06218	0.00649	0.04467	0.04737
41.76	0.03187	41.68	0.0378	0.03488	0.06045	0.00826	0.02738	0.06316
41.78	0.05311	41.7	0.05122	0.03953	0.05354	0.00767	0.04755	0.06842
41.8	0.05918	41.72	0.0439	0.03721	0.05872	0.01003	0.04755	0.05789
41.82	0.05918	41.74	0.05854	0.03372	0.06045	0.0056	0.04755	0.05789
41.84	0.04401	41.76	0.05122	0.04302	0.06045	0.00531	0.05764	0.05789
41.86	0.05463	41.78	0.05976	0.04884	0.0639	0.0056	0.02882	0.06491
41.88	0.08498	41.8	0.07073	0.04186	0.04491	0.00767	0.04035	0.05965
41.9	0.06677	41.82	0.04756	0.03256	0.06045	0.00708	0.04323	0.06316
41.92	0.08649	41.84	0.04146	0.04884	0.03282	0.00708	0.05908	0.07544
41.94	0.07284	41.86	0.07073	0.03372	0.05354	0.01062	0.03314	0.06491
41.96	0.04401	41.88	0.0561	0.04419	0.06563	0.01003	0.03314	0.04561
41.98	0.08649	41.9	0.06951	0.04302	0.05872	0.00826	0.02882	0.06316
42	0.07587	41.92	0.03049	0.03488	0.03627	0.01209	0.01297	0.05439
42.02	0.05766	41.94	0.06829	0.03023	0.05009	0.0115	0.04899	0.0614
42.04	0.06829	41.96	0.03415	0.02907	0.06218	0.00796	0.05043	0.05965
42.06	0.05918	41.98	0.05	0.05349	0.06908	0.01091	0.02594	0.05439
42.08	0.06222	42	0.05854	0.04767	0.06218	0.01209	0.06916	0.06316
42.1	0.07132	42.02	0.05366	0.0593	0.07945	0.01003	0.06628	0.0386
42.12	0.11381	42.04	0.05122	0.05233	0.07599	0.00973	0.04755	0.06491
42.14	0.09256	42.06	0.0439	0.06628	0.0639	0.00944	0.04755	0.07368
42.16	0.07891	42.08	0.07195	0.06512	0.07599	0.01239	0.07061	0.08246
42.18	0.02428	42.1	0.05	0.05349	0.10535	0.0115	0.04611	0.1
42.2	0.04704	42.12	0.07927	0.04535	0.07081	0.01298	0.08069	0.09123
42.22	0.05463	42.14	0.05366	0.05581	0.09326	0.00855	0.08069	0.08772
42.24	0.05159	42.16	0.0561	0.07093	0.08808	0.01209	0.08069	0.07368
42.26	0.04856	42.18	0.0561	0.06279	0.06218	0.01209	0.07925	0.08421
42.28	0.03794	42.2	0.06341	0.07093	0.06908	0.01416	0.05476	0.09474
42.3	0.03187	42.22	0.07561	0.04767	0.09326	0.01091	0.06772	0.08947
42.32	0.04249	42.24	0.05732	0.06279	0.05699	0.01298	0.08069	0.1
42.34	0.03187	42.26	0.08537	0.05465	0.09154	0.01209	0.07637	0.06491
42.36	0.02731	42.28	0.05854	0.05698	0.07945	0.01711	0.08646	0.10702
42.38	0.03035	42.3	0.05854	0.06744	0.03972	0.0115	0.04899	0.05965
42.4	0.05311	42.32	0.06707	0.05814	0.07254	0.01003	0.03746	0.0807
42.42	0.06525	42.34	0.06951	0.03256	0.03972	0.01416	0.03746	0.06316
42.44	0.07284	42.36	0.07317	0.07093	0.05009	0.01357	0.03026	0.06316
42.46	0.03642	42.38	0.05732	0.04186	0.06218	0.01799	0.04323	0.04035
42.48	0.05615	42.4	0.07195	0.05349	0.03627	0.01711	0.0245	0.05965
42.5	0.03794	42.42	0.0622	0.03837	0.03627	0.01003	0.03026	0.04386
42.52	0.04097	42.44	0.05366	0.0593	0.05009	0.01829	0.0317	0.0614
42.54	0.04856	42.46	0.06707	0.04419	0.03972	0.01593	0.04179	0.04912
42.56	0.04097	42.48	0.0561	0.06163	0.038	0.01268	0.04899	0.04737
42.58	0.04249	42.5	0.07317	0.04419	0.03627	0.01062	0.05043	0.04386
42.6	0.01366	42.52	0.05366	0.02558	0.04836	0.01563	0.04611	0.05789
42.62	0.04097	42.54	0.05488	0.03256	0.03972	0.01622	0.03602	0.06316
42.64	0.03945	42.56	0.05244	0.0407	0.03109	0.01091	0.02594	0.04035
42.66	0.04552	42.58	0.05122	0.04651	0.02936	0.00678	0.02738	0.05088
42.68	0.02731	42.6	0.04512	0.04186	0.07427	0.01062	0.04899	0.05439
42.7	0.03338	42.62	0.02927	0.03023	0.04318	0.01003	0.02738	0.07719
42.72	0.01214	42.64	0.05	0.03023	0.04836	0.01003	0.04035	0.06316
42.74	0	42.66	0.0439	0.03721	0.05181	0.01386	0.0389	0.05263
42.76	0.03338	42.68	0.04512	0.04535	0.04836	0.00826	0.03314	0.06316
42.78	0.03794	42.7	0.05488	0.0186	0.03109	0.01121	0.04755	0.06667
42.8	0.02428	42.72	0.06463	0.03256	0.05527	0.00944	0.03026	0.0614
42.82	0.02883	42.74	0.04512	0.02907	0.05354	0.00973	0.0389	0.06491
42.84	0.01517	42.76	0.0439	0.02093	0.03109	0.01121	0.04035	0.06667
42.86	0.02276	42.78	0.0622	0.03372	0.04663	0.01652	0.05331	0.07193
42.88	0.0349	42.8	0.06098	0.0314	0.03627	0.01003	0.0245	0.06491
42.9	0.02731	42.82	0.03902	0.02791	0.01209	0.00944	0.02161	0.07544
42.92	0.02428	42.84	0.04756	0.04884	0.038	0.01003	0.01585	0.06491
42.94	0.01821	42.86	0.0378	0.03953	0.02936	0.0118	0.03026	0.07193
42.96	0.02883	42.88	0.04878	0.02907	0.03109	0.01475	0.01153	0.07193
42.98	0.04249	42.9	0.04024	0.03256	0.05354	0.00973	0.0317	0.09298
43	0.03642	42.92	0.03415	0.03605	0.03109	0.01062	0.02305	0.04386
43.02	0.04704	42.94	0.04146	0.03721	0.02936	0.0118	0.03314	0.08421
43.04	0.03794	42.96	0.02927	0.04419	0.03454	0.0118	0.03026	0.05789
[truncated: 102 more rows]
