# Supplementary material for: Cation-π interactions enabled water-stable perovskite X-ray flat mini-panel imager
Source: Nat Commun. 2024 Jan 4;15:257. doi: 10.1038/s41467-023-44644-7 (PMC10767000; doi:10.1038/s41467-023-44644-7)
Supplement: Supplementary file 7 — Source Data [file 41467_2023_44644_MOESM7_ESM.zip › Fig.1e.xlsx]

## Sheet: Sheet2
1	0.02009	0
2	0.17031	0.00179
3	0.08336	-0.000699666
4	0.03546	-5.02589e-05
5	0.02638	-0.000150684
6	0.03613	0.00014174
7	0.03062	0
