# Supplementary material for: Cation-π interactions enabled water-stable perovskite X-ray flat mini-panel imager
Source: Nat Commun. 2024 Jan 4;15:257. doi: 10.1038/s41467-023-44644-7 (PMC10767000; doi:10.1038/s41467-023-44644-7)
Supplement: Supplementary file 7 — Source Data [file 41467_2023_44644_MOESM7_ESM.zip › Fig.1f.xlsx]

## Sheet: Sheet1
Cs2AgBiBr6	1.00002	-0.06485	0.97492	-0.03975
FAPbI3	1.00003	-0.00313	1.42951	0.14107
MAPbI3	1	0	1.53409	0
PEA2PbI4	0.99993	0.265	16.4	0.26427
FPEA2PbI4	1	-0.26	17.9	-3.06667
TA2PbI4	1	0.2	26.8333	0.2
TA4Pb3I10	1	0.21895	9	0.2655
