# Supplementary material for: Cation-π interactions enabled water-stable perovskite X-ray flat mini-panel imager
Source: Nat Commun. 2024 Jan 4;15:257. doi: 10.1038/s41467-023-44644-7 (PMC10767000; doi:10.1038/s41467-023-44644-7)
Supplement: Supplementary file 7 — Source Data [file 41467_2023_44644_MOESM7_ESM.zip › Fig.2c.xlsx]

## Sheet: Sheet3
0	-20.1783	0.27482	-10		0	0	0	0	0	-21.5645	-21.5645	-21.5645	-21.5645	-21.5645	0	-21.5645
0.00948	-20.1783	0.27482	10		0	0	0	0	0	-21.5485	-21.5485	-21.5485	-21.5485	-21.5485	0	-21.5485
0.01895	-20.1783	--	--		0	0	0	0	0	-21.5335	-21.5335	-21.5335	-21.5335	-21.5335	0	-21.5335
0.02843	-20.1783	0.50763	-10		0	0	0	0	0	-21.5175	-21.5175	-21.5175	-21.5175	-21.5175	0	-21.5175
0.03791	-20.1783	0.50763	10		0	0	0	0	0	-21.5025	-21.5025	-21.5025	-21.5025	-21.5025	0	-21.5025
0.04738	-20.1783	--	--		0	0	0	0	0	-21.4875	-21.4875	-21.4875	-21.4875	-21.4875	0	-21.4875
0.05686	-20.1783	0.78245	-10		0	0	0	0	0	-21.4715	-21.4715	-21.4715	-21.4715	-21.4715	0	-21.4715
0.06634	-20.1783	0.78245	10		0	0	0	0	0	-21.4565	-21.4565	-21.4565	-21.4565	-21.4565	0	-21.4565
0.07581	-20.1782	--	--		0	0	0	0	0	-21.4415	-21.4415	-21.4415	-21.4415	-21.4415	0	-21.4415
0.08529	-20.1782				0	0	0	0	0	-21.4255	-21.4255	-21.4255	-21.4255	-21.4255	0	-21.4255
0.09477	-20.1782				0	0	0	0	0	-21.4105	-21.4105	-21.4105	-21.4105	-21.4105	0	-21.4105
0.10424	-20.1782				0	0	0	0	0	-21.3955	-21.3955	-21.3955	-21.3955	-21.3955	0	-21.3955
0.11372	-20.1782				0	0	0	0	0	-21.3795	-21.3795	-21.3795	-21.3795	-21.3795	0	-21.3795
0.1232	-20.1782				0	0	0	0	0	-21.3645	-21.3645	-21.3645	-21.3645	-21.3645	0	-21.3645
0.13267	-20.1781				0	0	0	0	0	-21.3495	-21.3495	-21.3495	-21.3495	-21.3495	0	-21.3495
0.14215	-20.1781				0	0	0	0	0	-21.3335	-21.3335	-21.3335	-21.3335	-21.3335	0	-21.3335
0.15163	-20.1781				0	0	0	0	0	-21.3185	-21.3185	-21.3185	-21.3185	-21.3185	0	-21.3185
0.1611	-20.1781				0	0	0	0	0	-21.3035	-21.3035	-21.3035	-21.3035	-21.3035	0	-21.3035
0.17058	-20.1781				0	0	0	0	0	-21.2875	-21.2875	-21.2875	-21.2875	-21.2875	0	-21.2875
0.18006	-20.178				0	0	0	0	0	-21.2725	-21.2725	-21.2725	-21.2725	-21.2725	0	-21.2725
0.18953	-20.178				0	0	0	0	0	-21.2575	-21.2575	-21.2575	-21.2575	-21.2575	0	-21.2575
0.19901	-20.178				0	0	0	0	0	-21.2415	-21.2415	-21.2415	-21.2415	-21.2415	0	-21.2415
0.20849	-20.178				0	0	0	0	0	-21.2265	-21.2265	-21.2265	-21.2265	-21.2265	0	-21.2265
0.21796	-20.178				0	0	0	0	0	-21.2115	-21.2115	-21.2115	-21.2115	-21.2115	0	-21.2115
0.22744	-20.178				0	0	0	0	0	-21.1955	-21.1955	-21.1955	-21.1955	-21.1955	0	-21.1955
0.23692	-20.178				0	0	0	0	0	-21.1805	-21.1805	-21.1805	-21.1805	-21.1805	0	-21.1805
0.24639	-20.1779				0	0	0	0	0	-21.1655	-21.1655	-21.1655	-21.1655	-21.1655	0	-21.1655
0.25587	-20.1779				0	0	0	0	0	-21.1495	-21.1495	-21.1495	-21.1495	-21.1495	0	-21.1495
0.26535	-20.1779				0	0	0	0	0	-21.1345	-21.1345	-21.1345	-21.1345	-21.1345	0	-21.1345
0.27482	-20.1779				0	0	0	0	0	-21.1195	-21.1195	-21.1195	-21.1195	-21.1195	0	-21.1195
0.27482	-20.1779				0	0	0	0	0	-21.1035	-21.1035	-21.1035	-21.1035	-21.1035	0	-21.1035
0.28285	-20.1779				0	0	0	0	0	-21.0885	-21.0885	-21.0885	-21.0885	-21.0885	0	-21.0885
0.29088	-20.1779				0	0	0	0	0	-21.0735	-21.0735	-21.0735	-21.0735	-21.0735	0	-21.0735
0.29891	-20.1779				0	0	0	0	0	-21.0575	-21.0575	-21.0575	-21.0575	-21.0575	0	-21.0575
0.30694	-20.1779				0	0	0	0	0	-21.0425	-21.0425	-21.0425	-21.0425	-21.0425	0	-21.0425
0.31496	-20.1779				0	0	0	0	0	-21.0275	-21.0275	-21.0275	-21.0275	-21.0275	0	-21.0275
0.32299	-20.1779				0	0	0	0	0	-21.0115	-21.0115	-21.0115	-21.0115	-21.0115	0	-21.0115
0.33102	-20.1779				0	0	0	0	0	-20.9965	-20.9965	-20.9965	-20.9965	-20.9965	0	-20.9965
0.33905	-20.1779				0	0	0	0	0	-20.9815	-20.9815	-20.9815	-20.9815	-20.9815	0	-20.9815
0.34707	-20.178				0	0	0	0	0	-20.9655	-20.9655	-20.9655	-20.9655	-20.9655	0	-20.9655
0.3551	-20.178				0	0	0	0	0	-20.9505	-20.9505	-20.9505	-20.9505	-20.9505	0	-20.9505
0.36313	-20.178				0	0	0	0	0	-20.9355	-20.9355	-20.9355	-20.9355	-20.9355	0	-20.9355
0.37116	-20.178				0	0	0	0	0	-20.9195	-20.9195	-20.9195	-20.9195	-20.9195	0	-20.9195
0.37918	-20.178				0	0	0	0	0	-20.9045	-20.9045	-20.9045	-20.9045	-20.9045	0	-20.9045
0.38721	-20.178				0	0	0	0	0	-20.8895	-20.8895	-20.8895	-20.8895	-20.8895	0	-20.8895
0.39524	-20.178				0	0	0	0	0	-20.8735	-20.8735	-20.8735	-20.8735	-20.8735	0	-20.8735
0.40327	-20.178				0	0	0	0	0	-20.8585	-20.8585	-20.8585	-20.8585	-20.8585	0	-20.8585
0.41129	-20.178				0	0	0	0	0	-20.8435	-20.8435	-20.8435	-20.8435	-20.8435	0	-20.8435
0.41932	-20.178				0	0	0	0	0	-20.8275	-20.8275	-20.8275	-20.8275	-20.8275	0	-20.8275
0.42735	-20.178				0	0	0	0	0	-20.8125	-20.8125	-20.8125	-20.8125	-20.8125	0	-20.8125
0.43538	-20.178				0	0	0	0	0	-20.7975	-20.7975	-20.7975	-20.7975	-20.7975	0	-20.7975
0.44341	-20.178				0	0	0	0	0	-20.7815	-20.7815	-20.7815	-20.7815	-20.7815	0	-20.7815
0.45143	-20.178				0	0	0	0	0	-20.7665	-20.7665	-20.7665	-20.7665	-20.7665	0	-20.7665
0.45946	-20.178				0	0	0	0	0	-20.7515	-20.7515	-20.7515	-20.7515	-20.7515	0	-20.7515
0.46749	-20.178				0	0	0	0	0	-20.7355	-20.7355	-20.7355	-20.7355	-20.7355	0	-20.7355
0.47552	-20.178				0	0	0	0	0	-20.7205	-20.7205	-20.7205	-20.7205	-20.7205	0	-20.7205
0.48354	-20.178				0	0	0	0	0	-20.7055	-20.7055	-20.7055	-20.7055	-20.7055	0	-20.7055
0.49157	-20.178				0	0	0	0	0	-20.6895	-20.6895	-20.6895	-20.6895	-20.6895	0	-20.6895
0.4996	-20.178				0	0	0	0	0	-20.6745	-20.6745	-20.6745	-20.6745	-20.6745	0	-20.6745
0.50763	-20.178				0	0	0	0	0	-20.6595	-20.6595	-20.6595	-20.6595	-20.6595	0	-20.6595
0.50763	-20.178				0	0	0	0	0	-20.6435	-20.6435	-20.6435	-20.6435	-20.6435	0	-20.6435
0.5171	-20.178				0	0	0	0	0	-20.6285	-20.6285	-20.6285	-20.6285	-20.6285	0	-20.6285
0.52658	-20.178				0	0	0	0	0	-20.6135	-20.6135	-20.6135	-20.6135	-20.6135	0	-20.6135
0.53606	-20.178				0	0	0	0	0	-20.5975	-20.5975	-20.5975	-20.5975	-20.5975	0	-20.5975
0.54553	-20.178				0	0	0	0	0	-20.5825	-20.5825	-20.5825	-20.5825	-20.5825	0	-20.5825
0.55501	-20.178				0	0	0	0	0	-20.5675	-20.5675	-20.5675	-20.5675	-20.5675	0	-20.5675
0.56449	-20.178				0	0	0	0	0	-20.5515	-20.5515	-20.5515	-20.5515	-20.5515	0	-20.5515
0.57396	-20.1781				0	0	0	0	0	-20.5365	-20.5365	-20.5365	-20.5365	-20.5365	0	-20.5365
0.58344	-20.178				0	0	0	0	0	-20.5215	-20.5215	-20.5215	-20.5215	-20.5215	0	-20.5215
0.59292	-20.1781				0	0	0	0	0	-20.5055	-20.5055	-20.5055	-20.5055	-20.5055	0	-20.5055
0.60239	-20.1781				0	0	0	0	0	-20.4905	-20.4905	-20.4905	-20.4905	-20.4905	0	-20.4905
0.61187	-20.1781				0	0	0	0	0	-20.4755	-20.4755	-20.4755	-20.4755	-20.4755	0	-20.4755
0.62135	-20.1781				0	0	0	0	0	-20.4595	-20.4595	-20.4595	-20.4595	-20.4595	0	-20.4595
0.63082	-20.1781				0	0	0	0	0	-20.4445	-20.4445	-20.4445	-20.4445	-20.4445	0	-20.4445
0.6403	-20.1781				0	0	0	0	0	-20.4295	-20.4295	-20.4295	-20.4295	-20.4295	0	-20.4295
0.64978	-20.1781				0	0	0	0	0	-20.4135	-20.4135	-20.4135	-20.4135	-20.4135	0	-20.4135
0.65925	-20.1781				0	0	0	0	0	-20.3985	-20.3985	-20.3985	-20.3985	-20.3985	0	-20.3985
0.66873	-20.1782				0	0	0	0	0	-20.3835	-20.3835	-20.3835	-20.3835	-20.3835	0	-20.3835
0.67821	-20.1782				0	0	0	0	0	-20.3675	-20.3675	-20.3675	-20.3675	-20.3675	0	-20.3675
0.68768	-20.1782				0	0	0	1e-05	0	-20.3525	-20.3525	-20.3525	-20.3525	-20.3525	2e-05	-20.3525
0.69716	-20.1782				2e-05	4e-05	0	0.00012	0	-20.3375	-20.3375	-20.3375	-20.3375	-20.3375	0.00021	-20.3375
0.70664	-20.1782				0.00015	0.00031	0	0.00089	0	-20.3215	-20.3215	-20.3215	-20.3215	-20.3215	0.00164	-20.3215
0.71611	-20.1782				0.00096	0.00199	0	0.00567	0	-20.3065	-20.3065	-20.3065	-20.3065	-20.3065	0.01043	-20.3065
0.72559	-20.1782				0.00506	0.01055	1e-05	0.03001	0	-20.2915	-20.2915	-20.2915	-20.2915	-20.2915	0.05517	-20.2915
0.73507	-20.1782				0.02226	0.04636	3e-05	0.13194	0	-20.2755	-20.2755	-20.2755	-20.2755	-20.2755	0.2425	-20.2755
0.74454	-20.1782				0.0813	0.16941	0.00012	0.48215	0	-20.2605	-20.2605	-20.2605	-20.2605	-20.2605	0.8862	-20.2605
0.75402	-20.1782				0.24685	0.51463	0.00037	1.46463	0	-20.2455	-20.2455	-20.2455	-20.2455	-20.2455	2.692	-20.2455
0.7635	-20.1782				0.62308	1.29984	0.00093	3.69831	0	-20.2295	-20.2295	-20.2295	-20.2295	-20.2295	6.798	-20.2295
0.77297	-20.1782				1.30761	2.72869	0.00195	7.76549	0	-20.2145	-20.2145	-20.2145	-20.2145	-20.2145	14.27	-20.2145
0.78245	-20.1782				2.28141	4.76292	0.0034	13.5546	0	-20.1985	-20.1985	-20.1985	-20.1985	-20.1985	24.91	-20.1985
0.78245	-20.1782				3.30951	6.91277	0.00494	19.6712	0	-20.1835	-20.1835	-20.1835	-20.1835	-20.1835	36.14	-20.1835
0.79048	-20.1782				3.9918	8.34076	0.00596	23.7304	0	-20.1685	-20.1685	-20.1685	-20.1685	-20.1685	43.61	-20.1685
0.79851	-20.1782				4.00258	8.36949	0.00598	23.8104	0	-20.1525	-20.1525	-20.1525	-20.1525	-20.1525	43.75	-20.1525
0.80653	-20.1782				3.33769	6.98201	0.00499	19.8652	0	-20.1375	-20.1375	-20.1375	-20.1375	-20.1375	36.49	-20.1375
0.81456	-20.1782				2.3138	4.84265	0.00346	13.7774	0	-20.1225	-20.1225	-20.1225	-20.1225	-20.1225	25.31	-20.1225
0.82259	-20.1782				1.33398	2.79315	0.002	7.94632	0	-20.1065	-20.1065	-20.1065	-20.1065	-20.1065	14.6	-20.1065
0.83062	-20.1782				0.64015	1.34117	0.00096	3.81446	0	-20.0915	-20.0915	-20.0915	-20.0915	-20.0915	7.008	-20.0915
0.83864	-20.1782				0.26013	0.54526	0.00039	1.55101	0	-20.0765	-20.0765	-20.0765	-20.0765	-20.0765	2.849	-20.0765
0.84667	-20.1782				0.10824	0.22729	0.00018	0.64612	0	-20.0605	-20.0605	-20.0605	-20.0605	-20.0605	1.186	-20.0605
0.8547	-20.1782				0.10982	0.23151	0.00022	0.65683	0	-20.0455	-20.0455	-20.0455	-20.0455	-20.0455	1.204	-20.0455
0.86273	-20.1782				0.26608	0.56157	0.00056	1.59227	0	-20.0305	-20.0305	-20.0305	-20.0305	-20.0305	2.919	-20.0305
0.87076	-20.1782				0.6534	1.379	0.00138	3.91019	1e-05	-20.0145	-20.0145	-20.0145	-20.0145	-20.0145	7.168	-20.0145
0.87878	-20.1782				1.35628	2.86266	0.00286	8.11633	1e-05	-19.9995	-19.9995	-19.9995	-19.9995	-19.9995	14.88	-19.9995
0.88681	-20.1783				2.34194	4.94354	0.00493	14.0146	2e-05	-19.9845	-19.9845	-19.9845	-19.9845	-19.9845	25.69	-19.9845
0.89484	-20.1783				3.36006	7.09307	0.00708	20.1096	3e-05	-19.9685	-19.9685	-19.9685	-19.9685	-19.9685	36.87	-19.9685
0.90287	-20.1783				4.00704	8.45705	0.00844	23.9804	3e-05	-19.9535	-19.9535	-19.9535	-19.9535	-19.9535	43.95	-19.9535
0.91089	-20.1783				3.97005	8.37836	0.00836	23.7587	3e-05	-19.9385	-19.9385	-19.9385	-19.9385	-19.9385	43.54	-19.9385
0.91892	-20.1783				3.26953	6.89626	0.00688	19.5546	3e-05	-19.9225	-19.9225	-19.9225	-19.9225	-19.9225	35.85	-19.9225
0.92695	-20.1783				2.24843	4.71832	0.0047	13.3914	2e-05	-19.9075	-19.9075	-19.9075	-19.9075	-19.9075	24.56	-19.9075
0.93498	-20.1783				1.33271	2.68817	0.00267	7.68606	1e-05	-19.8925	-19.8925	-19.8925	-19.8925	-19.8925	14.13	-19.8925
0.943	-20.1783				0.83185	1.29507	0.00127	3.91093	1e-05	-19.8765	-19.8765	-19.8765	-19.8765	-19.8765	7.328	-19.8765
0.95103	-20.1783				0.95028	0.58787	0.00051	2.40104	0	-19.8615	-19.8615	-19.8615	-19.8615	-19.8615	4.891	-19.8615
0.95906	-20.1783				1.91235	0.39653	0.00021	3.00961	0	-19.8465	-19.8465	-19.8465	-19.8465	-19.8465	6.773	-19.8465
0.96709	-20.1783				3.95321	0.54664	0.00014	5.59044	0	-19.8305	-19.8305	-19.8305	-19.8305	-19.8305	12.94	-19.8305
0.97511	-20.1783				7.04062	0.9092	0.00018	9.80883	0	-19.8155	-19.8155	-19.8155	-19.8155	-19.8155	22.79	-19.8155
0.98314	-20.1783				10.5317	1.34692	0.00025	14.6447	0	-19.8005	-19.8005	-19.8005	-19.8005	-19.8005	34.04	-19.8005
0.99117	-20.1783				13.2409	1.68897	0.00032	18.4046	0	-19.7845	-19.7845	-19.7845	-19.7845	-19.7845	42.78	-19.7845
0.9992	-20.1783				14.1666	1.79983	0.00034	19.6744	0	-19.7695	-19.7695	-19.7695	-19.7695	-19.7695	45.74	-19.7695
1.00723	-20.1783				13.3649	1.68014	0.00032	18.5081	0	-19.7545	-19.7545	-19.7545	-19.7545	-19.7545	43.08	-19.7545
1.01525	-20.1783				12.0572	1.48016	0.00029	16.5868	0	-19.7385	-19.7385	-19.7385	-19.7385	-19.7385	38.71	-19.7385
					11.6949	1.38318	0.00029	15.9231	0	-19.7235	-19.7235	-19.7235	-19.7235	-19.7235	37.32	-19.7235
					12.7158	1.45368	0.00033	17.1559	0	-19.7085	-19.7085	-19.7085	-19.7085	-19.7085	40.35	-19.7085
#	Band-Index				14.1477	1.58754	0.00037	18.9937	0	-19.6925	-19.6925	-19.6925	-19.6925	-19.6925	44.76	-19.6925
1.01525	-20.1736				14.4294	1.60755	0.00038	19.3376	0	-19.6775	-19.6775	-19.6775	-19.6775	-19.6775	45.6	-19.6775
1.00723	-20.1736				12.7116	1.41305	0.00033	17.0284	0	-19.6625	-19.6625	-19.6625	-19.6625	-19.6625	40.17	-19.6625
0.9992	-20.1736				9.44893	1.04992	0.00025	12.6602	0	-19.6465	-19.6465	-19.6465	-19.6465	-19.6465	29.86	-19.6465
0.99117	-20.1736				5.87952	0.65336	0.00015	7.87977	0	-19.6315	-19.6315	-19.6315	-19.6315	-19.6315	18.58	-19.6315
0.98314	-20.1736				3.05316	0.33939	8e-05	4.09259	0	-19.6165	-19.6165	-19.6165	-19.6165	-19.6165	9.65	-19.6165
0.97511	-20.1736				1.32205	0.14701	3e-05	1.77254	0	-19.6005	-19.6005	-19.6005	-19.6005	-19.6005	4.179	-19.6005
0.96709	-20.1736				0.47707	0.05308	1e-05	0.63988	0	-19.5855	-19.5855	-19.5855	-19.5855	-19.5855	1.508	-19.5855
0.95906	-20.1736				0.14344	0.01596	0	0.19243	0	-19.5705	-19.5705	-19.5705	-19.5705	-19.5705	0.4535	-19.5705
0.95103	-20.1736				0.03593	0.004	0	0.04822	0	-19.5545	-19.5545	-19.5545	-19.5545	-19.5545	0.1136	-19.5545
0.943	-20.1736				0.0075	0.00083	0	0.01006	0	-19.5395	-19.5395	-19.5395	-19.5395	-19.5395	0.0237	-19.5395
0.93498	-20.1736				0.0013	0.00015	0	0.00175	0	-19.5245	-19.5245	-19.5245	-19.5245	-19.5245	0.00412	-19.5245
0.92695	-20.1736				0.00019	2e-05	0	0.00025	0	-19.5085	-19.5085	-19.5085	-19.5085	-19.5085	0.0006	-19.5085
0.91892	-20.1736				2e-05	0	0	3e-05	0	-19.4935	-19.4935	-19.4935	-19.4935	-19.4935	7e-05	-19.4935
0.91089	-20.1736				0	0	0	0	0	-19.4785	-19.4785	-19.4785	-19.4785	-19.4785	1e-05	-19.4785
0.90287	-20.1736				0	0	0	0	0	-19.4625	-19.4625	-19.4625	-19.4625	-19.4625	0	-19.4625
0.89484	-20.1736				0	0	0	0	0	-19.4475	-19.4475	-19.4475	-19.4475	-19.4475	0	-19.4475
0.88681	-20.1736				0	0	0	0	0	-19.4325	-19.4325	-19.4325	-19.4325	-19.4325	0	-19.4325
0.87878	-20.1736				0	0	0	0	0	-19.4165	-19.4165	-19.4165	-19.4165	-19.4165	0	-19.4165
0.87076	-20.1736				0	0	0	0	0	-19.4015	-19.4015	-19.4015	-19.4015	-19.4015	0	-19.4015
0.86273	-20.1736				0	0	0	0	0	-19.3865	-19.3865	-19.3865	-19.3865	-19.3865	0	-19.3865
0.8547	-20.1737				0	0	0	0	0	-19.3705	-19.3705	-19.3705	-19.3705	-19.3705	0	-19.3705
0.84667	-20.1737				0	0	0	0	0	-19.3555	-19.3555	-19.3555	-19.3555	-19.3555	0	-19.3555
0.83864	-20.1737				0	0	0	0	0	-19.3405	-19.3405	-19.3405	-19.3405	-19.3405	0	-19.3405
0.83062	-20.1737				0	0	0	0	0	-19.3245	-19.3245	-19.3245	-19.3245	-19.3245	0	-19.3245
0.82259	-20.1737				0	0	0	0	0	-19.3095	-19.3095	-19.3095	-19.3095	-19.3095	0	-19.3095
0.81456	-20.1737				0	0	0	0	0	-19.2945	-19.2945	-19.2945	-19.2945	-19.2945	0	-19.2945
0.80653	-20.1737				0	0	0	0	0	-19.2785	-19.2785	-19.2785	-19.2785	-19.2785	0	-19.2785
0.79851	-20.1737				0	0	0	0	0	-19.2635	-19.2635	-19.2635	-19.2635	-19.2635	0	-19.2635
0.79048	-20.1737				0	0	0	0	0	-19.2485	-19.2485	-19.2485	-19.2485	-19.2485	0	-19.2485
0.78245	-20.1737				0	0	0	0	0	-19.2325	-19.2325	-19.2325	-19.2325	-19.2325	0	-19.2325
0.78245	-20.1737				0	0	0	0	0	-19.2175	-19.2175	-19.2175	-19.2175	-19.2175	0	-19.2175
0.77297	-20.1737				0	0	0	0	0	-19.2025	-19.2025	-19.2025	-19.2025	-19.2025	0	-19.2025
0.7635	-20.1737				0	0	0	0	0	-19.1865	-19.1865	-19.1865	-19.1865	-19.1865	0	-19.1865
0.75402	-20.1737				0	0	0	0	0	-19.1715	-19.1715	-19.1715	-19.1715	-19.1715	0	-19.1715
0.74454	-20.1737				0	0	0	0	0	-19.1565	-19.1565	-19.1565	-19.1565	-19.1565	0	-19.1565
0.73507	-20.1737				0	0	0	0	0	-19.1405	-19.1405	-19.1405	-19.1405	-19.1405	0	-19.1405
0.72559	-20.1737				0	0	0	0	0	-19.1255	-19.1255	-19.1255	-19.1255	-19.1255	0	-19.1255
0.71611	-20.1737				0	0	0	0	0	-19.1105	-19.1105	-19.1105	-19.1105	-19.1105	0	-19.1105
0.70664	-20.1737				0	0	0	0	0	-19.0945	-19.0945	-19.0945	-19.0945	-19.0945	0	-19.0945
0.69716	-20.1737				0	0	0	0	0	-19.0795	-19.0795	-19.0795	-19.0795	-19.0795	0	-19.0795
0.68768	-20.1737				0	0	0	0	0	-19.0645	-19.0645	-19.0645	-19.0645	-19.0645	0	-19.0645
0.67821	-20.1737				0	0	0	0	0	-19.0485	-19.0485	-19.0485	-19.0485	-19.0485	0	-19.0485
0.66873	-20.1737				0	0	0	0	0	-19.0335	-19.0335	-19.0335	-19.0335	-19.0335	0	-19.0335
0.65925	-20.1737				0	0	0	0	0	-19.0185	-19.0185	-19.0185	-19.0185	-19.0185	0	-19.0185
0.64978	-20.1737				0	0	0	0	0	-19.0025	-19.0025	-19.0025	-19.0025	-19.0025	0	-19.0025
0.6403	-20.1737				0	0	0	0	0	-18.9875	-18.9875	-18.9875	-18.9875	-18.9875	0	-18.9875
0.63082	-20.1738				0	0	0	0	0	-18.9725	-18.9725	-18.9725	-18.9725	-18.9725	0	-18.9725
0.62135	-20.1738				0	0	0	0	0	-18.9565	-18.9565	-18.9565	-18.9565	-18.9565	0	-18.9565
0.61187	-20.1738				0	0	0	0	0	-18.9415	-18.9415	-18.9415	-18.9415	-18.9415	0	-18.9415
0.60239	-20.1738				0	0	0	0	0	-18.9265	-18.9265	-18.9265	-18.9265	-18.9265	0	-18.9265
0.59292	-20.1738				0	0	0	0	0	-18.9105	-18.9105	-18.9105	-18.9105	-18.9105	0	-18.9105
0.58344	-20.1738				0	0	0	0	0	-18.8955	-18.8955	-18.8955	-18.8955	-18.8955	0	-18.8955
0.57396	-20.1738				0	0	0	0	0	-18.8805	-18.8805	-18.8805	-18.8805	-18.8805	0	-18.8805
0.56449	-20.1738				0	0	0	0	0	-18.8645	-18.8645	-18.8645	-18.8645	-18.8645	0	-18.8645
0.55501	-20.1738				0	0	0	0	0	-18.8495	-18.8495	-18.8495	-18.8495	-18.8495	0	-18.8495
0.54553	-20.1738				0	0	0	0	0	-18.8335	-18.8335	-18.8335	-18.8335	-18.8335	0	-18.8335
0.53606	-20.1738				0	0	0	0	0	-18.8185	-18.8185	-18.8185	-18.8185	-18.8185	0	-18.8185
0.52658	-20.1738				0	0	0	0	0	-18.8035	-18.8035	-18.8035	-18.8035	-18.8035	0	-18.8035
0.5171	-20.1738				0	0	0	0	0	-18.7875	-18.7875	-18.7875	-18.7875	-18.7875	0	-18.7875
0.50763	-20.1738				0	0	0	0	0	-18.7725	-18.7725	-18.7725	-18.7725	-18.7725	0	-18.7725
0.50763	-20.1738				0	0	0	0	0	-18.7575	-18.7575	-18.7575	-18.7575	-18.7575	0	-18.7575
0.4996	-20.1738				0	0	0	0	0	-18.7415	-18.7415	-18.7415	-18.7415	-18.7415	0	-18.7415
0.49157	-20.1738				0	0	0	0	0	-18.7265	-18.7265	-18.7265	-18.7265	-18.7265	0	-18.7265
0.48354	-20.1738				0	0	0	0	0	-18.7115	-18.7115	-18.7115	-18.7115	-18.7115	0	-18.7115
0.47552	-20.1738				0	0	0	0	0	-18.6955	-18.6955	-18.6955	-18.6955	-18.6955	0	-18.6955
0.46749	-20.1738				0	0	0	0	0	-18.6805	-18.6805	-18.6805	-18.6805	-18.6805	0	-18.6805
0.45946	-20.1738				0	0	0	0	0	-18.6655	-18.6655	-18.6655	-18.6655	-18.6655	0	-18.6655
0.45143	-20.1739				0	0	0	0	0	-18.6495	-18.6495	-18.6495	-18.6495	-18.6495	0	-18.6495
0.44341	-20.1739				0	0	0	0	0	-18.6345	-18.6345	-18.6345	-18.6345	-18.6345	0	-18.6345
0.43538	-20.1739				0	0	0	0	0	-18.6195	-18.6195	-18.6195	-18.6195	-18.6195	0	-18.6195
0.42735	-20.1739				0	0	0	0	0	-18.6035	-18.6035	-18.6035	-18.6035	-18.6035	0	-18.6035
0.41932	-20.1739				0	0	0	0	0	-18.5885	-18.5885	-18.5885	-18.5885	-18.5885	0	-18.5885
0.41129	-20.1739				0	0	0	0	0	-18.5735	-18.5735	-18.5735	-18.5735	-18.5735	0	-18.5735
0.40327	-20.1739				0	0	0	0	0	-18.5575	-18.5575	-18.5575	-18.5575	-18.5575	0	-18.5575
0.39524	-20.1739				0	0	0	0	0	-18.5425	-18.5425	-18.5425	-18.5425	-18.5425	0	-18.5425
0.38721	-20.1739				0	0	0	0	0	-18.5275	-18.5275	-18.5275	-18.5275	-18.5275	0	-18.5275
0.37918	-20.1739				0	0	0	0	0	-18.5115	-18.5115	-18.5115	-18.5115	-18.5115	0	-18.5115
0.37116	-20.1739				0	0	0	0	0	-18.4965	-18.4965	-18.4965	-18.4965	-18.4965	0	-18.4965
0.36313	-20.1739				0	0	0	0	0	-18.4815	-18.4815	-18.4815	-18.4815	-18.4815	0	-18.4815
0.3551	-20.1739				0	0	0	0	0	-18.4655	-18.4655	-18.4655	-18.4655	-18.4655	0	-18.4655
0.34707	-20.1739				0	0	0	0	0	-18.4505	-18.4505	-18.4505	-18.4505	-18.4505	0	-18.4505
0.33905	-20.1739				0	0	0	0	0	-18.4355	-18.4355	-18.4355	-18.4355	-18.4355	0	-18.4355
0.33102	-20.1739				0	0	0	0	0	-18.4195	-18.4195	-18.4195	-18.4195	-18.4195	0	-18.4195
0.32299	-20.1739				0	0	0	0	0	-18.4045	-18.4045	-18.4045	-18.4045	-18.4045	0	-18.4045
0.31496	-20.1739				0	0	0	0	0	-18.3895	-18.3895	-18.3895	-18.3895	-18.3895	0	-18.3895
0.30694	-20.1739				0	0	0	0	0	-18.3735	-18.3735	-18.3735	-18.3735	-18.3735	0	-18.3735
0.29891	-20.1739				0	0	0	0	0	-18.3585	-18.3585	-18.3585	-18.3585	-18.3585	0	-18.3585
0.29088	-20.1739				0	0	0	0	0	-18.3435	-18.3435	-18.3435	-18.3435	-18.3435	0	-18.3435
0.28285	-20.1739				0	0	0	0	0	-18.3275	-18.3275	-18.3275	-18.3275	-18.3275	0	-18.3275
0.27482	-20.1739				0	0	0	0	0	-18.3125	-18.3125	-18.3125	-18.3125	-18.3125	0	-18.3125
0.27482	-20.1739				0	0	0	0	0	-18.2975	-18.2975	-18.2975	-18.2975	-18.2975	0	-18.2975
0.26535	-20.1739				0	0	0	0	0	-18.2815	-18.2815	-18.2815	-18.2815	-18.2815	0	-18.2815
0.25587	-20.1739				0	0	0	0	0	-18.2665	-18.2665	-18.2665	-18.2665	-18.2665	0	-18.2665
0.24639	-20.1739				0	0	0	0	0	-18.2515	-18.2515	-18.2515	-18.2515	-18.2515	0	-18.2515
0.23692	-20.1739				0	0	0	0	0	-18.2355	-18.2355	-18.2355	-18.2355	-18.2355	0	-18.2355
0.22744	-20.1739				0	0	0	0	0	-18.2205	-18.2205	-18.2205	-18.2205	-18.2205	0	-18.2205
0.21796	-20.1739				0	0	0	0	0	-18.2055	-18.2055	-18.2055	-18.2055	-18.2055	0	-18.2055
0.20849	-20.1739				0	0	0	0	0	-18.1895	-18.1895	-18.1895	-18.1895	-18.1895	0	-18.1895
0.19901	-20.1739				0	0	0	0	0	-18.1745	-18.1745	-18.1745	-18.1745	-18.1745	0	-18.1745
0.18953	-20.1738				0	0	0	0	0	-18.1595	-18.1595	-18.1595	-18.1595	-18.1595	0	-18.1595
0.18006	-20.1738				0	0	0	0	0	-18.1435	-18.1435	-18.1435	-18.1435	-18.1435	0	-18.1435
0.17058	-20.1738				0	0	0	0	0	-18.1285	-18.1285	-18.1285	-18.1285	-18.1285	0	-18.1285
0.1611	-20.1738				0	0	0	0	0	-18.1135	-18.1135	-18.1135	-18.1135	-18.1135	0	-18.1135
0.15163	-20.1738				0	0	0	0	0	-18.0975	-18.0975	-18.0975	-18.0975	-18.0975	0	-18.0975
0.14215	-20.1738				0	0	0	0	0	-18.0825	-18.0825	-18.0825	-18.0825	-18.0825	0	-18.0825
0.13267	-20.1738				0	0	0	0	0	-18.0675	-18.0675	-18.0675	-18.0675	-18.0675	0	-18.0675
0.1232	-20.1737				0	0	0	0	0	-18.0515	-18.0515	-18.0515	-18.0515	-18.0515	0	-18.0515
0.11372	-20.1737				0	0	0	0	0	-18.0365	-18.0365	-18.0365	-18.0365	-18.0365	0	-18.0365
0.10424	-20.1737				0	0	0	0	0	-18.0215	-18.0215	-18.0215	-18.0215	-18.0215	0	-18.0215
0.09477	-20.1737				0	0	0	0	0	-18.0055	-18.0055	-18.0055	-18.0055	-18.0055	0	-18.0055
0.08529	-20.1737				0	0	0	0	0	-17.9905	-17.9905	-17.9905	-17.9905	-17.9905	0	-17.9905
0.07581	-20.1737				0	0	0	0	0	-17.9755	-17.9755	-17.9755	-17.9755	-17.9755	0	-17.9755
0.06634	-20.1737				0	0	0	0	0	-17.9595	-17.9595	-17.9595	-17.9595	-17.9595	0	-17.9595
0.05686	-20.1736				0	0	0	0	0	-17.9445	-17.9445	-17.9445	-17.9445	-17.9445	0	-17.9445
0.04738	-20.1736				0	0	0	0	0	-17.9295	-17.9295	-17.9295	-17.9295	-17.9295	0	-17.9295
0.03791	-20.1736				0	0	0	0	0	-17.9135	-17.9135	-17.9135	-17.9135	-17.9135	0	-17.9135
0.02843	-20.1736				0	0	0	0	0	-17.8985	-17.8985	-17.8985	-17.8985	-17.8985	0	-17.8985
0.01895	-20.1736				0	0	0	0	0	-17.8835	-17.8835	-17.8835	-17.8835	-17.8835	0	-17.8835
0.00948	-20.1736				0	0	0	0	0	-17.8675	-17.8675	-17.8675	-17.8675	-17.8675	0	-17.8675
0	-20.1736				0	0	0	0	0	-17.8525	-17.8525	-17.8525	-17.8525	-17.8525	0	-17.8525
					0	0	0	0	0	-17.8375	-17.8375	-17.8375	-17.8375	-17.8375	0	-17.8375
					0	0	0	0	0	-17.8215	-17.8215	-17.8215	-17.8215	-17.8215	0	-17.8215
#	Band-Index				0	0	0	0	0	-17.8065	-17.8065	-17.8065	-17.8065	-17.8065	0	-17.8065
0	-19.9624				0	0	0	0	0	-17.7915	-17.7915	-17.7915	-17.7915	-17.7915	0	-17.7915
0.00948	-19.9624				0	0	0	0	0	-17.7755	-17.7755	-17.7755	-17.7755	-17.7755	0	-17.7755
0.01895	-19.9624				0	0	0	0	0	-17.7605	-17.7605	-17.7605	-17.7605	-17.7605	0	-17.7605
0.02843	-19.9624				0	0	0	0	0	-17.7455	-17.7455	-17.7455	-17.7455	-17.7455	0	-17.7455
0.03791	-19.9624				0	0	0	0	0	-17.7295	-17.7295	-17.7295	-17.7295	-17.7295	0	-17.7295
0.04738	-19.9624				0	0	0	0	0	-17.7145	-17.7145	-17.7145	-17.7145	-17.7145	0	-17.7145
0.05686	-19.9624				0	0	0	0	0	-17.6995	-17.6995	-17.6995	-17.6995	-17.6995	0	-17.6995
0.06634	-19.9624				0	0	0	0	0	-17.6835	-17.6835	-17.6835	-17.6835	-17.6835	0	-17.6835
0.07581	-19.9624				0	0	0	0	0	-17.6685	-17.6685	-17.6685	-17.6685	-17.6685	0	-17.6685
0.08529	-19.9624				0	0	0	0	0	-17.6535	-17.6535	-17.6535	-17.6535	-17.6535	0	-17.6535
0.09477	-19.9624				0	0	0	0	0	-17.6375	-17.6375	-17.6375	-17.6375	-17.6375	0	-17.6375
0.10424	-19.9624				0	0	0	0	0	-17.6225	-17.6225	-17.6225	-17.6225	-17.6225	0	-17.6225
0.11372	-19.9624				0	0	0	0	0	-17.6075	-17.6075	-17.6075	-17.6075	-17.6075	0	-17.6075
0.1232	-19.9624				0	0	0	0	0	-17.5915	-17.5915	-17.5915	-17.5915	-17.5915	0	-17.5915
0.13267	-19.9624				0	0	0	0	0	-17.5765	-17.5765	-17.5765	-17.5765	-17.5765	0	-17.5765
0.14215	-19.9624				0	0	0	0	0	-17.5615	-17.5615	-17.5615	-17.5615	-17.5615	0	-17.5615
0.15163	-19.9624				0	0	0	0	0	-17.5455	-17.5455	-17.5455	-17.5455	-17.5455	0	-17.5455
0.1611	-19.9624				0	0	0	0	0	-17.5305	-17.5305	-17.5305	-17.5305	-17.5305	0	-17.5305
0.17058	-19.9624				0	0	0	0	0	-17.5145	-17.5145	-17.5145	-17.5145	-17.5145	0	-17.5145
0.18006	-19.9624				0	0	0	0	0	-17.4995	-17.4995	-17.4995	-17.4995	-17.4995	0	-17.4995
0.18953	-19.9624				0	0	0	0	0	-17.4845	-17.4845	-17.4845	-17.4845	-17.4845	0	-17.4845
0.19901	-19.9624				0	0	0	0	0	-17.4685	-17.4685	-17.4685	-17.4685	-17.4685	0	-17.4685
0.20849	-19.9624				0	0	0	0	0	-17.4535	-17.4535	-17.4535	-17.4535	-17.4535	0	-17.4535
0.21796	-19.9624				0	0	0	0	0	-17.4385	-17.4385	-17.4385	-17.4385	-17.4385	0	-17.4385
0.22744	-19.9624				0	0	0	0	0	-17.4225	-17.4225	-17.4225	-17.4225	-17.4225	0	-17.4225
0.23692	-19.9624				0	0	0	0	0	-17.4075	-17.4075	-17.4075	-17.4075	-17.4075	0	-17.4075
0.24639	-19.9624				0	0	0	0	0	-17.3925	-17.3925	-17.3925	-17.3925	-17.3925	0	-17.3925
0.25587	-19.9624				0	0	0	0	0	-17.3765	-17.3765	-17.3765	-17.3765	-17.3765	0	-17.3765
0.26535	-19.9624				0	0	0	0	0	-17.3615	-17.3615	-17.3615	-17.3615	-17.3615	0	-17.3615
0.27482	-19.9624				0	0	0	0	0	-17.3465	-17.3465	-17.3465	-17.3465	-17.3465	0	-17.3465
0.27482	-19.9624				0	0	0	0	0	-17.3305	-17.3305	-17.3305	-17.3305	-17.3305	0	-17.3305
0.28285	-19.9624				0	0	0	0	0	-17.3155	-17.3155	-17.3155	-17.3155	-17.3155	0	-17.3155
0.29088	-19.9624				0	0	0	0	0	-17.3005	-17.3005	-17.3005	-17.3005	-17.3005	0	-17.3005
0.29891	-19.9624				0	0	0	0	0	-17.2845	-17.2845	-17.2845	-17.2845	-17.2845	0	-17.2845
0.30694	-19.9624				0	0	0	0	0	-17.2695	-17.2695	-17.2695	-17.2695	-17.2695	0	-17.2695
0.31496	-19.9624				0	0	0	0	0	-17.2545	-17.2545	-17.2545	-17.2545	-17.2545	0	-17.2545
0.32299	-19.9624				0	0	0	0	0	-17.2385	-17.2385	-17.2385	-17.2385	-17.2385	0	-17.2385
0.33102	-19.9625				0	0	0	0	0	-17.2235	-17.2235	-17.2235	-17.2235	-17.2235	0	-17.2235
0.33905	-19.9625				0	0	0	0	0	-17.2085	-17.2085	-17.2085	-17.2085	-17.2085	0	-17.2085
0.34707	-19.9625				0	0	0	0	0	-17.1925	-17.1925	-17.1925	-17.1925	-17.1925	0	-17.1925
0.3551	-19.9625				0	0	0	0	0	-17.1775	-17.1775	-17.1775	-17.1775	-17.1775	0	-17.1775
0.36313	-19.9625				0	0	0	0	0	-17.1625	-17.1625	-17.1625	-17.1625	-17.1625	0	-17.1625
0.37116	-19.9625				0	0	0	0	0	-17.1465	-17.1465	-17.1465	-17.1465	-17.1465	0	-17.1465
0.37918	-19.9625				0	0	0	0	0	-17.1315	-17.1315	-17.1315	-17.1315	-17.1315	0	-17.1315
0.38721	-19.9625				0	0	0	0	0	-17.1165	-17.1165	-17.1165	-17.1165	-17.1165	0	-17.1165
0.39524	-19.9625				0	0	0	0	0	-17.1005	-17.1005	-17.1005	-17.1005	-17.1005	0	-17.1005
0.40327	-19.9625				0	0	0	0	0	-17.0855	-17.0855	-17.0855	-17.0855	-17.0855	0	-17.0855
0.41129	-19.9626				0	0	0	0	0	-17.0705	-17.0705	-17.0705	-17.0705	-17.0705	0	-17.0705
0.41932	-19.9626				0	0	0	0	0	-17.0545	-17.0545	-17.0545	-17.0545	-17.0545	0	-17.0545
0.42735	-19.9626				0	0	0	0	0	-17.0395	-17.0395	-17.0395	-17.0395	-17.0395	0	-17.0395
0.43538	-19.9626				0	0	0	0	0	-17.0245	-17.0245	-17.0245	-17.0245	-17.0245	0	-17.0245
0.44341	-19.9626				0	0	0	0	0	-17.0085	-17.0085	-17.0085	-17.0085	-17.0085	0	-17.0085
0.45143	-19.9626				0	0	0	0	0	-16.9935	-16.9935	-16.9935	-16.9935	-16.9935	0	-16.9935
0.45946	-19.9626				0	0	0	0	0	-16.9785	-16.9785	-16.9785	-16.9785	-16.9785	0	-16.9785
0.46749	-19.9626				0	0	0	0	0	-16.9625	-16.9625	-16.9625	-16.9625	-16.9625	0	-16.9625
0.47552	-19.9626				0	0	0	0	0	-16.9475	-16.9475	-16.9475	-16.9475	-16.9475	0	-16.9475
0.48354	-19.9626				0	0	0	0	0	-16.9325	-16.9325	-16.9325	-16.9325	-16.9325	0	-16.9325
0.49157	-19.9626				0	0	0	0	0	-16.9165	-16.9165	-16.9165	-16.9165	-16.9165	0	-16.9165
0.4996	-19.9626				0	0	0	0	0	-16.9015	-16.9015	-16.9015	-16.9015	-16.9015	0	-16.9015
0.50763	-19.9626				0	0	0	0	0	-16.8865	-16.8865	-16.8865	-16.8865	-16.8865	0	-16.8865
0.50763	-19.9626				0	0	0	0	0	-16.8705	-16.8705	-16.8705	-16.8705	-16.8705	0	-16.8705
0.5171	-19.9626				0	0	0	0	0	-16.8555	-16.8555	-16.8555	-16.8555	-16.8555	0	-16.8555
0.52658	-19.9626				0	0	0	0	0	-16.8405	-16.8405	-16.8405	-16.8405	-16.8405	0	-16.8405
0.53606	-19.9626				0	0	0	0	0	-16.8245	-16.8245	-16.8245	-16.8245	-16.8245	0	-16.8245
0.54553	-19.9626				0	0	0	0	0	-16.8095	-16.8095	-16.8095	-16.8095	-16.8095	0	-16.8095
0.55501	-19.9626				0	0	0	0	0	-16.7945	-16.7945	-16.7945	-16.7945	-16.7945	0	-16.7945
0.56449	-19.9626				0	0	0	0	0	-16.7785	-16.7785	-16.7785	-16.7785	-16.7785	0	-16.7785
0.57396	-19.9626				0	0	0	0	0	-16.7635	-16.7635	-16.7635	-16.7635	-16.7635	0	-16.7635
0.58344	-19.9626				0	0	0	0	0	-16.7485	-16.7485	-16.7485	-16.7485	-16.7485	0	-16.7485
0.59292	-19.9626				0	0	0	0	0	-16.7325	-16.7325	-16.7325	-16.7325	-16.7325	0	-16.7325
0.60239	-19.9626				0	0	0	0	0	-16.7175	-16.7175	-16.7175	-16.7175	-16.7175	0	-16.7175
0.61187	-19.9625				0	0	0	0	0	-16.7025	-16.7025	-16.7025	-16.7025	-16.7025	0	-16.7025
0.62135	-19.9625				0	0	0	0	0	-16.6865	-16.6865	-16.6865	-16.6865	-16.6865	0	-16.6865
0.63082	-19.9625				0	0	0	0	0	-16.6715	-16.6715	-16.6715	-16.6715	-16.6715	0	-16.6715
0.6403	-19.9625				0	0	0	0	0	-16.6565	-16.6565	-16.6565	-16.6565	-16.6565	0	-16.6565
0.64978	-19.9625				0	0	0	0	0	-16.6405	-16.6405	-16.6405	-16.6405	-16.6405	0	-16.6405
0.65925	-19.9625				0	0	0	0	0	-16.6255	-16.6255	-16.6255	-16.6255	-16.6255	0	-16.6255
0.66873	-19.9625				0	0	0	0	0	-16.6105	-16.6105	-16.6105	-16.6105	-16.6105	0	-16.6105
0.67821	-19.9624				0	0	0	0	0	-16.5945	-16.5945	-16.5945	-16.5945	-16.5945	0	-16.5945
0.68768	-19.9624				0	0	0	0	0	-16.5795	-16.5795	-16.5795	-16.5795	-16.5795	0	-16.5795
0.69716	-19.9624				0	0	0	0	0	-16.5645	-16.5645	-16.5645	-16.5645	-16.5645	0	-16.5645
0.70664	-19.9624				0	0	0	0	0	-16.5485	-16.5485	-16.5485	-16.5485	-16.5485	0	-16.5485
0.71611	-19.9624				0	0	0	0	0	-16.5335	-16.5335	-16.5335	-16.5335	-16.5335	0	-16.5335
0.72559	-19.9623				0	0	0	0	0	-16.5185	-16.5185	-16.5185	-16.5185	-16.5185	0	-16.5185
0.73507	-19.9623				0	0	0	0	0	-16.5025	-16.5025	-16.5025	-16.5025	-16.5025	0	-16.5025
0.74454	-19.9623				0	0	0	0	0	-16.4875	-16.4875	-16.4875	-16.4875	-16.4875	0	-16.4875
0.75402	-19.9623				0	0	0	0	0	-16.4725	-16.4725	-16.4725	-16.4725	-16.4725	0	-16.4725
0.7635	-19.9623				0	0	0	0	0	-16.4565	-16.4565	-16.4565	-16.4565	-16.4565	0	-16.4565
0.77297	-19.9623				0	0	0	0	0	-16.4415	-16.4415	-16.4415	-16.4415	-16.4415	0	-16.4415
0.78245	-19.9622				0	0	0	0	0	-16.4265	-16.4265	-16.4265	-16.4265	-16.4265	0	-16.4265
0.78245	-19.9622				0	0	0	0	0	-16.4105	-16.4105	-16.4105	-16.4105	-16.4105	0	-16.4105
0.79048	-19.9622				0	0	0	0	0	-16.3955	-16.3955	-16.3955	-16.3955	-16.3955	0	-16.3955
0.79851	-19.9623				0	0	0	0	0	-16.3805	-16.3805	-16.3805	-16.3805	-16.3805	0	-16.3805
0.80653	-19.9623				0	0	0	0	0	-16.3645	-16.3645	-16.3645	-16.3645	-16.3645	0	-16.3645
0.81456	-19.9623				1e-05	0	0	0	0	-16.3495	-16.3495	-16.3495	-16.3495	-16.3495	1e-05	-16.3495
0.82259	-19.9623				8e-05	1e-05	0	1e-05	0	-16.3345	-16.3345	-16.3345	-16.3345	-16.3345	0.00014	-16.3345
0.83062	-19.9623				0.00063	4e-05	0	7e-05	0	-16.3185	-16.3185	-16.3185	-16.3185	-16.3185	0.00108	-16.3185
0.83864	-19.9623				0.0041	0.00025	0	0.00044	0	-16.3035	-16.3035	-16.3035	-16.3035	-16.3035	0.00696	-16.3035
0.84667	-19.9623				0.0221	0.00137	0	0.00237	0	-16.2885	-16.2885	-16.2885	-16.2885	-16.2885	0.03754	-16.2885
0.8547	-19.9623				0.09954	0.00617	0	0.01069	0	-16.2725	-16.2725	-16.2725	-16.2725	-16.2725	0.1691	-16.2725
0.86273	-19.9623				0.37442	0.02317	1e-05	0.04018	0	-16.2575	-16.2575	-16.2575	-16.2575	-16.2575	0.6358	-16.2575
0.87076	-19.9623				1.17657	0.07272	3e-05	0.12615	0	-16.2425	-16.2425	-16.2425	-16.2425	-16.2425	1.998	-16.2425
0.87878	-19.9623				3.08991	0.19077	7e-05	0.33106	0	-16.2265	-16.2265	-16.2265	-16.2265	-16.2265	5.245	-16.2265
0.88681	-19.9624				6.78838	0.41858	0.00015	0.72679	0	-16.2115	-16.2115	-16.2115	-16.2115	-16.2115	11.52	-16.2115
0.89484	-19.9624				12.4949	0.76934	0.00026	1.33644	0	-16.1965	-16.1965	-16.1965	-16.1965	-16.1965	21.2	-16.1965
0.90287	-19.9624				19.3445	1.18871	0.00041	2.06718	0	-16.1805	-16.1805	-16.1805	-16.1805	-16.1805	32.81	-16.1805
0.91089	-19.9624				25.4203	1.5565	0.00053	2.7129	1e-05	-16.1655	-16.1655	-16.1655	-16.1655	-16.1655	43.09	-16.1655
0.91892	-19.9624				28.9202	1.75946	0.0006	3.08065	1e-05	-16.1495	-16.1495	-16.1495	-16.1495	-16.1495	48.99	-16.1495
0.92695	-19.9624				29.6579	1.78196	0.00061	3.14746	1e-05	-16.1345	-16.1345	-16.1345	-16.1345	-16.1345	50.15	-16.1345
0.93498	-19.9624				29.1668	1.71773	0.00061	3.07667	1e-05	-16.1195	-16.1195	-16.1195	-16.1195	-16.1195	49.19	-16.1195
0.943	-19.9624				29.0886	1.67129	0.00063	3.04255	1e-05	-16.1035	-16.1035	-16.1035	-16.1035	-16.1035	48.89	-16.1035
0.95103	-19.9624				29.3624	1.65208	0.00065	3.04552	1e-05	-16.0885	-16.0885	-16.0885	-16.0885	-16.0885	49.22	-16.0885
0.95906	-19.9624				28.3722	1.57491	0.00065	2.9223	1e-05	-16.0735	-16.0735	-16.0735	-16.0735	-16.0735	47.46	-16.0735
0.96709	-19.9624				24.6972	1.36072	0.00058	2.53053	1e-05	-16.0575	-16.0575	-16.0575	-16.0575	-16.0575	41.27	-16.0575
0.97511	-19.9624				18.6554	1.02357	0.00045	1.90339	0	-16.0425	-16.0425	-16.0425	-16.0425	-16.0425	31.15	-16.0425
0.98314	-19.9624				11.9973	0.65662	0.0003	1.2199	0	-16.0275	-16.0275	-16.0275	-16.0275	-16.0275	20.02	-16.0275
0.99117	-19.9624				6.51464	0.35589	0.00016	0.66025	0	-16.0115	-16.0115	-16.0115	-16.0115	-16.0115	10.87	-16.0115
0.9992	-19.9624				2.97473	0.16231	8e-05	0.30074	0	-15.9965	-15.9965	-15.9965	-15.9965	-15.9965	4.961	-15.9965
1.00723	-19.9624				1.13997	0.06213	3e-05	0.11498	0	-15.9815	-15.9815	-15.9815	-15.9815	-15.9815	1.9	-15.9815
1.01525	-19.9624				0.36616	0.01994	1e-05	0.03687	0	-15.9655	-15.9655	-15.9655	-15.9655	-15.9655	0.6103	-15.9655
					0.09849	0.00536	0	0.0099	0	-15.9505	-15.9505	-15.9505	-15.9505	-15.9505	0.1641	-15.9505
					0.02216	0.00121	0	0.00222	0	-15.9355	-15.9355	-15.9355	-15.9355	-15.9355	0.03693	-15.9355
#	Band-Index				0.00417	0.00023	0	0.00042	0	-15.9195	-15.9195	-15.9195	-15.9195	-15.9195	0.00695	-15.9195
1.01525	-19.962				0.00066	4e-05	0	7e-05	0	-15.9045	-15.9045	-15.9045	-15.9045	-15.9045	0.00109	-15.9045
1.00723	-19.962				9e-05	0	0	1e-05	0	-15.8895	-15.8895	-15.8895	-15.8895	-15.8895	0.00014	-15.8895
0.9992	-19.962				1e-05	0	0	0	0	-15.8735	-15.8735	-15.8735	-15.8735	-15.8735	2e-05	-15.8735
0.99117	-19.962				0	0	0	0	0	-15.8585	-15.8585	-15.8585	-15.8585	-15.8585	0	-15.8585
0.98314	-19.962				0	0	0	0	0	-15.8435	-15.8435	-15.8435	-15.8435	-15.8435	0	-15.8435
0.97511	-19.962				0	0	0	0	0	-15.8275	-15.8275	-15.8275	-15.8275	-15.8275	0	-15.8275
0.96709	-19.962				0	0	0	0	0	-15.8125	-15.8125	-15.8125	-15.8125	-15.8125	0	-15.8125
0.95906	-19.962				0	0	0	0	0	-15.7975	-15.7975	-15.7975	-15.7975	-15.7975	0	-15.7975
0.95103	-19.962				0	0	0	0	0	-15.7815	-15.7815	-15.7815	-15.7815	-15.7815	0	-15.7815
0.943	-19.962				0	0	0	0	0	-15.7665	-15.7665	-15.7665	-15.7665	-15.7665	0	-15.7665
0.93498	-19.9621				0	0	0	0	0	-15.7515	-15.7515	-15.7515	-15.7515	-15.7515	0	-15.7515
0.92695	-19.9621				0	0	0	0	0	-15.7355	-15.7355	-15.7355	-15.7355	-15.7355	0	-15.7355
0.91892	-19.9621				0	0	0	0	0	-15.7205	-15.7205	-15.7205	-15.7205	-15.7205	0	-15.7205
0.91089	-19.9621				0	0	0	0	0	-15.7055	-15.7055	-15.7055	-15.7055	-15.7055	0	-15.7055
0.90287	-19.9621				0	0	0	0	0	-15.6895	-15.6895	-15.6895	-15.6895	-15.6895	1e-05	-15.6895
0.89484	-19.9621				4e-05	1e-05	0	1e-05	0	-15.6745	-15.6745	-15.6745	-15.6745	-15.6745	8e-05	-15.6745
0.88681	-19.9621				0.00033	5e-05	0	4e-05	0	-15.6595	-15.6595	-15.6595	-15.6595	-15.6595	0.00062	-15.6595
0.87878	-19.9621				0.0021	0.00033	0	0.00025	0	-15.6435	-15.6435	-15.6435	-15.6435	-15.6435	0.00389	-15.6435
0.87076	-19.9621				0.01105	0.00171	0	0.00134	0	-15.6285	-15.6285	-15.6285	-15.6285	-15.6285	0.0205	-15.6285
0.86273	-19.9621				0.04875	0.00756	1e-05	0.00589	0	-15.6135	-15.6135	-15.6135	-15.6135	-15.6135	0.09042	-15.6135
0.8547	-19.9621				0.18046	0.02796	3e-05	0.02179	0	-15.5975	-15.5975	-15.5975	-15.5975	-15.5975	0.3346	-15.5975
0.84667	-19.9621				0.56234	0.08707	9e-05	0.06787	0	-15.5825	-15.5825	-15.5825	-15.5825	-15.5825	1.042	-15.5825
0.83864	-19.9621				1.48234	0.22924	0.00023	0.17879	0	-15.5675	-15.5675	-15.5675	-15.5675	-15.5675	2.747	-15.5675
0.83062	-19.9622				3.32545	0.51349	0.0005	0.40082	0	-15.5515	-15.5515	-15.5515	-15.5515	-15.5515	6.159	-15.5515
0.82259	-19.9622				6.40933	0.98705	0.00095	0.77151	1e-05	-15.5365	-15.5365	-15.5365	-15.5365	-15.5365	11.86	-15.5365
0.81456	-19.9622				10.7422	1.648	0.00157	1.2913	1e-05	-15.5215	-15.5215	-15.5215	-15.5215	-15.5215	19.86	-15.5215
0.80653	-19.9622				15.915	2.42771	0.00226	1.90923	1e-05	-15.5055	-15.5055	-15.5055	-15.5055	-15.5055	29.39	-15.5055
0.79851	-19.9622				21.2649	3.21736	0.0029	2.54345	2e-05	-15.4905	-15.4905	-15.4905	-15.4905	-15.4905	39.2	-15.4905
0.79048	-19.9622				26.1743	3.91762	0.0034	3.11752	2e-05	-15.4755	-15.4755	-15.4755	-15.4755	-15.4755	48.14	-15.4755
0.78245	-19.9622				30.185	4.4598	0.0037	3.5752	3e-05	-15.4595	-15.4595	-15.4595	-15.4595	-15.4595	55.37	-15.4595
0.78245	-19.9622				32.8248	4.78637	0.00379	3.8622	3e-05	-15.4445	-15.4445	-15.4445	-15.4445	-15.4445	60.05	-15.4445
0.77297	-19.9622				33.4199	4.81585	0.00366	3.90346	3e-05	-15.4295	-15.4295	-15.4295	-15.4295	-15.4295	60.98	-15.4295
0.7635	-19.9622				31.2985	4.46924	0.00328	3.62943	3e-05	-15.4135	-15.4135	-15.4135	-15.4135	-15.4135	56.98	-15.4135
0.75402	-19.9622				26.3918	3.7452	0.00268	3.03992	2e-05	-15.3985	-15.3985	-15.3985	-15.3985	-15.3985	47.97	-15.3985
0.74454	-19.9621				19.6586	2.77848	0.00195	2.25122	2e-05	-15.3835	-15.3835	-15.3835	-15.3835	-15.3835	35.68	-15.3835
0.73507	-19.9621				12.7401	1.79657	0.00124	1.45123	1e-05	-15.3675	-15.3675	-15.3675	-15.3675	-15.3675	23.1	-15.3675
0.72559	-19.9621				7.10352	1.00078	0.00069	0.80576	1e-05	-15.3525	-15.3525	-15.3525	-15.3525	-15.3525	12.87	-15.3525
0.71611	-19.9621				3.38278	0.47636	0.00032	0.38229	0	-15.3375	-15.3375	-15.3375	-15.3375	-15.3375	6.125	-15.3375
0.70664	-19.9621				1.36822	0.19267	0.00013	0.15412	0	-15.3215	-15.3215	-15.3215	-15.3215	-15.3215	2.476	-15.3215
0.69716	-19.9621				0.46802	0.06593	4e-05	0.05259	0	-15.3065	-15.3065	-15.3065	-15.3065	-15.3065	0.8467	-15.3065
0.68768	-19.962				0.135	0.01902	1e-05	0.01514	0	-15.2915	-15.2915	-15.2915	-15.2915	-15.2915	0.2442	-15.2915
0.67821	-19.962				0.03276	0.00462	0	0.00367	0	-15.2755	-15.2755	-15.2755	-15.2755	-15.2755	0.05923	-15.2755
0.66873	-19.962				0.00667	0.00094	0	0.00075	0	-15.2605	-15.2605	-15.2605	-15.2605	-15.2605	0.01206	-15.2605
0.65925	-19.962				0.00114	0.00016	0	0.00013	0	-15.2455	-15.2455	-15.2455	-15.2455	-15.2455	0.00206	-15.2455
0.64978	-19.962				0.00016	2e-05	0	2e-05	0	-15.2295	-15.2295	-15.2295	-15.2295	-15.2295	0.00029	-15.2295
0.6403	-19.962				2e-05	0	0	0	0	-15.2145	-15.2145	-15.2145	-15.2145	-15.2145	4e-05	-15.2145
0.63082	-19.962				0	0	0	0	0	-15.1995	-15.1995	-15.1995	-15.1995	-15.1995	0	-15.1995
0.62135	-19.9619				0	0	0	0	0	-15.1835	-15.1835	-15.1835	-15.1835	-15.1835	0	-15.1835
0.61187	-19.9619				0	0	0	0	0	-15.1685	-15.1685	-15.1685	-15.1685	-15.1685	0	-15.1685
0.60239	-19.9619				0	0	0	0	0	-15.1535	-15.1535	-15.1535	-15.1535	-15.1535	0	-15.1535
0.59292	-19.9619				0	0	0	0	0	-15.1375	-15.1375	-15.1375	-15.1375	-15.1375	0	-15.1375
0.58344	-19.9619				0	0	0	0	0	-15.1225	-15.1225	-15.1225	-15.1225	-15.1225	0	-15.1225
0.57396	-19.9619				0	0	0	0	0	-15.1075	-15.1075	-15.1075	-15.1075	-15.1075	0	-15.1075
0.56449	-19.9619				0	0	0	0	0	-15.0915	-15.0915	-15.0915	-15.0915	-15.0915	0	-15.0915
0.55501	-19.9619				0	0	0	0	0	-15.0765	-15.0765	-15.0765	-15.0765	-15.0765	0	-15.0765
0.54553	-19.9619				0	0	0	0	0	-15.0615	-15.0615	-15.0615	-15.0615	-15.0615	0	-15.0615
0.53606	-19.9619				0	0	0	0	0	-15.0455	-15.0455	-15.0455	-15.0455	-15.0455	0	-15.0455
0.52658	-19.9619				0	0	0	0	0	-15.0305	-15.0305	-15.0305	-15.0305	-15.0305	0	-15.0305
0.5171	-19.9619				0	0	0	0	0	-15.0155	-15.0155	-15.0155	-15.0155	-15.0155	0	-15.0155
0.50763	-19.9619				0	0	0	0	0	-14.9995	-14.9995	-14.9995	-14.9995	-14.9995	0	-14.9995
0.50763	-19.9619				0	0	0	0	0	-14.9845	-14.9845	-14.9845	-14.9845	-14.9845	0	-14.9845
0.4996	-19.9619				0	0	0	0	0	-14.9695	-14.9695	-14.9695	-14.9695	-14.9695	0	-14.9695
0.49157	-19.9619				0	0	0	0	0	-14.9535	-14.9535	-14.9535	-14.9535	-14.9535	0	-14.9535
0.48354	-19.9619				0	0	0	0	0	-14.9385	-14.9385	-14.9385	-14.9385	-14.9385	0	-14.9385
0.47552	-19.9619				0	0	0	0	0	-14.9235	-14.9235	-14.9235	-14.9235	-14.9235	0	-14.9235
0.46749	-19.9619				0	0	0	0	0	-14.9075	-14.9075	-14.9075	-14.9075	-14.9075	0	-14.9075
0.45946	-19.9619				0	0	0	0	0	-14.8925	-14.8925	-14.8925	-14.8925	-14.8925	0	-14.8925
0.45143	-19.9619				0	0	0	0	0	-14.8775	-14.8775	-14.8775	-14.8775	-14.8775	0	-14.8775
0.44341	-19.9619				0	0	0	0	0	-14.8615	-14.8615	-14.8615	-14.8615	-14.8615	0	-14.8615
0.43538	-19.9619				0	0	0	0	0	-14.8465	-14.8465	-14.8465	-14.8465	-14.8465	0	-14.8465
0.42735	-19.9619				0	0	0	0	0	-14.8305	-14.8305	-14.8305	-14.8305	-14.8305	0	-14.8305
0.41932	-19.9619				0	0	0	0	0	-14.8155	-14.8155	-14.8155	-14.8155	-14.8155	0	-14.8155
0.41129	-19.9619				0	0	0	0	0	-14.8005	-14.8005	-14.8005	-14.8005	-14.8005	0	-14.8005
0.40327	-19.9619				0	0	0	0	0	-14.7845	-14.7845	-14.7845	-14.7845	-14.7845	0	-14.7845
0.39524	-19.962				0	0	0	0	0	-14.7695	-14.7695	-14.7695	-14.7695	-14.7695	0	-14.7695
0.38721	-19.962				0	0	0	0	0	-14.7545	-14.7545	-14.7545	-14.7545	-14.7545	0	-14.7545
0.37918	-19.962				0	0	0	0	0	-14.7385	-14.7385	-14.7385	-14.7385	-14.7385	0	-14.7385
0.37116	-19.962				0	0	0	0	0	-14.7235	-14.7235	-14.7235	-14.7235	-14.7235	0	-14.7235
0.36313	-19.962				0	0	0	0	0	-14.7085	-14.7085	-14.7085	-14.7085	-14.7085	0	-14.7085
0.3551	-19.962				0	0	0	0	0	-14.6925	-14.6925	-14.6925	-14.6925	-14.6925	0	-14.6925
0.34707	-19.962				0	0	0	0	0	-14.6775	-14.6775	-14.6775	-14.6775	-14.6775	0	-14.6775
0.33905	-19.962				0	0	0	0	0	-14.6625	-14.6625	-14.6625	-14.6625	-14.6625	0	-14.6625
0.33102	-19.962				0	0	0	0	0	-14.6465	-14.6465	-14.6465	-14.6465	-14.6465	0	-14.6465
0.32299	-19.962				0	0	0	0	0	-14.6315	-14.6315	-14.6315	-14.6315	-14.6315	0	-14.6315
0.31496	-19.962				0	0	0	0	0	-14.6165	-14.6165	-14.6165	-14.6165	-14.6165	0	-14.6165
0.30694	-19.9621				0	0	0	0	0	-14.6005	-14.6005	-14.6005	-14.6005	-14.6005	0	-14.6005
0.29891	-19.9621				0	0	0	0	0	-14.5855	-14.5855	-14.5855	-14.5855	-14.5855	0	-14.5855
0.29088	-19.9621				0	0	0	0	0	-14.5705	-14.5705	-14.5705	-14.5705	-14.5705	0	-14.5705
0.28285	-19.9621				0	0	0	0	0	-14.5545	-14.5545	-14.5545	-14.5545	-14.5545	0	-14.5545
0.27482	-19.9621				0	0	0	0	0	-14.5395	-14.5395	-14.5395	-14.5395	-14.5395	0	-14.5395
0.27482	-19.9621				0	0	0	0	0	-14.5245	-14.5245	-14.5245	-14.5245	-14.5245	0	-14.5245
0.26535	-19.9621				0	0	0	0	0	-14.5085	-14.5085	-14.5085	-14.5085	-14.5085	0	-14.5085
0.25587	-19.9621				0	0	0	0	0	-14.4935	-14.4935	-14.4935	-14.4935	-14.4935	0	-14.4935
0.24639	-19.9621				0	0	0	0	0	-14.4785	-14.4785	-14.4785	-14.4785	-14.4785	0	-14.4785
0.23692	-19.9621				0	0	0	0	0	-14.4625	-14.4625	-14.4625	-14.4625	-14.4625	0	-14.4625
0.22744	-19.9621				0	0	0	0	0	-14.4475	-14.4475	-14.4475	-14.4475	-14.4475	0	-14.4475
0.21796	-19.9621				0	0	0	0	0	-14.4325	-14.4325	-14.4325	-14.4325	-14.4325	0	-14.4325
0.20849	-19.9621				0	0	0	0	0	-14.4165	-14.4165	-14.4165	-14.4165	-14.4165	0	-14.4165
0.19901	-19.9621				0	0	0	0	0	-14.4015	-14.4015	-14.4015	-14.4015	-14.4015	0	-14.4015
0.18953	-19.9621				0	0	0	0	0	-14.3865	-14.3865	-14.3865	-14.3865	-14.3865	0	-14.3865
0.18006	-19.9621				0	0	0	0	0	-14.3705	-14.3705	-14.3705	-14.3705	-14.3705	0	-14.3705
0.17058	-19.9621				0	0	0	0	0	-14.3555	-14.3555	-14.3555	-14.3555	-14.3555	0	-14.3555
0.1611	-19.9621				0	0	0	0	0	-14.3405	-14.3405	-14.3405	-14.3405	-14.3405	0	-14.3405
0.15163	-19.9621				0	0	0	0	0	-14.3245	-14.3245	-14.3245	-14.3245	-14.3245	0	-14.3245
0.14215	-19.9621				0	0	0	0	0	-14.3095	-14.3095	-14.3095	-14.3095	-14.3095	0	-14.3095
0.13267	-19.962				1e-05	0	0	0	0	-14.2945	-14.2945	-14.2945	-14.2945	-14.2945	2e-05	-14.2945
0.1232	-19.962				9e-05	2e-05	0	1e-05	0	-14.2785	-14.2785	-14.2785	-14.2785	-14.2785	0.00016	-14.2785
0.11372	-19.962				0.00065	0.00012	0	0.0001	0	-14.2635	-14.2635	-14.2635	-14.2635	-14.2635	0.00121	-14.2635
0.10424	-19.962				0.00401	0.00077	0	0.00065	0	-14.2485	-14.2485	-14.2485	-14.2485	-14.2485	0.0075	-14.2485
0.09477	-19.962				0.02074	0.00397	2e-05	0.00333	0	-14.2325	-14.2325	-14.2325	-14.2325	-14.2325	0.03875	-14.2325
0.08529	-19.962				0.08943	0.01713	7e-05	0.01437	0	-14.2175	-14.2175	-14.2175	-14.2175	-14.2175	0.1671	-14.2175
0.07581	-19.962				0.32276	0.06176	0.00025	0.0518	0	-14.2025	-14.2025	-14.2025	-14.2025	-14.2025	0.6029	-14.2025
0.06634	-19.962				0.9768	0.18674	0.00075	0.1566	1e-05	-14.1865	-14.1865	-14.1865	-14.1865	-14.1865	1.824	-14.1865
0.05686	-19.962				2.4878	0.47499	0.00189	0.39818	2e-05	-14.1715	-14.1715	-14.1715	-14.1715	-14.1715	4.644	-14.1715
0.04738	-19.962				5.35692	1.02117	0.00401	0.85557	5e-05	-14.1565	-14.1565	-14.1565	-14.1565	-14.1565	9.994	-14.1565
0.03791	-19.962				9.81833	1.86792	0.00719	1.56324	0.0001	-14.1405	-14.1405	-14.1405	-14.1405	-14.1405	18.3	-14.1405
0.02843	-19.962				15.4711	2.93762	0.01099	2.4533	0.00015	-14.1255	-14.1255	-14.1255	-14.1255	-14.1255	28.82	-14.1255
0.01895	-19.962				21.2927	4.03661	0.01453	3.3573	0.00019	-14.1105	-14.1105	-14.1105	-14.1105	-14.1105	39.61	-14.1105
0.00948	-19.962				26.1985	4.96602	0.01693	4.09925	0.00022	-14.0945	-14.0945	-14.0945	-14.0945	-14.0945	48.69	-14.0945
0	-19.962				29.7009	5.64222	0.01794	4.6016	0.00023	-14.0795	-14.0795	-14.0795	-14.0795	-14.0795	55.14	-14.0795
					31.8646	6.08307	0.01786	4.8837	0.00022	-14.0645	-14.0645	-14.0645	-14.0645	-14.0645	59.13	-14.0645
					32.6013	6.2616	0.01705	4.9462	0.0002	-14.0485	-14.0485	-14.0485	-14.0485	-14.0485	60.48	-14.0485
#	Band-Index				31.1998	6.02731	0.01548	4.698	0.00018	-14.0335	-14.0335	-14.0335	-14.0335	-14.0335	57.88	-14.0335
0	-19.7946				27.0131	5.24046	0.01295	4.04805	0.00014	-14.0185	-14.0185	-14.0185	-14.0185	-14.0185	50.12	-14.0185
0.00948	-19.7946				20.5024	3.98815	0.00963	3.06369	0.00011	-14.0025	-14.0025	-14.0025	-14.0025	-14.0025	38.04	-14.0025
0.01895	-19.7946				13.3391	2.59917	0.00619	1.9902	7e-05	-13.9875	-13.9875	-13.9875	-13.9875	-13.9875	24.75	-13.9875
0.02843	-19.7946				7.33843	1.43134	0.00338	1.09399	4e-05	-13.9725	-13.9725	-13.9725	-13.9725	-13.9725	13.62	-13.9725
0.03791	-19.7947				3.38765	0.66108	0.00155	0.50479	2e-05	-13.9565	-13.9565	-13.9565	-13.9565	-13.9565	6.287	-13.9565
0.04738	-19.7947				1.30674	0.25505	0.0006	0.19466	1e-05	-13.9415	-13.9415	-13.9415	-13.9415	-13.9415	2.425	-13.9415
0.05686	-19.7947				0.42009	0.08201	0.00019	0.06257	0	-13.9265	-13.9265	-13.9265	-13.9265	-13.9265	0.7796	-13.9265
0.06634	-19.7948				0.11242	0.02195	5e-05	0.01675	0	-13.9105	-13.9105	-13.9105	-13.9105	-13.9105	0.2086	-13.9105
0.07581	-19.7948				0.02503	0.00489	1e-05	0.00373	0	-13.8955	-13.8955	-13.8955	-13.8955	-13.8955	0.04645	-13.8955
0.08529	-19.7949				0.00463	0.0009	0	0.00069	0	-13.8805	-13.8805	-13.8805	-13.8805	-13.8805	0.0086	-13.8805
0.09477	-19.7949				0.00071	0.00014	0	0.00011	0	-13.8645	-13.8645	-13.8645	-13.8645	-13.8645	0.00132	-13.8645
0.10424	-19.795				9e-05	2e-05	0	1e-05	0	-13.8495	-13.8495	-13.8495	-13.8495	-13.8495	0.00017	-13.8495
0.11372	-19.795				1e-05	0	0	0	0	-13.8345	-13.8345	-13.8345	-13.8345	-13.8345	2e-05	-13.8345
0.1232	-19.7951				0	0	0	0	0	-13.8185	-13.8185	-13.8185	-13.8185	-13.8185	0	-13.8185
0.13267	-19.7951				0	0	0	0	0	-13.8035	-13.8035	-13.8035	-13.8035	-13.8035	0	-13.8035
0.14215	-19.7952				0	0	0	0	0	-13.7885	-13.7885	-13.7885	-13.7885	-13.7885	0	-13.7885
0.15163	-19.7953				0	0	0	0	0	-13.7725	-13.7725	-13.7725	-13.7725	-13.7725	0	-13.7725
0.1611	-19.7953				0	0	0	0	0	-13.7575	-13.7575	-13.7575	-13.7575	-13.7575	0	-13.7575
0.17058	-19.7954				0	0	0	0	0	-13.7425	-13.7425	-13.7425	-13.7425	-13.7425	0	-13.7425
0.18006	-19.7954				0	0	0	0	0	-13.7265	-13.7265	-13.7265	-13.7265	-13.7265	0	-13.7265
0.18953	-19.7955				0	0	0	0	0	-13.7115	-13.7115	-13.7115	-13.7115	-13.7115	0	-13.7115
0.19901	-19.7955				0	0	0	0	0	-13.6965	-13.6965	-13.6965	-13.6965	-13.6965	0	-13.6965
0.20849	-19.7955				0	0	0	0	0	-13.6805	-13.6805	-13.6805	-13.6805	-13.6805	0	-13.6805
0.21796	-19.7956				0	0	0	0	0	-13.6655	-13.6655	-13.6655	-13.6655	-13.6655	0	-13.6655
0.22744	-19.7956				0	0	0	0	0	-13.6505	-13.6505	-13.6505	-13.6505	-13.6505	0	-13.6505
0.23692	-19.7956				1e-05	0	0	0	0	-13.6345	-13.6345	-13.6345	-13.6345	-13.6345	2e-05	-13.6345
0.24639	-19.7957				0.0001	1e-05	0	1e-05	0	-13.6195	-13.6195	-13.6195	-13.6195	-13.6195	0.00017	-13.6195
0.25587	-19.7957				0.00069	8e-05	0	9e-05	0	-13.6045	-13.6045	-13.6045	-13.6045	-13.6045	0.00119	-13.6045
0.26535	-19.7957				0.00405	0.00049	0	0.00056	0	-13.5885	-13.5885	-13.5885	-13.5885	-13.5885	0.00699	-13.5885
0.27482	-19.7957				0.01992	0.00239	1e-05	0.00274	0	-13.5735	-13.5735	-13.5735	-13.5735	-13.5735	0.03437	-13.5735
0.27482	-19.7957				0.08211	0.00985	4e-05	0.01131	0	-13.5585	-13.5585	-13.5585	-13.5585	-13.5585	0.1417	-13.5585
0.28285	-19.7957				0.28429	0.03409	0.00014	0.03918	0	-13.5425	-13.5425	-13.5425	-13.5425	-13.5425	0.4904	-13.5425
0.29088	-19.7957				0.83034	0.0995	0.0004	0.1145	1e-05	-13.5275	-13.5275	-13.5275	-13.5275	-13.5275	1.432	-13.5275
0.29891	-19.7957				2.0586	0.24642	0.00097	0.28399	2e-05	-13.5125	-13.5125	-13.5125	-13.5125	-13.5125	3.549	-13.5125
0.30694	-19.7957				4.37468	0.52285	0.00198	0.60383	3e-05	-13.4965	-13.4965	-13.4965	-13.4965	-13.4965	7.539	-13.4965
0.31496	-19.7957				8.08249	0.96388	0.00348	1.11643	6e-05	-13.4815	-13.4815	-13.4815	-13.4815	-13.4815	13.92	-13.4815
0.32299	-19.7957				13.2321	1.57313	0.00538	1.82841	9e-05	-13.4655	-13.4655	-13.4655	-13.4655	-13.4655	22.77	-13.4655
0.33102	-19.7957				19.604	2.32192	0.00748	2.70989	0.00013	-13.4505	-13.4505	-13.4505	-13.4505	-13.4505	33.69	-13.4505
0.33905	-19.7957				26.7349	3.15393	0.00964	3.6973	0.00017	-13.4355	-13.4355	-13.4355	-13.4355	-13.4355	45.89	-13.4355
0.34707	-19.7957				33.7609	3.96773	0.01169	4.67016	0.00021	-13.4195	-13.4195	-13.4195	-13.4195	-13.4195	57.88	-13.4195
0.3551	-19.7956				39.1595	4.58697	0.01329	5.41894	0.00025	-13.4045	-13.4045	-13.4045	-13.4045	-13.4045	67.06	-13.4045
0.36313	-19.7956				41.0281	4.79555	0.0139	5.68185	0.00026	-13.3895	-13.3895	-13.3895	-13.3895	-13.3895	70.21	-13.3895
0.37116	-19.7956				38.1394	4.451	0.01302	5.28766	0.00025	-13.3735	-13.3735	-13.3735	-13.3735	-13.3735	65.24	-13.3735
0.37918	-19.7956				30.9907	3.61332	0.01069	4.30206	0.00021	-13.3585	-13.3585	-13.3585	-13.3585	-13.3585	52.99	-13.3585
0.38721	-19.7956				21.7703	2.53609	0.00759	3.02603	0.00015	-13.3435	-13.3435	-13.3435	-13.3435	-13.3435	37.22	-13.3435
0.39524	-19.7956				13.1121	1.52699	0.00462	1.82532	9e-05	-13.3275	-13.3275	-13.3275	-13.3275	-13.3275	22.41	-13.3275
0.40327	-19.7956				6.73178	0.78379	0.00239	0.93847	5e-05	-13.3125	-13.3125	-13.3125	-13.3125	-13.3125	11.51	-13.3125
0.41129	-19.7956				2.93277	0.34142	0.00105	0.40954	2e-05	-13.2975	-13.2975	-13.2975	-13.2975	-13.2975	5.013	-13.2975
0.41932	-19.7956				1.0805	0.12577	0.00039	0.15108	1e-05	-13.2815	-13.2815	-13.2815	-13.2815	-13.2815	1.847	-13.2815
0.42735	-19.7956				0.33561	0.03906	0.00012	0.04699	0	-13.2665	-13.2665	-13.2665	-13.2665	-13.2665	0.5736	-13.2665
0.43538	-19.7956				0.08767	0.0102	3e-05	0.01229	0	-13.2515	-13.2515	-13.2515	-13.2515	-13.2515	0.1499	-13.2515
0.44341	-19.7956				0.01923	0.00224	1e-05	0.0027	0	-13.2355	-13.2355	-13.2355	-13.2355	-13.2355	0.03286	-13.2355
0.45143	-19.7956				0.00353	0.00041	0	0.0005	0	-13.2205	-13.2205	-13.2205	-13.2205	-13.2205	0.00604	-13.2205
0.45946	-19.7956				0.00054	6e-05	0	8e-05	0	-13.2055	-13.2055	-13.2055	-13.2055	-13.2055	0.00093	-13.2055
0.46749	-19.7956				7e-05	1e-05	0	1e-05	0	-13.1895	-13.1895	-13.1895	-13.1895	-13.1895	0.00012	-13.1895
0.47552	-19.7956				1e-05	0	0	0	0	-13.1745	-13.1745	-13.1745	-13.1745	-13.1745	1e-05	-13.1745
0.48354	-19.7956				0	0	0	0	0	-13.1595	-13.1595	-13.1595	-13.1595	-13.1595	0	-13.1595
0.49157	-19.7956				0	0	0	0	0	-13.1435	-13.1435	-13.1435	-13.1435	-13.1435	0	-13.1435
0.4996	-19.7956				1e-05	0	0	0	0	-13.1285	-13.1285	-13.1285	-13.1285	-13.1285	1e-05	-13.1285
0.50763	-19.7956				8e-05	1e-05	0	1e-05	0	-13.1135	-13.1135	-13.1135	-13.1135	-13.1135	0.00013	-13.1135
0.50763	-19.7956				0.00061	9e-05	0	8e-05	0	-13.0975	-13.0975	-13.0975	-13.0975	-13.0975	0.00105	-13.0975
0.5171	-19.7956				0.004	0.00057	1e-05	0.0005	0	-13.0825	-13.0825	-13.0825	-13.0825	-13.0825	0.00693	-13.0825
0.52658	-19.7956				0.02191	0.00315	5e-05	0.00276	0	-13.0675	-13.0675	-13.0675	-13.0675	-13.0675	0.03796	-13.0675
0.53606	-19.7955				0.0999	0.01437	0.00022	0.01259	1e-05	-13.0515	-13.0515	-13.0515	-13.0515	-13.0515	0.1731	-13.0515
0.54553	-19.7955				0.37927	0.05454	0.00084	0.04779	2e-05	-13.0365	-13.0365	-13.0365	-13.0365	-13.0365	0.6573	-13.0365
0.55501	-19.7955				1.19901	0.17239	0.00266	0.15103	8e-05	-13.0215	-13.0215	-13.0215	-13.0215	-13.0215	2.077	-13.0215
0.56449	-19.7955				3.15589	0.45378	0.00699	0.39757	0.0002	-13.0055	-13.0055	-13.0055	-13.0055	-13.0055	5.469	-13.0055
0.57396	-19.7954				6.92248	0.99518	0.0153	0.87187	0.00045	-12.9905	-12.9905	-12.9905	-12.9905	-12.9905	11.99	-12.9905
0.58344	-19.7954				12.6645	1.82019	0.02795	1.59467	0.00083	-12.9755	-12.9755	-12.9755	-12.9755	-12.9755	21.94	-12.9755
0.59292	-19.7953				19.366	2.78222	0.04267	2.43818	0.00127	-12.9595	-12.9595	-12.9595	-12.9595	-12.9595	33.55	-12.9595
0.60239	-19.7953				24.8925	3.57254	0.05473	3.13329	0.00163	-12.9445	-12.9445	-12.9445	-12.9445	-12.9445	43.11	-12.9445
0.61187	-19.7952				27.2469	3.90231	0.05966	3.42943	0.00177	-12.9295	-12.9295	-12.9295	-12.9295	-12.9295	47.16	-12.9295
0.62135	-19.7952				26.1886	3.73316	0.05675	3.29642	0.00167	-12.9135	-12.9135	-12.9135	-12.9135	-12.9135	45.29	-12.9135
0.63082	-19.7951				23.5122	3.3199	0.04967	2.9619	0.0014	-12.8985	-12.8985	-12.8985	-12.8985	-12.8985	40.57	-12.8985
0.6403	-19.7951				21.5572	3.00125	0.04323	2.72212	0.00113	-12.8835	-12.8835	-12.8835	-12.8835	-12.8835	37.09	-12.8835
0.64978	-19.795				21.3997	2.93772	0.0397	2.71388	0.00093	-12.8675	-12.8675	-12.8675	-12.8675	-12.8675	36.71	-12.8675
0.65925	-19.795				22.3337	3.03819	0.03797	2.84805	0.00079	-12.8525	-12.8525	-12.8525	-12.8525	-12.8525	38.23	-12.8525
0.66873	-19.7949				22.7645	3.0843	0.03558	2.91982	0.00066	-12.8375	-12.8375	-12.8375	-12.8375	-12.8375	38.92	-12.8375
0.67821	-19.7948				21.4191	2.8976	0.03097	2.76243	0.00052	-12.8215	-12.8215	-12.8215	-12.8215	-12.8215	36.6	-12.8215
0.68768	-19.7948				18.0324	2.43831	0.02428	2.33686	0.00037	-12.8065	-12.8065	-12.8065	-12.8065	-12.8065	30.8	-12.8065
0.69716	-19.7947				13.3315	1.80264	0.01686	1.73458	0.00023	-12.7915	-12.7915	-12.7915	-12.7915	-12.7915	22.77	-12.7915
0.70664	-19.7947				8.54214	1.15486	0.01022	1.11458	0.00013	-12.7755	-12.7755	-12.7755	-12.7755	-12.7755	14.58	-12.7755
0.71611	-19.7946				4.69177	0.63414	0.00536	0.6133	6e-05	-12.7605	-12.7605	-12.7605	-12.7605	-12.7605	8.009	-12.7605
0.72559	-19.7946				2.1905	0.29604	0.0024	0.28679	3e-05	-12.7455	-12.7455	-12.7455	-12.7455	-12.7455	3.739	-12.7455
0.73507	-19.7946				0.86398	0.11673	0.00091	0.11324	1e-05	-12.7295	-12.7295	-12.7295	-12.7295	-12.7295	1.475	-12.7295
0.74454	-19.7945				0.28662	0.03872	0.00029	0.03759	0	-12.7145	-12.7145	-12.7145	-12.7145	-12.7145	0.4891	-12.7145
0.75402	-19.7945				0.07973	0.01077	8e-05	0.01046	0	-12.6995	-12.6995	-12.6995	-12.6995	-12.6995	0.1361	-12.6995
0.7635	-19.7945				0.01856	0.00251	2e-05	0.00244	0	-12.6835	-12.6835	-12.6835	-12.6835	-12.6835	0.03166	-12.6835
0.77297	-19.7945				0.00361	0.00049	0	0.00047	0	-12.6685	-12.6685	-12.6685	-12.6685	-12.6685	0.00615	-12.6685
0.78245	-19.7945				0.00059	8e-05	0	8e-05	0	-12.6535	-12.6535	-12.6535	-12.6535	-12.6535	0.001	-12.6535
0.78245	-19.7945				8e-05	1e-05	0	1e-05	0	-12.6375	-12.6375	-12.6375	-12.6375	-12.6375	0.00014	-12.6375
0.79048	-19.7945				1e-05	0	0	0	0	-12.6225	-12.6225	-12.6225	-12.6225	-12.6225	2e-05	-12.6225
0.79851	-19.7945				0	0	0	0	0	-12.6075	-12.6075	-12.6075	-12.6075	-12.6075	0	-12.6075
0.80653	-19.7945				0	0	0	0	0	-12.5915	-12.5915	-12.5915	-12.5915	-12.5915	0	-12.5915
0.81456	-19.7945				0	0	0	0	0	-12.5765	-12.5765	-12.5765	-12.5765	-12.5765	0	-12.5765
0.82259	-19.7945				0	0	0	0	0	-12.5615	-12.5615	-12.5615	-12.5615	-12.5615	0	-12.5615
0.83062	-19.7945				0	0	0	0	0	-12.5455	-12.5455	-12.5455	-12.5455	-12.5455	0	-12.5455
0.83864	-19.7945				0	0	0	0	0	-12.5305	-12.5305	-12.5305	-12.5305	-12.5305	0	-12.5305
0.84667	-19.7945				0	0	0	0	0	-12.5155	-12.5155	-12.5155	-12.5155	-12.5155	0	-12.5155
0.8547	-19.7945				0	0	0	0	0	-12.4995	-12.4995	-12.4995	-12.4995	-12.4995	0	-12.4995
0.86273	-19.7945				0	0	0	0	0	-12.4845	-12.4845	-12.4845	-12.4845	-12.4845	0	-12.4845
0.87076	-19.7945				0	0	0	0	0	-12.4695	-12.4695	-12.4695	-12.4695	-12.4695	0	-12.4695
0.87878	-19.7945				0	0	0	0	0	-12.4535	-12.4535	-12.4535	-12.4535	-12.4535	0	-12.4535
0.88681	-19.7945				0	0	0	0	0	-12.4385	-12.4385	-12.4385	-12.4385	-12.4385	0	-12.4385
0.89484	-19.7945				0	0	0	0	0	-12.4235	-12.4235	-12.4235	-12.4235	-12.4235	0	-12.4235
0.90287	-19.7945				0	0	0	0	0	-12.4075	-12.4075	-12.4075	-12.4075	-12.4075	0	-12.4075
0.91089	-19.7946				0	0	0	0	0	-12.3925	-12.3925	-12.3925	-12.3925	-12.3925	0	-12.3925
0.91892	-19.7946				0	0	0	0	0	-12.3775	-12.3775	-12.3775	-12.3775	-12.3775	0	-12.3775
0.92695	-19.7946				0	0	0	0	0	-12.3615	-12.3615	-12.3615	-12.3615	-12.3615	0	-12.3615
0.93498	-19.7946				0	0	0	0	0	-12.3465	-12.3465	-12.3465	-12.3465	-12.3465	0	-12.3465
0.943	-19.7946				0	0	0	0	0	-12.3315	-12.3315	-12.3315	-12.3315	-12.3315	0	-12.3315
0.95103	-19.7946				0	0	0	0	0	-12.3155	-12.3155	-12.3155	-12.3155	-12.3155	0	-12.3155
0.95906	-19.7946				0	0	0	0	0	-12.3005	-12.3005	-12.3005	-12.3005	-12.3005	0	-12.3005
0.96709	-19.7946				0	0	0	0	0	-12.2855	-12.2855	-12.2855	-12.2855	-12.2855	0	-12.2855
0.97511	-19.7946				0	0	0	0	0	-12.2695	-12.2695	-12.2695	-12.2695	-12.2695	0	-12.2695
0.98314	-19.7946				0	0	0	0	0	-12.2545	-12.2545	-12.2545	-12.2545	-12.2545	0	-12.2545
0.99117	-19.7946				0	0	0	0	0	-12.2395	-12.2395	-12.2395	-12.2395	-12.2395	0	-12.2395
0.9992	-19.7946				0	0	0	0	0	-12.2235	-12.2235	-12.2235	-12.2235	-12.2235	0	-12.2235
1.00723	-19.7946				0	0	0	0	0	-12.2085	-12.2085	-12.2085	-12.2085	-12.2085	0	-12.2085
1.01525	-19.7946				0	0	1e-05	0	0	-12.1935	-12.1935	-12.1935	-12.1935	-12.1935	2e-05	-12.1935
					0	0	9e-05	0	1e-05	-12.1775	-12.1775	-12.1775	-12.1775	-12.1775	0.00015	-12.1775
					3e-05	2e-05	0.00063	1e-05	6e-05	-12.1625	-12.1625	-12.1625	-12.1625	-12.1625	0.00103	-12.1625
#	Band-Index				0.00016	0.0001	0.00371	8e-05	0.00035	-12.1465	-12.1465	-12.1465	-12.1465	-12.1465	0.00603	-12.1465
1.01525	-19.7842				0.00076	0.0005	0.01823	0.0004	0.00169	-12.1315	-12.1315	-12.1315	-12.1315	-12.1315	0.02962	-12.1315
1.00723	-19.7842				0.00311	0.00206	0.07505	0.00162	0.00695	-12.1165	-12.1165	-12.1165	-12.1165	-12.1165	0.1219	-12.1165
0.9992	-19.7842				0.01064	0.00709	0.25912	0.00558	0.02388	-12.1005	-12.1005	-12.1005	-12.1005	-12.1005	0.4203	-12.1005
0.99117	-19.7842				0.03067	0.02053	0.75175	0.01616	0.06891	-12.0855	-12.0855	-12.0855	-12.0855	-12.0855	1.218	-12.0855
0.98314	-19.7842				0.07458	0.05014	1.83621	0.03945	0.1672	-12.0705	-12.0705	-12.0705	-12.0705	-12.0705	2.974	-12.0705
0.97511	-19.7842				0.15336	0.10354	3.78622	0.08143	0.34192	-12.0545	-12.0545	-12.0545	-12.0545	-12.0545	6.126	-12.0545
0.96709	-19.7842				0.26751	0.18138	6.607	0.14257	0.591	-12.0395	-12.0395	-12.0395	-12.0395	-12.0395	10.68	-12.0395
0.95906	-19.7842				0.39774	0.2707	9.79072	0.21262	0.86518	-12.0245	-12.0245	-12.0245	-12.0245	-12.0245	15.82	-12.0245
0.95103	-19.7842				0.50829	0.34691	12.3862	0.27219	1.07763	-12.0085	-12.0085	-12.0085	-12.0085	-12.0085	20	-12.0085
0.943	-19.7842				0.56973	0.38918	13.5315	0.30477	1.14893	-11.9935	-11.9935	-11.9935	-11.9935	-11.9935	21.85	-11.9935
0.93498	-19.7842				0.58715	0.39937	13.1123	0.31162	1.06408	-11.9785	-11.9785	-11.9785	-11.9785	-11.9785	21.2	-11.9785
0.92695	-19.7843				0.60665	0.4075	11.9654	0.31605	0.88516	-11.9625	-11.9625	-11.9625	-11.9625	-11.9625	19.41	-11.9625
0.91892	-19.7843				0.6847	0.45157	11.2888	0.34775	0.70721	-11.9475	-11.9475	-11.9475	-11.9475	-11.9475	18.43	-11.9475
0.91089	-19.7843				0.83697	0.54357	11.7178	0.41653	0.59249	-11.9325	-11.9325	-11.9325	-11.9325	-11.9325	19.26	-11.9325
0.90287	-19.7843				1.0107	0.65065	12.7912	0.49735	0.53772	-11.9165	-11.9165	-11.9165	-11.9165	-11.9165	21.13	-11.9165
0.89484	-19.7843				1.1113	0.71219	13.3469	0.54401	0.49679	-11.9015	-11.9015	-11.9015	-11.9015	-11.9015	22.11	-11.9015
0.88681	-19.7843				1.07082	0.6841	12.4613	0.52246	0.43017	-11.8865	-11.8865	-11.8865	-11.8865	-11.8865	20.68	-11.8865
0.87878	-19.7843				0.90494	0.57469	10.1646	0.43874	0.33586	-11.8705	-11.8705	-11.8705	-11.8705	-11.8705	16.93	-11.8705
0.87076	-19.7843				0.70993	0.44359	7.40627	0.33786	0.24562	-11.8555	-11.8555	-11.8555	-11.8555	-11.8555	12.46	-11.8555
0.86273	-19.7843				0.60854	0.36623	5.38473	0.27731	0.19977	-11.8405	-11.8405	-11.8405	-11.8405	-11.8405	9.313	-11.8405
0.8547	-19.7843				0.68101	0.39208	4.90245	0.29464	0.22353	-11.8245	-11.8245	-11.8245	-11.8245	-11.8245	8.838	-11.8245
0.84667	-19.7843				0.92494	0.52093	6.04376	0.3898	0.31585	-11.8095	-11.8095	-11.8095	-11.8095	-11.8095	11.14	-11.8095
0.83864	-19.7843				1.26202	0.70756	8.22678	0.52838	0.44742	-11.7945	-11.7945	-11.7945	-11.7945	-11.7945	15.18	-11.7945
0.83062	-19.7843				1.59966	0.89665	10.4643	0.66784	0.57004	-11.7785	-11.7785	-11.7785	-11.7785	-11.7785	19.28	-11.7785
0.82259	-19.7843				1.93129	1.07823	11.7986	0.79784	0.63735	-11.7635	-11.7635	-11.7635	-11.7635	-11.7635	22.05	-11.7635
0.81456	-19.7843				2.40436	1.32632	11.7954	0.96964	0.63081	-11.7485	-11.7485	-11.7485	-11.7485	-11.7485	23.25	-11.7485
0.80653	-19.7843				3.27567	1.77712	10.7755	1.27996	0.56992	-11.7325	-11.7325	-11.7325	-11.7325	-11.7325	24	-11.7325
0.79851	-19.7843				4.73952	2.53721	9.54869	1.80669	0.49697	-11.7175	-11.7175	-11.7175	-11.7175	-11.7175	25.98	-11.7175
0.79048	-19.7843				6.73809	3.58016	8.8735	2.53485	0.44619	-11.7025	-11.7025	-11.7025	-11.7025	-11.7025	30.12	-11.7025
0.78245	-19.7843				8.90467	4.71708	9.04189	3.33237	0.42536	-11.6865	-11.6865	-11.6865	-11.6865	-11.6865	35.88	-11.6865
0.78245	-19.7843				10.6998	5.6658	9.91841	4.00239	0.42071	-11.6715	-11.6715	-11.6715	-11.6715	-11.6715	41.68	-11.6715
0.77297	-19.7843				11.6721	6.18804	11.2483	4.37897	0.41777	-11.6565	-11.6565	-11.6565	-11.6565	-11.6565	45.98	-11.6565
0.7635	-19.7843				11.6674	6.20084	12.8986	4.40545	0.41175	-11.6405	-11.6405	-11.6405	-11.6405	-11.6405	48.22	-11.6405
0.75402	-19.7843				10.8906	5.81241	14.8413	4.15432	0.40691	-11.6255	-11.6255	-11.6255	-11.6255	-11.6255	48.87	-11.6255
0.74454	-19.7843				9.78598	5.2505	17.0358	3.78536	0.40743	-11.6105	-11.6105	-11.6105	-11.6105	-11.6105	49.03	-11.6105
0.73507	-19.7842				8.77618	4.73406	19.3447	3.4469	0.41299	-11.5945	-11.5945	-11.5945	-11.5945	-11.5945	49.57	-11.5945
0.72559	-19.7842				8.04891	4.35634	21.5279	3.1997	0.41923	-11.5795	-11.5795	-11.5795	-11.5795	-11.5795	50.62	-11.5795
0.71611	-19.7841				7.50059	4.06084	23.1442	3.0004	0.41937	-11.5645	-11.5645	-11.5645	-11.5645	-11.5645	51.31	-11.5645
0.70664	-19.7841				6.88525	3.71933	23.57	2.75612	0.40567	-11.5485	-11.5485	-11.5485	-11.5485	-11.5485	50.17	-11.5485
0.69716	-19.784				6.05216	3.25461	22.3139	2.41477	0.37425	-11.5335	-11.5335	-11.5335	-11.5335	-11.5335	46.18	-11.5335
0.68768	-19.784				5.10644	2.72443	19.592	2.02349	0.33181	-11.5185	-11.5185	-11.5185	-11.5185	-11.5185	39.91	-11.5185
0.67821	-19.7839				4.36182	2.29727	16.4856	1.70994	0.29633	-11.5025	-11.5025	-11.5025	-11.5025	-11.5025	33.67	-11.5025
0.66873	-19.7839				4.12206	2.13418	14.3977	1.59501	0.28661	-11.4875	-11.4875	-11.4875	-11.4875	-11.4875	30.12	-11.4875
0.65925	-19.7838				4.46916	2.27999	14.2032	1.71118	0.30925	-11.4725	-11.4725	-11.4725	-11.4725	-11.4725	30.67	-11.4725
0.64978	-19.7837				5.2086	2.63257	15.8535	1.9826	0.35476	-11.4565	-11.4565	-11.4565	-11.4565	-11.4565	34.72	-11.4565
0.6403	-19.7837				5.97791	3.0063	18.6438	2.26799	0.4045	-11.4415	-11.4415	-11.4415	-11.4415	-11.4415	40.39	-11.4415
0.63082	-19.7836				6.41996	3.21816	21.7563	2.42933	0.44262	-11.4265	-11.4265	-11.4265	-11.4265	-11.4265	45.65	-11.4265
0.62135	-19.7835				6.32481	3.16294	24.5557	2.38641	0.4608	-11.4105	-11.4105	-11.4105	-11.4105	-11.4105	49.14	-11.4105
0.61187	-19.7835				5.69893	2.84494	26.6422	2.14311	0.45825	-11.3955	-11.3955	-11.3955	-11.3955	-11.3955	50.32	-11.3955
0.60239	-19.7834				4.73685	2.36321	27.813	1.77635	0.43812	-11.3805	-11.3805	-11.3805	-11.3805	-11.3805	49.43	-11.3805
0.59292	-19.7833				3.70914	1.85308	28.122	1.3915	0.40606	-11.3645	-11.3645	-11.3645	-11.3645	-11.3645	47.23	-11.3645
0.58344	-19.7833				2.8316	1.42321	27.9032	1.07146	0.36941	-11.3495	-11.3495	-11.3495	-11.3495	-11.3495	44.7	-11.3495
0.57396	-19.7832				2.19385	1.1176	27.6169	0.84953	0.33589	-11.3345	-11.3345	-11.3345	-11.3345	-11.3345	42.72	-11.3345
0.56449	-19.7832				1.77653	0.92516	27.6742	0.71593	0.31152	-11.3185	-11.3185	-11.3185	-11.3185	-11.3185	41.79	-11.3185
0.55501	-19.7832				1.52068	0.81442	28.2434	0.64469	0.29863	-11.3035	-11.3035	-11.3035	-11.3035	-11.3035	41.98	-11.3035
0.54553	-19.7831				1.38042	0.75778	29.0867	0.61275	0.29487	-11.2885	-11.2885	-11.2885	-11.2885	-11.2885	42.82	-11.2885
0.53606	-19.7831				1.31949	0.73229	29.5256	0.60018	0.29275	-11.2725	-11.2725	-11.2725	-11.2725	-11.2725	43.28	-11.2725
0.52658	-19.7831				1.285	0.70935	28.6234	0.5839	0.28182	-11.2575	-11.2575	-11.2575	-11.2575	-11.2575	41.98	-11.2575
0.5171	-19.7831				1.2074	0.65676	25.7377	0.53953	0.25347	-11.2425	-11.2425	-11.2425	-11.2425	-11.2425	37.83	-11.2425
0.50763	-19.7831				1.03834	0.55541	20.8866	0.4543	0.20649	-11.2265	-11.2265	-11.2265	-11.2265	-11.2265	30.83	-11.2265
0.50763	-19.7831				0.7871	0.41499	14.9949	0.33789	0.14878	-11.2115	-11.2115	-11.2115	-11.2115	-11.2115	22.22	-11.2115
0.4996	-19.7831				0.51399	0.26802	9.36536	0.2174	0.09311	-11.1965	-11.1965	-11.1965	-11.1965	-11.1965	13.92	-11.1965
0.49157	-19.7831				0.28532	0.1476	5.0236	0.11934	0.04995	-11.1805	-11.1805	-11.1805	-11.1805	-11.1805	7.486	-11.1805
0.48354	-19.7831				0.13359	0.06871	2.29183	0.05543	0.02277	-11.1655	-11.1655	-11.1655	-11.1655	-11.1655	3.423	-11.1655
0.47552	-19.7831				0.05251	0.0269	0.88349	0.02166	0.00876	-11.1505	-11.1505	-11.1505	-11.1505	-11.1505	1.321	-11.1505
0.46749	-19.7831				0.01728	0.00883	0.28649	0.0071	0.00283	-11.1345	-11.1345	-11.1345	-11.1345	-11.1345	0.4289	-11.1345
0.45946	-19.7831				0.00475	0.00242	0.07783	0.00194	0.00077	-11.1195	-11.1195	-11.1195	-11.1195	-11.1195	0.1167	-11.1195
0.45143	-19.7831				0.00109	0.00055	0.01769	0.00044	0.00017	-11.1045	-11.1045	-11.1045	-11.1045	-11.1045	0.02654	-11.1045
0.44341	-19.7831				0.00021	0.00011	0.00336	8e-05	3e-05	-11.0885	-11.0885	-11.0885	-11.0885	-11.0885	0.00504	-11.0885
0.43538	-19.7831				3e-05	2e-05	0.00053	1e-05	1e-05	-11.0735	-11.0735	-11.0735	-11.0735	-11.0735	0.0008	-11.0735
0.42735	-19.7831				0	0	7e-05	0	0	-11.0585	-11.0585	-11.0585	-11.0585	-11.0585	0.00011	-11.0585
0.41932	-19.783				0	0	1e-05	0	0	-11.0425	-11.0425	-11.0425	-11.0425	-11.0425	1e-05	-11.0425
0.41129	-19.783				0	0	0	0	0	-11.0275	-11.0275	-11.0275	-11.0275	-11.0275	0	-11.0275
0.40327	-19.783				0	0	0	0	0	-11.0125	-11.0125	-11.0125	-11.0125	-11.0125	0	-11.0125
0.39524	-19.783				0	0	0	0	0	-10.9965	-10.9965	-10.9965	-10.9965	-10.9965	0	-10.9965
0.38721	-19.783				0	0	0	0	0	-10.9815	-10.9815	-10.9815	-10.9815	-10.9815	0	-10.9815
0.37918	-19.783				0	0	0	0	0	-10.9665	-10.9665	-10.9665	-10.9665	-10.9665	0	-10.9665
0.37116	-19.783				0	0	0	0	0	-10.9505	-10.9505	-10.9505	-10.9505	-10.9505	0	-10.9505
0.36313	-19.783				0	0	0	0	0	-10.9355	-10.9355	-10.9355	-10.9355	-10.9355	0	-10.9355
0.3551	-19.783				0	0	0	0	0	-10.9205	-10.9205	-10.9205	-10.9205	-10.9205	0	-10.9205
0.34707	-19.783				0	0	0	0	0	-10.9045	-10.9045	-10.9045	-10.9045	-10.9045	0	-10.9045
0.33905	-19.783				0	0	0	0	0	-10.8895	-10.8895	-10.8895	-10.8895	-10.8895	0	-10.8895
0.33102	-19.783				0	0	0	0	0	-10.8745	-10.8745	-10.8745	-10.8745	-10.8745	0	-10.8745
0.32299	-19.783				0	0	0	0	0	-10.8585	-10.8585	-10.8585	-10.8585	-10.8585	0	-10.8585
0.31496	-19.783				0	0	0	0	0	-10.8435	-10.8435	-10.8435	-10.8435	-10.8435	0	-10.8435
0.30694	-19.783				0	0	0	0	0	-10.8285	-10.8285	-10.8285	-10.8285	-10.8285	0	-10.8285
0.29891	-19.783				0	0	0	0	0	-10.8125	-10.8125	-10.8125	-10.8125	-10.8125	0	-10.8125
0.29088	-19.783				0	0	0	0	0	-10.7975	-10.7975	-10.7975	-10.7975	-10.7975	0	-10.7975
0.28285	-19.783				1e-05	0	0	0	0	-10.7815	-10.7815	-10.7815	-10.7815	-10.7815	2e-05	-10.7815
0.27482	-19.783				0.0001	3e-05	0	2e-05	0	-10.7665	-10.7665	-10.7665	-10.7665	-10.7665	0.00021	-10.7665
0.27482	-19.783				0.00076	0.00019	1e-05	0.00016	0	-10.7515	-10.7515	-10.7515	-10.7515	-10.7515	0.00153	-10.7515
0.26535	-19.783				0.00465	0.00115	4e-05	0.001	0	-10.7355	-10.7355	-10.7355	-10.7355	-10.7355	0.00933	-10.7355
0.25587	-19.783				0.02376	0.00585	0.00019	0.00511	1e-05	-10.7205	-10.7205	-10.7205	-10.7205	-10.7205	0.04761	-10.7205
0.24639	-19.783				0.10153	0.02498	0.00083	0.02181	3e-05	-10.7055	-10.7055	-10.7055	-10.7055	-10.7055	0.2034	-10.7055
0.23692	-19.783				0.36409	0.08953	0.00303	0.07814	0.00012	-10.6895	-10.6895	-10.6895	-10.6895	-10.6895	0.7293	-10.6895
0.22744	-19.783				1.09918	0.27014	0.0093	0.23555	0.00036	-10.6745	-10.6745	-10.6745	-10.6745	-10.6745	2.201	-10.6745
0.21796	-19.7831				2.80591	0.68907	0.02414	0.60013	0.00094	-10.6595	-10.6595	-10.6595	-10.6595	-10.6595	5.616	-10.6595
0.20849	-19.7831				6.09227	1.49495	0.05332	1.29967	0.00205	-10.6435	-10.6435	-10.6435	-10.6435	-10.6435	12.19	-10.6435
0.19901	-19.7832				11.3404	2.77957	0.1009	2.41112	0.00384	-10.6285	-10.6285	-10.6285	-10.6285	-10.6285	22.66	-10.6285
0.18953	-19.7832				18.2751	4.47393	0.16504	3.86983	0.00621	-10.6135	-10.6135	-10.6135	-10.6135	-10.6135	36.48	-10.6135
0.18006	-19.7833				25.7839	6.30361	0.23545	5.43097	0.00876	-10.5975	-10.5975	-10.5975	-10.5975	-10.5975	51.4	-10.5975
0.17058	-19.7833				32.2007	7.86119	0.29565	6.74431	0.01095	-10.5825	-10.5825	-10.5825	-10.5825	-10.5825	64.09	-10.5825
0.1611	-19.7834				35.8858	8.74784	0.329	7.46637	0.01223	-10.5675	-10.5675	-10.5675	-10.5675	-10.5675	71.31	-10.5675
0.15163	-19.7835				35.7739	8.70999	0.32539	7.40027	0.01227	-10.5515	-10.5515	-10.5515	-10.5515	-10.5515	70.98	-10.5515
0.14215	-19.7835				31.7933	7.73347	0.28538	6.54207	0.01103	-10.5365	-10.5365	-10.5365	-10.5365	-10.5365	62.99	-10.5365
0.13267	-19.7836				24.9832	6.07158	0.22058	5.1178	0.00879	-10.5215	-10.5215	-10.5215	-10.5215	-10.5215	49.43	-10.5215
0.1232	-19.7837				17.1735	4.17075	0.14895	3.50703	0.00613	-10.5055	-10.5055	-10.5055	-10.5055	-10.5055	33.95	-10.5055
0.11372	-19.7837				10.221	2.48129	0.08702	2.08158	0.0037	-10.4905	-10.4905	-10.4905	-10.4905	-10.4905	20.19	-10.4905
0.10424	-19.7838				5.22167	1.26711	0.04365	1.06137	0.00191	-10.4755	-10.4755	-10.4755	-10.4755	-10.4755	10.31	-10.4755
0.09477	-19.7839				2.2734	0.55155	0.01867	0.46151	0.00084	-10.4595	-10.4595	-10.4595	-10.4595	-10.4595	4.485	-10.4595
0.08529	-19.7839				0.83918	0.20354	0.00677	0.17016	0.00031	-10.4445	-10.4445	-10.4445	-10.4445	-10.4445	1.655	-10.4445
0.07581	-19.784				0.26156	0.06342	0.00208	0.053	0.0001	-10.4295	-10.4295	-10.4295	-10.4295	-10.4295	0.5156	-10.4295
0.06634	-19.784				0.06862	0.01664	0.00054	0.0139	3e-05	-10.4135	-10.4135	-10.4135	-10.4135	-10.4135	0.1352	-10.4135
0.05686	-19.7841				0.01512	0.00366	0.00012	0.00306	1e-05	-10.3985	-10.3985	-10.3985	-10.3985	-10.3985	0.02979	-10.3985
0.04738	-19.7841				0.00279	0.00068	2e-05	0.00057	0	-10.3835	-10.3835	-10.3835	-10.3835	-10.3835	0.0055	-10.3835
0.03791	-19.7842				0.00043	0.0001	0	9e-05	0	-10.3675	-10.3675	-10.3675	-10.3675	-10.3675	0.00085	-10.3675
0.02843	-19.7842				6e-05	1e-05	0	1e-05	0	-10.3525	-10.3525	-10.3525	-10.3525	-10.3525	0.00011	-10.3525
0.01895	-19.7842				1e-05	0	0	0	0	-10.3375	-10.3375	-10.3375	-10.3375	-10.3375	1e-05	-10.3375
0.00948	-19.7842				0	0	0	0	0	-10.3215	-10.3215	-10.3215	-10.3215	-10.3215	0	-10.3215
0	-19.7842				0	0	0	0	0	-10.3065	-10.3065	-10.3065	-10.3065	-10.3065	0	-10.3065
					0	0	0	0	0	-10.2915	-10.2915	-10.2915	-10.2915	-10.2915	0	-10.2915
					0	0	0	0	0	-10.2755	-10.2755	-10.2755	-10.2755	-10.2755	0	-10.2755
#	Band-Index				0	0	0	0	0	-10.2605	-10.2605	-10.2605	-10.2605	-10.2605	0	-10.2605
0	-19.6985				0	0	0	0	0	-10.2455	-10.2455	-10.2455	-10.2455	-10.2455	0	-10.2455
0.00948	-19.6985				0	0	0	0	0	-10.2295	-10.2295	-10.2295	-10.2295	-10.2295	0	-10.2295
0.01895	-19.6985				0	0	0	0	0	-10.2145	-10.2145	-10.2145	-10.2145	-10.2145	0	-10.2145
0.02843	-19.6985				0	0	0	0	0	-10.1995	-10.1995	-10.1995	-10.1995	-10.1995	0	-10.1995
0.03791	-19.6985				0	0	0	0	0	-10.1835	-10.1835	-10.1835	-10.1835	-10.1835	0	-10.1835
0.04738	-19.6985				0	0	0	0	0	-10.1685	-10.1685	-10.1685	-10.1685	-10.1685	0	-10.1685
0.05686	-19.6985				0	0	0	0	0	-10.1535	-10.1535	-10.1535	-10.1535	-10.1535	0	-10.1535
0.06634	-19.6985				0	0	0	0	0	-10.1375	-10.1375	-10.1375	-10.1375	-10.1375	0	-10.1375
0.07581	-19.6985				0	0	0	0	0	-10.1225	-10.1225	-10.1225	-10.1225	-10.1225	0	-10.1225
0.08529	-19.6985				0	0	0	0	0	-10.1075	-10.1075	-10.1075	-10.1075	-10.1075	0	-10.1075
0.09477	-19.6985				0	0	0	0	0	-10.0915	-10.0915	-10.0915	-10.0915	-10.0915	0	-10.0915
0.10424	-19.6985				0	0	0	0	0	-10.0765	-10.0765	-10.0765	-10.0765	-10.0765	0	-10.0765
0.11372	-19.6985				0	0	0	0	0	-10.0615	-10.0615	-10.0615	-10.0615	-10.0615	0	-10.0615
0.1232	-19.6985				0	0	0	0	0	-10.0455	-10.0455	-10.0455	-10.0455	-10.0455	0	-10.0455
0.13267	-19.6985				0	0	0	0	0	-10.0305	-10.0305	-10.0305	-10.0305	-10.0305	0	-10.0305
0.14215	-19.6985				1e-05	0	0	0	0	-10.0155	-10.0155	-10.0155	-10.0155	-10.0155	2e-05	-10.0155
0.15163	-19.6985				9e-05	3e-05	0	3e-05	0	-9.99953	-9.99953	-9.99953	-9.99953	-9.99953	0.0002	-9.99953
0.1611	-19.6985				0.00067	0.00023	0	0.00019	0	-9.98453	-9.98453	-9.98453	-9.98453	-9.98453	0.00151	-9.98453
0.17058	-19.6985				0.00412	0.00143	3e-05	0.00117	0	-9.96953	-9.96953	-9.96953	-9.96953	-9.96953	0.00923	-9.96953
0.18006	-19.6985				0.02111	0.00732	0.00013	0.00601	1e-05	-9.95353	-9.95353	-9.95353	-9.95353	-9.95353	0.04733	-9.95353
0.18953	-19.6984				0.09062	0.0314	0.00056	0.02577	5e-05	-9.93853	-9.93853	-9.93853	-9.93853	-9.93853	0.2031	-9.93853
0.19901	-19.6984				0.32607	0.11296	0.00203	0.09275	0.00019	-9.92353	-9.92353	-9.92353	-9.92353	-9.92353	0.7306	-9.92353
0.20849	-19.6984				0.98597	0.34159	0.00618	0.28081	0.00057	-9.90753	-9.90753	-9.90753	-9.90753	-9.90753	2.209	-9.90753
0.21796	-19.6984				2.51259	0.87172	0.01589	0.71808	0.00145	-9.89253	-9.89253	-9.89253	-9.89253	-9.89253	5.634	-9.89253
0.22744	-19.6984				5.4193	1.88685	0.03483	1.56045	0.00311	-9.87753	-9.87753	-9.87753	-9.87753	-9.87753	12.17	-9.87753
0.23692	-19.6984				9.95085	3.49008	0.06563	2.90646	0.00573	-9.86153	-9.86153	-9.86153	-9.86153	-9.86153	22.43	-9.86153
0.24639	-19.6984				15.6913	5.57643	0.10763	4.69725	0.00916	-9.84653	-9.84653	-9.84653	-9.84653	-9.84653	35.6	-9.84653
0.25587	-19.6984				21.5081	7.81058	0.15595	6.69005	0.01289	-9.83153	-9.83153	-9.83153	-9.83153	-9.83153	49.32	-9.83153
0.26535	-19.6984				26.0233	9.75361	0.20252	8.54723	0.01622	-9.81553	-9.81553	-9.81553	-9.81553	-9.81553	60.62	-9.81553
0.27482	-19.6984				28.2652	11.0307	0.23791	9.92944	0.01841	-9.80053	-9.80053	-9.80053	-9.80053	-9.80053	67.2	-9.80053
0.27482	-19.6984				27.9252	11.3955	0.25315	10.545	0.0189	-9.78553	-9.78553	-9.78553	-9.78553	-9.78553	67.93	-9.78553
0.28285	-19.6984				25.2707	10.7505	0.24251	10.2054	0.01746	-9.76953	-9.76953	-9.76953	-9.76953	-9.76953	62.86	-9.76953
0.29088	-19.6984				21.0547	9.25169	0.20837	8.99656	0.01449	-9.75453	-9.75453	-9.75453	-9.75453	-9.75453	53.38	-9.75453
0.29891	-19.6984				16.5716	7.40709	0.16328	7.42906	0.01105	-9.73953	-9.73953	-9.73953	-9.73953	-9.73953	42.66	-9.73953
0.30694	-19.6984				13.3871	5.94808	0.12483	6.27507	0.00844	-9.72353	-9.72353	-9.72353	-9.72353	-9.72353	34.85	-9.72353
0.31496	-19.6984				12.5651	5.4189	0.10549	6.11258	0.00744	-9.70853	-9.70853	-9.70853	-9.70853	-9.70853	32.92	-9.70853
0.32299	-19.6984				13.9035	5.79951	0.10498	6.89275	0.00788	-9.69353	-9.69353	-9.69353	-9.69353	-9.69353	36.45	-9.69353
0.33102	-19.6984				15.9139	6.49939	0.11181	7.915	0.0088	-9.67753	-9.67753	-9.67753	-9.67753	-9.67753	41.62	-9.67753
0.33905	-19.6984				16.7312	6.7588	0.11233	8.30173	0.00914	-9.66253	-9.66253	-9.66253	-9.66253	-9.66253	43.64	-9.66253
0.34707	-19.6984				15.3109	6.18026	0.10067	7.61084	0.00846	-9.64753	-9.64753	-9.64753	-9.64753	-9.64753	39.94	-9.64753
0.3551	-19.6984				12.0313	4.99461	0.08321	6.16373	0.0074	-9.63153	-9.63153	-9.63153	-9.63153	-9.63153	31.82	-9.63153
0.36313	-19.6984				8.28009	3.9249	0.07659	4.87579	0.00749	-9.61653	-9.61653	-9.61653	-9.61653	-9.61653	23.43	-9.61653
0.37116	-19.6984				5.53223	3.83173	0.10311	4.82896	0.0108	-9.60153	-9.60153	-9.60153	-9.60153	-9.60153	19.47	-9.60153
0.37918	-19.6984				4.66263	5.36011	0.18511	6.8492	0.01909	-9.58553	-9.58553	-9.58553	-9.58553	-9.58553	23.17	-9.58553
0.38721	-19.6984				5.77136	8.64968	0.33561	11.1296	0.03273	-9.57053	-9.57053	-9.57053	-9.57053	-9.57053	35.1	-9.57053
0.39524	-19.6984				8.28078	13.1009	0.54366	16.9128	0.04957	-9.55553	-9.55553	-9.55553	-9.55553	-9.55553	52.62	-9.55553
0.40327	-19.6984				11.1049	17.3775	0.76391	22.4824	0.0649	-9.53953	-9.53953	-9.53953	-9.53953	-9.53953	70.06	-9.53953
0.41129	-19.6984				12.9796	19.8897	0.92521	25.7709	0.07327	-9.52453	-9.52453	-9.52453	-9.52453	-9.52453	80.64	-9.52453
0.41932	-19.6984				13.0132	19.5821	0.96338	25.4115	0.07131	-9.50953	-9.50953	-9.50953	-9.50953	-9.50953	79.8	-9.50953
0.42735	-19.6984				11.1476	16.5837	0.86023	21.5395	0.05988	-9.49353	-9.49353	-9.49353	-9.49353	-9.49353	67.8	-9.49353
0.43538	-19.6984				8.14845	12.066	0.65712	15.6839	0.04341	-9.47853	-9.47853	-9.47853	-9.47853	-9.47853	49.41	-9.47853
0.44341	-19.6984				5.09012	7.57853	0.43108	9.84804	0.02755	-9.46253	-9.46253	-9.46253	-9.46253	-9.46253	31	-9.46253
0.45143	-19.6984				2.77205	4.27337	0.2529	5.53348	0.01688	-9.44753	-9.44753	-9.44753	-9.44753	-9.44753	17.32	-9.44753
0.45946	-19.6984				1.48699	2.66367	0.16329	3.39593	0.01418	-9.43253	-9.43253	-9.43253	-9.43253	-9.43253	10.38	-9.43253
0.46749	-19.6984				1.16502	2.81629	0.17618	3.49635	0.02106	-9.41653	-9.41653	-9.41653	-9.41653	-9.41653	10.26	-9.41653
0.47552	-19.6984				1.60009	4.57544	0.28811	5.61338	0.0378	-9.40153	-9.40153	-9.40153	-9.40153	-9.40153	16.14	-9.40153
0.48354	-19.6984				2.51775	7.47744	0.47307	9.1524	0.06142	-9.38653	-9.38653	-9.38653	-9.38653	-9.38653	26.21	-9.38653
0.49157	-19.6984				3.5277	10.5457	0.67065	12.9023	0.08433	-9.37053	-9.37053	-9.37053	-9.37053	-9.37053	36.93	-9.37053
0.4996	-19.6984				4.1658	12.4708	0.7972	15.2571	0.09671	-9.35553	-9.35553	-9.35553	-9.35553	-9.35553	43.66	-9.35553
0.50763	-19.6984				4.10845	12.3029	0.79089	15.0548	0.09242	-9.34053	-9.34053	-9.34053	-9.34053	-9.34053	43.07	-9.34053
0.50763	-19.6984				3.3792	10.1227	0.6542	12.3859	0.07361	-9.32453	-9.32453	-9.32453	-9.32453	-9.32453	35.43	-9.32453
0.5171	-19.6984				2.3176	6.94265	0.45121	8.49867	0.04886	-9.30953	-9.30953	-9.30953	-9.30953	-9.30953	24.31	-9.30953
0.52658	-19.6984				1.32549	3.97134	0.25939	4.86146	0.02703	-9.29453	-9.29453	-9.29453	-9.29453	-9.29453	13.9	-9.29453
0.53606	-19.6984				0.63215	1.89412	0.12436	2.31809	0.01246	-9.27853	-9.27853	-9.27853	-9.27853	-9.27853	6.631	-9.27853
0.54553	-19.6984				0.25134	0.75299	0.0497	0.92207	0.00479	-9.26353	-9.26353	-9.26353	-9.26353	-9.26353	2.637	-9.26353
0.55501	-19.6984				0.08333	0.24972	0.01657	0.30578	0.00153	-9.24853	-9.24853	-9.24853	-9.24853	-9.24853	0.8743	-9.24853
0.56449	-19.6984				0.02304	0.06903	0.0046	0.08454	0.00041	-9.23253	-9.23253	-9.23253	-9.23253	-9.23253	0.2417	-9.23253
0.57396	-19.6984				0.00531	0.01591	0.00107	0.01949	9e-05	-9.21753	-9.21753	-9.21753	-9.21753	-9.21753	0.0557	-9.21753
0.58344	-19.6984				0.00102	0.00306	0.00021	0.00374	2e-05	-9.20253	-9.20253	-9.20253	-9.20253	-9.20253	0.0107	-9.20253
0.59292	-19.6984				0.00016	0.00049	3e-05	0.0006	0	-9.18653	-9.18653	-9.18653	-9.18653	-9.18653	0.00171	-9.18653
0.60239	-19.6985				2e-05	7e-05	0	8e-05	0	-9.17153	-9.17153	-9.17153	-9.17153	-9.17153	0.00023	-9.17153
0.61187	-19.6985				0	1e-05	0	1e-05	0	-9.15653	-9.15653	-9.15653	-9.15653	-9.15653	3e-05	-9.15653
0.62135	-19.6985				0	0	0	0	0	-9.14053	-9.14053	-9.14053	-9.14053	-9.14053	0	-9.14053
0.63082	-19.6985				0	0	0	0	0	-9.12553	-9.12553	-9.12553	-9.12553	-9.12553	0	-9.12553
0.6403	-19.6985				0	0	0	0	0	-9.11053	-9.11053	-9.11053	-9.11053	-9.11053	0	-9.11053
0.64978	-19.6985				0	0	0	0	0	-9.09453	-9.09453	-9.09453	-9.09453	-9.09453	0	-9.09453
0.65925	-19.6985				0	0	0	0	0	-9.07953	-9.07953	-9.07953	-9.07953	-9.07953	0	-9.07953
0.66873	-19.6985				0	0	0	0	0	-9.06453	-9.06453	-9.06453	-9.06453	-9.06453	0	-9.06453
0.67821	-19.6985				0	0	0	0	0	-9.04853	-9.04853	-9.04853	-9.04853	-9.04853	0	-9.04853
0.68768	-19.6985				0	0	0	0	0	-9.03353	-9.03353	-9.03353	-9.03353	-9.03353	0	-9.03353
0.69716	-19.6985				0	0	0	0	0	-9.01853	-9.01853	-9.01853	-9.01853	-9.01853	0	-9.01853
0.70664	-19.6985				0	0	0	0	0	-9.00253	-9.00253	-9.00253	-9.00253	-9.00253	0	-9.00253
0.71611	-19.6985				0	0	0	0	0	-8.98753	-8.98753	-8.98753	-8.98753	-8.98753	0	-8.98753
0.72559	-19.6985				0	0	0	0	0	-8.97253	-8.97253	-8.97253	-8.97253	-8.97253	0	-8.97253
0.73507	-19.6985				0	0	0	0	0	-8.95653	-8.95653	-8.95653	-8.95653	-8.95653	1e-05	-8.95653
0.74454	-19.6985				2e-05	1e-05	0	1e-05	0	-8.94153	-8.94153	-8.94153	-8.94153	-8.94153	6e-05	-8.94153
0.75402	-19.6985				0.00018	0.0001	0	7e-05	0	-8.92653	-8.92653	-8.92653	-8.92653	-8.92653	0.0005	-8.92653
0.7635	-19.6985				0.00123	0.00068	0	0.0005	0	-8.91053	-8.91053	-8.91053	-8.91053	-8.91053	0.00333	-8.91053
0.77297	-19.6985				0.00694	0.00381	3e-05	0.0028	1e-05	-8.89553	-8.89553	-8.89553	-8.89553	-8.89553	0.01871	-8.89553
0.78245	-19.6985				0.0328	0.01797	0.00013	0.01322	3e-05	-8.88053	-8.88053	-8.88053	-8.88053	-8.88053	0.08838	-8.88053
0.78245	-19.6985				0.13057	0.07145	0.00054	0.05258	0.00012	-8.86453	-8.86453	-8.86453	-8.86453	-8.86453	0.3515	-8.86453
0.79048	-19.6985				0.43924	0.23993	0.00183	0.1767	0.0004	-8.84953	-8.84953	-8.84953	-8.84953	-8.84953	1.181	-8.84953
0.79851	-19.6985				1.254	0.68329	0.00527	0.50362	0.00115	-8.83453	-8.83453	-8.83453	-8.83453	-8.83453	3.369	-8.83453
0.80653	-19.6985				3.05346	1.65867	0.01299	1.22341	0.00284	-8.81853	-8.81853	-8.81853	-8.81853	-8.81853	8.189	-8.81853
0.81456	-19.6985				6.37578	3.44939	0.02744	2.5468	0.00605	-8.80353	-8.80353	-8.80353	-8.80353	-8.80353	17.06	-8.80353
0.82259	-19.6985				11.4832	6.181	0.05	4.56718	0.01115	-8.78853	-8.78853	-8.78853	-8.78853	-8.78853	30.65	-8.78853
0.83062	-19.6985				17.9291	9.59137	0.07895	7.09694	0.0179	-8.77253	-8.77253	-8.77253	-8.77253	-8.77253	47.7	-8.77253
0.83864	-19.6985				24.3592	12.9399	0.10836	9.5814	0.0251	-8.75753	-8.75753	-8.75753	-8.75753	-8.75753	64.56	-8.75753
0.84667	-19.6985				28.8407	15.2056	0.12941	11.2701	0.03077	-8.74253	-8.74253	-8.74253	-8.74253	-8.74253	76.14	-8.74253
0.8547	-19.6985				29.7256	15.5508	0.13435	11.5399	0.0329	-8.72653	-8.72653	-8.72653	-8.72653	-8.72653	78.17	-8.72653
0.86273	-19.6985				26.5875	13.8061	0.12089	10.257	0.03054	-8.71153	-8.71153	-8.71153	-8.71153	-8.71153	69.65	-8.71153
0.87076	-19.6985				20.5327	10.5916	0.09389	7.87861	0.02445	-8.69653	-8.69653	-8.69653	-8.69653	-8.69653	53.61	-8.69653
0.87878	-19.6985				13.6172	6.98414	0.06261	5.20114	0.01677	-8.68053	-8.68053	-8.68053	-8.68053	-8.68053	35.45	-8.68053
0.88681	-19.6985				7.7138	3.93777	0.03567	2.93624	0.00981	-8.66553	-8.66553	-8.66553	-8.66553	-8.66553	20.04	-8.66553
0.89484	-19.6985				3.7142	1.88883	0.01728	1.41031	0.00486	-8.65053	-8.65053	-8.65053	-8.65053	-8.65053	9.629	-8.65053
0.90287	-19.6985				1.51369	0.7675	0.00709	0.57386	0.00203	-8.63453	-8.63453	-8.63453	-8.63453	-8.63453	3.919	-8.63453
0.91089	-19.6985				0.52042	0.26325	0.00246	0.19706	0.00072	-8.61953	-8.61953	-8.61953	-8.61953	-8.61953	1.346	-8.61953
0.91892	-19.6985				0.1505	0.07601	0.00072	0.05696	0.00021	-8.60453	-8.60453	-8.60453	-8.60453	-8.60453	0.3889	-8.60453
0.92695	-19.6985				0.03654	0.01843	0.00018	0.01383	5e-05	-8.58853	-8.58853	-8.58853	-8.58853	-8.58853	0.09438	-8.58853
0.93498	-19.6985				0.00748	0.00378	4e-05	0.00285	1e-05	-8.57353	-8.57353	-8.57353	-8.57353	-8.57353	0.01933	-8.57353
0.943	-19.6985				0.00162	0.00089	1e-05	0.00072	0	-8.55853	-8.55853	-8.55853	-8.55853	-8.55853	0.00441	-8.55853
0.95103	-19.6985				0.0025	0.00175	1e-05	0.00165	0	-8.54253	-8.54253	-8.54253	-8.54253	-8.54253	0.0079	-8.54253
0.95906	-19.6985				0.01257	0.00897	5e-05	0.00858	2e-05	-8.52753	-8.52753	-8.52753	-8.52753	-8.52753	0.04024	-8.52753
0.96709	-19.6985				0.05652	0.04033	0.00023	0.03861	9e-05	-8.51253	-8.51253	-8.51253	-8.51253	-8.51253	0.1809	-8.51253
0.97511	-19.6985				0.21211	0.15134	0.00089	0.14491	0.00034	-8.49653	-8.49653	-8.49653	-8.49653	-8.49653	0.679	-8.49653
0.98314	-19.6985				0.66382	0.47365	0.00282	0.45354	0.0011	-8.48153	-8.48153	-8.48153	-8.48153	-8.48153	2.125	-8.48153
0.99117	-19.6985				1.73352	1.23687	0.00749	1.18461	0.00296	-8.46653	-8.46653	-8.46653	-8.46653	-8.46653	5.549	-8.46653
0.9992	-19.6985				3.78127	2.69739	0.01665	2.58391	0.00662	-8.45053	-8.45053	-8.45053	-8.45053	-8.45053	12.1	-8.45053
1.00723	-19.6985				6.90352	4.92368	0.03097	4.71715	0.0124	-8.43553	-8.43553	-8.43553	-8.43553	-8.43553	22.09	-8.43553
1.01525	-19.6985				10.5986	7.55381	0.04839	7.23942	0.01947	-8.42053	-8.42053	-8.42053	-8.42053	-8.42053	33.9	-8.42053
					13.8228	9.83661	0.06406	9.43469	0.02576	-8.40453	-8.40453	-8.40453	-8.40453	-8.40453	44.16	-8.40453
					15.6526	11.0997	0.07308	10.661	0.02905	-8.38953	-8.38953	-8.38953	-8.38953	-8.38953	49.89	-8.38953
#	Band-Index				16.042	11.2937	0.07438	10.8831	0.02859	-8.37453	-8.37453	-8.37453	-8.37453	-8.37453	50.89	-8.37453
1.01525	-19.6905				15.8156	11.0032	0.07126	10.6535	0.02556	-8.35853	-8.35853	-8.35853	-8.35853	-8.35853	49.79	-8.35853
1.00723	-19.6905				15.7604	10.8073	0.0678	10.5234	0.02186	-8.34353	-8.34353	-8.34353	-8.34353	-8.34353	49.16	-8.34353
0.9992	-19.6905				15.784	10.6831	0.06479	10.4511	0.01854	-8.32853	-8.32853	-8.32853	-8.32853	-8.32853	48.83	-8.32853
0.99117	-19.6905				15.0561	10.0984	0.05969	9.90492	0.0154	-8.31253	-8.31253	-8.31253	-8.31253	-8.31253	46.31	-8.31253
0.98314	-19.6905				12.9488	8.63371	0.05018	8.48027	0.01197	-8.29753	-8.29753	-8.29753	-8.29753	-8.29753	39.68	-8.29753
0.97511	-19.6905				9.69863	6.43923	0.037	6.32803	0.00832	-8.28253	-8.28253	-8.28253	-8.28253	-8.28253	29.64	-8.28253
0.96709	-19.6905				6.21741	4.1141	0.02342	4.04502	0.00502	-8.26653	-8.26653	-8.26653	-8.26653	-8.26653	18.96	-8.26653
0.95906	-19.6905				3.38179	2.2319	0.0126	2.19418	0.0026	-8.25153	-8.25153	-8.25153	-8.25153	-8.25153	10.3	-8.25153
0.95103	-19.6905				1.55417	1.02338	0.00573	1.00607	0.00114	-8.23653	-8.23653	-8.23653	-8.23653	-8.23653	4.725	-8.23653
0.943	-19.6905				0.60173	0.39545	0.0022	0.38869	0.00042	-8.22053	-8.22053	-8.22053	-8.22053	-8.22053	1.827	-8.22053
0.93498	-19.6905				0.19589	0.1285	0.00071	0.12628	0.00013	-8.20553	-8.20553	-8.20553	-8.20553	-8.20553	0.5941	-8.20553
0.92695	-19.6905				0.05352	0.03506	0.00019	0.03445	4e-05	-8.19053	-8.19053	-8.19053	-8.19053	-8.19053	0.1622	-8.19053
0.91892	-19.6905				0.01226	0.00802	4e-05	0.00788	1e-05	-8.17453	-8.17453	-8.17453	-8.17453	-8.17453	0.03712	-8.17453
0.91089	-19.6905				0.00235	0.00154	1e-05	0.00151	0	-8.15953	-8.15953	-8.15953	-8.15953	-8.15953	0.00711	-8.15953
0.90287	-19.6905				0.00038	0.00025	0	0.00024	0	-8.14453	-8.14453	-8.14453	-8.14453	-8.14453	0.00114	-8.14453
0.89484	-19.6905				5e-05	3e-05	0	3e-05	0	-8.12853	-8.12853	-8.12853	-8.12853	-8.12853	0.00015	-8.12853
0.88681	-19.6905				1e-05	0	0	0	0	-8.11353	-8.11353	-8.11353	-8.11353	-8.11353	2e-05	-8.11353
0.87878	-19.6905				0	0	0	0	0	-8.09753	-8.09753	-8.09753	-8.09753	-8.09753	0	-8.09753
0.87076	-19.6905				0	0	0	0	0	-8.08253	-8.08253	-8.08253	-8.08253	-8.08253	0	-8.08253
0.86273	-19.6905				0	0	0	0	0	-8.06753	-8.06753	-8.06753	-8.06753	-8.06753	0	-8.06753
0.8547	-19.6905				0	0	0	0	0	-8.05153	-8.05153	-8.05153	-8.05153	-8.05153	0	-8.05153
0.84667	-19.6905				0	0	0	0	0	-8.03653	-8.03653	-8.03653	-8.03653	-8.03653	0	-8.03653
0.83864	-19.6905				0	0	0	0	0	-8.02153	-8.02153	-8.02153	-8.02153	-8.02153	0	-8.02153
0.83062	-19.6905				0	0	0	0	0	-8.00553	-8.00553	-8.00553	-8.00553	-8.00553	0	-8.00553
0.82259	-19.6905				0	0	0	0	0	-7.99053	-7.99053	-7.99053	-7.99053	-7.99053	0	-7.99053
0.81456	-19.6905				0	0	0	0	0	-7.97553	-7.97553	-7.97553	-7.97553	-7.97553	0	-7.97553
0.80653	-19.6905				0	0	0	0	0	-7.95953	-7.95953	-7.95953	-7.95953	-7.95953	0	-7.95953
0.79851	-19.6905				0	0	0	0	0	-7.94453	-7.94453	-7.94453	-7.94453	-7.94453	0	-7.94453
0.79048	-19.6905				0	0	0	0	0	-7.92953	-7.92953	-7.92953	-7.92953	-7.92953	0	-7.92953
0.78245	-19.6905				0	0	0	0	0	-7.91353	-7.91353	-7.91353	-7.91353	-7.91353	0	-7.91353
0.78245	-19.6905				0	0	0	0	0	-7.89853	-7.89853	-7.89853	-7.89853	-7.89853	0	-7.89853
0.77297	-19.6905				1e-05	1e-05	0	1e-05	0	-7.88353	-7.88353	-7.88353	-7.88353	-7.88353	4e-05	-7.88353
0.7635	-19.6905				0.00011	5e-05	0	8e-05	1e-05	-7.86753	-7.86753	-7.86753	-7.86753	-7.86753	0.00034	-7.86753
0.75402	-19.6905				0.00079	0.00035	1e-05	0.00053	5e-05	-7.85253	-7.85253	-7.85253	-7.85253	-7.85253	0.00239	-7.85253
0.74454	-19.6905				0.00462	0.00203	6e-05	0.0031	0.00029	-7.83753	-7.83753	-7.83753	-7.83753	-7.83753	0.014	-7.83753
0.73507	-19.6905				0.02261	0.00996	0.00031	0.0152	0.00144	-7.82153	-7.82153	-7.82153	-7.82153	-7.82153	0.06855	-7.82153
0.72559	-19.6905				0.09259	0.04075	0.00126	0.06224	0.00593	-7.80653	-7.80653	-7.80653	-7.80653	-7.80653	0.2807	-7.80653
0.71611	-19.6905				0.31749	0.13967	0.00431	0.21338	0.02041	-7.79153	-7.79153	-7.79153	-7.79153	-7.79153	0.9623	-7.79153
0.70664	-19.6905				0.91304	0.40139	0.01239	0.61334	0.05896	-7.77553	-7.77553	-7.77553	-7.77553	-7.77553	2.767	-7.77553
0.69716	-19.6905				2.20533	0.96864	0.02992	1.48098	0.14309	-7.76053	-7.76053	-7.76053	-7.76053	-7.76053	6.68	-7.76053
0.68768	-19.6905				4.48116	1.96672	0.06081	3.00785	0.29213	-7.74553	-7.74553	-7.74553	-7.74553	-7.74553	13.57	-7.74553
0.67821	-19.6905				7.67327	3.36448	0.10416	5.14961	0.50306	-7.72953	-7.72953	-7.72953	-7.72953	-7.72953	23.23	-7.72953
0.66873	-19.6906				11.0929	4.85781	0.15075	7.43906	0.73379	-7.71453	-7.71453	-7.71453	-7.71453	-7.71453	33.56	-7.71453
0.65925	-19.6906				13.5554	5.93088	0.18562	9.08958	0.91872	-7.69953	-7.69953	-7.69953	-7.69953	-7.69953	41.03	-7.69953
0.64978	-19.6906				14.033	6.13464	0.19808	9.41086	1.02691	-7.68353	-7.68353	-7.68353	-7.68353	-7.68353	42.56	-7.68353
0.6403	-19.6906				12.3536	5.40101	0.19372	8.2995	1.13631	-7.66853	-7.66853	-7.66853	-7.66853	-7.66853	37.79	-7.66853
0.63082	-19.6906				9.35923	4.10564	0.19806	6.33978	1.46294	-7.65353	-7.65353	-7.65353	-7.65353	-7.65353	29.52	-7.65353
0.62135	-19.6906				6.35084	2.82548	0.24608	4.42366	2.29648	-7.63753	-7.63753	-7.63753	-7.63753	-7.63753	22	-7.63753
0.61187	-19.6906				4.34163	2.01016	0.36273	3.25173	3.83964	-7.62253	-7.62253	-7.62253	-7.62253	-7.62253	18.5	-7.62253
0.60239	-19.6906				3.69805	1.82496	0.54588	3.09091	6.04371	-7.60753	-7.60753	-7.60753	-7.60753	-7.60753	20.09	-7.60753
0.59292	-19.6907				4.27523	2.21076	0.76534	3.85832	8.57738	-7.59153	-7.59153	-7.59153	-7.59153	-7.59153	25.91	-7.59153
0.58344	-19.6907				5.71444	3.00831	0.98207	5.30761	10.9975	-7.57653	-7.57653	-7.57653	-7.57653	-7.57653	34.34	-7.57653
0.57396	-19.6907				7.5602	4.00045	1.17345	7.08472	13.0135	-7.56153	-7.56153	-7.56153	-7.56153	-7.56153	43.54	-7.56153
0.56449	-19.6907				9.22498	4.88815	1.34341	8.67055	14.5863	-7.54553	-7.54553	-7.54553	-7.54553	-7.54553	51.49	-7.54553
0.55501	-19.6907				10.0587	5.32952	1.51173	9.46231	15.7997	-7.53053	-7.53053	-7.53053	-7.53053	-7.53053	56.04	-7.53053
0.54553	-19.6907				9.64755	5.10792	1.69601	9.07383	16.7066	-7.51553	-7.51553	-7.51553	-7.51553	-7.51553	55.83	-7.51553
0.53606	-19.6907				8.11259	4.29057	1.89806	7.61858	17.2691	-7.49953	-7.49953	-7.49953	-7.49953	-7.49953	51.26	-7.49953
0.52658	-19.6907				6.04898	3.19343	2.09189	5.65766	17.3846	-7.48453	-7.48453	-7.48453	-7.48453	-7.48453	44.28	-7.48453
0.5171	-19.6907				4.11643	2.1657	2.22464	3.82082	16.9	-7.46953	-7.46953	-7.46953	-7.46953	-7.46953	36.99	-7.46953
0.50763	-19.6907				2.67414	1.39864	2.24611	2.44934	15.7345	-7.45353	-7.45353	-7.45353	-7.45353	-7.45353	30.51	-7.45353
0.50763	-19.6907				1.73909	0.90074	2.17062	1.56079	14.1522	-7.43853	-7.43853	-7.43853	-7.43853	-7.43853	25.24	-7.43853
0.4996	-19.6907				1.16658	0.59438	2.11106	1.01652	12.8961	-7.42353	-7.42353	-7.42353	-7.42353	-7.42353	21.66	-7.42353
0.49157	-19.6907				0.82552	0.40912	2.21013	0.68614	12.7884	-7.40753	-7.40753	-7.40753	-7.40753	-7.40753	20.44	-7.40753
0.48354	-19.6907				0.63735	0.30352	2.49915	0.49448	13.9761	-7.39253	-7.39253	-7.39253	-7.39253	-7.39253	21.51	-7.39253
0.47552	-19.6907				0.54158	0.24748	2.81298	0.39073	15.4859	-7.37753	-7.37753	-7.37753	-7.37753	-7.37753	23.31	-7.37753
0.46749	-19.6907				0.47521	0.21101	2.88548	0.32566	15.7841	-7.36153	-7.36153	-7.36153	-7.36153	-7.36153	23.51	-7.36153
0.45946	-19.6907				0.39311	0.17189	2.56054	0.26222	13.9701	-7.34653	-7.34653	-7.34653	-7.34653	-7.34653	20.72	-7.34653
0.45143	-19.6907				0.29161	0.12639	1.92	0.19041	10.4629	-7.33153	-7.33153	-7.33153	-7.33153	-7.33153	15.51	-7.33153
0.44341	-19.6907				0.20755	0.0887	1.2053	0.12544	6.56347	-7.31553	-7.31553	-7.31553	-7.31553	-7.31553	9.783	-7.31553
0.43538	-19.6907				0.21146	0.08706	0.63136	0.09519	3.43495	-7.30053	-7.30053	-7.30053	-7.30053	-7.30053	5.358	-7.30053
0.42735	-19.6907				0.42493	0.16963	0.27621	0.13751	1.49917	-7.28553	-7.28553	-7.28553	-7.28553	-7.28553	3.11	-7.28553
0.41932	-19.6907				1.05236	0.41686	0.10273	0.30902	0.55096	-7.26953	-7.26953	-7.26953	-7.26953	-7.26953	3.218	-7.26953
0.41129	-19.6907				2.35406	0.93106	0.03664	0.6802	0.18278	-7.25453	-7.25453	-7.25453	-7.25453	-7.25453	5.708	-7.25453
0.40327	-19.6907				4.4894	1.77504	0.01992	1.2934	0.07806	-7.23953	-7.23953	-7.23953	-7.23953	-7.23953	10.5	-7.23953
0.39524	-19.6907				7.29534	2.88432	0.02147	2.09793	0.069	-7.22353	-7.22353	-7.22353	-7.22353	-7.22353	16.96	-7.22353
0.38721	-19.6907				10.225	4.04363	0.02772	2.93197	0.08526	-7.20853	-7.20853	-7.20853	-7.20853	-7.20853	23.74	-7.20853
0.37918	-19.6907				12.6073	4.98934	0.03306	3.59962	0.09976	-7.19353	-7.19353	-7.19353	-7.19353	-7.19353	29.22	-7.19353
0.37116	-19.6907				14.0032	5.54897	0.0354	3.97336	0.10299	-7.17753	-7.17753	-7.17753	-7.17753	-7.17753	32.38	-7.17753
0.36313	-19.6907				14.2961	5.67366	0.03456	4.02671	0.09458	-7.16253	-7.16253	-7.16253	-7.16253	-7.16253	32.97	-7.16253
0.3551	-19.6907				13.4905	5.36126	0.03109	3.77075	0.07854	-7.14753	-7.14753	-7.14753	-7.14753	-7.14753	31.03	-7.14753
0.34707	-19.6907				11.6219	4.6229	0.02563	3.22929	0.05959	-7.13153	-7.13153	-7.13153	-7.13153	-7.13153	26.67	-7.13153
0.33905	-19.6907				8.93561	3.5561	0.019	2.47273	0.04113	-7.11653	-7.11653	-7.11653	-7.11653	-7.11653	20.47	-7.11653
0.33102	-19.6907				5.99478	2.38543	0.01239	1.65322	0.02543	-7.10153	-7.10153	-7.10153	-7.10153	-7.10153	13.72	-7.10153
0.32299	-19.6907				3.44994	1.37231	0.00697	0.94939	0.01381	-7.08553	-7.08553	-7.08553	-7.08553	-7.08553	7.888	-7.08553
0.31496	-19.6907				1.68472	0.66986	0.00334	0.46307	0.00648	-7.07053	-7.07053	-7.07053	-7.07053	-7.07053	3.849	-7.07053
0.30694	-19.6907				0.69337	0.27552	0.00136	0.19035	0.00259	-7.05553	-7.05553	-7.05553	-7.05553	-7.05553	1.583	-7.05553
0.29891	-19.6907				0.23958	0.09516	0.00046	0.06572	0.00088	-7.03953	-7.03953	-7.03953	-7.03953	-7.03953	0.5469	-7.03953
0.29088	-19.6907				0.06934	0.02753	0.00013	0.01901	0.00025	-7.02453	-7.02453	-7.02453	-7.02453	-7.02453	0.1582	-7.02453
0.28285	-19.6907				0.01685	0.00669	3e-05	0.00461	6e-05	-7.00953	-7.00953	-7.00953	-7.00953	-7.00953	0.03843	-7.00953
0.27482	-19.6907				0.00387	0.00157	1e-05	0.00101	1e-05	-6.99353	-6.99353	-6.99353	-6.99353	-6.99353	0.00883	-6.99353
0.27482	-19.6907				0.0036	0.00167	1e-05	0.00068	1e-05	-6.97853	-6.97853	-6.97853	-6.97853	-6.97853	0.0083	-6.97853
0.26535	-19.6907				0.01635	0.00782	5e-05	0.00292	6e-05	-6.96353	-6.96353	-6.96353	-6.96353	-6.96353	0.03783	-6.96353
0.25587	-19.6907				0.07299	0.03503	0.00022	0.01338	0.00028	-6.94753	-6.94753	-6.94753	-6.94753	-6.94753	0.1694	-6.94753
0.24639	-19.6907				0.27372	0.13166	0.0008	0.05156	0.001	-6.93253	-6.93253	-6.93253	-6.93253	-6.93253	0.6369	-6.93253
0.23692	-19.6907				0.85877	0.41402	0.00243	0.16608	0.00303	-6.91753	-6.91753	-6.91753	-6.91753	-6.91753	2.004	-6.91753
0.22744	-19.6907				2.25584	1.08999	0.00621	0.44715	0.00769	-6.90153	-6.90153	-6.90153	-6.90153	-6.90153	5.277	-6.90153
0.21796	-19.6907				4.96931	2.40646	0.01337	1.00758	0.01644	-6.88653	-6.88653	-6.88653	-6.88653	-6.88653	11.66	-6.88653
0.20849	-19.6907				9.21087	4.47196	0.02443	1.9061	0.02972	-6.87153	-6.87153	-6.87153	-6.87153	-6.87153	21.67	-6.87153
0.19901	-19.6907				14.4545	7.04241	0.03842	3.04431	0.04608	-6.85553	-6.85553	-6.85553	-6.85553	-6.85553	34.12	-6.85553
0.18953	-19.6906				19.4348	9.52112	0.05325	4.14987	0.06259	-6.84053	-6.84053	-6.84053	-6.84053	-6.84053	46.1	-6.84053
0.18006	-19.6906				22.8816	11.3059	0.0674	4.92008	0.07714	-6.82553	-6.82553	-6.82553	-6.82553	-6.82553	54.65	-6.82553
0.17058	-19.6906				24.417	12.2289	0.081	5.23465	0.08994	-6.80953	-6.80953	-6.80953	-6.80953	-6.80953	58.9	-6.80953
0.1611	-19.6906				24.7018	12.5898	0.09471	5.20653	0.1022	-6.79453	-6.79453	-6.79453	-6.79453	-6.79453	60.31	-6.79453
0.15163	-19.6906				24.6105	12.7558	0.10736	5.01149	0.11293	-6.77853	-6.77853	-6.77853	-6.77853	-6.77853	60.72	-6.77853
0.14215	-19.6906				24.4414	12.7912	0.11556	4.71668	0.11828	-6.76353	-6.76353	-6.76353	-6.76353	-6.76353	60.55	-6.76353
0.13267	-19.6906				23.8548	12.4688	0.11599	4.27445	0.11454	-6.74853	-6.74853	-6.74853	-6.74853	-6.74853	58.82	-6.74853
0.1232	-19.6906				22.4251	11.5786	0.10774	3.64836	0.10138	-6.73253	-6.73253	-6.73253	-6.73253	-6.73253	54.59	-6.73253
0.11372	-19.6906				20.1398	10.1722	0.0929	2.9113	0.08244	-6.71753	-6.71753	-6.71753	-6.71753	-6.71753	48.09	-6.71753
0.10424	-19.6905				17.5025	8.57375	0.07539	2.21903	0.06292	-6.70253	-6.70253	-6.70253	-6.70253	-6.70253	40.83	-6.70253
0.09477	-19.6905				15.3519	7.24464	0.05931	1.71963	0.04683	-6.68653	-6.68653	-6.68653	-6.68653	-6.68653	34.95	-6.68653
0.08529	-19.6905				14.4082	6.54687	0.04752	1.47987	0.03594	-6.67153	-6.67153	-6.67153	-6.67153	-6.67153	32.11	-6.67153
0.07581	-19.6905				14.842	6.55067	0.04076	1.46472	0.02974	-6.65653	-6.65653	-6.65653	-6.65653	-6.65653	32.59	-6.65653
0.06634	-19.6905				16.09	6.98608	0.03766	1.56441	0.02637	-6.64053	-6.64053	-6.64053	-6.64053	-6.64053	35.04	-6.64053
0.05686	-19.6905				17.0783	7.35937	0.03572	1.64452	0.02375	-6.62553	-6.62553	-6.62553	-6.62553	-6.62553	37.03	-6.62553
0.04738	-19.6905				16.755	7.20438	0.03267	1.59914	0.02051	-6.61053	-6.61053	-6.61053	-6.61053	-6.61053	36.26	-6.61053
0.03791	-19.6905				14.7184	6.35856	0.02771	1.3987	0.01647	-6.59453	-6.59453	-6.59453	-6.59453	-6.59453	31.89	-6.59453
0.02843	-19.6905				11.5214	5.09561	0.02193	1.10861	0.01254	-6.57953	-6.57953	-6.57953	-6.57953	-6.57953	25.22	-6.57953
0.01895	-19.6905				8.37479	4.00268	0.01777	0.85754	0.01019	-6.56453	-6.56453	-6.56453	-6.56453	-6.56453	19.01	-6.56453
0.00948	-19.6905				6.41785	3.63158	0.01748	0.76182	0.01054	-6.54853	-6.54853	-6.54853	-6.54853	-6.54853	15.86	-6.54853
0	-19.6905				6.0489	4.14039	0.02146	0.85352	0.0136	-6.53353	-6.53353	-6.53353	-6.53353	-6.53353	16.58	-6.53353
					6.74147	5.14547	0.02757	1.05179	0.01785	-6.51853	-6.51853	-6.51853	-6.51853	-6.51853	19.69	-6.51853
					7.43999	5.92335	0.03203	1.20647	0.02086	-6.50253	-6.50253	-6.50253	-6.50253	-6.50253	22.27	-6.50253
#	Band-Index				7.2588	5.86891	0.03176	1.19302	0.02068	-6.48753	-6.48753	-6.48753	-6.48753	-6.48753	21.92	-6.48753
0	-16.1649				6.00137	4.88849	0.02641	0.99243	0.01717	-6.47253	-6.47253	-6.47253	-6.47253	-6.47253	18.19	-6.47253
0.00948	-16.1649				4.15251	3.39983	0.01832	0.68925	0.01189	-6.45653	-6.45653	-6.45653	-6.45653	-6.45653	12.62	-6.45653
0.01895	-16.1649				2.39748	1.9713	0.0106	0.39915	0.00685	-6.44153	-6.44153	-6.44153	-6.44153	-6.44153	7.299	-6.44153
0.02843	-16.165				1.159	0.95583	0.00512	0.19358	0.0033	-6.42653	-6.42653	-6.42653	-6.42653	-6.42653	3.532	-6.42653
0.03791	-16.165				0.49215	0.4032	0.00215	0.08268	0.00133	-6.41053	-6.41053	-6.41053	-6.41053	-6.41053	1.493	-6.41053
0.04738	-16.1651				0.26865	0.20536	0.00107	0.04606	0.0005	-6.39553	-6.39553	-6.39553	-6.39553	-6.39553	0.7811	-6.39553
0.05686	-16.1652				0.4	0.27646	0.0014	0.07011	0.00034	-6.38053	-6.38053	-6.38053	-6.38053	-6.38053	1.096	-6.38053
0.06634	-16.1653				0.94656	0.63973	0.00322	0.16635	0.00063	-6.36453	-6.36453	-6.36453	-6.36453	-6.36453	2.56	-6.36453
0.07581	-16.1654				2.08317	1.4053	0.00706	0.36554	0.00145	-6.34953	-6.34953	-6.34953	-6.34953	-6.34953	5.623	-6.34953
0.08529	-16.1655				3.94784	2.66469	0.01338	0.69067	0.003	-6.33453	-6.33453	-6.33453	-6.33453	-6.33453	10.65	-6.33453
0.09477	-16.1657				6.4502	4.35841	0.02186	1.1236	0.00543	-6.31853	-6.31853	-6.31853	-6.31853	-6.31853	17.39	-6.31853
0.10424	-16.1658				9.1896	6.2185	0.03114	1.59161	0.00866	-6.30353	-6.30353	-6.30353	-6.30353	-6.30353	24.75	-6.30353
0.11372	-16.166				11.5627	7.84159	0.03919	1.98773	0.01219	-6.28853	-6.28853	-6.28853	-6.28853	-6.28853	31.11	-6.28853
0.1232	-16.1661				13.001	8.84003	0.0441	2.2148	0.01519	-6.27253	-6.27253	-6.27253	-6.27253	-6.27253	34.93	-6.27253
0.13267	-16.1663				13.143	8.96108	0.04464	2.21719	0.01668	-6.25753	-6.25753	-6.25753	-6.25753	-6.25753	35.27	-6.25753
0.14215	-16.1664				11.9234	8.15254	0.0406	1.99254	0.01605	-6.24253	-6.24253	-6.24253	-6.24253	-6.24253	31.96	-6.24253
0.15163	-16.1665				9.6221	6.59583	0.03287	1.59465	0.01343	-6.22653	-6.22653	-6.22653	-6.22653	-6.22653	25.77	-6.22653
0.1611	-16.1667				6.82057	4.68456	0.02337	1.12253	0.00968	-6.21153	-6.21153	-6.21153	-6.21153	-6.21153	18.25	-6.21153
0.17058	-16.1668				4.19189	2.88389	0.01441	0.68628	0.00597	-6.19653	-6.19653	-6.19653	-6.19653	-6.19653	11.21	-6.19653
0.18006	-16.1669				2.2095	1.52188	0.00762	0.36018	0.00314	-6.18053	-6.18053	-6.18053	-6.18053	-6.18053	5.907	-6.18053
0.18953	-16.167				0.99047	0.68286	0.00343	0.16091	0.00139	-6.16553	-6.16553	-6.16553	-6.16553	-6.16553	2.647	-6.16553
0.19901	-16.1671				0.37539	0.25895	0.0013	0.06085	0.00052	-6.15053	-6.15053	-6.15053	-6.15053	-6.15053	1.003	-6.15053
0.20849	-16.1672				0.11976	0.08266	0.00042	0.01937	0.00016	-6.13453	-6.13453	-6.13453	-6.13453	-6.13453	0.3199	-6.13453
0.21796	-16.1673				0.03206	0.02214	0.00011	0.00518	4e-05	-6.11953	-6.11953	-6.11953	-6.11953	-6.11953	0.08564	-6.11953
0.22744	-16.1674				0.00721	0.00497	3e-05	0.00117	1e-05	-6.10453	-6.10453	-6.10453	-6.10453	-6.10453	0.01927	-6.10453
0.23692	-16.1674				0.00155	0.00097	1e-05	0.0003	0	-6.08853	-6.08853	-6.08853	-6.08853	-6.08853	0.00417	-6.08853
0.24639	-16.1675				0.00142	0.0004	0	0.00053	0	-6.07353	-6.07353	-6.07353	-6.07353	-6.07353	0.00407	-6.07353
0.25587	-16.1675				0.00622	0.00132	2e-05	0.00254	0	-6.05853	-6.05853	-6.05853	-6.05853	-6.05853	0.01794	-6.05853
0.26535	-16.1675				0.02643	0.00554	7e-05	0.01083	1e-05	-6.04253	-6.04253	-6.04253	-6.04253	-6.04253	0.07635	-6.04253
0.27482	-16.1676				0.09474	0.0199	0.00025	0.03889	4e-05	-6.02753	-6.02753	-6.02753	-6.02753	-6.02753	0.2739	-6.02753
0.27482	-16.1676				0.28607	0.06016	0.00074	0.11763	0.00013	-6.01253	-6.01253	-6.01253	-6.01253	-6.01253	0.8273	-6.01253
0.28285	-16.1676				0.73102	0.15399	0.00189	0.30075	0.00034	-5.99653	-5.99653	-5.99653	-5.99653	-5.99653	2.113	-5.99653
0.29088	-16.1676				1.59274	0.3363	0.00412	0.65366	0.00075	-5.98153	-5.98153	-5.98153	-5.98153	-5.98153	4.595	-5.98153
0.29891	-16.1676				2.99496	0.6347	0.00773	1.21742	0.00144	-5.96653	-5.96653	-5.96653	-5.96653	-5.96653	8.586	-5.96653
0.30694	-16.1676				4.95739	1.0569	0.01279	1.96715	0.00241	-5.95053	-5.95053	-5.95053	-5.95053	-5.95053	14.01	-5.95053
0.31496	-16.1676				7.43463	1.60065	0.0192	2.808	0.00362	-5.93553	-5.93553	-5.93553	-5.93553	-5.93553	20.44	-5.93553
0.32299	-16.1676				10.4542	2.28215	0.02706	3.63237	0.00497	-5.92053	-5.92053	-5.92053	-5.92053	-5.92053	27.49	-5.92053
0.33102	-16.1676				14.1364	3.13699	0.03668	4.3833	0.00644	-5.90453	-5.90453	-5.90453	-5.90453	-5.90453	35.12	-5.90453
0.33905	-16.1676				18.4097	4.14972	0.04788	5.04539	0.00793	-5.88953	-5.88953	-5.88953	-5.88953	-5.88953	43.21	-5.88953
0.34707	-16.1676				22.6079	5.16498	0.05899	5.56968	0.00931	-5.87453	-5.87453	-5.87453	-5.87453	-5.87453	50.74	-5.87453
0.3551	-16.1676				25.5172	5.90216	0.06706	5.82855	0.01032	-5.85853	-5.85853	-5.85853	-5.85853	-5.85853	55.7	-5.85853
0.36313	-16.1676				26.0837	6.11864	0.06958	5.69279	0.01077	-5.84353	-5.84353	-5.84353	-5.84353	-5.84353	56.24	-5.84353
0.37116	-16.1676				24.2242	5.7913	0.06632	5.15731	0.01069	-5.82853	-5.82853	-5.82853	-5.82853	-5.82853	52.21	-5.82853
0.37918	-16.1676				20.9275	5.13411	0.05947	4.38892	0.01031	-5.81253	-5.81253	-5.81253	-5.81253	-5.81253	45.4	-5.81253
0.38721	-16.1676				17.6229	4.46367	0.05213	3.62452	0.00994	-5.79753	-5.79753	-5.79753	-5.79753	-5.79753	38.48	-5.79753
0.39524	-16.1676				15.4386	4.04224	0.04679	3.06203	0.00984	-5.78253	-5.78253	-5.78253	-5.78253	-5.78253	33.63	-5.78253
0.40327	-16.1676				14.8774	4.02264	0.04477	2.80595	0.01019	-5.76653	-5.76653	-5.76653	-5.76653	-5.76653	31.99	-5.76653
0.41129	-16.1676				15.9014	4.47278	0.0464	2.88208	0.01112	-5.75153	-5.75153	-5.75153	-5.75153	-5.75153	33.79	-5.75153
0.41932	-16.1676				18.1963	5.42866	0.05157	3.26773	0.01271	-5.73653	-5.73653	-5.73653	-5.73653	-5.73653	38.76	-5.73653
0.42735	-16.1676				21.4015	6.91086	0.06005	3.90635	0.01515	-5.72053	-5.72053	-5.72053	-5.72053	-5.72053	46.45	-5.72053
0.43538	-16.1676				25.1616	8.85961	0.07143	4.69523	0.01852	-5.70553	-5.70553	-5.70553	-5.70553	-5.70553	56.06	-5.70553
0.44341	-16.1676				28.9411	11.0208	0.08436	5.4496	0.02254	-5.69053	-5.69053	-5.69053	-5.69053	-5.69053	66.02	-5.69053
0.45143	-16.1676				31.9684	12.9427	0.0964	5.94859	0.02638	-5.67453	-5.67453	-5.67453	-5.67453	-5.67453	74.05	-5.67453
0.45946	-16.1676				33.5697	14.1907	0.10515	6.03419	0.02908	-5.65953	-5.65953	-5.65953	-5.65953	-5.65953	78.2	-5.65953
0.46749	-16.1676				33.6608	14.614	0.10982	5.73791	0.03011	-5.64453	-5.64453	-5.64453	-5.64453	-5.64453	78.23	-5.64453
0.47552	-16.1676				32.7499	14.394	0.11118	5.24338	0.02956	-5.62853	-5.62853	-5.62853	-5.62853	-5.62853	75.53	-5.62853
0.48354	-16.1676				31.3278	13.782	0.10984	4.74949	0.02775	-5.61353	-5.61353	-5.61353	-5.61353	-5.61353	71.63	-5.61353
0.49157	-16.1676				29.336	12.8224	0.10487	4.32402	0.02486	-5.59853	-5.59853	-5.59853	-5.59853	-5.59853	66.71	-5.59853
0.4996	-16.1676				26.2969	11.3738	0.09448	3.89866	0.02093	-5.58253	-5.58253	-5.58253	-5.58253	-5.58253	59.76	-5.58253
0.50763	-16.1676				21.948	9.36256	0.07835	3.38622	0.01627	-5.56753	-5.56753	-5.56753	-5.56753	-5.56753	50.12	-5.56753
0.50763	-16.1676				16.7484	7.00276	0.0588	2.78794	0.0115	-5.55253	-5.55253	-5.55253	-5.55253	-5.55253	38.67	-5.55253
0.5171	-16.1675				11.711	4.73043	0.0399	2.21336	0.00739	-5.53653	-5.53653	-5.53653	-5.53653	-5.53653	27.58	-5.53653
0.52658	-16.1675				7.80341	2.94715	0.02516	1.80407	0.00442	-5.52153	-5.52153	-5.52153	-5.52153	-5.52153	19.04	-5.52153
0.53606	-16.1675				5.41231	1.81303	0.01592	1.62273	0.00264	-5.50653	-5.50653	-5.50653	-5.50653	-5.50653	13.95	-5.50653
0.54553	-16.1674				4.25177	1.22238	0.01124	1.59907	0.00177	-5.49053	-5.49053	-5.49053	-5.49053	-5.49053	11.6	-5.49053
0.55501	-16.1674				3.69733	0.94161	0.00905	1.58516	0.00138	-5.47553	-5.47553	-5.47553	-5.47553	-5.47553	10.48	-5.47553
0.56449	-16.1673				3.25991	0.77352	0.0077	1.48727	0.00115	-5.46053	-5.46053	-5.46053	-5.46053	-5.46053	9.413	-5.46053
0.57396	-16.1672				2.84165	0.64005	0.00661	1.34861	0.00096	-5.44453	-5.44453	-5.44453	-5.44453	-5.44453	8.3	-5.44453
0.58344	-16.1671				2.63255	0.55707	0.00605	1.30013	0.00084	-5.42953	-5.42953	-5.42953	-5.42953	-5.42953	7.771	-5.42953
0.59292	-16.167				2.81192	0.55685	0.00635	1.43118	0.00085	-5.41353	-5.41353	-5.41353	-5.41353	-5.41353	8.351	-5.41353
0.60239	-16.1669				3.38019	0.63998	0.0074	1.70699	0.00096	-5.39853	-5.39853	-5.39853	-5.39853	-5.39853	9.947	-5.39853
0.61187	-16.1668				4.29204	0.79736	0.00884	2.01663	0.00115	-5.38353	-5.38353	-5.38353	-5.38353	-5.38353	12.18	-5.38353
0.62135	-16.1667				5.7562	1.06931	0.01061	2.28895	0.00139	-5.36753	-5.36753	-5.36753	-5.36753	-5.36753	15.17	-5.36753
0.63082	-16.1665				8.31587	1.56484	0.01315	2.53707	0.00176	-5.35253	-5.35253	-5.35253	-5.35253	-5.35253	19.8	-5.35253
0.6403	-16.1664				12.4564	2.38334	0.01689	2.79259	0.00231	-5.33753	-5.33753	-5.33753	-5.33753	-5.33753	26.93	-5.33753
0.64978	-16.1663				17.9083	3.47308	0.02141	3.00878	0.00297	-5.32153	-5.32153	-5.32153	-5.32153	-5.32153	36.01	-5.32153
0.65925	-16.1661				23.2523	4.54656	0.02519	3.06216	0.00353	-5.30653	-5.30653	-5.30653	-5.30653	-5.30653	44.48	-5.30653
0.66873	-16.166				26.3855	5.17797	0.02638	2.85301	0.00372	-5.29153	-5.29153	-5.29153	-5.29153	-5.29153	48.79	-5.29153
0.67821	-16.1658				25.7646	5.05821	0.02405	2.38572	0.00341	-5.27553	-5.27553	-5.27553	-5.27553	-5.27553	46.55	-5.27553
0.68768	-16.1657				21.486	4.20945	0.01888	1.76897	0.00269	-5.26053	-5.26053	-5.26053	-5.26053	-5.26053	38.2	-5.26053
0.69716	-16.1655				15.2314	2.97271	0.01268	1.15152	0.00182	-5.24553	-5.24553	-5.24553	-5.24553	-5.24553	26.78	-5.24553
0.70664	-16.1654				9.14729	1.77776	0.00726	0.65189	0.00105	-5.22953	-5.22953	-5.22953	-5.22953	-5.22953	15.96	-5.22953
0.71611	-16.1653				4.64225	0.89814	0.00353	0.3181	0.00051	-5.21453	-5.21453	-5.21453	-5.21453	-5.21453	8.057	-5.21453
0.72559	-16.1652				1.98621	0.38253	0.00146	0.13268	0.00021	-5.19953	-5.19953	-5.19953	-5.19953	-5.19953	3.435	-5.19953
0.73507	-16.1651				0.71569	0.13731	0.00051	0.04708	7e-05	-5.18353	-5.18353	-5.18353	-5.18353	-5.18353	1.235	-5.18353
0.74454	-16.165				0.22199	0.0426	0.00017	0.01451	2e-05	-5.16853	-5.16853	-5.16853	-5.16853	-5.16853	0.3825	-5.16853
0.75402	-16.165				0.08609	0.01726	0.00014	0.00582	2e-05	-5.15353	-5.15353	-5.15353	-5.15353	-5.15353	0.1489	-5.15353
0.7635	-16.1649				0.14846	0.03205	0.00048	0.01066	5e-05	-5.13753	-5.13753	-5.13753	-5.13753	-5.13753	0.2589	-5.13753
0.77297	-16.1649				0.49936	0.10892	0.00171	0.03608	0.00016	-5.12253	-5.12253	-5.12253	-5.12253	-5.12253	0.8719	-5.12253
0.78245	-16.1649				1.50609	0.32886	0.0052	0.10867	0.00049	-5.10753	-5.10753	-5.10753	-5.10753	-5.10753	2.63	-5.10753
0.78245	-16.1649				3.79943	0.83025	0.01316	0.27365	0.00124	-5.09153	-5.09153	-5.09153	-5.09153	-5.09153	6.634	-5.09153
0.79048	-16.1649				7.99245	1.74852	0.02778	0.57469	0.0026	-5.07653	-5.07653	-5.07653	-5.07653	-5.07653	13.96	-5.07653
0.79851	-16.1649				14.0299	3.07499	0.04899	1.00778	0.00458	-5.06153	-5.06153	-5.06153	-5.06153	-5.06153	24.51	-5.06153
0.80653	-16.1649				20.5936	4.53261	0.07244	1.47995	0.00677	-5.04553	-5.04553	-5.04553	-5.04553	-5.04553	36.04	-5.04553
0.81456	-16.1649				25.4148	5.64499	0.09053	1.83348	0.00848	-5.03053	-5.03053	-5.03053	-5.03053	-5.03053	44.65	-5.03053
0.82259	-16.1649				26.6972	6.05317	0.09751	1.94863	0.00918	-5.01553	-5.01553	-5.01553	-5.01553	-5.01553	47.31	-5.01553
0.83062	-16.1649				24.5306	5.80499	0.09403	1.84102	0.00896	-4.99953	-4.99953	-4.99953	-4.99953	-4.99953	44.3	-4.99953
0.83864	-16.1649				20.7794	5.30967	0.08646	1.64587	0.00839	-4.98453	-4.98453	-4.98453	-4.98453	-4.98453	38.88	-4.98453
0.84667	-16.1649				17.5056	4.9614	0.08092	1.50046	0.00801	-4.96953	-4.96953	-4.96953	-4.96953	-4.96953	34.43	-4.96953
0.8547	-16.1649				15.5887	4.85783	0.07893	1.45135	0.00788	-4.95353	-4.95353	-4.95353	-4.95353	-4.95353	32.19	-4.95353
0.86273	-16.1649				14.7859	4.87347	0.07858	1.47161	0.0078	-4.93853	-4.93853	-4.93853	-4.93853	-4.93853	31.48	-4.93853
0.87076	-16.1649				14.6029	4.89834	0.07827	1.52991	0.00768	-4.92353	-4.92353	-4.92353	-4.92353	-4.92353	31.44	-4.92353
0.87878	-16.1649				14.7898	4.92222	0.07793	1.62027	0.00765	-4.90753	-4.90753	-4.90753	-4.90753	-4.90753	31.82	-4.90753
0.88681	-16.1649				15.2469	4.95611	0.07769	1.74595	0.0079	-4.89253	-4.89253	-4.89253	-4.89253	-4.89253	32.57	-4.89253
0.89484	-16.1649				15.9528	4.99987	0.07743	1.92008	0.00857	-4.87753	-4.87753	-4.87753	-4.87753	-4.87753	33.67	-4.87753
0.90287	-16.1649				17.0551	5.10549	0.07787	2.17383	0.00978	-4.86153	-4.86153	-4.86153	-4.86153	-4.86153	35.49	-4.86153
0.91089	-16.1649				18.7248	5.35949	0.08042	2.5262	0.01154	-4.84653	-4.84653	-4.84653	-4.84653	-4.84653	38.45	-4.84653
0.91892	-16.1649				20.6237	5.72083	0.08472	2.90866	0.01347	-4.83153	-4.83153	-4.83153	-4.83153	-4.83153	41.96	-4.83153
0.92695	-16.1649				21.7028	5.93982	0.0874	3.1513	0.01472	-4.81553	-4.81553	-4.81553	-4.81553	-4.81553	44	-4.81553
0.93498	-16.1649				20.8725	5.71231	0.08435	3.0816	0.01446	-4.80053	-4.80053	-4.80053	-4.80053	-4.80053	42.31	-4.80053
0.943	-16.1649				17.938	4.96484	0.07531	2.668	0.01258	-4.78553	-4.78553	-4.78553	-4.78553	-4.78553	36.44	-4.78553
0.95103	-16.1649				13.9478	3.9747	0.06574	2.06465	0.00985	-4.76953	-4.76953	-4.76953	-4.76953	-4.76953	28.48	-4.76953
0.95906	-16.1649				10.559	3.21327	0.06413	1.51856	0.00755	-4.75453	-4.75453	-4.75453	-4.75453	-4.75453	21.8	-4.75453
0.96709	-16.1649				8.98384	3.0271	0.076	1.21469	0.00664	-4.73953	-4.73953	-4.73953	-4.73953	-4.73953	18.86	-4.73953
0.97511	-16.1649				9.29669	3.41162	0.09888	1.1766	0.00726	-4.72353	-4.72353	-4.72353	-4.72353	-4.72353	19.81	-4.72353
0.98314	-16.1649				10.5696	4.04025	0.12269	1.28512	0.00876	-4.70853	-4.70853	-4.70853	-4.70853	-4.70853	22.66	-4.70853
0.99117	-16.1649				11.6838	4.53513	0.13643	1.38829	0.01037	-4.69353	-4.69353	-4.69353	-4.69353	-4.69353	25.06	-4.69353
0.9992	-16.1649				12.1568	4.75571	0.13644	1.41146	0.01174	-4.67753	-4.67753	-4.67753	-4.67753	-4.67753	26	-4.67753
1.00723	-16.1649				12.2755	4.83953	0.12795	1.38098	0.01306	-4.66253	-4.66253	-4.66253	-4.66253	-4.66253	26.13	-4.66253
1.01525	-16.1649				12.4335	4.94344	0.1185	1.35032	0.01445	-4.64753	-4.64753	-4.64753	-4.64753	-4.64753	26.33	-4.64753
					12.4546	4.98472	0.10996	1.3138	0.01538	-4.63153	-4.63153	-4.63153	-4.63153	-4.63153	26.26	-4.63153
					11.6772	4.69241	0.0982	1.21043	0.01491	-4.61653	-4.61653	-4.61653	-4.61653	-4.61653	24.56	-4.61653
#	Band-Index				9.71405	3.9114	0.07961	0.99822	0.01261	-4.60153	-4.60153	-4.60153	-4.60153	-4.60153	20.41	-4.60153
1.01525	-16.1578				6.9353	2.79532	0.05611	0.71003	0.00908	-4.58553	-4.58553	-4.58553	-4.58553	-4.58553	14.56	-4.58553
1.00723	-16.1578				4.18239	1.68886	0.03364	0.42775	0.00551	-4.57053	-4.57053	-4.57053	-4.57053	-4.57053	8.785	-4.57053
0.9992	-16.1578				2.13207	0.87379	0.01719	0.21887	0.00283	-4.55553	-4.55553	-4.55553	-4.55553	-4.55553	4.504	-4.55553
0.99117	-16.1578				0.98675	0.45197	0.00833	0.1045	0.00135	-4.53953	-4.53953	-4.53953	-4.53953	-4.53953	2.179	-4.53953
0.98314	-16.1578				0.63184	0.42617	0.00644	0.07596	0.00099	-4.52453	-4.52453	-4.52453	-4.52453	-4.52453	1.668	-4.52453
0.97511	-16.1578				0.94301	0.83199	0.01117	0.12581	0.00165	-4.50953	-4.50953	-4.50953	-4.50953	-4.50953	2.879	-4.50953
0.96709	-16.1578				1.90974	1.76313	0.02316	0.25831	0.00341	-4.49353	-4.49353	-4.49353	-4.49353	-4.49353	5.982	-4.49353
0.95906	-16.1578				3.50923	3.24108	0.04237	0.47036	0.00627	-4.47853	-4.47853	-4.47853	-4.47853	-4.47853	10.98	-4.47853
0.95103	-16.1578				5.4976	5.04215	0.06568	0.72321	0.00982	-4.46353	-4.46353	-4.46353	-4.46353	-4.46353	17.11	-4.46353
0.943	-16.1578				7.39873	6.70201	0.08696	0.94077	0.01319	-4.44753	-4.44753	-4.44753	-4.44753	-4.44753	22.79	-4.44753
0.93498	-16.1578				8.80947	7.80676	0.10071	1.05347	0.01564	-4.43253	-4.43253	-4.43253	-4.43253	-4.43253	26.66	-4.43253
0.92695	-16.1578				9.76363	8.32202	0.10644	1.05113	0.01709	-4.41753	-4.41753	-4.41753	-4.41753	-4.41753	28.66	-4.41753
0.91892	-16.1578				10.6975	8.58894	0.10856	0.9919	0.01812	-4.40153	-4.40153	-4.40153	-4.40153	-4.40153	30.05	-4.40153
0.91089	-16.1578				12.0716	8.97411	0.11193	0.95261	0.01928	-4.38653	-4.38653	-4.38653	-4.38653	-4.38653	32.19	-4.38653
0.90287	-16.1578				14.0265	9.59894	0.11837	0.97668	0.0207	-4.37153	-4.37153	-4.37153	-4.37153	-4.37153	35.57	-4.37153
0.89484	-16.1578				16.4027	10.3944	0.12746	1.0632	0.02222	-4.35553	-4.35553	-4.35553	-4.35553	-4.35553	39.86	-4.35553
0.88681	-16.1578				18.8225	11.2319	0.13772	1.18257	0.02366	-4.34053	-4.34053	-4.34053	-4.34053	-4.34053	44.33	-4.34053
0.87878	-16.1578				20.6004	11.865	0.14592	1.2843	0.02464	-4.32553	-4.32553	-4.32553	-4.32553	-4.32553	47.64	-4.32553
0.87076	-16.1578				20.8402	11.8564	0.14617	1.30378	0.0243	-4.30953	-4.30953	-4.30953	-4.30953	-4.30953	47.85	-4.30953
0.86273	-16.1578				18.9139	10.7929	0.13323	1.1935	0.02189	-4.29453	-4.29453	-4.29453	-4.29453	-4.29453	43.44	-4.29453
0.8547	-16.1578				15.0776	8.6987	0.10737	0.96044	0.01747	-4.27953	-4.27953	-4.27953	-4.27953	-4.27953	34.77	-4.27953
0.84667	-16.1578				10.4718	6.13274	0.0758	0.67125	0.01217	-4.26353	-4.26353	-4.26353	-4.26353	-4.26353	24.29	-4.26353
0.83864	-16.1578				6.48942	3.88788	0.04874	0.41193	0.00756	-4.24853	-4.24853	-4.24853	-4.24853	-4.24853	15.18	-4.24853
0.83062	-16.1578				4.08812	2.5693	0.03414	0.24232	0.00475	-4.23353	-4.23353	-4.23353	-4.23353	-4.23353	9.707	-4.23353
0.82259	-16.1578				3.54637	2.40133	0.03542	0.17827	0.00414	-4.21753	-4.21753	-4.21753	-4.21753	-4.21753	8.617	-4.21753
0.81456	-16.1578				4.59288	3.26228	0.05157	0.2014	0.00555	-4.20253	-4.20253	-4.20253	-4.20253	-4.20253	11.33	-4.20253
0.80653	-16.1578				6.61484	4.7798	0.07798	0.27637	0.00841	-4.18753	-4.18753	-4.18753	-4.18753	-4.18753	16.42	-4.18753
0.79851	-16.1578				8.83857	6.44758	0.10751	0.36368	0.01191	-4.17153	-4.17153	-4.17153	-4.17153	-4.17153	22.03	-4.17153
0.79048	-16.1578				10.5836	7.8051	0.13311	0.43076	0.01518	-4.15653	-4.15653	-4.15653	-4.15653	-4.15653	26.5	-4.15653
0.78245	-16.1578				11.5133	8.61508	0.15047	0.46204	0.01754	-4.14153	-4.14153	-4.14153	-4.14153	-4.14153	29.01	-4.14153
0.78245	-16.1578				11.6586	8.88381	0.15868	0.45888	0.01862	-4.12553	-4.12553	-4.12553	-4.12553	-4.12553	29.61	-4.12553
0.77297	-16.1578				11.1774	8.68966	0.15781	0.43026	0.01828	-4.11053	-4.11053	-4.11053	-4.11053	-4.11053	28.63	-4.11053
0.7635	-16.1578				10.1425	8.03094	0.14708	0.38231	0.01655	-4.09453	-4.09453	-4.09453	-4.09453	-4.09453	26.18	-4.09453
0.75402	-16.1577				8.54848	6.86894	0.12597	0.31691	0.01363	-4.07953	-4.07953	-4.07953	-4.07953	-4.07953	22.2	-4.07953
0.74454	-16.1577				6.52026	5.29424	0.09683	0.23878	0.01005	-4.06453	-4.06453	-4.06453	-4.06453	-4.06453	17	-4.06453
0.73507	-16.1577				4.39179	3.59194	0.0654	0.15953	0.00653	-4.04853	-4.04853	-4.04853	-4.04853	-4.04853	11.49	-4.04853
0.72559	-16.1576				2.56574	2.1088	0.0382	0.09269	0.00369	-4.03353	-4.03353	-4.03353	-4.03353	-4.03353	6.723	-4.03353
0.71611	-16.1576				1.28344	1.059	0.0191	0.04622	0.00179	-4.01853	-4.01853	-4.01853	-4.01853	-4.01853	3.368	-4.01853
0.70664	-16.1575				0.54559	0.45122	0.00811	0.0196	0.00074	-4.00253	-4.00253	-4.00253	-4.00253	-4.00253	1.433	-4.00253
0.69716	-16.1575				0.19594	0.16232	0.00291	0.00702	0.00026	-3.98753	-3.98753	-3.98753	-3.98753	-3.98753	0.5148	-3.98753
0.68768	-16.1574				0.05921	0.04913	0.00088	0.00212	8e-05	-3.97253	-3.97253	-3.97253	-3.97253	-3.97253	0.1557	-3.97253
0.67821	-16.1574				0.01504	0.01248	0.00022	0.00054	2e-05	-3.95653	-3.95653	-3.95653	-3.95653	-3.95653	0.03953	-3.95653
0.66873	-16.1573				0.0033	0.0027	5e-05	0.00012	0	-3.94153	-3.94153	-3.94153	-3.94153	-3.94153	0.00861	-3.94153
0.65925	-16.1573				0.00132	0.00077	1e-05	4e-05	0	-3.92653	-3.92653	-3.92653	-3.92653	-3.92653	0.00298	-3.92653
0.64978	-16.1572				0.00455	0.00185	3e-05	0.00015	0	-3.91053	-3.91053	-3.91053	-3.91053	-3.91053	0.00903	-3.91053
0.6403	-16.1572				0.02218	0.00883	0.00015	0.00072	2e-05	-3.89553	-3.89553	-3.89553	-3.89553	-3.89553	0.04369	-3.89553
0.63082	-16.1571				0.092	0.03659	0.00064	0.00298	9e-05	-3.88053	-3.88053	-3.88053	-3.88053	-3.88053	0.1812	-3.88053
0.62135	-16.1571				0.32008	0.12706	0.00221	0.01038	0.00031	-3.86453	-3.86453	-3.86453	-3.86453	-3.86453	0.6301	-3.86453
0.61187	-16.157				0.93601	0.37041	0.00642	0.03037	0.00089	-3.84953	-3.84953	-3.84953	-3.84953	-3.84953	1.841	-3.84953
0.60239	-16.157				2.30853	0.90893	0.01567	0.0751	0.00221	-3.83453	-3.83453	-3.83453	-3.83453	-3.83453	4.535	-3.83453
0.59292	-16.1569				4.82594	1.88473	0.03227	0.1577	0.0046	-3.81853	-3.81853	-3.81853	-3.81853	-3.81853	9.46	-3.81853
0.58344	-16.1569				8.59913	3.32038	0.0563	0.28294	0.00816	-3.80353	-3.80353	-3.80353	-3.80353	-3.80353	16.81	-3.80353
0.57396	-16.1568				13.1558	5.00156	0.08376	0.43715	0.0124	-3.78853	-3.78853	-3.78853	-3.78853	-3.78853	25.62	-3.78853
0.56449	-16.1568				17.4109	6.48875	0.10696	0.5863	0.01625	-3.77253	-3.77253	-3.77253	-3.77253	-3.77253	33.75	-3.77253
0.55501	-16.1568				20.0807	7.30651	0.11827	0.68983	0.01852	-3.75753	-3.75753	-3.75753	-3.75753	-3.75753	38.72	-3.75753
0.54553	-16.1568				20.3451	7.19208	0.1145	0.72417	0.01856	-3.74253	-3.74253	-3.74253	-3.74253	-3.74253	39.07	-3.74253
0.53606	-16.1568				18.3569	6.25291	0.09875	0.70488	0.01664	-3.72653	-3.72653	-3.72653	-3.72653	-3.72653	35.25	-3.72653
0.52658	-16.1567				15.2782	4.91216	0.07908	0.69077	0.01391	-3.71153	-3.71153	-3.71153	-3.71153	-3.71153	29.66	-3.71153
0.5171	-16.1567				12.7351	3.70887	0.06448	0.75744	0.0119	-3.69653	-3.69653	-3.69653	-3.69653	-3.69653	25.49	-3.69653
0.50763	-16.1567				12.0119	3.05796	0.06109	0.94791	0.01174	-3.68053	-3.68053	-3.68053	-3.68053	-3.68053	25.14	-3.68053
0.50763	-16.1567				13.4335	3.09958	0.07006	1.2404	0.01371	-3.66553	-3.66553	-3.66553	-3.66553	-3.66553	29.02	-3.66553
0.4996	-16.1567				16.344	3.69383	0.08785	1.55386	0.01717	-3.65053	-3.65053	-3.65053	-3.65053	-3.65053	35.6	-3.65053
0.49157	-16.1567				19.5747	4.52785	0.1083	1.7997	0.02098	-3.63453	-3.63453	-3.63453	-3.63453	-3.63453	42.42	-3.63453
0.48354	-16.1567				22.0289	5.26419	0.12499	1.92756	0.02398	-3.61953	-3.61953	-3.61953	-3.61953	-3.61953	47.38	-3.61953
0.47552	-16.1567				23.1288	5.68692	0.13349	1.93822	0.02537	-3.60453	-3.60453	-3.60453	-3.60453	-3.60453	49.43	-3.60453
0.46749	-16.1567				22.9634	5.79169	0.13316	1.86163	0.02503	-3.58853	-3.58853	-3.58853	-3.58853	-3.58853	48.85	-3.58853
0.45946	-16.1567				22.0964	5.73667	0.12678	1.73439	0.02343	-3.57353	-3.57353	-3.57353	-3.57353	-3.57353	46.78	-3.57353
0.45143	-16.1567				21.0293	5.65376	0.11796	1.58432	0.02131	-3.55853	-3.55853	-3.55853	-3.55853	-3.55853	44.21	-3.55853
0.44341	-16.1567				19.767	5.49236	0.10796	1.42914	0.01905	-3.54253	-3.54253	-3.54253	-3.54253	-3.54253	41.21	-3.54253
0.43538	-16.1567				17.9211	5.06921	0.09564	1.28796	0.01655	-3.52753	-3.52753	-3.52753	-3.52753	-3.52753	37.16	-3.52753
0.42735	-16.1567				15.3628	4.29148	0.08046	1.20623	0.01375	-3.51253	-3.51253	-3.51253	-3.51253	-3.51253	31.98	-3.51253
0.41932	-16.1567				12.6429	3.30272	0.06515	1.25922	0.01104	-3.49653	-3.49653	-3.49653	-3.49653	-3.49653	26.89	-3.49653
0.41129	-16.1567				10.6776	2.39459	0.05443	1.50181	0.00919	-3.48153	-3.48153	-3.48153	-3.48153	-3.48153	23.72	-3.48153
0.40327	-16.1567				9.97438	1.7866	0.05125	1.89643	0.00873	-3.46653	-3.46653	-3.46653	-3.46653	-3.46653	23.33	-3.46653
0.39524	-16.1567				10.2303	1.49551	0.05485	2.29902	0.00969	-3.45053	-3.45053	-3.45053	-3.45053	-3.45053	24.78	-3.45053
0.38721	-16.1567				10.7115	1.39609	0.06271	2.55286	0.01176	-3.43553	-3.43553	-3.43553	-3.43553	-3.43553	26.33	-3.43553
0.37918	-16.1567				10.947	1.36212	0.07317	2.61014	0.01474	-3.42053	-3.42053	-3.42053	-3.42053	-3.42053	27	-3.42053
0.37116	-16.1567				10.971	1.34307	0.08574	2.54798	0.01844	-3.40453	-3.40453	-3.40453	-3.40453	-3.40453	27.02	-3.40453
0.36313	-16.1568				10.9294	1.32946	0.09838	2.45469	0.02216	-3.38953	-3.38953	-3.38953	-3.38953	-3.38953	26.86	-3.38953
0.3551	-16.1568				10.654	1.29704	0.10674	2.32377	0.02482	-3.37453	-3.37453	-3.37453	-3.37453	-3.37453	26.13	-3.37453
0.34707	-16.1568				9.79643	1.21573	0.10896	2.0763	0.0263	-3.35853	-3.35853	-3.35853	-3.35853	-3.35853	23.95	-3.35853
0.33905	-16.1568				8.3828	1.12053	0.1135	1.67934	0.02939	-3.34353	-3.34353	-3.34353	-3.34353	-3.34353	20.27	-3.34353
0.33102	-16.1568				7.1262	1.16053	0.14248	1.21105	0.04057	-3.32853	-3.32853	-3.32853	-3.32853	-3.32853	16.67	-3.32853
0.32299	-16.1568				7.15833	1.56526	0.22487	0.81077	0.06772	-3.31253	-3.31253	-3.31253	-3.31253	-3.31253	15.64	-3.31253
0.31496	-16.1568				9.37044	2.5252	0.37842	0.58291	0.11475	-3.29753	-3.29753	-3.29753	-3.29753	-3.29753	19.13	-3.29753
0.30694	-16.1568				13.8088	4.04081	0.5889	0.54605	0.1756	-3.28253	-3.28253	-3.28253	-3.28253	-3.28253	27.24	-3.28253
0.29891	-16.1568				19.4974	5.85049	0.80431	0.65149	0.23379	-3.26653	-3.26653	-3.26653	-3.26653	-3.26653	38	-3.26653
0.29088	-16.1568				24.9058	7.53323	0.95986	0.83303	0.27107	-3.25153	-3.25153	-3.25153	-3.25153	-3.25153	48.36	-3.25153
0.28285	-16.1568				28.8192	8.74515	1.01804	1.04688	0.27975	-3.23653	-3.23653	-3.23653	-3.23653	-3.23653	55.98	-3.23653
0.27482	-16.1568				30.8189	9.3715	0.98817	1.27228	0.26644	-3.22053	-3.22053	-3.22053	-3.22053	-3.22053	60.09	-3.22053
0.27482	-16.1568				30.988	9.42824	0.90593	1.47648	0.24345	-3.20553	-3.20553	-3.20553	-3.20553	-3.20553	60.82	-3.20553
0.26535	-16.1568				29.2789	8.90003	0.79621	1.59236	0.21691	-3.19053	-3.19053	-3.19053	-3.19053	-3.19053	57.92	-3.19053
0.25587	-16.1568				25.4991	7.73111	0.66241	1.54322	0.18489	-3.17453	-3.17453	-3.17453	-3.17453	-3.17453	50.83	-3.17453
0.24639	-16.1568				19.9295	6.02124	0.50626	1.30842	0.14508	-3.15953	-3.15953	-3.15953	-3.15953	-3.15953	39.99	-3.15953
0.23692	-16.1568				13.6577	4.11006	0.34583	0.95452	0.1018	-3.14453	-3.14453	-3.14453	-3.14453	-3.14453	27.56	-3.14453
0.22744	-16.1568				8.07726	2.42092	0.21231	0.5929	0.06532	-3.12853	-3.12853	-3.12853	-3.12853	-3.12853	16.4	-3.12853
0.21796	-16.1568				4.08612	1.22034	0.13694	0.31295	0.04814	-3.11353	-3.11353	-3.11353	-3.11353	-3.11353	8.41	-3.11353
0.20849	-16.1569				1.76989	0.52833	0.15024	0.14227	0.06604	-3.09853	-3.09853	-3.09853	-3.09853	-3.09853	3.91	-3.09853
0.19901	-16.1569				0.68553	0.20827	0.29628	0.06212	0.14359	-3.08253	-3.08253	-3.08253	-3.08253	-3.08253	2.188	-3.08253
0.18953	-16.1569				0.3064	0.10238	0.64009	0.03989	0.3158	-3.06753	-3.06753	-3.06753	-3.06753	-3.06753	2.408	-3.06753
0.18006	-16.157				0.26732	0.10275	1.24402	0.05073	0.61527	-3.05253	-3.05253	-3.05253	-3.05253	-3.05253	4.029	-3.05253
0.17058	-16.157				0.37767	0.15319	2.11341	0.08037	1.04545	-3.03653	-3.03653	-3.03653	-3.03653	-3.03653	6.693	-3.03653
0.1611	-16.1571				0.54225	0.22381	3.14393	0.1192	1.55495	-3.02153	-3.02153	-3.02153	-3.02153	-3.02153	9.917	-3.02153
0.15163	-16.1571				0.69761	0.29149	4.1217	0.1573	2.0372	-3.00653	-3.00653	-3.00653	-3.00653	-3.00653	12.97	-3.00653
0.14215	-16.1572				0.79321	0.33569	4.79781	0.18458	2.36979	-2.99053	-2.99053	-2.99053	-2.99053	-2.99053	15.06	-2.99053
0.13267	-16.1572				0.80076	0.34379	5.00625	0.194	2.47039	-2.97553	-2.97553	-2.97553	-2.97553	-2.97553	15.66	-2.97553
0.1232	-16.1573				0.72521	0.31684	4.75249	0.18483	2.34332	-2.96053	-2.96053	-2.96053	-2.96053	-2.96053	14.79	-2.96053
0.11372	-16.1573				0.59896	0.2675	4.18441	0.16236	2.06136	-2.94453	-2.94453	-2.94453	-2.94453	-2.94453	12.94	-2.94453
0.10424	-16.1574				0.46153	0.21177	3.48434	0.13395	1.71736	-2.92953	-2.92953	-2.92953	-2.92953	-2.92953	10.69	-2.92953
0.09477	-16.1574				0.3394	0.16038	2.7708	0.10492	1.36718	-2.91453	-2.91453	-2.91453	-2.91453	-2.91453	8.438	-2.91453
0.08529	-16.1575				0.24028	0.11656	2.08469	0.0776	1.03032	-2.89853	-2.89853	-2.89853	-2.89853	-2.89853	6.313	-2.89853
0.07581	-16.1575				0.16137	0.07973	1.4474	0.05305	0.71654	-2.88353	-2.88353	-2.88353	-2.88353	-2.88353	4.369	-2.88353
0.06634	-16.1576				0.09967	0.04973	0.90078	0.03261	0.44648	-2.86853	-2.86853	-2.86853	-2.86853	-2.86853	2.716	-2.86853
0.05686	-16.1576				0.05482	0.02745	0.4905	0.0176	0.24342	-2.85253	-2.85253	-2.85253	-2.85253	-2.85253	1.479	-2.85253
0.04738	-16.1577				0.02621	0.01312	0.22996	0.0082	0.1142	-2.83753	-2.83753	-2.83753	-2.83753	-2.83753	0.6942	-2.83753
0.03791	-16.1577				0.01072	0.00535	0.09191	0.00326	0.04566	-2.82253	-2.82253	-2.82253	-2.82253	-2.82253	0.2778	-2.82253
0.02843	-16.1577				0.00373	0.00186	0.03139	0.0011	0.01557	-2.80653	-2.80653	-2.80653	-2.80653	-2.80653	0.09494	-2.80653
0.01895	-16.1577				0.00116	0.00058	0.01074	0.00034	0.00514	-2.79153	-2.79153	-2.79153	-2.79153	-2.79153	0.03208	-2.79153
0.00948	-16.1578				0.00064	0.00032	0.01117	0.00022	0.0046	-2.77653	-2.77653	-2.77653	-2.77653	-2.77653	0.0316	-2.77653
0	-16.1578				0.00157	0.0008	0.03738	0.00062	0.01466	-2.76053	-2.76053	-2.76053	-2.76053	-2.76053	0.104	-2.76053
					0.00522	0.00266	0.12825	0.00206	0.05003	-2.74553	-2.74553	-2.74553	-2.74553	-2.74553	0.3561	-2.74553
					0.01516	0.00776	0.37793	0.00599	0.14711	-2.72953	-2.72953	-2.72953	-2.72953	-2.72953	1.048	-2.72953
#	Band-Index				0.0374	0.01922	0.94784	0.01479	0.36807	-2.71453	-2.71453	-2.71453	-2.71453	-2.71453	2.627	-2.71453
0	-16.1085				0.07847	0.04046	2.02215	0.03103	0.78389	-2.69953	-2.69953	-2.69953	-2.69953	-2.69953	5.601	-2.69953
0.00948	-16.1085				0.14058	0.0725	3.67509	0.05538	1.42254	-2.68353	-2.68353	-2.68353	-2.68353	-2.68353	10.17	-2.68353
0.01895	-16.1084				0.21655	0.1111	5.70881	0.08415	2.20646	-2.66853	-2.66853	-2.66853	-2.66853	-2.66853	15.79	-2.66853
0.02843	-16.1083				0.29103	0.14685	7.62908	0.10947	2.94925	-2.65353	-2.65353	-2.65353	-2.65353	-2.65353	21.11	-2.65353
0.03791	-16.1082				0.35005	0.17041	8.91794	0.1234	3.44926	-2.63753	-2.63753	-2.63753	-2.63753	-2.63753	24.69	-2.63753
0.04738	-16.108				0.39187	0.17915	9.38106	0.12392	3.63359	-2.62253	-2.62253	-2.62253	-2.62253	-2.62253	26.03	-2.62253
0.05686	-16.1077				0.42559	0.17865	9.2642	0.11689	3.59471	-2.60753	-2.60753	-2.60753	-2.60753	-2.60753	25.78	-2.60753
0.06634	-16.1075				0.45854	0.17662	8.97393	0.11145	3.48259	-2.59153	-2.59153	-2.59153	-2.59153	-2.59153	25.06	-2.59153
0.07581	-16.1072				0.48613	0.17621	8.70048	0.11326	3.36428	-2.57653	-2.57653	-2.57653	-2.57653	-2.57653	24.36	-2.57653
0.08529	-16.1068				0.49722	0.17528	8.38946	0.1218	3.21515	-2.56153	-2.56153	-2.56153	-2.56153	-2.56153	23.5	-2.56153
0.09477	-16.1064				0.48871	0.1716	7.9611	0.13352	3.00534	-2.54553	-2.54553	-2.54553	-2.54553	-2.54553	22.28	-2.54553
0.10424	-16.106				0.47149	0.16671	7.5153	0.14589	2.78053	-2.53053	-2.53053	-2.53053	-2.53053	-2.53053	20.97	-2.53053
0.11372	-16.1056				0.46138	0.16482	7.27163	0.15846	2.63059	-2.51553	-2.51553	-2.51553	-2.51553	-2.51553	20.21	-2.51553
0.1232	-16.1051				0.46631	0.16865	7.37234	0.17118	2.61135	-2.49953	-2.49953	-2.49953	-2.49953	-2.49953	20.4	-2.49953
0.13267	-16.1046				0.48165	0.17702	7.76986	0.1828	2.70506	-2.48453	-2.48453	-2.48453	-2.48453	-2.48453	21.4	-2.48453
0.14215	-16.1041				0.49652	0.18611	8.28158	0.19153	2.84077	-2.46953	-2.46953	-2.46953	-2.46953	-2.46953	22.7	-2.46953
0.15163	-16.1035				0.504	0.19261	8.72218	0.19648	2.95018	-2.45353	-2.45353	-2.45353	-2.45353	-2.45353	23.82	-2.45353
0.1611	-16.1029				0.50558	0.19608	9.01615	0.19866	3.00593	-2.43853	-2.43853	-2.43853	-2.43853	-2.43853	24.55	-2.43853
0.17058	-16.1024				0.50825	0.19877	9.20083	0.20023	3.0282	-2.42353	-2.42353	-2.42353	-2.42353	-2.42353	25	-2.42353
0.18006	-16.1017				0.51903	0.20366	9.36675	0.20349	3.05807	-2.40753	-2.40753	-2.40753	-2.40753	-2.40753	25.42	-2.40753
0.18953	-16.1011				0.54031	0.21206	9.58432	0.21024	3.11493	-2.39253	-2.39253	-2.39253	-2.39253	-2.39253	25.97	-2.39253
0.19901	-16.1005				0.56967	0.22243	9.82819	0.22096	3.18253	-2.37753	-2.37753	-2.37753	-2.37753	-2.37753	26.58	-2.37753
0.20849	-16.0999				0.60764	0.23116	9.98949	0.23468	3.21192	-2.36153	-2.36153	-2.36153	-2.36153	-2.36153	27	-2.36153
0.21796	-16.0993				0.67768	0.23539	9.95403	0.25088	3.15745	-2.34653	-2.34653	-2.34653	-2.34653	-2.34653	26.97	-2.34653
0.22744	-16.0987				0.85911	0.23687	9.6724	0.27489	3.01538	-2.33153	-2.33153	-2.33153	-2.33153	-2.33153	26.58	-2.33153
0.23692	-16.0981				1.31439	0.24373	9.24746	0.32366	2.83219	-2.31553	-2.31553	-2.31553	-2.31553	-2.31553	26.47	-2.31553
0.24639	-16.0976				2.26455	0.26803	8.85794	0.42343	2.67717	-2.30053	-2.30053	-2.30053	-2.30053	-2.30053	27.62	-2.30053
0.25587	-16.0972				3.86014	0.31887	8.66286	0.59407	2.60726	-2.28553	-2.28553	-2.28553	-2.28553	-2.28553	30.81	-2.28553
0.26535	-16.0969				5.97025	0.39348	8.72704	0.82276	2.64096	-2.26953	-2.26953	-2.26953	-2.26953	-2.26953	35.88	-2.26953
0.27482	-16.0968				8.07243	0.47347	8.96064	1.04929	2.7431	-2.25453	-2.25453	-2.25453	-2.25453	-2.25453	41.37	-2.25453
0.27482	-16.0968				9.45573	0.53329	9.12364	1.18792	2.82738	-2.23953	-2.23953	-2.23953	-2.23953	-2.23953	45.01	-2.23953
0.28285	-16.0968				9.69579	0.55951	8.93694	1.18182	2.79137	-2.22353	-2.22353	-2.22353	-2.22353	-2.22353	45.08	-2.22353
0.29088	-16.0968				9.00689	0.5636	8.24839	1.04682	2.57858	-2.20853	-2.20853	-2.20853	-2.20853	-2.20853	41.71	-2.20853
0.29891	-16.0968				8.08355	0.57368	7.15068	0.86094	2.21477	-2.19353	-2.19353	-2.19353	-2.19353	-2.19353	36.74	-2.19353
0.30694	-16.0968				7.5884	0.60968	5.9179	0.70873	1.78975	-2.17753	-2.17753	-2.17753	-2.17753	-2.17753	32.41	-2.17753
0.31496	-16.0968				7.7658	0.6673	4.83893	0.63469	1.40868	-2.16253	-2.16253	-2.16253	-2.16253	-2.16253	30.02	-2.16253
0.32299	-16.0968				8.48757	0.72562	4.11181	0.63983	1.14461	-2.14753	-2.14753	-2.14753	-2.14753	-2.14753	29.74	-2.14753
0.33102	-16.0968				9.52015	0.76789	3.8306	0.7046	1.02759	-2.13153	-2.13153	-2.13153	-2.13153	-2.13153	31.24	-2.13153
0.33905	-16.0968				10.6507	0.79011	4.00241	0.8025	1.05372	-2.11653	-2.11653	-2.11653	-2.11653	-2.11653	34.04	-2.11653
0.34707	-16.0968				11.5953	0.79599	4.53792	0.89865	1.1909	-2.10153	-2.10153	-2.10153	-2.10153	-2.10153	37.3	-2.10153
0.3551	-16.0968				11.9628	0.7829	5.23117	0.94973	1.37827	-2.08553	-2.08553	-2.08553	-2.08553	-2.08553	39.64	-2.08553
0.36313	-16.0968				11.4447	0.74342	5.8013	0.92345	1.53764	-2.07053	-2.07053	-2.07053	-2.07053	-2.07053	39.73	-2.07053
0.37116	-16.0968				10.0766	0.6745	5.99217	0.8208	1.59703	-2.05553	-2.05553	-2.05553	-2.05553	-2.05553	37.04	-2.05553
0.37918	-16.0968				8.2967	0.58562	5.68085	0.67851	1.51928	-2.03953	-2.03953	-2.03953	-2.03953	-2.03953	32.26	-2.03953
0.38721	-16.0968				6.74141	0.49792	4.93281	0.55174	1.31567	-2.02453	-2.02453	-2.02453	-2.02453	-2.02453	26.96	-2.02453
0.39524	-16.0968				5.96884	0.4371	3.97546	0.48779	1.04277	-2.00953	-2.00953	-2.00953	-2.00953	-2.00953	22.94	-2.00953
0.40327	-16.0968				6.21408	0.42166	3.10453	0.50736	0.77741	-1.99353	-1.99353	-1.99353	-1.99353	-1.99353	21.43	-1.99353
0.41129	-16.0968				7.22691	0.44878	2.56024	0.59105	0.58493	-1.97853	-1.97853	-1.97853	-1.97853	-1.97853	22.42	-1.97853
0.41932	-16.0968				8.30414	0.48962	2.46277	0.68342	0.49953	-1.96353	-1.96353	-1.96353	-1.96353	-1.96353	24.6	-1.96353
0.42735	-16.0968				8.63449	0.50443	2.84267	0.72171	0.52725	-1.94753	-1.94753	-1.94753	-1.94753	-1.94753	26.2	-1.94753
0.43538	-16.0968				7.81691	0.47054	3.69368	0.67596	0.65846	-1.93253	-1.93253	-1.93253	-1.93253	-1.93253	26.27	-1.93253
0.44341	-16.0968				6.10367	0.39773	4.95153	0.56731	0.86915	-1.91753	-1.91753	-1.91753	-1.91753	-1.91753	25.24	-1.91753
0.45143	-16.0968				4.15708	0.31611	6.41503	0.44494	1.11046	-1.90153	-1.90153	-1.90153	-1.90153	-1.90153	24.14	-1.90153
0.45946	-16.0968				2.56309	0.25148	7.74469	0.34929	1.31214	-1.88653	-1.88653	-1.88653	-1.88653	-1.88653	23.51	-1.88653
0.46749	-16.0968				1.54043	0.21098	8.59404	0.29115	1.40932	-1.87153	-1.87153	-1.87153	-1.87153	-1.87153	23.07	-1.87153
0.47552	-16.0968				0.99188	0.18683	8.75841	0.25877	1.37373	-1.85553	-1.85553	-1.85553	-1.85553	-1.85553	22.14	-1.85553
0.48354	-16.0968				0.71349	0.16801	8.24607	0.2356	1.21964	-1.84053	-1.84053	-1.84053	-1.84053	-1.84053	20.27	-1.84053
0.49157	-16.0968				0.54796	0.14904	7.28956	0.21368	0.99355	-1.82553	-1.82553	-1.82553	-1.82553	-1.82553	17.66	-1.82553
0.4996	-16.0968				0.42675	0.13209	6.30478	0.19672	0.75822	-1.80953	-1.80953	-1.80953	-1.80953	-1.80953	15.07	-1.80953
0.50763	-16.0968				0.34025	0.12304	5.72636	0.19426	0.57233	-1.79453	-1.79453	-1.79453	-1.79453	-1.79453	13.46	-1.79453
0.50763	-16.0968				0.29342	0.12463	5.75371	0.21028	0.46641	-1.77953	-1.77953	-1.77953	-1.77953	-1.77953	13.29	-1.77953
0.5171	-16.0969				0.27877	0.13251	6.19799	0.23651	0.43008	-1.76353	-1.76353	-1.76353	-1.76353	-1.76353	14.11	-1.76353
0.52658	-16.0972				0.27537	0.13777	6.60564	0.25629	0.424	-1.74853	-1.74853	-1.74853	-1.74853	-1.74853	14.9	-1.74853
0.53606	-16.0977				0.2644	0.13423	6.61516	0.25677	0.41086	-1.73353	-1.73353	-1.73353	-1.73353	-1.73353	14.83	-1.73353
0.54553	-16.0982				0.24299	0.12407	6.26738	0.24026	0.38178	-1.71753	-1.71753	-1.71753	-1.71753	-1.71753	13.97	-1.71753
0.55501	-16.0987				0.22513	0.11709	6.01083	0.22414	0.35939	-1.70253	-1.70253	-1.70253	-1.70253	-1.70253	13.32	-1.70253
0.56449	-16.0993				0.22933	0.12396	6.38955	0.22928	0.37745	-1.68753	-1.68753	-1.68753	-1.68753	-1.68753	14.1	-1.68753
0.57396	-16.0999				0.26302	0.14816	7.6371	0.26467	0.45324	-1.67153	-1.67153	-1.67153	-1.67153	-1.67153	16.79	-1.67153
0.58344	-16.1005				0.31548	0.18275	9.4615	0.32039	0.57276	-1.65653	-1.65653	-1.65653	-1.65653	-1.65653	20.76	-1.65653
0.59292	-16.1012				0.36395	0.21393	11.1964	0.37314	0.69641	-1.64153	-1.64153	-1.64153	-1.64153	-1.64153	24.52	-1.64153
0.60239	-16.1018				0.38709	0.22904	12.1964	0.40041	0.78057	-1.62553	-1.62553	-1.62553	-1.62553	-1.62553	26.65	-1.62553
0.61187	-16.1024				0.37738	0.22411	12.2252	0.39415	0.80241	-1.61053	-1.61053	-1.61053	-1.61053	-1.61053	26.64	-1.61053
0.62135	-16.1029				0.34594	0.20652	11.643	0.36643	0.77337	-1.59553	-1.59553	-1.59553	-1.59553	-1.59553	25.25	-1.59553
0.63082	-16.1035				0.3167	0.19135	11.2299	0.34315	0.73442	-1.57953	-1.57953	-1.57953	-1.57953	-1.57953	24.17	-1.57953
0.6403	-16.1041				0.31366	0.19252	11.7339	0.34847	0.72912	-1.56453	-1.56453	-1.56453	-1.56453	-1.56453	25.04	-1.56453
0.64978	-16.1046				0.34763	0.21495	13.4141	0.38983	0.77399	-1.54953	-1.54953	-1.54953	-1.54953	-1.54953	28.41	-1.54953
0.65925	-16.1051				0.41218	0.25279	15.9184	0.45527	0.85344	-1.53353	-1.53353	-1.53353	-1.53353	-1.53353	33.55	-1.53353
0.66873	-16.1056				0.49034	0.29471	18.5995	0.52396	0.93808	-1.51853	-1.51853	-1.51853	-1.51853	-1.51853	39.08	-1.51853
0.67821	-16.106				0.56565	0.33118	20.9402	0.57977	1.00739	-1.50353	-1.50353	-1.50353	-1.50353	-1.50353	43.88	-1.50353
0.68768	-16.1064				0.62824	0.35761	22.7224	0.61713	1.05783	-1.48753	-1.48753	-1.48753	-1.48753	-1.48753	47.47	-1.48753
0.69716	-16.1068				0.67333	0.37262	23.8963	0.63614	1.08816	-1.47253	-1.47253	-1.47253	-1.47253	-1.47253	49.74	-1.47253
0.70664	-16.1071				0.69703	0.37515	24.338	0.63607	1.09018	-1.45753	-1.45753	-1.45753	-1.45753	-1.45753	50.51	-1.45753
0.71611	-16.1075				0.6968	0.36371	23.8651	0.61568	1.04908	-1.44153	-1.44153	-1.44153	-1.44153	-1.44153	49.45	-1.44153
0.72559	-16.1077				0.6792	0.33938	22.4354	0.5758	0.95685	-1.42653	-1.42653	-1.42653	-1.42653	-1.42653	46.49	-1.42653
0.73507	-16.108				0.66735	0.30793	20.3512	0.52486	0.82639	-1.41053	-1.41053	-1.41053	-1.41053	-1.41053	42.3	-1.41053
0.74454	-16.1081				0.69885	0.27886	18.2248	0.47768	0.68639	-1.39553	-1.39553	-1.39553	-1.39553	-1.39553	38.15	-1.39553
0.75402	-16.1083				0.81297	0.261	16.7008	0.44877	0.56986	-1.38053	-1.38053	-1.38053	-1.38053	-1.38053	35.39	-1.38053
0.7635	-16.1084				1.03254	0.25791	16.1557	0.4447	0.50066	-1.36453	-1.36453	-1.36453	-1.36453	-1.36453	34.81	-1.36453
0.77297	-16.1085				1.35333	0.26714	16.6077	0.46164	0.4875	-1.34953	-1.34953	-1.34953	-1.34953	-1.34953	36.45	-1.34953
0.78245	-16.1085				1.74695	0.28275	17.8365	0.48906	0.52683	-1.33453	-1.33453	-1.33453	-1.33453	-1.33453	39.76	-1.33453
0.78245	-16.1085				2.17153	0.2991	19.5559	0.51535	0.60759	-1.31853	-1.31853	-1.31853	-1.31853	-1.31853	44.09	-1.31853
0.79048	-16.1085				2.58185	0.31308	21.5414	0.53366	0.71425	-1.30353	-1.30353	-1.30353	-1.30353	-1.30353	48.84	-1.30353
0.79851	-16.1085				2.93255	0.32362	23.5828	0.54228	0.82905	-1.28853	-1.28853	-1.28853	-1.28853	-1.28853	53.51	-1.28853
0.80653	-16.1085				3.18883	0.3299	25.4319	0.54313	0.93348	-1.27253	-1.27253	-1.27253	-1.27253	-1.27253	57.56	-1.27253
0.81456	-16.1085				3.33632	0.33063	26.8085	0.53971	1.0111	-1.25753	-1.25753	-1.25753	-1.25753	-1.25753	60.42	-1.25753
0.82259	-16.1085				3.39771	0.32482	27.4605	0.53649	1.05058	-1.24253	-1.24253	-1.24253	-1.24253	-1.24253	61.69	-1.24253
0.83062	-16.1085				3.43779	0.31355	27.3123	0.53849	1.04903	-1.22653	-1.22653	-1.22653	-1.22653	-1.22653	61.38	-1.22653
0.83864	-16.1085				3.54524	0.30066	26.5441	0.55124	1.01291	-1.21153	-1.21153	-1.21153	-1.21153	-1.21153	60.07	-1.21153
0.84667	-16.1085				3.78418	0.29125	25.5862	0.57842	0.95687	-1.19653	-1.19653	-1.19653	-1.19653	-1.19653	58.73	-1.19653
0.8547	-16.1085				4.14062	0.2888	24.9068	0.61799	0.8959	-1.18053	-1.18053	-1.18053	-1.18053	-1.18053	58.22	-1.18053
0.86273	-16.1085				4.5163	0.2929	24.7656	0.66074	0.83813	-1.16553	-1.16553	-1.16553	-1.16553	-1.16553	58.78	-1.16553
0.87076	-16.1085				4.78969	0.29987	25.0719	0.69298	0.78223	-1.15053	-1.15053	-1.15053	-1.15053	-1.15053	59.95	-1.15053
0.87878	-16.1085				4.90137	0.30523	25.4994	0.70485	0.72409	-1.13453	-1.13453	-1.13453	-1.13453	-1.13453	60.95	-1.13453
0.88681	-16.1085				4.89943	0.30633	25.73	0.69467	0.66283	-1.11953	-1.11953	-1.11953	-1.11953	-1.11953	61.24	-1.11953
0.89484	-16.1085				4.89242	0.30303	25.6323	0.67068	0.60342	-1.10453	-1.10453	-1.10453	-1.10453	-1.10453	60.88	-1.10453
0.90287	-16.1085				4.97158	0.29685	25.2952	0.64359	0.55428	-1.08853	-1.08853	-1.08853	-1.08853	-1.08853	60.26	-1.08853
0.91089	-16.1085				5.14875	0.28909	24.8451	0.62113	0.52005	-1.07353	-1.07353	-1.07353	-1.07353	-1.07353	59.67	-1.07353
0.91892	-16.1085				5.3595	0.2798	24.2776	0.60471	0.49783	-1.05853	-1.05853	-1.05853	-1.05853	-1.05853	58.95	-1.05853
0.92695	-16.1085				5.51584	0.26846	23.4817	0.59047	0.47883	-1.04253	-1.04253	-1.04253	-1.04253	-1.04253	57.68	-1.04253
0.93498	-16.1085				5.55859	0.25516	22.3641	0.57436	0.45402	-1.02753	-1.02753	-1.02753	-1.02753	-1.02753	55.56	-1.02753
0.943	-16.1085				5.46961	0.24095	20.9793	0.55344	0.41991	-1.01253	-1.01253	-1.01253	-1.01253	-1.01253	52.63	-1.01253
0.95103	-16.1085				5.24484	0.22664	19.4434	0.52619	0.37899	-0.99653	-0.99653	-0.99653	-0.99653	-0.99653	49.12	-0.99653
0.95906	-16.1085				4.86941	0.21178	17.8595	0.49073	0.33743	-0.98153	-0.98153	-0.98153	-0.98153	-0.98153	45.19	-0.98153
0.96709	-16.1085				4.34569	0.19599	16.322	0.44897	0.30287	-0.96653	-0.96653	-0.96653	-0.96653	-0.96653	41.02	-0.96653
0.97511	-16.1085				3.73555	0.18114	15.0637	0.40884	0.28369	-0.95053	-0.95053	-0.95053	-0.95053	-0.95053	37.2	-0.95053
0.98314	-16.1085				3.17768	0.17117	14.4081	0.38442	0.28677	-0.93553	-0.93553	-0.93553	-0.93553	-0.93553	34.66	-0.93553
0.99117	-16.1085				2.81131	0.16864	14.5006	0.38819	0.3126	-0.92053	-0.92053	-0.92053	-0.92053	-0.92053	34	-0.92053
0.9992	-16.1085				2.69609	0.17155	15.0766	0.42276	0.35302	-0.90453	-0.90453	-0.90453	-0.90453	-0.90453	34.85	-0.90453
1.00723	-16.1085				2.77632	0.17422	15.5592	0.47717	0.39707	-0.88953	-0.88953	-0.88953	-0.88953	-0.88953	35.99	-0.88953
1.01525	-16.1085				2.92014	0.1713	15.4436	0.53039	0.44218	-0.87453	-0.87453	-0.87453	-0.87453	-0.87453	36.17	-0.87453
					2.99304	0.16091	14.5771	0.55955	0.50142	-0.85853	-0.85853	-0.85853	-0.85853	-0.85853	34.8	-0.85853
					2.92784	0.14531	13.2282	0.55102	0.60179	-0.84353	-0.84353	-0.84353	-0.84353	-0.84353	32.24	-0.84353
#	Band-Index				2.7766	0.12964	11.8863	0.51007	0.76794	-0.82853	-0.82853	-0.82853	-0.82853	-0.82853	29.53	-0.82853
1.01525	-16.0821				2.72137	0.11984	10.9936	0.46486	1.00135	-0.81253	-0.81253	-0.81253	-0.81253	-0.81253	27.92	-0.81253
1.00723	-16.0821				3.03956	0.12073	10.703	0.45893	1.26639	-0.79753	-0.79753	-0.79753	-0.79753	-0.79753	28.27	-0.79753
0.9992	-16.0821				4.01636	0.13457	10.7939	0.5369	1.49743	-0.78253	-0.78253	-0.78253	-0.78253	-0.78253	30.74	-0.78253
0.99117	-16.0821				5.82684	0.16098	10.8639	0.73047	1.62914	-0.76653	-0.76653	-0.76653	-0.76653	-0.76653	34.91	-0.76653
0.98314	-16.0821				8.38824	0.19665	10.601	1.04037	1.63183	-0.75153	-0.75153	-0.75153	-0.75153	-0.75153	40.01	-0.75153
0.97511	-16.0821				11.256	0.23482	9.96992	1.42081	1.52854	-0.73653	-0.73653	-0.73653	-0.73653	-0.73653	45.03	-0.73653
0.96709	-16.0821				13.6583	0.26518	9.15399	1.77639	1.38155	-0.72053	-0.72053	-0.72053	-0.72053	-0.72053	48.69	-0.72053
0.95906	-16.0821				14.7659	0.27674	8.39796	1.98706	1.26396	-0.70553	-0.70553	-0.70553	-0.70553	-0.70553	49.68	-0.70553
0.95103	-16.0821				14.1145	0.2638	7.92832	1.96904	1.23645	-0.69053	-0.69053	-0.69053	-0.69053	-0.69053	47.4	-0.69053
0.943	-16.0821				11.9094	0.23045	7.91139	1.72839	1.33673	-0.67453	-0.67453	-0.67453	-0.67453	-0.67453	42.62	-0.67453
0.93498	-16.0821				8.93423	0.18912	8.4242	1.36122	1.56824	-0.65953	-0.65953	-0.65953	-0.65953	-0.65953	37.2	-0.65953
0.92695	-16.0821				6.09559	0.15302	9.35664	0.99416	1.88519	-0.64453	-0.64453	-0.64453	-0.64453	-0.64453	32.9	-0.64453
0.91892	-16.0821				3.95564	0.12867	10.3813	0.71084	2.19946	-0.62853	-0.62853	-0.62853	-0.62853	-0.62853	30.29	-0.62853
0.91089	-16.0821				2.59638	0.11466	11.1186	0.52687	2.42162	-0.61353	-0.61353	-0.61353	-0.61353	-0.61353	28.78	-0.61353
0.90287	-16.0821				1.80583	0.10609	11.3738	0.41378	2.51159	-0.59853	-0.59853	-0.59853	-0.59853	-0.59853	27.51	-0.59853
0.89484	-16.0821				1.33296	0.09889	11.1794	0.3384	2.48225	-0.58253	-0.58253	-0.58253	-0.58253	-0.58253	25.99	-0.58253
0.88681	-16.0821				1.01485	0.09065	10.592	0.27945	2.35349	-0.56753	-0.56753	-0.56753	-0.56753	-0.56753	24	-0.56753
0.87878	-16.0821				0.77146	0.07965	9.53284	0.2264	2.11476	-0.55253	-0.55253	-0.55253	-0.55253	-0.55253	21.23	-0.55253
0.87076	-16.0821				0.5688	0.06507	7.91523	0.17492	1.75181	-0.53653	-0.53653	-0.53653	-0.53653	-0.53653	17.44	-0.53653
0.86273	-16.0821				0.4047	0.04836	5.87312	0.12748	1.29701	-0.52153	-0.52153	-0.52153	-0.52153	-0.52153	12.88	-0.52153
0.8547	-16.0821				0.31419	0.03389	3.80225	0.09606	0.83785	-0.50653	-0.50653	-0.50653	-0.50653	-0.50653	8.468	-0.50653
0.84667	-16.0821				0.38248	0.02816	2.12555	0.10477	0.46551	-0.49053	-0.49053	-0.49053	-0.49053	-0.49053	5.248	-0.49053
0.83864	-16.0821				0.76379	0.03953	1.05046	0.19357	0.22316	-0.47553	-0.47553	-0.47553	-0.47553	-0.47553	4.027	-0.47553
0.83062	-16.0821				1.68563	0.07883	0.53776	0.42015	0.09882	-0.46053	-0.46053	-0.46053	-0.46053	-0.46053	5.292	-0.46053
0.82259	-16.0821				3.39382	0.15843	0.42749	0.84856	0.05403	-0.44453	-0.44453	-0.44453	-0.44453	-0.44453	9.34	-0.44453
0.81456	-16.0821				6.02196	0.28799	0.5605	1.51966	0.0531	-0.42953	-0.42953	-0.42953	-0.42953	-0.42953	16.2	-0.42953
0.80653	-16.0821				9.45341	0.46776	0.81577	2.41595	0.07323	-0.41453	-0.41453	-0.41453	-0.41453	-0.41453	25.36	-0.41453
0.79851	-16.0821				13.2739	0.68255	1.09944	3.44179	0.10172	-0.39853	-0.39853	-0.39853	-0.39853	-0.39853	35.62	-0.39853
0.79048	-16.0821				16.8256	0.89849	1.33495	4.42776	0.13034	-0.38353	-0.38353	-0.38353	-0.38353	-0.38353	45.16	-0.38353
0.78245	-16.0821				19.3098	1.06451	1.46437	5.14943	0.152	-0.36853	-0.36853	-0.36853	-0.36853	-0.36853	51.83	-0.36853
0.78245	-16.0821				19.9743	1.12677	1.45376	5.38194	0.15992	-0.35253	-0.35253	-0.35253	-0.35253	-0.35253	53.59	-0.35253
0.77297	-16.0821				18.459	1.05597	1.29917	5.00613	0.15014	-0.33753	-0.33753	-0.33753	-0.33753	-0.33753	49.49	-0.33753
0.7635	-16.0821				15.1782	0.87436	1.03775	4.12415	0.12466	-0.32253	-0.32253	-0.32253	-0.32253	-0.32253	40.63	-0.32253
0.75402	-16.0822				11.3224	0.65382	0.74127	3.06234	0.09209	-0.30653	-0.30653	-0.30653	-0.30653	-0.30653	30.21	-0.30653
0.74454	-16.0823				8.30251	0.47999	0.49128	2.20558	0.06354	-0.29153	-0.29153	-0.29153	-0.29153	-0.29153	21.98	-0.29153
0.73507	-16.0825				6.98283	0.4044	0.33786	1.79162	0.04634	-0.27653	-0.27653	-0.27653	-0.27653	-0.27653	18.24	-0.27653
0.72559	-16.0827				7.23658	0.41988	0.27986	1.79581	0.04086	-0.26053	-0.26053	-0.26053	-0.26053	-0.26053	18.67	-0.26053
0.71611	-16.0829				8.12497	0.4717	0.27638	1.98061	0.04167	-0.24553	-0.24553	-0.24553	-0.24553	-0.24553	20.82	-0.24553
0.70664	-16.0831				8.52869	0.49487	0.27709	2.06341	0.04194	-0.23053	-0.23053	-0.23053	-0.23053	-0.23053	21.8	-0.23053
0.69716	-16.0834				7.81213	0.45284	0.25083	1.88318	0.03768	-0.21453	-0.21453	-0.21453	-0.21453	-0.21453	19.94	-0.21453
0.68768	-16.0837				6.09986	0.35321	0.19566	1.46704	0.02906	-0.19953	-0.19953	-0.19953	-0.19953	-0.19953	15.56	-0.19953
0.67821	-16.0841				4.03134	0.23316	0.12956	0.96768	0.019	-0.18453	-0.18453	-0.18453	-0.18453	-0.18453	10.28	-0.18453
0.66873	-16.0845				2.24854	0.1299	0.07249	0.53881	0.01049	-0.16853	-0.16853	-0.16853	-0.16853	-0.16853	5.731	-0.16853
0.65925	-16.0848				1.05706	0.06099	0.03417	0.25282	0.00489	-0.15353	-0.15353	-0.15353	-0.15353	-0.15353	2.692	-0.15353
0.64978	-16.0853				0.41812	0.0241	0.01356	0.09987	0.00192	-0.13853	-0.13853	-0.13853	-0.13853	-0.13853	1.065	-0.13853
0.6403	-16.0857				0.13903	0.008	0.00452	0.03315	0.00063	-0.12253	-0.12253	-0.12253	-0.12253	-0.12253	0.3539	-0.12253
0.63082	-16.0862				0.03882	0.00223	0.00127	0.00925	0.00017	-0.10753	-0.10753	-0.10753	-0.10753	-0.10753	0.09876	-0.10753
0.62135	-16.0867				0.00909	0.00052	0.0003	0.00216	4e-05	-0.09253	-0.09253	-0.09253	-0.09253	-0.09253	0.02312	-0.09253
0.61187	-16.0872				0.00178	0.0001	6e-05	0.00042	1e-05	-0.07653	-0.07653	-0.07653	-0.07653	-0.07653	0.00453	-0.07653
0.60239	-16.0877				0.00029	2e-05	1e-05	7e-05	0	-0.06153	-0.06153	-0.06153	-0.06153	-0.06153	0.00074	-0.06153
0.59292	-16.0883				4e-05	0	0	1e-05	0	-0.04553	-0.04553	-0.04553	-0.04553	-0.04553	0.0001	-0.04553
0.58344	-16.0888				0	0	0	0	0	-0.03053	-0.03053	-0.03053	-0.03053	-0.03053	1e-05	-0.03053
0.57396	-16.0894				0	0	0	0	0	-0.01553	-0.01553	-0.01553	-0.01553	-0.01553	0	-0.01553
0.56449	-16.0899				0	0	0	0	0	0.00047	0.00047	0.00047	0.00047	0.00047	0	0.00047
0.55501	-16.0905				0	0	0	0	0	0.01547	0.01547	0.01547	0.01547	0.01547	0	0.01547
0.54553	-16.091				0	0	0	0	0	0.03047	0.03047	0.03047	0.03047	0.03047	0	0.03047
0.53606	-16.0915				0	0	0	0	0	0.04647	0.04647	0.04647	0.04647	0.04647	0	0.04647
0.52658	-16.0919				0	0	0	0	0	0.06147	0.06147	0.06147	0.06147	0.06147	0	0.06147
0.5171	-16.0922				0	0	0	0	0	0.07647	0.07647	0.07647	0.07647	0.07647	0	0.07647
0.50763	-16.0923				0	0	0	0	0	0.09247	0.09247	0.09247	0.09247	0.09247	0	0.09247
0.50763	-16.0923				0	0	0	0	0	0.10747	0.10747	0.10747	0.10747	0.10747	0	0.10747
0.4996	-16.0923				0	0	0	0	0	0.12247	0.12247	0.12247	0.12247	0.12247	0	0.12247
0.49157	-16.0923				0	0	0	0	0	0.13847	0.13847	0.13847	0.13847	0.13847	0	0.13847
0.48354	-16.0923				0	0	0	0	0	0.15347	0.15347	0.15347	0.15347	0.15347	0	0.15347
0.47552	-16.0923				0	0	0	0	0	0.16847	0.16847	0.16847	0.16847	0.16847	0	0.16847
0.46749	-16.0923				0	0	0	0	0	0.18447	0.18447	0.18447	0.18447	0.18447	0	0.18447
0.45946	-16.0923				0	0	0	0	0	0.19947	0.19947	0.19947	0.19947	0.19947	0	0.19947
0.45143	-16.0923				0	0	0	0	0	0.21447	0.21447	0.21447	0.21447	0.21447	0	0.21447
0.44341	-16.0923				0	0	0	0	0	0.23047	0.23047	0.23047	0.23047	0.23047	0	0.23047
0.43538	-16.0923				0	0	0	0	0	0.24547	0.24547	0.24547	0.24547	0.24547	0	0.24547
0.42735	-16.0923				0	0	0	0	0	0.26047	0.26047	0.26047	0.26047	0.26047	0	0.26047
0.41932	-16.0923				0	0	0	0	0	0.27647	0.27647	0.27647	0.27647	0.27647	0	0.27647
0.41129	-16.0923				0	0	0	0	0	0.29147	0.29147	0.29147	0.29147	0.29147	0	0.29147
0.40327	-16.0923				0	0	0	0	0	0.30647	0.30647	0.30647	0.30647	0.30647	0	0.30647
0.39524	-16.0923				0	0	0	0	0	0.32247	0.32247	0.32247	0.32247	0.32247	0	0.32247
0.38721	-16.0923				0	0	0	0	0	0.33747	0.33747	0.33747	0.33747	0.33747	0	0.33747
0.37918	-16.0923				0	0	0	0	0	0.35247	0.35247	0.35247	0.35247	0.35247	0	0.35247
0.37116	-16.0923				0	0	0	0	0	0.36847	0.36847	0.36847	0.36847	0.36847	0	0.36847
0.36313	-16.0923				0	0	0	0	0	0.38347	0.38347	0.38347	0.38347	0.38347	0	0.38347
0.3551	-16.0923				0	0	0	0	0	0.39847	0.39847	0.39847	0.39847	0.39847	0	0.39847
0.34707	-16.0923				0	0	0	0	0	0.41447	0.41447	0.41447	0.41447	0.41447	0	0.41447
0.33905	-16.0923				0	0	0	0	0	0.42947	0.42947	0.42947	0.42947	0.42947	0	0.42947
0.33102	-16.0923				0	0	0	0	0	0.44447	0.44447	0.44447	0.44447	0.44447	0	0.44447
0.32299	-16.0923				0	0	0	0	0	0.46047	0.46047	0.46047	0.46047	0.46047	0	0.46047
0.31496	-16.0923				0	0	0	0	0	0.47547	0.47547	0.47547	0.47547	0.47547	0	0.47547
0.30694	-16.0923				0	0	0	0	0	0.49047	0.49047	0.49047	0.49047	0.49047	0	0.49047
0.29891	-16.0923				0	0	0	0	0	0.50647	0.50647	0.50647	0.50647	0.50647	0	0.50647
0.29088	-16.0923				0	0	0	0	0	0.52147	0.52147	0.52147	0.52147	0.52147	0	0.52147
0.28285	-16.0923				0	0	0	0	0	0.53647	0.53647	0.53647	0.53647	0.53647	0	0.53647
0.27482	-16.0923				0	0	0	0	0	0.55247	0.55247	0.55247	0.55247	0.55247	0	0.55247
0.27482	-16.0923				0	0	0	0	0	0.56747	0.56747	0.56747	0.56747	0.56747	0	0.56747
0.26535	-16.0922				0	0	0	0	0	0.58247	0.58247	0.58247	0.58247	0.58247	0	0.58247
0.25587	-16.0919				0	0	0	0	0	0.59847	0.59847	0.59847	0.59847	0.59847	0	0.59847
0.24639	-16.0915				0	0	0	0	0	0.61347	0.61347	0.61347	0.61347	0.61347	0	0.61347
0.23692	-16.091				0	0	0	0	0	0.62847	0.62847	0.62847	0.62847	0.62847	0	0.62847
0.22744	-16.0905				0	0	0	0	0	0.64447	0.64447	0.64447	0.64447	0.64447	0	0.64447
0.21796	-16.0899				0	0	0	0	0	0.65947	0.65947	0.65947	0.65947	0.65947	0	0.65947
0.20849	-16.0894				0	0	0	0	0	0.67447	0.67447	0.67447	0.67447	0.67447	0	0.67447
0.19901	-16.0888				0	0	0	0	0	0.69047	0.69047	0.69047	0.69047	0.69047	0	0.69047
0.18953	-16.0882				0	0	0	0	0	0.70547	0.70547	0.70547	0.70547	0.70547	0	0.70547
0.18006	-16.0877				0	0	0	0	0	0.72047	0.72047	0.72047	0.72047	0.72047	0	0.72047
0.17058	-16.0872				0	0	0	0	0	0.73647	0.73647	0.73647	0.73647	0.73647	0	0.73647
0.1611	-16.0867				0	0	0	0	0	0.75147	0.75147	0.75147	0.75147	0.75147	0	0.75147
0.15163	-16.0862				0	0	0	0	0	0.76647	0.76647	0.76647	0.76647	0.76647	0	0.76647
0.14215	-16.0857				0	0	0	0	0	0.78247	0.78247	0.78247	0.78247	0.78247	0	0.78247
0.13267	-16.0853				0	0	0	0	0	0.79747	0.79747	0.79747	0.79747	0.79747	0	0.79747
0.1232	-16.0848				0	0	0	0	0	0.81247	0.81247	0.81247	0.81247	0.81247	0	0.81247
0.11372	-16.0844				0	0	0	0	0	0.82847	0.82847	0.82847	0.82847	0.82847	0	0.82847
0.10424	-16.0841				0	0	0	0	0	0.84347	0.84347	0.84347	0.84347	0.84347	0	0.84347
0.09477	-16.0837				0	0	0	0	0	0.85847	0.85847	0.85847	0.85847	0.85847	0	0.85847
0.08529	-16.0834				0	0	0	0	0	0.87447	0.87447	0.87447	0.87447	0.87447	0	0.87447
0.07581	-16.0831				0	0	0	0	0	0.88947	0.88947	0.88947	0.88947	0.88947	0	0.88947
0.06634	-16.0829				0	0	0	0	0	0.90447	0.90447	0.90447	0.90447	0.90447	0	0.90447
0.05686	-16.0827				0	0	0	0	0	0.92047	0.92047	0.92047	0.92047	0.92047	0	0.92047
0.04738	-16.0825				0	0	0	0	0	0.93547	0.93547	0.93547	0.93547	0.93547	0	0.93547
0.03791	-16.0823				0	0	0	0	0	0.95047	0.95047	0.95047	0.95047	0.95047	0	0.95047
0.02843	-16.0822				0	0	0	0	0	0.96647	0.96647	0.96647	0.96647	0.96647	0	0.96647
0.01895	-16.0821				0	0	0	0	0	0.98147	0.98147	0.98147	0.98147	0.98147	0	0.98147
0.00948	-16.0821				0	0	0	0	0	0.99647	0.99647	0.99647	0.99647	0.99647	0	0.99647
0	-16.0821				0	0	0	0	0	1.01247	1.01247	1.01247	1.01247	1.01247	0	1.01247
					0	0	0	0	0	1.02747	1.02747	1.02747	1.02747	1.02747	0	1.02747
					0	0	0	0	0	1.04247	1.04247	1.04247	1.04247	1.04247	0	1.04247
#	Band-Index				0	0	0	0	0	1.05847	1.05847	1.05847	1.05847	1.05847	0	1.05847
0	-15.4853				0	0	0	0	0	1.07347	1.07347	1.07347	1.07347	1.07347	0	1.07347
0.00948	-15.4853				0	0	0	0	0	1.08847	1.08847	1.08847	1.08847	1.08847	0	1.08847
0.01895	-15.4853				0	0	0	0	0	1.10447	1.10447	1.10447	1.10447	1.10447	0	1.10447
0.02843	-15.4853				0	0	0	0	0	1.11947	1.11947	1.11947	1.11947	1.11947	0	1.11947
0.03791	-15.4853				0	0	0	0	0	1.13447	1.13447	1.13447	1.13447	1.13447	0	1.13447
0.04738	-15.4853				0	0	0	0	0	1.15047	1.15047	1.15047	1.15047	1.15047	0	1.15047
0.05686	-15.4853				0	0	0	0	0	1.16547	1.16547	1.16547	1.16547	1.16547	0	1.16547
0.06634	-15.4853				0	0	0	0	0	1.18047	1.18047	1.18047	1.18047	1.18047	0	1.18047
0.07581	-15.4853				0	0	0	0	0	1.19647	1.19647	1.19647	1.19647	1.19647	0	1.19647
0.08529	-15.4853				0	0	0	0	0	1.21147	1.21147	1.21147	1.21147	1.21147	0	1.21147
0.09477	-15.4853				0	0	0	0	0	1.22647	1.22647	1.22647	1.22647	1.22647	0	1.22647
0.10424	-15.4853				0	0	0	0	0	1.24247	1.24247	1.24247	1.24247	1.24247	0	1.24247
0.11372	-15.4853				0	0	0	0	0	1.25747	1.25747	1.25747	1.25747	1.25747	0	1.25747
0.1232	-15.4853				0	0	0	0	0	1.27347	1.27347	1.27347	1.27347	1.27347	0	1.27347
0.13267	-15.4853				0	0	0	0	0	1.28847	1.28847	1.28847	1.28847	1.28847	0	1.28847
0.14215	-15.4853				0	0	0	0	0	1.30347	1.30347	1.30347	1.30347	1.30347	0	1.30347
0.15163	-15.4852				0	0	0	0	0	1.31947	1.31947	1.31947	1.31947	1.31947	0	1.31947
0.1611	-15.4852				0	0	0	0	0	1.33447	1.33447	1.33447	1.33447	1.33447	0	1.33447
0.17058	-15.4852				0	0	0	0	0	1.34947	1.34947	1.34947	1.34947	1.34947	0	1.34947
0.18006	-15.4851				0	0	0	0	0	1.36547	1.36547	1.36547	1.36547	1.36547	0	1.36547
0.18953	-15.4851				0	0	0	0	0	1.38047	1.38047	1.38047	1.38047	1.38047	0	1.38047
0.19901	-15.485				0	0	0	0	0	1.39547	1.39547	1.39547	1.39547	1.39547	0	1.39547
0.20849	-15.485				0	0	0	0	0	1.41147	1.41147	1.41147	1.41147	1.41147	0	1.41147
0.21796	-15.4849				0	0	0	0	0	1.42647	1.42647	1.42647	1.42647	1.42647	0	1.42647
0.22744	-15.4849				0	0	0	0	0	1.44147	1.44147	1.44147	1.44147	1.44147	0	1.44147
0.23692	-15.4849				0	0	0	0	0	1.45747	1.45747	1.45747	1.45747	1.45747	0	1.45747
0.24639	-15.4848				0	0	0	0	0	1.47247	1.47247	1.47247	1.47247	1.47247	0	1.47247
0.25587	-15.4848				0	0	0	0	0	1.48747	1.48747	1.48747	1.48747	1.48747	0	1.48747
0.26535	-15.4848				0	0	0	0	0	1.50347	1.50347	1.50347	1.50347	1.50347	0	1.50347
0.27482	-15.4848				0	0	0	0	0	1.51847	1.51847	1.51847	1.51847	1.51847	0	1.51847
0.27482	-15.4848				0	0	0	0	0	1.53347	1.53347	1.53347	1.53347	1.53347	0	1.53347
0.28285	-15.4848				0	0	0	0	0	1.54947	1.54947	1.54947	1.54947	1.54947	0	1.54947
0.29088	-15.4848				0	0	0	0	0	1.56447	1.56447	1.56447	1.56447	1.56447	0	1.56447
0.29891	-15.4848				0	0	0	0	0	1.57947	1.57947	1.57947	1.57947	1.57947	0	1.57947
0.30694	-15.4848				0	0	0	0	0	1.59547	1.59547	1.59547	1.59547	1.59547	0	1.59547
0.31496	-15.4848				0	0	0	0	0	1.61047	1.61047	1.61047	1.61047	1.61047	0	1.61047
0.32299	-15.4848				0	0	0	0	0	1.62547	1.62547	1.62547	1.62547	1.62547	0	1.62547
0.33102	-15.4848				0	0	0	0	0	1.64147	1.64147	1.64147	1.64147	1.64147	0	1.64147
0.33905	-15.4848				0	0	0	0	0	1.65647	1.65647	1.65647	1.65647	1.65647	0	1.65647
0.34707	-15.4847				0	0	0	0	0	1.67147	1.67147	1.67147	1.67147	1.67147	0	1.67147
0.3551	-15.4847				0	0	0	0	0	1.68747	1.68747	1.68747	1.68747	1.68747	0	1.68747
0.36313	-15.4847				0	0	0	0	0	1.70247	1.70247	1.70247	1.70247	1.70247	0	1.70247
0.37116	-15.4847				0	0	0	0	0	1.71747	1.71747	1.71747	1.71747	1.71747	0	1.71747
0.37918	-15.4847				0	0	0	0	0	1.73347	1.73347	1.73347	1.73347	1.73347	0	1.73347
0.38721	-15.4847				0	0	0	0	0	1.74847	1.74847	1.74847	1.74847	1.74847	0	1.74847
0.39524	-15.4846				0	0	0	0	0	1.76347	1.76347	1.76347	1.76347	1.76347	0	1.76347
0.40327	-15.4846				0	0	0	0	0	1.77947	1.77947	1.77947	1.77947	1.77947	0	1.77947
0.41129	-15.4846				0	0	0	0	0	1.79447	1.79447	1.79447	1.79447	1.79447	0	1.79447
0.41932	-15.4846				0	0	0	0	0	1.80947	1.80947	1.80947	1.80947	1.80947	0	1.80947
0.42735	-15.4845				0	0	0	0	0	1.82547	1.82547	1.82547	1.82547	1.82547	0	1.82547
0.43538	-15.4845				0	0	0	0	0	1.84047	1.84047	1.84047	1.84047	1.84047	0	1.84047
0.44341	-15.4845				0	0	0	0	0	1.85547	1.85547	1.85547	1.85547	1.85547	0	1.85547
0.45143	-15.4845				0	0	0	0	0	1.87147	1.87147	1.87147	1.87147	1.87147	0	1.87147
0.45946	-15.4844				0	0	0	0	0	1.88647	1.88647	1.88647	1.88647	1.88647	0	1.88647
0.46749	-15.4844				0	0	0	0	0	1.90147	1.90147	1.90147	1.90147	1.90147	0	1.90147
0.47552	-15.4844				0	0	0	0	0	1.91747	1.91747	1.91747	1.91747	1.91747	0	1.91747
0.48354	-15.4844				0	0	0	0	0	1.93247	1.93247	1.93247	1.93247	1.93247	0	1.93247
0.49157	-15.4843				0	0	0	0	0	1.94747	1.94747	1.94747	1.94747	1.94747	0	1.94747
0.4996	-15.4843				0	0	0	0	0	1.96347	1.96347	1.96347	1.96347	1.96347	0	1.96347
0.50763	-15.4843				0	0	0	0	0	1.97847	1.97847	1.97847	1.97847	1.97847	0	1.97847
0.50763	-15.4843				0	0	0	0	0	1.99347	1.99347	1.99347	1.99347	1.99347	0	1.99347
0.5171	-15.4843				0	0	0	0	0	2.00947	2.00947	2.00947	2.00947	2.00947	0	2.00947
0.52658	-15.4844				0	0	0	0	0	2.02447	2.02447	2.02447	2.02447	2.02447	0	2.02447
0.53606	-15.4844				0	0	0	0	0	2.03947	2.03947	2.03947	2.03947	2.03947	0	2.03947
0.54553	-15.4844				0	0	0	0	0	2.05547	2.05547	2.05547	2.05547	2.05547	0	2.05547
0.55501	-15.4844				0	0	0	0	0	2.07047	2.07047	2.07047	2.07047	2.07047	0	2.07047
0.56449	-15.4845				0	0	0	0	0	2.08547	2.08547	2.08547	2.08547	2.08547	0	2.08547
0.57396	-15.4845				0	0	0	0	0	2.10147	2.10147	2.10147	2.10147	2.10147	0	2.10147
0.58344	-15.4845				0	0	0	0	0	2.11647	2.11647	2.11647	2.11647	2.11647	0	2.11647
0.59292	-15.4846				0	0	0	0	0	2.13147	2.13147	2.13147	2.13147	2.13147	0	2.13147
0.60239	-15.4846				0	0	0	0	0	2.14747	2.14747	2.14747	2.14747	2.14747	0	2.14747
0.61187	-15.4846				0	0	0	0	0	2.16247	2.16247	2.16247	2.16247	2.16247	0	2.16247
0.62135	-15.4847				0	0	0	0	0	2.17747	2.17747	2.17747	2.17747	2.17747	0	2.17747
0.63082	-15.4847				0	0	0	0	0	2.19347	2.19347	2.19347	2.19347	2.19347	0	2.19347
0.6403	-15.4847				0	0	0	0	0	2.20847	2.20847	2.20847	2.20847	2.20847	0	2.20847
0.64978	-15.4847				0	0	0	0	0	2.22347	2.22347	2.22347	2.22347	2.22347	0	2.22347
0.65925	-15.4848				0	0	0	0	0	2.23947	2.23947	2.23947	2.23947	2.23947	0	2.23947
0.66873	-15.4848				0	0	0	0	0	2.25447	2.25447	2.25447	2.25447	2.25447	0	2.25447
0.67821	-15.4848				0	0	0	0	0	2.26947	2.26947	2.26947	2.26947	2.26947	0	2.26947
0.68768	-15.4848				0	0	0	0	0	2.28547	2.28547	2.28547	2.28547	2.28547	0	2.28547
0.69716	-15.4848				0	0	0	0	0	2.30047	2.30047	2.30047	2.30047	2.30047	0	2.30047
0.70664	-15.4848				0	0	0	0	0	2.31547	2.31547	2.31547	2.31547	2.31547	0	2.31547
0.71611	-15.4848				0	0	0	0	0	2.33147	2.33147	2.33147	2.33147	2.33147	0	2.33147
0.72559	-15.4848				0	0	0	0	0	2.34647	2.34647	2.34647	2.34647	2.34647	0	2.34647
0.73507	-15.4848				0	0	0	0	0	2.36147	2.36147	2.36147	2.36147	2.36147	0	2.36147
0.74454	-15.4848				0	0	0	0	0	2.37747	2.37747	2.37747	2.37747	2.37747	0	2.37747
0.75402	-15.4848				0	0	0	0	0	2.39247	2.39247	2.39247	2.39247	2.39247	0	2.39247
0.7635	-15.4848				0	0	0	0	0	2.40747	2.40747	2.40747	2.40747	2.40747	0	2.40747
0.77297	-15.4848				0	0	0	0	0	2.42347	2.42347	2.42347	2.42347	2.42347	0	2.42347
0.78245	-15.4848				0	0	0	0	0	2.43847	2.43847	2.43847	2.43847	2.43847	0	2.43847
0.78245	-15.4848				0	0	0	0	0	2.45347	2.45347	2.45347	2.45347	2.45347	1e-05	2.45347
0.79048	-15.4848				0	0	1e-05	0	2e-05	2.46947	2.46947	2.46947	2.46947	2.46947	5e-05	2.46947
0.79851	-15.4848				0	0	5e-05	1e-05	0.00011	2.48447	2.48447	2.48447	2.48447	2.48447	0.00032	2.48447
0.80653	-15.4848				2e-05	1e-05	0.00025	3e-05	0.00064	2.49947	2.49947	2.49947	2.49947	2.49947	0.00176	2.49947
0.81456	-15.4848				8e-05	6e-05	0.00117	0.00015	0.00298	2.51547	2.51547	2.51547	2.51547	2.51547	0.00817	2.51547
0.82259	-15.4848				0.00029	0.00024	0.00452	0.00058	0.01148	2.53047	2.53047	2.53047	2.53047	2.53047	0.03153	2.53047
0.83062	-15.4849				0.00093	0.00078	0.01449	0.00186	0.03679	2.54547	2.54547	2.54547	2.54547	2.54547	0.101	2.54547
0.83864	-15.4849				0.00248	0.00207	0.03858	0.00495	0.09794	2.56147	2.56147	2.56147	2.56147	2.56147	0.2689	2.56147
0.84667	-15.4849				0.00548	0.00457	0.08536	0.01095	0.21675	2.57647	2.57647	2.57647	2.57647	2.57647	0.595	2.57647
0.8547	-15.4849				0.0101	0.00842	0.15719	0.02016	0.39902	2.59147	2.59147	2.59147	2.59147	2.59147	1.095	2.59147
0.86273	-15.485				0.0155	0.01293	0.24155	0.03096	0.61302	2.60747	2.60747	2.60747	2.60747	2.60747	1.683	2.60747
0.87076	-15.485				0.02001	0.01671	0.3124	0.03996	0.79227	2.62247	2.62247	2.62247	2.62247	2.62247	2.174	2.62247
0.87878	-15.485				0.02222	0.01861	0.34876	0.04436	0.88238	2.63847	2.63847	2.63847	2.63847	2.63847	2.419	2.63847
0.88681	-15.485				0.02258	0.01904	0.35841	0.04499	0.90176	2.65347	2.65347	2.65347	2.65347	2.65347	2.466	2.65347
0.89484	-15.4851				0.02374	0.02023	0.3831	0.04702	0.95348	2.66847	2.66847	2.66847	2.66847	2.66847	2.597	2.66847
0.90287	-15.4851				0.02906	0.0249	0.47281	0.05678	1.16208	2.68447	2.68447	2.68447	2.68447	2.68447	3.153	2.68447
0.91089	-15.4851				0.04016	0.03425	0.64774	0.07706	1.57936	2.69947	2.69947	2.69947	2.69947	2.69947	4.277	2.69947
0.91892	-15.4851				0.05584	0.04691	0.8801	0.10471	2.13886	2.71447	2.71447	2.71447	2.71447	2.71447	5.786	2.71447
0.92695	-15.4852				0.07319	0.05981	1.109	0.13251	2.69792	2.73047	2.73047	2.73047	2.73047	2.73047	7.289	2.73047
0.93498	-15.4852				0.08992	0.07013	1.2788	0.15373	3.12511	2.74547	2.74547	2.74547	2.74547	2.74547	8.423	2.74547
0.943	-15.4852				0.1061	0.07694	1.36797	0.16599	3.37315	2.76047	2.76047	2.76047	2.76047	2.76047	9.062	2.76047
0.95103	-15.4852				0.12331	0.08143	1.39656	0.17182	3.48971	2.77647	2.77647	2.77647	2.77647	2.77647	9.34	2.77647
0.95906	-15.4852				0.14225	0.08544	1.40519	0.17575	3.56664	2.79147	2.79147	2.79147	2.79147	2.79147	9.507	2.79147
0.96709	-15.4852				0.16141	0.08976	1.42488	0.18033	3.66315	2.80647	2.80647	2.80647	2.80647	2.80647	9.733	2.80647
0.97511	-15.4853				0.17903	0.09349	1.46139	0.18426	3.78254	2.82247	2.82247	2.82247	2.82247	2.82247	10.03	2.82247
0.98314	-15.4853				0.19779	0.09533	1.51056	0.18468	3.91331	2.83747	2.83747	2.83747	2.83747	2.83747	10.38	2.83747
0.99117	-15.4853				0.22767	0.09561	1.5848	0.18142	4.09595	2.85247	2.85247	2.85247	2.85247	2.85247	10.9	2.85247
0.9992	-15.4853				0.28385	0.09679	1.72008	0.17829	4.42924	2.86847	2.86847	2.86847	2.86847	2.86847	11.86	2.86847
1.00723	-15.4853				0.37962	0.10191	1.95438	0.18074	5.00658	2.88347	2.88347	2.88347	2.88347	2.88347	13.54	2.88347
1.01525	-15.4853				0.51828	0.11248	2.29578	0.19165	5.83956	2.89847	2.89847	2.89847	2.89847	2.89847	15.97	2.89847
					0.69253	0.12754	2.71326	0.20934	6.84238	2.91447	2.91447	2.91447	2.91447	2.91447	18.91	2.91447
					0.89588	0.14473	3.15426	0.22982	7.86833	2.92947	2.92947	2.92947	2.92947	2.92947	21.98	2.92947
#	Band-Index				1.13852	0.1628	3.57914	0.25056	8.81311	2.94447	2.94447	2.94447	2.94447	2.94447	24.94	2.94447
1.01525	-15.4838				1.44805	0.18282	3.9878	0.2731	9.67119	2.96047	2.96047	2.96047	2.96047	2.96047	27.85	2.96047
1.00723	-15.4838				1.84383	0.20661	4.39676	0.30044	10.4954	2.97547	2.97547	2.97547	2.97547	2.97547	30.89	2.97547
0.9992	-15.4838				2.30486	0.23361	4.8001	0.33233	11.2881	2.99047	2.99047	2.99047	2.99047	2.99047	34.04	2.99047
0.99117	-15.4838				2.76531	0.25974	5.14174	0.36352	11.9531	3.00647	3.00647	3.00647	3.00647	3.00647	36.86	3.00647
0.98314	-15.4838				3.14473	0.27945	5.3493	0.38645	12.3415	3.02147	3.02147	3.02147	3.02147	3.02147	38.78	3.02147
0.97511	-15.4838				3.39002	0.28889	5.3776	0.39589	12.3724	3.03647	3.03647	3.03647	3.03647	3.03647	39.42	3.03647
0.96709	-15.4838				3.49012	0.28753	5.22878	0.3912	12.0645	3.05247	3.05247	3.05247	3.05247	3.05247	38.79	3.05247
0.95906	-15.4838				3.47442	0.27749	4.94034	0.37533	11.4921	3.06747	3.06747	3.06747	3.06747	3.06747	37.14	3.06747
0.95103	-15.4838				3.38743	0.26206	4.55641	0.35233	10.7368	3.08247	3.08247	3.08247	3.08247	3.08247	34.82	3.08247
0.943	-15.4838				3.28995	0.24496	4.12268	0.32591	9.87095	3.09847	3.09847	3.09847	3.09847	3.09847	32.2	3.09847
0.93498	-15.4838				3.27227	0.23115	3.6957	0.30088	9.00484	3.11347	3.11347	3.11347	3.11347	3.11347	29.77	3.11347
0.92695	-15.4838				3.46239	0.22763	3.3637	0.28524	8.35324	3.12847	3.12847	3.12847	3.12847	3.12847	28.34	3.12847
0.91892	-15.4839				3.9794	0.2416	3.2333	0.28842	8.19035	3.14447	3.14447	3.14447	3.14447	3.14447	28.85	3.14447
0.91089	-15.4839				4.84885	0.2759	3.37032	0.3152	8.68911	3.15947	3.15947	3.15947	3.15947	3.15947	31.75	3.15947
0.90287	-15.4839				5.94148	0.32508	3.74526	0.36038	9.76849	3.17447	3.17447	3.17447	3.17447	3.17447	36.56	3.17447
0.89484	-15.4839				7.00627	0.37627	4.2344	0.40931	11.0874	3.19047	3.19047	3.19047	3.19047	3.19047	41.93	3.19047
0.88681	-15.4839				7.78135	0.41506	4.68009	0.44555	12.2241	3.20547	3.20547	3.20547	3.20547	3.20547	46.26	3.20547
0.87878	-15.4839				8.1184	0.43246	4.96674	0.45917	12.8755	3.22047	3.22047	3.22047	3.22047	3.22047	48.5	3.22047
0.87076	-15.484				8.03924	0.42851	5.0598	0.45078	12.9788	3.23647	3.23647	3.23647	3.23647	3.23647	48.54	3.23647
0.86273	-15.484				7.69779	0.41046	4.99046	0.42899	12.6611	3.25147	3.25147	3.25147	3.25147	3.25147	46.99	3.25147
0.8547	-15.484				7.26271	0.38694	4.80878	0.40308	12.0987	3.26647	3.26647	3.26647	3.26647	3.26647	44.64	3.26647
0.84667	-15.484				6.8412	0.36331	4.55178	0.37814	11.4102	3.28247	3.28247	3.28247	3.28247	3.28247	42	3.28247
0.83864	-15.484				6.49459	0.34196	4.24326	0.35579	10.6603	3.29747	3.29747	3.29747	3.29747	3.29747	39.38	3.29747
0.83062	-15.4841				6.31364	0.32604	3.91508	0.33851	9.9109	3.31247	3.31247	3.31247	3.31247	3.31247	37.15	3.31247
0.82259	-15.4841				6.44642	0.32073	3.60784	0.33217	9.23265	3.32847	3.32847	3.32847	3.32847	3.32847	35.81	3.32847
0.81456	-15.4841				7.02417	0.33113	3.3517	0.34273	8.6747	3.34347	3.34347	3.34347	3.34347	3.34347	35.76	3.34347
0.80653	-15.4841				8.03434	0.35695	3.15092	0.37071	8.22273	3.35847	3.35847	3.35847	3.35847	3.35847	36.94	3.35847
0.79851	-15.4841				9.23358	0.38953	2.9822	0.40707	7.825	3.37447	3.37447	3.37447	3.37447	3.37447	38.64	3.37447
0.79048	-15.4841				10.2018	0.41378	2.81074	0.43571	7.40878	3.38947	3.38947	3.38947	3.38947	3.38947	39.75	3.38947
0.78245	-15.4841				10.5514	0.41631	2.61372	0.44124	6.95263	3.40447	3.40447	3.40447	3.40447	3.40447	39.32	3.40447
0.78245	-15.4841				10.1586	0.39342	2.41128	0.41907	6.53078	3.42047	3.42047	3.42047	3.42047	3.42047	37.25	3.42047
0.77297	-15.4841				9.22427	0.35336	2.26416	0.37681	6.31314	3.43547	3.43547	3.43547	3.43547	3.43547	34.38	3.43547
0.7635	-15.4841				8.09778	0.3094	2.24417	0.32786	6.4577	3.45047	3.45047	3.45047	3.45047	3.45047	31.87	3.45047
0.75402	-15.4841				7.02879	0.27063	2.38846	0.28183	7.02102	3.46647	3.46647	3.46647	3.46647	3.46647	30.45	3.46647
0.74454	-15.4841				6.07657	0.23848	2.68237	0.24087	7.90401	3.48147	3.48147	3.48147	3.48147	3.48147	30.07	3.48147
0.73507	-15.4841				5.19389	0.21027	3.05772	0.20334	8.88083	3.49647	3.49647	3.49647	3.49647	3.49647	30.18	3.49647
0.72559	-15.484				4.34626	0.18324	3.4035	0.1682	9.65224	3.51247	3.51247	3.51247	3.51247	3.51247	30.04	3.51247
0.71611	-15.484				3.54064	0.15618	3.59026	0.136	9.91878	3.52747	3.52747	3.52747	3.52747	3.52747	28.96	3.52747
0.70664	-15.484				2.79517	0.12872	3.51502	0.10726	9.48423	3.54247	3.54247	3.54247	3.54247	3.54247	26.51	3.54247
0.69716	-15.484				2.11789	0.10105	3.14987	0.08186	8.3361	3.55847	3.55847	3.55847	3.55847	3.55847	22.63	3.55847
0.68768	-15.484				1.5153	0.07426	2.55774	0.05947	6.67356	3.57347	3.57347	3.57347	3.57347	3.57347	17.76	3.57347
0.67821	-15.4839				1.00417	0.05018	1.8648	0.04033	4.81972	3.58847	3.58847	3.58847	3.58847	3.58847	12.64	3.58847
0.66873	-15.4839				0.6045	0.03068	1.20985	0.025	3.10803	3.60447	3.60447	3.60447	3.60447	3.60447	8.053	3.60447
0.65925	-15.4839				0.32493	0.01671	0.6914	0.0139	1.76969	3.61947	3.61947	3.61947	3.61947	3.61947	4.541	3.61947
0.64978	-15.4839				0.15379	0.00801	0.34496	0.00683	0.88104	3.63447	3.63447	3.63447	3.63447	3.63447	2.241	3.63447
0.6403	-15.4839				0.0634	0.00334	0.14901	0.00292	0.38005	3.65047	3.65047	3.65047	3.65047	3.65047	0.9598	3.65047
0.63082	-15.4838				0.02257	0.00121	0.05537	0.00108	0.14111	3.66547	3.66547	3.66547	3.66547	3.66547	0.354	3.66547
0.62135	-15.4838				0.0069	0.00037	0.01761	0.00034	0.04485	3.68047	3.68047	3.68047	3.68047	3.68047	0.1118	3.68047
0.61187	-15.4838				0.0018	0.0001	0.00478	9e-05	0.01216	3.69647	3.69647	3.69647	3.69647	3.69647	0.03015	3.69647
0.60239	-15.4838				0.0004	2e-05	0.0011	2e-05	0.0028	3.71147	3.71147	3.71147	3.71147	3.71147	0.00691	3.71147
0.59292	-15.4838				8e-05	0	0.00021	0	0.00055	3.72647	3.72647	3.72647	3.72647	3.72647	0.00134	3.72647
0.58344	-15.4838				1e-05	0	4e-05	0	9e-05	3.74247	3.74247	3.74247	3.74247	3.74247	0.00022	3.74247
0.57396	-15.4839				0	0	0	0	1e-05	3.75747	3.75747	3.75747	3.75747	3.75747	3e-05	3.75747
0.56449	-15.4839				0	0	0	0	0	3.77247	3.77247	3.77247	3.77247	3.77247	0	3.77247
0.55501	-15.4839				0	0	0	0	0	3.78847	3.78847	3.78847	3.78847	3.78847	0	3.78847
0.54553	-15.4839				0	0	0	0	0	3.80347	3.80347	3.80347	3.80347	3.80347	0	3.80347
0.53606	-15.4839				0	0	0	0	0	3.81847	3.81847	3.81847	3.81847	3.81847	0	3.81847
0.52658	-15.4839				0	0	0	0	0	3.83447	3.83447	3.83447	3.83447	3.83447	0	3.83447
0.5171	-15.4839				0	0	0	0	0	3.84947	3.84947	3.84947	3.84947	3.84947	0	3.84947
0.50763	-15.4839				0	0	0	0	0	3.86447	3.86447	3.86447	3.86447	3.86447	0	3.86447
0.50763	-15.4839				1e-05	0	0	0	0	3.88047	3.88047	3.88047	3.88047	3.88047	2e-05	3.88047
0.4996	-15.4839				8e-05	0	0	1e-05	0	3.89547	3.89547	3.89547	3.89547	3.89547	0.0002	3.89547
0.49157	-15.4839				0.00054	2e-05	1e-05	7e-05	1e-05	3.91047	3.91047	3.91047	3.91047	3.91047	0.00141	3.91047
0.48354	-15.4839				0.00313	0.00013	6e-05	0.00042	5e-05	3.92647	3.92647	3.92647	3.92647	3.92647	0.00822	3.92647
0.47552	-15.4839				0.01524	0.00061	0.00027	0.00202	0.00026	3.94147	3.94147	3.94147	3.94147	3.94147	0.04006	3.94147
0.46749	-15.4839				0.0621	0.0025	0.00111	0.00818	0.00105	3.95747	3.95747	3.95747	3.95747	3.95747	0.1632	3.95747
0.45946	-15.4838				0.21173	0.00852	0.0038	0.02772	0.00357	3.97247	3.97247	3.97247	3.97247	3.97247	0.5559	3.97247
0.45143	-15.4838				0.60447	0.0243	0.01086	0.07863	0.01018	3.98747	3.98747	3.98747	3.98747	3.98747	1.586	3.98747
0.44341	-15.4838				1.44671	0.0581	0.02602	0.18692	0.02431	4.00347	4.00347	4.00347	4.00347	4.00347	3.793	4.00347
0.43538	-15.4837				2.90799	0.11667	0.05237	0.37309	0.04874	4.01847	4.01847	4.01847	4.01847	4.01847	7.618	4.01847
0.42735	-15.4837				4.92641	0.19743	0.08886	0.62782	0.08217	4.03347	4.03347	4.03347	4.03347	4.03347	12.89	4.03347
0.41932	-15.4837				7.07764	0.28328	0.12801	0.89738	0.11717	4.04947	4.04947	4.04947	4.04947	4.04947	18.51	4.04947
0.41129	-15.4837				8.73675	0.34934	0.15876	1.10794	0.14294	4.06447	4.06447	4.06447	4.06447	4.06447	22.84	4.06447
0.40327	-15.4836				9.51694	0.38051	0.17463	1.22108	0.15263	4.07947	4.07947	4.07947	4.07947	4.07947	24.89	4.07947
0.39524	-15.4836				9.61192	0.38505	0.17934	1.27298	0.14912	4.09547	4.09547	4.09547	4.09547	4.09547	25.19	4.09547
0.38721	-15.4836				9.65502	0.38851	0.18421	1.34868	0.14267	4.11047	4.11047	4.11047	4.11047	4.11047	25.41	4.11047
0.37918	-15.4836				10.1902	0.41226	0.19782	1.50872	0.14233	4.12547	4.12547	4.12547	4.12547	4.12547	26.94	4.12547
0.37116	-15.4835				11.2369	0.45601	0.21877	1.73745	0.14934	4.14147	4.14147	4.14147	4.14147	4.14147	29.78	4.14147
0.36313	-15.4835				12.3153	0.49991	0.2382	1.95227	0.15824	4.15647	4.15647	4.15647	4.15647	4.15647	32.65	4.15647
0.3551	-15.4835				12.8423	0.52126	0.24855	2.06399	0.16303	4.17147	4.17147	4.17147	4.17147	4.17147	34.02	4.17147
0.34707	-15.4835				12.5096	0.51032	0.25015	2.03108	0.16197	4.18747	4.18747	4.18747	4.18747	4.18747	33.16	4.18747
0.33905	-15.4835				11.4423	0.47406	0.24981	1.87743	0.15733	4.20247	4.20247	4.20247	4.20247	4.20247	30.45	4.20247
0.33102	-15.4835				10.0509	0.42975	0.25417	1.67352	0.15248	4.21747	4.21747	4.21747	4.21747	4.21747	26.99	4.21747
0.32299	-15.4834				8.87188	0.39583	0.26495	1.50475	0.14976	4.23347	4.23347	4.23347	4.23347	4.23347	24.13	4.23347
0.31496	-15.4834				8.33222	0.38527	0.28013	1.43794	0.15062	4.24847	4.24847	4.24847	4.24847	4.24847	22.87	4.24847
0.30694	-15.4834				8.51859	0.39907	0.29698	1.48312	0.15539	4.26347	4.26347	4.26347	4.26347	4.26347	23.42	4.26347
0.29891	-15.4834				9.03133	0.42302	0.31324	1.57302	0.16215	4.27947	4.27947	4.27947	4.27947	4.27947	24.76	4.27947
0.29088	-15.4834				9.16899	0.43296	0.32548	1.5958	0.1667	4.29447	4.29447	4.29447	4.29447	4.29447	25.18	4.29447
0.28285	-15.4834				8.40516	0.41038	0.32948	1.46896	0.165	4.30947	4.30947	4.30947	4.30947	4.30947	23.36	4.30947
0.27482	-15.4834				6.75281	0.35516	0.32332	1.19909	0.15631	4.32547	4.32547	4.32547	4.32547	4.32547	19.33	4.32547
0.27482	-15.4834				4.71361	0.28419	0.3091	0.86877	0.14373	4.34047	4.34047	4.34047	4.34047	4.34047	14.3	4.34047
0.26535	-15.4834				2.87888	0.21841	0.29207	0.57302	0.1321	4.35547	4.35547	4.35547	4.35547	4.35547	9.731	4.35547
0.25587	-15.4834				1.58538	0.17075	0.27819	0.36508	0.12576	4.37147	4.37147	4.37147	4.37147	4.37147	6.487	4.37147
0.24639	-15.4834				0.85008	0.14372	0.27268	0.24723	0.12794	4.38647	4.38647	4.38647	4.38647	4.38647	4.649	4.38647
0.23692	-15.4834				0.51288	0.13408	0.28033	0.19521	0.1408	4.40147	4.40147	4.40147	4.40147	4.40147	3.875	4.40147
0.22744	-15.4834				0.39678	0.13711	0.30294	0.18245	0.16403	4.41747	4.41747	4.41747	4.41747	4.41747	3.76	4.41747
0.21796	-15.4834				0.37783	0.14701	0.33516	0.18856	0.19223	4.43247	4.43247	4.43247	4.43247	4.43247	3.964	4.43247
0.20849	-15.4833				0.38416	0.15618	0.3627	0.1978	0.21502	4.44747	4.44747	4.44747	4.44747	4.44747	4.191	4.44747
0.19901	-15.4833				0.37843	0.15741	0.36948	0.19852	0.22196	4.46347	4.46347	4.46347	4.46347	4.46347	4.212	4.46347
0.18953	-15.4833				0.3507	0.1485	0.34949	0.18678	0.21015	4.47847	4.47847	4.47847	4.47847	4.47847	3.961	4.47847
0.18006	-15.4833				0.31552	0.13529	0.31537	0.16938	0.18824	4.49347	4.49347	4.49347	4.49347	4.49347	3.591	4.49347
0.17058	-15.4833				0.30309	0.13001	0.29451	0.16164	0.17346	4.50947	4.50947	4.50947	4.50947	4.50947	3.425	4.50947
0.1611	-15.4833				0.34499	0.14543	0.31535	0.1802	0.1829	4.52447	4.52447	4.52447	4.52447	4.52447	3.796	4.52447
0.15163	-15.4833				0.46056	0.18851	0.39202	0.23481	0.22402	4.53947	4.53947	4.53947	4.53947	4.53947	4.883	4.53947
0.14215	-15.4834				0.65112	0.25717	0.51642	0.32392	0.29034	4.55547	4.55547	4.55547	4.55547	4.55547	6.627	4.55547
0.13267	-15.4834				0.90446	0.34182	0.66295	0.43651	0.36452	4.57047	4.57047	4.57047	4.57047	4.57047	8.778	4.57047
0.1232	-15.4834				1.20799	0.43085	0.80143	0.55885	0.42693	4.58547	4.58547	4.58547	4.58547	4.58547	11.04	4.58547
0.11372	-15.4834				1.56244	0.51732	0.91146	0.68204	0.4645	4.60147	4.60147	4.60147	4.60147	4.60147	13.23	4.60147
0.10424	-15.4835				1.98667	0.60323	0.99112	0.80723	0.47668	4.61647	4.61647	4.61647	4.61647	4.61647	15.4	4.61647
0.09477	-15.4835				2.50457	0.69936	1.05712	0.94573	0.47559	4.63147	4.63147	4.63147	4.63147	4.63147	17.81	4.63147
0.08529	-15.4835				3.1223	0.81747	1.13363	1.1099	0.47844	4.64747	4.64747	4.64747	4.64747	4.64747	20.73	4.64747
0.07581	-15.4836				3.80879	0.9591	1.23528	1.30066	0.49759	4.66247	4.66247	4.66247	4.66247	4.66247	24.19	4.66247
0.06634	-15.4836				4.49595	1.1074	1.35311	1.4992	0.53166	4.67747	4.67747	4.67747	4.67747	4.67747	27.79	4.67747
0.05686	-15.4837				5.09436	1.23107	1.45691	1.66908	0.56707	4.69347	4.69347	4.69347	4.69347	4.69347	30.85	4.69347
0.04738	-15.4837				5.51867	1.30043	1.51265	1.77456	0.58707	4.70847	4.70847	4.70847	4.70847	4.70847	32.69	4.70847
0.03791	-15.4837				5.72277	1.30612	1.5089	1.801	0.58431	4.72347	4.72347	4.72347	4.72347	4.72347	33.09	4.72347
0.02843	-15.4837				5.74622	1.26743	1.46613	1.7693	0.56499	4.73947	4.73947	4.73947	4.73947	4.73947	32.44	4.73947
0.01895	-15.4838				5.73169	1.22382	1.42732	1.72911	0.54611	4.75447	4.75447	4.75447	4.75447	4.75447	31.66	4.75447
0.00948	-15.4838				5.86543	1.21318	1.43204	1.73256	0.54429	4.76947	4.76947	4.76947	4.76947	4.76947	31.74	4.76947
0	-15.4838				6.24677	1.24954	1.49061	1.80212	0.56523	4.78547	4.78547	4.78547	4.78547	4.78547	33.08	4.78547
					6.77815	1.31557	1.57814	1.91454	0.59992	4.80047	4.80047	4.80047	4.80047	4.80047	35.18	4.80047
					7.20463	1.37557	1.65368	2.0151	0.63219	4.81547	4.81547	4.81547	4.81547	4.81547	36.97	4.81547
#	Band-Index				7.28144	1.40049	1.68938	2.05564	0.65089	4.83147	4.83147	4.83147	4.83147	4.83147	37.53	4.83147
0	-15.4334				6.94893	1.38405	1.68384	2.02074	0.6553	4.84647	4.84647	4.84647	4.84647	4.84647	36.71	4.84647
0.00948	-15.4334				6.3611	1.34082	1.65754	1.92822	0.65276	4.86147	4.86147	4.86147	4.86147	4.86147	35.06	4.86147
0.01895	-15.4335				5.75951	1.29116	1.6345	1.8112	0.65112	4.87747	4.87747	4.87747	4.87747	4.87747	33.39	4.87747
0.02843	-15.4337				5.3199	1.24947	1.63034	1.69862	0.65431	4.89247	4.89247	4.89247	4.89247	4.89247	32.24	4.89247
0.03791	-15.4338				5.09389	1.22199	1.64918	1.60806	0.66246	4.90747	4.90747	4.90747	4.90747	4.90747	31.78	4.90747
0.04738	-15.4341				5.04775	1.20994	1.68634	1.54728	0.67442	4.92347	4.92347	4.92347	4.92347	4.92347	31.91	4.92347
0.05686	-15.4343				5.12649	1.21227	1.73024	1.51558	0.68763	4.93847	4.93847	4.93847	4.93847	4.93847	32.42	4.93847
0.06634	-15.4346				5.29648	1.227	1.76856	1.50852	0.69901	4.95347	4.95347	4.95347	4.95347	4.95347	33.15	4.95347
0.07581	-15.4349				5.54938	1.25333	1.79536	1.51841	0.70565	4.96947	4.96947	4.96947	4.96947	4.96947	34.01	4.96947
0.08529	-15.4352				5.87199	1.28908	1.8113	1.53764	0.70645	4.98447	4.98447	4.98447	4.98447	4.98447	34.94	4.98447
0.09477	-15.4355				6.20731	1.3269	1.81852	1.55526	0.701	4.99947	4.99947	4.99947	4.99947	4.99947	35.78	4.99947
0.10424	-15.4358				6.45314	1.35363	1.81594	1.55624	0.68954	5.01547	5.01547	5.01547	5.01547	5.01547	36.24	5.01547
0.11372	-15.4361				6.52414	1.35853	1.80312	1.52884	0.67557	5.03047	5.03047	5.03047	5.03047	5.03047	36.13	5.03047
0.1232	-15.4364				6.42165	1.34416	1.7893	1.47542	0.66652	5.04547	5.04547	5.04547	5.04547	5.04547	35.57	5.04547
0.13267	-15.4367				6.24018	1.32576	1.79108	1.41376	0.66967	5.06147	5.06147	5.06147	5.06147	5.06147	34.99	5.06147
0.14215	-15.4369				6.08688	1.31698	1.81572	1.36327	0.68574	5.07647	5.07647	5.07647	5.07647	5.07647	34.75	5.07647
0.15163	-15.4372				5.98827	1.31443	1.84743	1.32619	0.70304	5.09147	5.09147	5.09147	5.09147	5.09147	34.76	5.09147
0.1611	-15.4375				5.87904	1.29794	1.85022	1.2857	0.70388	5.10747	5.10747	5.10747	5.10747	5.10747	34.46	5.10747
0.17058	-15.4377				5.66728	1.24728	1.79311	1.2207	0.67528	5.12247	5.12247	5.12247	5.12247	5.12247	33.29	5.12247
0.18006	-15.4379				5.32574	1.16063	1.67364	1.12598	0.6175	5.13747	5.13747	5.13747	5.13747	5.13747	31.16	5.13747
0.18953	-15.4381				4.92036	1.05833	1.5244	1.01868	0.54439	5.15347	5.15347	5.15347	5.15347	5.15347	28.57	5.15347
0.19901	-15.4383				4.55997	0.96995	1.39036	0.92665	0.47552	5.16847	5.16847	5.16847	5.16847	5.16847	26.27	5.16847
0.20849	-15.4385				4.32644	0.91656	1.30546	0.87106	0.42661	5.18347	5.18347	5.18347	5.18347	5.18347	24.8	5.18347
0.21796	-15.4387				4.23893	0.90336	1.27852	0.85589	0.40548	5.19947	5.19947	5.19947	5.19947	5.19947	24.31	5.19947
0.22744	-15.4388				4.26885	0.92358	1.29956	0.87229	0.4116	5.21447	5.21447	5.21447	5.21447	5.21447	24.66	5.21447
0.23692	-15.4389				4.36254	0.96412	1.34868	0.90384	0.4369	5.22947	5.22947	5.22947	5.22947	5.22947	25.5	5.22947
0.24639	-15.439				4.4504	1.00767	1.40141	0.93172	0.46762	5.24547	5.24547	5.24547	5.24547	5.24547	26.38	5.24547
0.25587	-15.439				4.45342	1.03596	1.435	0.9411	0.48857	5.26047	5.26047	5.26047	5.26047	5.26047	26.83	5.26047
0.26535	-15.4391				4.31977	1.03931	1.44174	0.92838	0.49089	5.27547	5.27547	5.27547	5.27547	5.27547	26.62	5.27547
0.27482	-15.4391				4.06282	1.0247	1.43764	0.90651	0.47764	5.29147	5.29147	5.29147	5.29147	5.29147	25.95	5.29147
0.27482	-15.4391				3.75976	1.01121	1.45259	0.89575	0.46163	5.30647	5.30647	5.30647	5.30647	5.30647	25.35	5.30647
0.28285	-15.4391				3.49533	1.01398	1.50551	0.90644	0.45567	5.32247	5.32247	5.32247	5.32247	5.32247	25.24	5.32247
0.29088	-15.4391				3.31415	1.03242	1.58839	0.93066	0.46442	5.33747	5.33747	5.33747	5.33747	5.33747	25.65	5.33747
0.29891	-15.4391				3.21209	1.054	1.67415	0.95054	0.48452	5.35247	5.35247	5.35247	5.35247	5.35247	26.27	5.35247
0.30694	-15.4391				3.16756	1.06712	1.73782	0.95428	0.50988	5.36847	5.36847	5.36847	5.36847	5.36847	26.77	5.36847
0.31496	-15.4391				3.16972	1.06998	1.7708	0.9454	0.53571	5.38347	5.38347	5.38347	5.38347	5.38347	27.04	5.38347
0.32299	-15.4391				3.22288	1.06932	1.782	0.93903	0.55904	5.39847	5.39847	5.39847	5.39847	5.39847	27.2	5.39847
0.33102	-15.4392				3.33724	1.07593	1.79032	0.95122	0.57891	5.41447	5.41447	5.41447	5.41447	5.41447	27.48	5.41447
0.33905	-15.4392				3.5107	1.09713	1.81294	0.98926	0.59529	5.42947	5.42947	5.42947	5.42947	5.42947	28.08	5.42947
0.34707	-15.4392				3.71105	1.13097	1.85226	1.04341	0.60861	5.44447	5.44447	5.44447	5.44447	5.44447	28.95	5.44447
0.3551	-15.4392				3.87911	1.16417	1.88909	1.09142	0.61673	5.46047	5.46047	5.46047	5.46047	5.46047	29.79	5.46047
0.36313	-15.4393				3.96032	1.18102	1.901	1.11234	0.61701	5.47547	5.47547	5.47547	5.47547	5.47547	30.24	5.47547
0.37116	-15.4393				3.94083	1.17581	1.88216	1.10228	0.61107	5.49047	5.49047	5.49047	5.49047	5.49047	30.17	5.49047
0.37918	-15.4393				3.85099	1.15546	1.85007	1.07396	0.60439	5.50647	5.50647	5.50647	5.50647	5.50647	29.83	5.50647
0.38721	-15.4393				3.73069	1.13161	1.82796	1.0432	0.60319	5.52147	5.52147	5.52147	5.52147	5.52147	29.49	5.52147
0.39524	-15.4394				3.60289	1.11102	1.82596	1.01834	0.61038	5.53647	5.53647	5.53647	5.53647	5.53647	29.31	5.53647
0.40327	-15.4394				3.47291	1.09459	1.8421	0.9989	0.62444	5.55247	5.55247	5.55247	5.55247	5.55247	29.24	5.55247
0.41129	-15.4394				3.34496	1.08175	1.86952	0.9821	0.64197	5.56747	5.56747	5.56747	5.56747	5.56747	29.21	5.56747
0.41932	-15.4395				3.2359	1.0758	1.90922	0.96976	0.66203	5.58247	5.58247	5.58247	5.58247	5.58247	29.28	5.58247
0.42735	-15.4395				3.17341	1.08442	1.97038	0.9689	0.68776	5.59847	5.59847	5.59847	5.59847	5.59847	29.63	5.59847
0.43538	-15.4395				3.18315	1.11573	2.06248	0.98891	0.72583	5.61347	5.61347	5.61347	5.61347	5.61347	30.48	5.61347
0.44341	-15.4395				3.26822	1.17154	2.18608	1.03354	0.77994	5.62847	5.62847	5.62847	5.62847	5.62847	31.91	5.62847
0.45143	-15.4396				3.39812	1.2421	2.32272	1.09596	0.84665	5.64447	5.64447	5.64447	5.64447	5.64447	33.67	5.64447
0.45946	-15.4396				3.51473	1.30774	2.43912	1.15866	0.91163	5.65947	5.65947	5.65947	5.65947	5.65947	35.27	5.65947
0.46749	-15.4396				3.55956	1.34911	2.50374	1.20262	0.95894	5.67447	5.67447	5.67447	5.67447	5.67447	36.17	5.67447
0.47552	-15.4396				3.50844	1.35869	2.5065	1.21853	0.9792	5.69047	5.69047	5.69047	5.69047	5.69047	36.14	5.69047
0.48354	-15.4396				3.38116	1.34317	2.45986	1.20986	0.97338	5.70547	5.70547	5.70547	5.70547	5.70547	35.34	5.70547
0.49157	-15.4396				3.22214	1.31309	2.38408	1.18282	0.948	5.72047	5.72047	5.72047	5.72047	5.72047	34.1	5.72047
0.4996	-15.4396				3.06291	1.27356	2.2915	1.14218	0.90748	5.73647	5.73647	5.73647	5.73647	5.73647	32.64	5.73647
0.50763	-15.4396				2.9204	1.22679	2.18982	1.09078	0.85761	5.75147	5.75147	5.75147	5.75147	5.75147	31.13	5.75147
0.50763	-15.4396				2.8121	1.18351	2.10072	1.03922	0.8103	5.76647	5.76647	5.76647	5.76647	5.76647	29.86	5.76647
0.5171	-15.4396				2.76916	1.16494	2.06154	1.00816	0.78238	5.78247	5.78247	5.78247	5.78247	5.78247	29.35	5.78247
0.52658	-15.4396				2.81856	1.18977	2.10294	1.01394	0.78623	5.79747	5.79747	5.79747	5.79747	5.79747	29.98	5.79747
0.53606	-15.4395				2.95954	1.25998	2.2272	1.05988	0.82295	5.81247	5.81247	5.81247	5.81247	5.81247	31.78	5.81247
0.54553	-15.4395				3.16061	1.36058	2.40648	1.13654	0.88295	5.82847	5.82847	5.82847	5.82847	5.82847	34.38	5.82847
0.55501	-15.4393				3.37706	1.46985	2.60222	1.22868	0.95248	5.84347	5.84347	5.84347	5.84347	5.84347	37.23	5.84347
0.56449	-15.4392				3.56835	1.56685	2.77618	1.3188	1.01857	5.85847	5.85847	5.85847	5.85847	5.85847	39.82	5.85847
0.57396	-15.4391				3.69451	1.63163	2.8967	1.38572	1.06847	5.87447	5.87447	5.87447	5.87447	5.87447	41.65	5.87447
0.58344	-15.4389				3.7201	1.6473	2.9341	1.409	1.09211	5.88947	5.88947	5.88947	5.88947	5.88947	42.26	5.88947
0.59292	-15.4387				3.63369	1.60934	2.88053	1.3796	1.08506	5.90447	5.90447	5.90447	5.90447	5.90447	41.5	5.90447
0.60239	-15.4385				3.46778	1.53396	2.76253	1.31112	1.05477	5.92047	5.92047	5.92047	5.92047	5.92047	39.74	5.92047
0.61187	-15.4382				3.28492	1.45091	2.63019	1.23312	1.01832	5.93547	5.93547	5.93547	5.93547	5.93547	37.72	5.93547
0.62135	-15.438				3.13618	1.3835	2.52434	1.16972	0.98903	5.95047	5.95047	5.95047	5.95047	5.95047	36.05	5.95047
0.63082	-15.4377				3.0318	1.33762	2.45629	1.1287	0.97093	5.96647	5.96647	5.96647	5.96647	5.96647	34.89	5.96647
0.6403	-15.4374				2.95976	1.31001	2.42174	1.10868	0.96306	5.98147	5.98147	5.98147	5.98147	5.98147	34.18	5.98147
0.64978	-15.4371				2.91952	1.30341	2.42419	1.11152	0.96706	5.99647	5.99647	5.99647	5.99647	5.99647	33.95	5.99647
0.65925	-15.4367				2.92638	1.32664	2.47903	1.14576	0.98992	6.01247	6.01247	6.01247	6.01247	6.01247	34.41	6.01247
0.66873	-15.4364				2.98565	1.38004	2.58534	1.21068	1.03242	6.02747	6.02747	6.02747	6.02747	6.02747	35.56	6.02747
0.67821	-15.436				3.07126	1.44641	2.71286	1.28868	1.08369	6.04247	6.04247	6.04247	6.04247	6.04247	36.99	6.04247
0.68768	-15.4357				3.14037	1.50075	2.81513	1.3527	1.12555	6.05847	6.05847	6.05847	6.05847	6.05847	38.11	6.05847
0.69716	-15.4353				3.16641	1.52844	2.86494	1.38596	1.14449	6.07347	6.07347	6.07347	6.07347	6.07347	38.55	6.07347
0.70664	-15.4349				3.15237	1.53258	2.86334	1.38904	1.13796	6.08847	6.08847	6.08847	6.08847	6.08847	38.38	6.08847
0.71611	-15.4345				3.11361	1.52424	2.82662	1.37122	1.10993	6.10447	6.10447	6.10447	6.10447	6.10447	37.84	6.10447
0.72559	-15.4341				3.05795	1.50795	2.7648	1.34052	1.06511	6.11947	6.11947	6.11947	6.11947	6.11947	37.05	6.11947
0.73507	-15.4338				2.97579	1.4774	2.67216	1.29512	1.00651	6.13447	6.13447	6.13447	6.13447	6.13447	35.91	6.13447
0.74454	-15.4334				2.85472	1.42484	2.54095	1.2323	0.93876	6.15047	6.15047	6.15047	6.15047	6.15047	34.31	6.15047
0.75402	-15.4331				2.70249	1.35423	2.38161	1.15918	0.87208	6.16547	6.16547	6.16547	6.16547	6.16547	32.36	6.16547
0.7635	-15.4329				2.55833	1.28601	2.23266	1.0948	0.82107	6.18047	6.18047	6.18047	6.18047	6.18047	30.56	6.18047
0.77297	-15.4327				2.47294	1.24647	2.14313	1.0628	0.79954	6.19647	6.19647	6.19647	6.19647	6.19647	29.49	6.19647
0.78245	-15.4327				2.4731	1.24887	2.13995	1.07294	0.80993	6.21147	6.21147	6.21147	6.21147	6.21147	29.48	6.21147
0.78245	-15.4327				2.53818	1.28201	2.20429	1.1134	0.83992	6.22647	6.22647	6.22647	6.22647	6.22647	30.26	6.22647
0.79048	-15.4327				2.61136	1.31792	2.28349	1.1558	0.8711	6.24247	6.24247	6.24247	6.24247	6.24247	31.14	6.24247
0.79851	-15.4327				2.64078	1.33213	2.32568	1.17622	0.88771	6.25747	6.25747	6.25747	6.25747	6.25747	31.53	6.25747
0.80653	-15.4327				2.61594	1.3213	2.31646	1.17022	0.88613	6.27247	6.27247	6.27247	6.27247	6.27247	31.28	6.27247
0.81456	-15.4327				2.57335	1.30571	2.28767	1.15616	0.87459	6.28847	6.28847	6.28847	6.28847	6.28847	30.84	6.28847
0.82259	-15.4327				2.57082	1.31585	2.29495	1.16384	0.86804	6.30347	6.30347	6.30347	6.30347	6.30347	30.89	6.30347
0.83062	-15.4328				2.65039	1.37374	2.38086	1.21394	0.8801	6.31847	6.31847	6.31847	6.31847	6.31847	31.92	6.31847
0.83864	-15.4328				2.81401	1.47847	2.54961	1.30594	0.91637	6.33447	6.33447	6.33447	6.33447	6.33447	33.97	6.33447
0.84667	-15.4328				3.02311	1.60683	2.76616	1.41716	0.96967	6.34947	6.34947	6.34947	6.34947	6.34947	36.55	6.34947
0.8547	-15.4329				3.21816	1.72446	2.9746	1.51578	1.0239	6.36447	6.36447	6.36447	6.36447	6.36447	38.95	6.36447
0.86273	-15.4329				3.3485	1.80438	3.12644	1.57921	1.06235	6.38047	6.38047	6.38047	6.38047	6.38047	40.57	6.38047
0.87076	-15.4329				3.39897	1.84135	3.20432	1.60648	1.07918	6.39547	6.39547	6.39547	6.39547	6.39547	41.23	6.39547
0.87878	-15.433				3.39862	1.8534	3.2301	1.61868	1.08129	6.41047	6.41047	6.41047	6.41047	6.41047	41.27	6.41047
0.88681	-15.433				3.39608	1.86657	3.24298	1.64014	1.08208	6.42647	6.42647	6.42647	6.42647	6.42647	41.25	6.42647
0.89484	-15.433				3.41916	1.89169	3.26388	1.6777	1.08927	6.44147	6.44147	6.44147	6.44147	6.44147	41.47	6.44147
0.90287	-15.4331				3.4487	1.91398	3.2726	1.71194	1.09556	6.45647	6.45647	6.45647	6.45647	6.45647	41.67	6.45647
0.91089	-15.4331				3.43709	1.90621	3.22956	1.7138	1.08515	6.47247	6.47247	6.47247	6.47247	6.47247	41.31	6.47247
0.91892	-15.4332				3.35751	1.85452	3.11746	1.6709	1.04586	6.48747	6.48747	6.48747	6.48747	6.48747	40.1	6.48747
0.92695	-15.4332				3.23214	1.7739	2.96514	1.59912	0.98176	6.50247	6.50247	6.50247	6.50247	6.50247	38.33	6.50247
0.93498	-15.4332				3.11523	1.69742	2.82766	1.53118	0.91028	6.51847	6.51847	6.51847	6.51847	6.51847	36.7	6.51847
0.943	-15.4332				3.04924	1.65235	2.74438	1.49006	0.85045	6.53347	6.53347	6.53347	6.53347	6.53347	35.71	6.53347
0.95103	-15.4333				3.0415	1.6461	2.71886	1.4805	0.8135	6.54847	6.54847	6.54847	6.54847	6.54847	35.47	6.54847
0.95906	-15.4333				3.0785	1.67242	2.73651	1.49704	0.80135	6.56447	6.56447	6.56447	6.56447	6.56447	35.8	6.56447
0.96709	-15.4333				3.15078	1.72444	2.78338	1.53585	0.80858	6.57947	6.57947	6.57947	6.57947	6.57947	36.55	6.57947
0.97511	-15.4333				3.25061	1.79509	2.8494	1.5947	0.82635	6.59447	6.59447	6.59447	6.59447	6.59447	37.59	6.59447
0.98314	-15.4334				3.35257	1.86899	2.91462	1.66006	0.84263	6.61047	6.61047	6.61047	6.61047	6.61047	38.64	6.61047
0.99117	-15.4334				3.41873	1.92351	2.95176	1.70996	0.84676	6.62547	6.62547	6.62547	6.62547	6.62547	39.29	6.62547
0.9992	-15.4334				3.43169	1.94704	2.95152	1.72864	0.83744	6.64147	6.64147	6.64147	6.64147	6.64147	39.38	6.64147
1.00723	-15.4334				3.41889	1.95174	2.93736	1.724	0.8257	6.65647	6.65647	6.65647	6.65647	6.65647	39.23	6.65647
1.01525	-15.4334				3.43392	1.96495	2.95184	1.72078	0.82541	6.67147	6.67147	6.67147	6.67147	6.67147	39.42	6.67147
					3.51456	2.00703	3.02324	1.74202	0.84389	6.68747	6.68747	6.68747	6.68747	6.68747	40.32	6.68747
					3.65689	2.07863	3.14624	1.79356	0.87759	6.70247	6.70247	6.70247	6.70247	6.70247	41.87	6.70247
#	Band-Index				3.82006	2.16136	3.28634	1.86112	0.91497	6.71747	6.71747	6.71747	6.71747	6.71747	43.61	6.71747
1.01525	-15.4275				3.9435	2.22416	3.39126	1.91572	0.94394	6.73347	6.73347	6.73347	6.73347	6.73347	44.85	6.73347
1.00723	-15.4276				3.96962	2.23426	3.413	1.92606	0.95487	6.74847	6.74847	6.74847	6.74847	6.74847	44.98	6.74847
0.9992	-15.4276				3.87156	2.17408	3.33158	1.87636	0.94467	6.76347	6.76347	6.76347	6.76347	6.76347	43.73	6.76347
0.99117	-15.4276				3.67254	2.05619	3.17075	1.7771	0.91803	6.77947	6.77947	6.77947	6.77947	6.77947	41.44	6.77947
0.98314	-15.4276				3.43991	1.92021	2.98534	1.66162	0.88585	6.79447	6.79447	6.79447	6.79447	6.79447	38.87	6.79447
0.97511	-15.4276				3.25286	1.81288	2.83295	1.56788	0.86057	6.80947	6.80947	6.80947	6.80947	6.80947	36.86	6.80947
0.96709	-15.4276				3.16426	1.76439	2.74567	1.52104	0.84906	6.82547	6.82547	6.82547	6.82547	6.82547	35.92	6.82547
0.95906	-15.4276				3.17808	1.7754	2.72676	1.52208	0.85002	6.84047	6.84047	6.84047	6.84047	6.84047	36.02	6.84047
0.95103	-15.4277				3.2543	1.82123	2.75206	1.55282	0.85541	6.85547	6.85547	6.85547	6.85547	6.85547	36.74	6.85547
0.943	-15.4277				3.33957	1.87165	2.7912	1.58918	0.85688	6.87147	6.87147	6.87147	6.87147	6.87147	37.55	6.87147
0.93498	-15.4277				3.40076	1.91071	2.82342	1.61786	0.85202	6.88647	6.88647	6.88647	6.88647	6.88647	38.15	6.88647
0.92695	-15.4278				3.43939	1.94199	2.8403	1.63972	0.8447	6.90147	6.90147	6.90147	6.90147	6.90147	38.54	6.90147
0.91892	-15.4278				3.47441	1.97555	2.84384	1.66172	0.84002	6.91747	6.91747	6.91747	6.91747	6.91747	38.89	6.91747
0.91089	-15.4278				3.51971	2.0164	2.83366	1.68678	0.83799	6.93247	6.93247	6.93247	6.93247	6.93247	39.26	6.93247
0.90287	-15.4279				3.58116	2.06391	2.8155	1.71372	0.83793	6.94747	6.94747	6.94747	6.94747	6.94747	39.69	6.94747
0.89484	-15.4279				3.66501	2.1211	2.8077	1.74392	0.83988	6.96347	6.96347	6.96347	6.96347	6.96347	40.27	6.96347
0.88681	-15.428				3.7762	2.19241	2.82924	1.78186	0.8487	6.97847	6.97847	6.97847	6.97847	6.97847	41.14	6.97847
0.87878	-15.428				3.90481	2.27221	2.88067	1.82388	0.86544	6.99347	6.99347	6.99347	6.99347	6.99347	42.23	6.99347
0.87076	-15.4281				4.01728	2.33776	2.9314	1.85502	0.88358	7.00947	7.00947	7.00947	7.00947	7.00947	43.19	7.00947
0.86273	-15.4281				4.0824	2.36481	2.94806	1.85918	0.8938	7.02447	7.02447	7.02447	7.02447	7.02447	43.59	7.02447
0.8547	-15.4281				4.10209	2.34945	2.9226	1.8341	0.89277	7.03947	7.03947	7.03947	7.03947	7.03947	43.38	7.03947
0.84667	-15.4282				4.11299	2.31286	2.87944	1.79558	0.8862	7.05547	7.05547	7.05547	7.05547	7.05547	42.9	7.05547
0.83864	-15.4282				4.15267	2.28087	2.8494	1.76321	0.88131	7.07047	7.07047	7.07047	7.07047	7.07047	42.55	7.07047
0.83062	-15.4282				4.22568	2.26378	2.8403	1.74509	0.88046	7.08547	7.08547	7.08547	7.08547	7.08547	42.44	7.08547
0.82259	-15.4283				4.30796	2.25498	2.84008	1.73941	0.88263	7.10147	7.10147	7.10147	7.10147	7.10147	42.41	7.10147
0.81456	-15.4283				4.38393	2.25147	2.83838	1.74666	0.88826	7.11647	7.11647	7.11647	7.11647	7.11647	42.39	7.11647
0.80653	-15.4283				4.46922	2.26515	2.84606	1.77556	0.90485	7.13147	7.13147	7.13147	7.13147	7.13147	42.6	7.13147
0.79851	-15.4283				4.58744	2.31007	2.88116	1.83228	0.93818	7.14747	7.14747	7.14747	7.14747	7.14747	43.31	7.14747
0.79048	-15.4283				4.7342	2.38276	2.94706	1.90714	0.98323	7.16247	7.16247	7.16247	7.16247	7.16247	44.51	7.16247
0.78245	-15.4283				4.87744	2.46091	3.02564	1.97688	1.0268	7.17747	7.17747	7.17747	7.17747	7.17747	45.85	7.17747
0.78245	-15.4283				4.98955	2.5214	3.09704	2.02308	1.05598	7.19347	7.19347	7.19347	7.19347	7.19347	46.97	7.19347
0.77297	-15.4283				5.06645	2.55349	3.14979	2.03957	1.07014	7.20847	7.20847	7.20847	7.20847	7.20847	47.73	7.20847
0.7635	-15.4281				5.114	2.55557	3.18128	2.03034	1.0757	7.22347	7.22347	7.22347	7.22347	7.22347	48.08	7.22347
0.75402	-15.4279				5.12765	2.52798	3.18777	2.00017	1.0777	7.23947	7.23947	7.23947	7.23947	7.23947	47.99	7.23947
0.74454	-15.4276				5.09918	2.47573	3.16558	1.95641	1.07478	7.25447	7.25447	7.25447	7.25447	7.25447	47.43	7.25447
0.73507	-15.4273				5.03667	2.41152	3.11907	1.90603	1.06295	7.26947	7.26947	7.26947	7.26947	7.26947	46.52	7.26947
0.72559	-15.4269				4.96616	2.35133	3.05677	1.8568	1.03926	7.28547	7.28547	7.28547	7.28547	7.28547	45.5	7.28547
0.71611	-15.4265				4.91066	2.30299	2.98593	1.80946	1.00547	7.30047	7.30047	7.30047	7.30047	7.30047	44.52	7.30047
0.70664	-15.4262				4.8781	2.26453	2.91065	1.76145	0.96723	7.31547	7.31547	7.31547	7.31547	7.31547	43.66	7.31547
0.69716	-15.4258				4.86483	2.22973	2.83325	1.71123	0.93323	7.33147	7.33147	7.33147	7.33147	7.33147	42.89	7.33147
0.68768	-15.4254				4.86257	2.19319	2.75909	1.66084	0.91004	7.34647	7.34647	7.34647	7.34647	7.34647	42.2	7.34647
0.67821	-15.4251				4.86235	2.15194	2.69433	1.61347	0.90053	7.36147	7.36147	7.36147	7.36147	7.36147	41.56	7.36147
0.66873	-15.4247				4.86193	2.10706	2.64469	1.57591	0.90278	7.37747	7.37747	7.37747	7.37747	7.37747	41.02	7.37747
0.65925	-15.4244				4.86924	2.06615	2.61491	1.55889	0.91356	7.39247	7.39247	7.39247	7.39247	7.39247	40.65	7.39247
0.64978	-15.424				4.90279	2.04152	2.60836	1.57123	0.93014	7.40747	7.40747	7.40747	7.40747	7.40747	40.62	7.40747
0.6403	-15.4237				4.98194	2.04429	2.62767	1.61385	0.95225	7.42347	7.42347	7.42347	7.42347	7.42347	41.02	7.42347
0.63082	-15.4235				5.11779	2.07975	2.67325	1.67793	0.97937	7.43847	7.43847	7.43847	7.43847	7.43847	41.91	7.43847
0.62135	-15.4232				5.30845	2.14456	2.74082	1.75095	1.0088	7.45347	7.45347	7.45347	7.45347	7.45347	43.18	7.45347
0.61187	-15.4229				5.53255	2.22558	2.81798	1.82067	1.03465	7.46947	7.46947	7.46947	7.46947	7.46947	44.62	7.46947
0.60239	-15.4227				5.75832	2.30395	2.8866	1.87713	1.05116	7.48447	7.48447	7.48447	7.48447	7.48447	45.92	7.48447
0.59292	-15.4225				5.95771	2.36369	2.93163	1.9145	1.0572	7.49947	7.49947	7.49947	7.49947	7.49947	46.84	7.49947
0.58344	-15.4223				6.11799	2.39864	2.95004	1.93388	1.05538	7.51547	7.51547	7.51547	7.51547	7.51547	47.32	7.51547
0.57396	-15.4221				6.23902	2.41014	2.94627	1.94122	1.04934	7.53047	7.53047	7.53047	7.53047	7.53047	47.4	7.53047
0.56449	-15.422				6.31679	2.39755	2.91732	1.93834	1.03727	7.54547	7.54547	7.54547	7.54547	7.54547	47.08	7.54547
0.55501	-15.4218				6.32772	2.35125	2.84622	1.91735	1.01082	7.56147	7.56147	7.56147	7.56147	7.56147	46.16	7.56147
0.54553	-15.4217				6.23935	2.2582	2.71346	1.86408	0.96208	7.57647	7.57647	7.57647	7.57647	7.57647	44.4	7.57647
0.53606	-15.4217				6.02636	2.11382	2.51365	1.76774	0.88964	7.59147	7.59147	7.59147	7.59147	7.59147	41.69	7.59147
0.52658	-15.4216				5.67058	1.92362	2.2575	1.62469	0.79944	7.60747	7.60747	7.60747	7.60747	7.60747	38.07	7.60747
0.5171	-15.4216				5.15658	1.69535	1.95938	1.43668	0.69703	7.62247	7.62247	7.62247	7.62247	7.62247	33.65	7.62247
0.50763	-15.4216				4.47728	1.43321	1.62997	1.21004	0.58514	7.63747	7.63747	7.63747	7.63747	7.63747	28.49	7.63747
0.50763	-15.4216				3.66304	1.14469	1.28181	0.95849	0.46628	7.65347	7.65347	7.65347	7.65347	7.65347	22.79	7.65347
0.4996	-15.4216				2.79463	0.85018	0.93824	0.70584	0.34706	7.66847	7.66847	7.66847	7.66847	7.66847	16.98	7.66847
0.49157	-15.4216				1.97862	0.5808	0.6317	0.47957	0.23852	7.68347	7.68347	7.68347	7.68347	7.68347	11.68	7.68347
0.48354	-15.4216				1.30036	0.36365	0.38899	0.29989	0.15063	7.69947	7.69947	7.69947	7.69947	7.69947	7.389	7.69947
0.47552	-15.4216				0.79445	0.20921	0.21915	0.17295	0.08747	7.71447	7.71447	7.71447	7.71447	7.71447	4.31	7.71447
0.46749	-15.4216				0.44992	0.11104	0.11333	0.09218	0.04682	7.72947	7.72947	7.72947	7.72947	7.72947	2.321	7.72947
0.45946	-15.4216				0.23373	0.05432	0.05384	0.04528	0.02305	7.74547	7.74547	7.74547	7.74547	7.74547	1.15	7.74547
0.45143	-15.4216				0.10953	0.02426	0.02336	0.02028	0.01033	7.76047	7.76047	7.76047	7.76047	7.76047	0.5185	7.76047
0.44341	-15.4217				0.04543	0.00973	0.00914	0.00815	0.00416	7.77547	7.77547	7.77547	7.77547	7.77547	0.2091	7.77547
0.43538	-15.4217				0.0164	0.00344	0.00317	0.00288	0.00147	7.79147	7.79147	7.79147	7.79147	7.79147	0.0741	7.79147
0.42735	-15.4217				0.00508	0.00105	0.00096	0.00088	0.00045	7.80647	7.80647	7.80647	7.80647	7.80647	0.02271	7.80647
0.41932	-15.4217				0.00134	0.00028	0.00025	0.00023	0.00012	7.82147	7.82147	7.82147	7.82147	7.82147	0.00595	7.82147
0.41129	-15.4218				0.0003	6e-05	5e-05	5e-05	3e-05	7.83747	7.83747	7.83747	7.83747	7.83747	0.00132	7.83747
0.40327	-15.4218				6e-05	1e-05	1e-05	1e-05	0	7.85247	7.85247	7.85247	7.85247	7.85247	0.00025	7.85247
0.39524	-15.4218				1e-05	0	0	0	0	7.86747	7.86747	7.86747	7.86747	7.86747	4e-05	7.86747
0.38721	-15.4219				0	0	0	0	0	7.88347	7.88347	7.88347	7.88347	7.88347	1e-05	7.88347
0.37918	-15.4219				0	0	0	0	0	7.89847	7.89847	7.89847	7.89847	7.89847	0	7.89847
0.37116	-15.4219				0	0	0	0	0	7.91347	7.91347	7.91347	7.91347	7.91347	0	7.91347
0.36313	-15.422				0	0	0	0	0	7.92947	7.92947	7.92947	7.92947	7.92947	0	7.92947
0.3551	-15.422				0	0	0	0	0	7.94447	7.94447	7.94447	7.94447	7.94447	0	7.94447
0.34707	-15.422				0	0	0	0	0	7.95947	7.95947	7.95947	7.95947	7.95947	0	7.95947
0.33905	-15.422				0	0	0	0	0	7.97547	7.97547	7.97547	7.97547	7.97547	0	7.97547
0.33102	-15.4221				0	0	0	0	0	7.99047	7.99047	7.99047	7.99047	7.99047	0	7.99047
0.32299	-15.4221				0	0	0	0	0	8.00647	8.00647	8.00647	8.00647	8.00647	0	8.00647
0.31496	-15.4221				0	0	0	0	0	8.02147	8.02147	8.02147	8.02147	8.02147	0	8.02147
0.30694	-15.4221				0	0	0	0	0	8.03647	8.03647	8.03647	8.03647	8.03647	0	8.03647
0.29891	-15.4221				0	0	0	0	0	8.05247	8.05247	8.05247	8.05247	8.05247	0	8.05247
0.29088	-15.4222				0	0	0	0	0	8.06747	8.06747	8.06747	8.06747	8.06747	0	8.06747
0.28285	-15.4222				0	0	0	0	0	8.08247	8.08247	8.08247	8.08247	8.08247	0	8.08247
0.27482	-15.4222				0	0	0	0	0	8.09847	8.09847	8.09847	8.09847	8.09847	0	8.09847
0.27482	-15.4222				0	0	0	0	0	8.11347	8.11347	8.11347	8.11347	8.11347	0	8.11347
0.26535	-15.4222				0	0	0	0	0	8.12847	8.12847	8.12847	8.12847	8.12847	0	8.12847
0.25587	-15.4222				0	0	0	0	0	8.14447	8.14447	8.14447	8.14447	8.14447	0	8.14447
0.24639	-15.4223				0	0	0	0	0	8.15947	8.15947	8.15947	8.15947	8.15947	0	8.15947
0.23692	-15.4223				0	0	0	0	0	8.17447	8.17447	8.17447	8.17447	8.17447	0	8.17447
0.22744	-15.4224				0	0	0	0	0	8.19047	8.19047	8.19047	8.19047	8.19047	0	8.19047
0.21796	-15.4225				0	0	0	0	0	8.20547	8.20547	8.20547	8.20547	8.20547	0	8.20547
0.20849	-15.4227				0	0	0	0	0	8.22047	8.22047	8.22047	8.22047	8.22047	0	8.22047
0.19901	-15.4228				0	0	0	0	0	8.23647	8.23647	8.23647	8.23647	8.23647	0	8.23647
0.18953	-15.423				0	0	0	0	0	8.25147	8.25147	8.25147	8.25147	8.25147	0	8.25147
0.18006	-15.4232				0	0	0	0	0	8.26647	8.26647	8.26647	8.26647	8.26647	0	8.26647
0.17058	-15.4234				0	0	0	0	0	8.28247	8.28247	8.28247	8.28247	8.28247	0	8.28247
0.1611	-15.4237				0	0	0	0	0	8.29747	8.29747	8.29747	8.29747	8.29747	0	8.29747
0.15163	-15.4239				0	0	0	0	0	8.31247	8.31247	8.31247	8.31247	8.31247	0	8.31247
0.14215	-15.4241				0	0	0	0	0	8.32847	8.32847	8.32847	8.32847	8.32847	0	8.32847
0.13267	-15.4244				0	0	0	0	0	8.34347	8.34347	8.34347	8.34347	8.34347	0	8.34347
0.1232	-15.4247				0	0	0	0	0	8.35847	8.35847	8.35847	8.35847	8.35847	0	8.35847
0.11372	-15.425				0	0	0	0	0	8.37447	8.37447	8.37447	8.37447	8.37447	0	8.37447
0.10424	-15.4253				0	0	0	0	0	8.38947	8.38947	8.38947	8.38947	8.38947	0	8.38947
0.09477	-15.4255				0	0	0	0	0	8.40447	8.40447	8.40447	8.40447	8.40447	0	8.40447
0.08529	-15.4258				0	0	0	0	0	8.42047	8.42047	8.42047	8.42047	8.42047	0	8.42047
0.07581	-15.4261				0	0	0	0	0	8.43547	8.43547	8.43547	8.43547	8.43547	0	8.43547
0.06634	-15.4264				0	0	0	0	0	8.45047	8.45047	8.45047	8.45047	8.45047	0	8.45047
0.05686	-15.4267				0	0	0	0	0	8.46647	8.46647	8.46647	8.46647	8.46647	0	8.46647
0.04738	-15.4269				0	0	0	0	0	8.48147	8.48147	8.48147	8.48147	8.48147	0	8.48147
0.03791	-15.4271				0	0	0	0	0	8.49647	8.49647	8.49647	8.49647	8.49647	0	8.49647
0.02843	-15.4273				0	0	0	0	0	8.51247	8.51247	8.51247	8.51247	8.51247	0	8.51247
0.01895	-15.4274				0	0	0	0	0	8.52747	8.52747	8.52747	8.52747	8.52747	0	8.52747
0.00948	-15.4275				0	0	0	0	0	8.54247	8.54247	8.54247	8.54247	8.54247	0	8.54247
0	-15.4275				0	0	0	0	0	8.55847	8.55847	8.55847	8.55847	8.55847	0	8.55847
					0	0	0	0	0	8.57347	8.57347	8.57347	8.57347	8.57347	0	8.57347
					0	0	0	0	0	8.58847	8.58847	8.58847	8.58847	8.58847	0	8.58847
#	Band-Index				0	0	0	0	0	8.60447	8.60447	8.60447	8.60447	8.60447	0	8.60447
0	-14.1166				0	0	0	0	0	8.61947	8.61947	8.61947	8.61947	8.61947	0	8.61947
0.00948	-14.1166				0	0	0	0	0	8.63447	8.63447	8.63447	8.63447	8.63447	0	8.63447
0.01895	-14.1167				0	0	0	0	0	8.65047	8.65047	8.65047	8.65047	8.65047	0	8.65047
0.02843	-14.1167				0	0	0	0	0	8.66547	8.66547	8.66547	8.66547	8.66547	0	8.66547
0.03791	-14.1167				0	0	0	0	0	8.68047	8.68047	8.68047	8.68047	8.68047	0	8.68047
0.04738	-14.1168				0	0	0	0	0	8.69647	8.69647	8.69647	8.69647	8.69647	0	8.69647
0.05686	-14.1168				0	0	0	0	0	8.71147	8.71147	8.71147	8.71147	8.71147	0	8.71147
0.06634	-14.1169				0	0	0	0	0	8.72647	8.72647	8.72647	8.72647	8.72647	0	8.72647
0.07581	-14.1169				0	0	0	0	0	8.74247	8.74247	8.74247	8.74247	8.74247	0	8.74247
0.08529	-14.117				0	0	0	0	0	8.75747	8.75747	8.75747	8.75747	8.75747	0	8.75747
0.09477	-14.1171				0	0	0	0	0	8.77247	8.77247	8.77247	8.77247	8.77247	0	8.77247
0.10424	-14.1171				0	0	0	0	0	8.78847	8.78847	8.78847	8.78847	8.78847	0	8.78847
0.11372	-14.1172				0	0	0	0	0	8.80347	8.80347	8.80347	8.80347	8.80347	0	8.80347
0.1232	-14.1173				0	0	0	0	0	8.81847	8.81847	8.81847	8.81847	8.81847	0	8.81847
0.13267	-14.1174				0	0	0	0	0	8.83447	8.83447	8.83447	8.83447	8.83447	0	8.83447
0.14215	-14.1175				0	0	0	0	0	8.84947	8.84947	8.84947	8.84947	8.84947	0	8.84947
0.15163	-14.1175				0	0	0	0	0	8.86447	8.86447	8.86447	8.86447	8.86447	0	8.86447
0.1611	-14.1176				0	0	0	0	0	8.88047	8.88047	8.88047	8.88047	8.88047	0	8.88047
0.17058	-14.1177				0	0	0	0	0	8.89547	8.89547	8.89547	8.89547	8.89547	0	8.89547
0.18006	-14.1178				0	0	0	0	0	8.91047	8.91047	8.91047	8.91047	8.91047	0	8.91047
0.18953	-14.1179				0	0	0	0	0	8.92647	8.92647	8.92647	8.92647	8.92647	0	8.92647
0.19901	-14.1179				0	0	0	0	0	8.94147	8.94147	8.94147	8.94147	8.94147	0	8.94147
0.20849	-14.118				0	0	0	0	0	8.95647	8.95647	8.95647	8.95647	8.95647	0	8.95647
0.21796	-14.118				0	0	0	0	0	8.97247	8.97247	8.97247	8.97247	8.97247	0	8.97247
0.22744	-14.1181				0	0	0	0	0	8.98747	8.98747	8.98747	8.98747	8.98747	0	8.98747
0.23692	-14.1181				0	0	0	0	0	9.00247	9.00247	9.00247	9.00247	9.00247	0	9.00247
0.24639	-14.1181				0	0	0	0	0	9.01847	9.01847	9.01847	9.01847	9.01847	0	9.01847
0.25587	-14.1181				0	0	0	0	0	9.03347	9.03347	9.03347	9.03347	9.03347	0	9.03347
0.26535	-14.1181				0	0	0	0	0	9.04847	9.04847	9.04847	9.04847	9.04847	0	9.04847
0.27482	-14.1181				0	0	0	0	0	9.06447	9.06447	9.06447	9.06447	9.06447	0	9.06447
0.27482	-14.1181				0	0	0	0	0	9.07947	9.07947	9.07947	9.07947	9.07947	0	9.07947
0.28285	-14.1181				0	0	0	0	0	9.09447	9.09447	9.09447	9.09447	9.09447	0	9.09447
[truncated: 27,071 more rows]
