# Supplementary material for: Cation-π interactions enabled water-stable perovskite X-ray flat mini-panel imager
Source: Nat Commun. 2024 Jan 4;15:257. doi: 10.1038/s41467-023-44644-7 (PMC10767000; doi:10.1038/s41467-023-44644-7)
Supplement: Supplementary file 7 — Source Data [file 41467_2023_44644_MOESM7_ESM.zip › Fig.2d.xlsx]

## Sheet: Sheet4
0	-20.0165	0.37313	-10		0	0	0	0	0	0	-21.4281	-21.4281	-21.4281	-21.4281	-21.4281	-21.4281
0.01287	-20.0165	0.37313	10		0	0	0	0	0	0	-21.4131	-21.4131	-21.4131	-21.4131	-21.4131	-21.4131
0.02573	-20.0165	--	--		0	0	0	0	0	0	-21.3971	-21.3971	-21.3971	-21.3971	-21.3971	-21.3971
0.0386	-20.0164	0.72452	-10		0	0	0	0	0	0	-21.3821	-21.3821	-21.3821	-21.3821	-21.3821	-21.3821
0.05147	-20.0164	0.72452	10		0	0	0	0	0	0	-21.3661	-21.3661	-21.3661	-21.3661	-21.3661	-21.3661
0.06433	-20.0163	--	--		0	0	0	0	0	0	-21.3511	-21.3511	-21.3511	-21.3511	-21.3511	-21.3511
0.0772	-20.0163	1.09765	-10		0	0	0	0	0	0	-21.3351	-21.3351	-21.3351	-21.3351	-21.3351	-21.3351
0.09007	-20.0162	1.09765	10		0	0	0	0	0	0	-21.3191	-21.3191	-21.3191	-21.3191	-21.3191	-21.3191
0.10293	-20.0161				0	0	0	0	0	0	-21.3041	-21.3041	-21.3041	-21.3041	-21.3041	-21.3041
0.1158	-20.016				0	0	0	0	0	0	-21.2881	-21.2881	-21.2881	-21.2881	-21.2881	-21.2881
0.12867	-20.0158				0	0	0	0	0	0	-21.2731	-21.2731	-21.2731	-21.2731	-21.2731	-21.2731
0.14153	-20.0157				0	0	0	0	0	0	-21.2571	-21.2571	-21.2571	-21.2571	-21.2571	-21.2571
0.1544	-20.0156				0	0	0	0	0	0	-21.2421	-21.2421	-21.2421	-21.2421	-21.2421	-21.2421
0.16727	-20.0154				0	0	0	0	0	0	-21.2261	-21.2261	-21.2261	-21.2261	-21.2261	-21.2261
0.18013	-20.0152				0	0	0	0	0	0	-21.2101	-21.2101	-21.2101	-21.2101	-21.2101	-21.2101
0.193	-20.015				0	0	0	0	0	0	-21.1951	-21.1951	-21.1951	-21.1951	-21.1951	-21.1951
0.20587	-20.0149				0	0	0	0	0	0	-21.1791	-21.1791	-21.1791	-21.1791	-21.1791	-21.1791
0.21873	-20.0147				0	0	0	0	0	0	-21.1641	-21.1641	-21.1641	-21.1641	-21.1641	-21.1641
0.2316	-20.0145				0	0	0	0	0	0	-21.1481	-21.1481	-21.1481	-21.1481	-21.1481	-21.1481
0.24447	-20.0143				0	0	0	0	0	0	-21.1331	-21.1331	-21.1331	-21.1331	-21.1331	-21.1331
0.25733	-20.0141				0	0	0	0	0	0	-21.1171	-21.1171	-21.1171	-21.1171	-21.1171	-21.1171
0.2702	-20.0139				0	0	0	0	0	0	-21.1021	-21.1021	-21.1021	-21.1021	-21.1021	-21.1021
0.28307	-20.0137				0	0	0	0	0	0	-21.0861	-21.0861	-21.0861	-21.0861	-21.0861	-21.0861
0.29593	-20.0135				0	0	0	0	0	0	-21.0701	-21.0701	-21.0701	-21.0701	-21.0701	-21.0701
0.3088	-20.0134				0	0	0	0	0	0	-21.0551	-21.0551	-21.0551	-21.0551	-21.0551	-21.0551
0.32167	-20.0132				0	0	0	0	0	0	-21.0391	-21.0391	-21.0391	-21.0391	-21.0391	-21.0391
0.33453	-20.013				0	0	0	0	0	0	-21.0241	-21.0241	-21.0241	-21.0241	-21.0241	-21.0241
0.3474	-20.0128				0	0	0	0	0	0	-21.0081	-21.0081	-21.0081	-21.0081	-21.0081	-21.0081
0.36027	-20.0126				0	0	0	0	0	0	-20.9931	-20.9931	-20.9931	-20.9931	-20.9931	-20.9931
0.37313	-20.0125				0	0	0	0	0	0	-20.9771	-20.9771	-20.9771	-20.9771	-20.9771	-20.9771
0.37313	-20.0125				0	0	0	0	0	0	-20.9611	-20.9611	-20.9611	-20.9611	-20.9611	-20.9611
0.38525	-20.0125				0	0	0	0	0	0	-20.9461	-20.9461	-20.9461	-20.9461	-20.9461	-20.9461
0.39737	-20.0124				0	0	0	0	0	0	-20.9301	-20.9301	-20.9301	-20.9301	-20.9301	-20.9301
0.40948	-20.0124				0	0	0	0	0	0	-20.9151	-20.9151	-20.9151	-20.9151	-20.9151	-20.9151
0.4216	-20.0123				0	0	0	0	0	0	-20.8991	-20.8991	-20.8991	-20.8991	-20.8991	-20.8991
0.43372	-20.0122				0	0	0	0	0	0	-20.8841	-20.8841	-20.8841	-20.8841	-20.8841	-20.8841
0.44583	-20.0121				0	0	0	0	0	0	-20.8681	-20.8681	-20.8681	-20.8681	-20.8681	-20.8681
0.45795	-20.0119				0	0	0	0	0	0	-20.8531	-20.8531	-20.8531	-20.8531	-20.8531	-20.8531
0.47007	-20.0117				0	0	0	0	0	0	-20.8371	-20.8371	-20.8371	-20.8371	-20.8371	-20.8371
0.48218	-20.0116				0	0	0	0	0	0	-20.8211	-20.8211	-20.8211	-20.8211	-20.8211	-20.8211
0.4943	-20.0114				0	0	0	0	0	0	-20.8061	-20.8061	-20.8061	-20.8061	-20.8061	-20.8061
0.50642	-20.0112				0	0	0	0	0	0	-20.7901	-20.7901	-20.7901	-20.7901	-20.7901	-20.7901
0.51853	-20.0109				0	0	0	0	0	0	-20.7751	-20.7751	-20.7751	-20.7751	-20.7751	-20.7751
0.53065	-20.0107				0	0	0	0	0	0	-20.7591	-20.7591	-20.7591	-20.7591	-20.7591	-20.7591
0.54277	-20.0104				0	0	0	0	0	0	-20.7441	-20.7441	-20.7441	-20.7441	-20.7441	-20.7441
0.55488	-20.0101				0	0	0	0	0	0	-20.7281	-20.7281	-20.7281	-20.7281	-20.7281	-20.7281
0.567	-20.0098				0	0	0	0	0	0	-20.7121	-20.7121	-20.7121	-20.7121	-20.7121	-20.7121
0.57912	-20.0095				0	0	0	0	0	0	-20.6971	-20.6971	-20.6971	-20.6971	-20.6971	-20.6971
0.59123	-20.0091				0	0	0	0	0	0	-20.6811	-20.6811	-20.6811	-20.6811	-20.6811	-20.6811
0.60335	-20.0088				0	0	0	0	0	0	-20.6661	-20.6661	-20.6661	-20.6661	-20.6661	-20.6661
0.61547	-20.0084				0	0	0	0	0	0	-20.6501	-20.6501	-20.6501	-20.6501	-20.6501	-20.6501
0.62758	-20.0081				0	0	0	0	0	0	-20.6351	-20.6351	-20.6351	-20.6351	-20.6351	-20.6351
0.6397	-20.0077				0	0	0	0	0	0	-20.6191	-20.6191	-20.6191	-20.6191	-20.6191	-20.6191
0.65182	-20.0073				0	0	0	0	0	0	-20.6041	-20.6041	-20.6041	-20.6041	-20.6041	-20.6041
0.66393	-20.0069				0	0	0	0	0	0	-20.5881	-20.5881	-20.5881	-20.5881	-20.5881	-20.5881
0.67605	-20.0065				0	0	0	0	0	0	-20.5721	-20.5721	-20.5721	-20.5721	-20.5721	-20.5721
0.68817	-20.0061				0	0	0	0	0	0	-20.5571	-20.5571	-20.5571	-20.5571	-20.5571	-20.5571
0.70028	-20.0057				0	0	0	0	0	0	-20.5411	-20.5411	-20.5411	-20.5411	-20.5411	-20.5411
0.7124	-20.0053				0	0	0	0	0	0	-20.5261	-20.5261	-20.5261	-20.5261	-20.5261	-20.5261
0.72452	-20.005				0	0	0	0	0	0	-20.5101	-20.5101	-20.5101	-20.5101	-20.5101	-20.5101
0.72452	-20.005				0	0	0	0	0	0	-20.4951	-20.4951	-20.4951	-20.4951	-20.4951	-20.4951
0.73738	-20.0051				0	0	0	0	0	0	-20.4791	-20.4791	-20.4791	-20.4791	-20.4791	-20.4791
0.75025	-20.0052				0	0	0	0	0	0	-20.4641	-20.4641	-20.4641	-20.4641	-20.4641	-20.4641
0.76312	-20.0054				0	0	0	0	0	0	-20.4481	-20.4481	-20.4481	-20.4481	-20.4481	-20.4481
0.77598	-20.0056				0	0	0	0	0	0	-20.4321	-20.4321	-20.4321	-20.4321	-20.4321	-20.4321
0.78885	-20.0057				0	0	0	0	0	0	-20.4171	-20.4171	-20.4171	-20.4171	-20.4171	-20.4171
0.80172	-20.0059				0	0	0	0	0	0	-20.4011	-20.4011	-20.4011	-20.4011	-20.4011	-20.4011
0.81458	-20.006				0	0	0	0	0	0	-20.3861	-20.3861	-20.3861	-20.3861	-20.3861	-20.3861
0.82745	-20.0062				0	0	0	0	0	0	-20.3701	-20.3701	-20.3701	-20.3701	-20.3701	-20.3701
0.84032	-20.0063				0	0	0	0	0	0	-20.3551	-20.3551	-20.3551	-20.3551	-20.3551	-20.3551
0.85318	-20.0065				0	0	0	0	0	0	-20.3391	-20.3391	-20.3391	-20.3391	-20.3391	-20.3391
0.86605	-20.0066				0	0	0	0	0	0	-20.3231	-20.3231	-20.3231	-20.3231	-20.3231	-20.3231
0.87892	-20.0068				0	0	0	0	0	0	-20.3081	-20.3081	-20.3081	-20.3081	-20.3081	-20.3081
0.89178	-20.0069				0	0	0	0	0	0	-20.2921	-20.2921	-20.2921	-20.2921	-20.2921	-20.2921
0.90465	-20.0071				0	0	0	0	0	0	-20.2771	-20.2771	-20.2771	-20.2771	-20.2771	-20.2771
0.91752	-20.0072				0	0	0	0	0	0	-20.2611	-20.2611	-20.2611	-20.2611	-20.2611	-20.2611
0.93038	-20.0073				0	0	0	0	0	0	-20.2461	-20.2461	-20.2461	-20.2461	-20.2461	-20.2461
0.94325	-20.0074				0	0	0	0	0	0	-20.2301	-20.2301	-20.2301	-20.2301	-20.2301	-20.2301
0.95612	-20.0075				0	0	0	0	0	0	-20.2151	-20.2151	-20.2151	-20.2151	-20.2151	-20.2151
0.96898	-20.0077				0	0	0	0	0	1e-05	-20.1991	-20.1991	-20.1991	-20.1991	-20.1991	-20.1991
0.98185	-20.0077				3e-05	0	0	5e-05	0	0.00011	-20.1831	-20.1831	-20.1831	-20.1831	-20.1831	-20.1831
0.99472	-20.0078				0.00029	4e-05	0	0.00041	0	0.00095	-20.1681	-20.1681	-20.1681	-20.1681	-20.1681	-20.1681
1.00758	-20.0079				0.00208	0.00028	0	0.00294	0	0.0068	-20.1521	-20.1521	-20.1521	-20.1521	-20.1521	-20.1521
1.02045	-20.008				0.0124	0.00164	0	0.01749	0	0.04053	-20.1371	-20.1371	-20.1371	-20.1371	-20.1371	-20.1371
1.03332	-20.008				0.06131	0.00812	0	0.08648	0	0.2004	-20.1211	-20.1211	-20.1211	-20.1211	-20.1211	-20.1211
1.04618	-20.0081				0.25153	0.03331	0	0.35481	0	0.822	-20.1061	-20.1061	-20.1061	-20.1061	-20.1061	-20.1061
1.05905	-20.0081				0.85644	0.11342	1e-05	1.20829	0	2.799	-20.0901	-20.0901	-20.0901	-20.0901	-20.0901	-20.0901
1.07192	-20.0081				2.42143	0.32065	4e-05	3.41647	0	7.913	-20.0741	-20.0741	-20.0741	-20.0741	-20.0741	-20.0741
1.08478	-20.0082				5.68437	0.75281	8e-05	8.02073	0	18.58	-20.0591	-20.0591	-20.0591	-20.0591	-20.0591	-20.0591
1.09765	-20.0082				11.0844	1.4677	0.00016	15.6446	0	36.23	-20.0431	-20.0431	-20.0431	-20.0431	-20.0431	-20.0431
1.09765	-20.0082				17.9542	2.37836	0.00026	25.3454	0	58.68	-20.0281	-20.0281	-20.0281	-20.0281	-20.0281	-20.0281
1.10977	-20.0086				24.1632	3.20731	0.00034	34.1284	1e-05	78.99	-20.0121	-20.0121	-20.0121	-20.0121	-20.0121	-20.0121
1.12188	-20.0091				27.0261	3.62177	0.00041	38.2589	1e-05	88.49	-19.9971	-19.9971	-19.9971	-19.9971	-19.9971	-19.9971
1.134	-20.0095				25.174	3.51279	0.00052	35.9646	1e-05	82.97	-19.9811	-19.9811	-19.9811	-19.9811	-19.9811	-19.9811
1.14612	-20.01				19.6694	3.21025	0.00088	29.1903	2e-05	66.66	-19.9661	-19.9661	-19.9661	-19.9661	-19.9661	-19.9661
1.15823	-20.0104				13.2905	3.4412	0.00189	22.7009	3e-05	50.05	-19.9501	-19.9501	-19.9501	-19.9501	-19.9501	-19.9501
1.17035	-20.0108				8.6428	4.99433	0.00402	21.207	7e-05	43.39	-19.9341	-19.9341	-19.9341	-19.9341	-19.9341	-19.9341
1.18247	-20.0113				6.78501	8.18307	0.00744	26.6122	0.00014	50.83	-19.9191	-19.9191	-19.9191	-19.9191	-19.9191	-19.9191
1.19458	-20.0117				7.11953	12.3358	0.01152	36.6857	0.00021	68.09	-19.9031	-19.9031	-19.9031	-19.9031	-19.9031	-19.9031
1.2067	-20.0121				8.14739	15.8118	0.01477	45.9507	0.00027	84.58	-19.8881	-19.8881	-19.8881	-19.8881	-19.8881	-19.8881
1.21882	-20.0125				8.44453	16.862	0.01567	48.7209	0.00028	89.54	-19.8721	-19.8721	-19.8721	-19.8721	-19.8721	-19.8721
1.23093	-20.0129				7.40788	14.8968	0.01375	42.9943	0.00025	78.95	-19.8571	-19.8571	-19.8571	-19.8571	-19.8571	-19.8571
1.24305	-20.0132				5.40163	10.8814	0.00997	31.3917	0.00018	57.65	-19.8411	-19.8411	-19.8411	-19.8411	-19.8411	-19.8411
1.25517	-20.0136				3.26125	6.57186	0.00598	18.9575	0.00011	34.81	-19.8251	-19.8251	-19.8251	-19.8251	-19.8251	-19.8251
1.26728	-20.0139				1.6281	3.28137	0.00296	9.46624	5e-05	17.38	-19.8101	-19.8101	-19.8101	-19.8101	-19.8101	-19.8101
1.2794	-20.0143				0.67197	1.35438	0.00121	3.90666	2e-05	7.174	-19.7941	-19.7941	-19.7941	-19.7941	-19.7941	-19.7941
1.29152	-20.0145				0.22929	0.46208	0.00041	1.33293	1e-05	2.448	-19.7791	-19.7791	-19.7791	-19.7791	-19.7791	-19.7791
1.30363	-20.0148				0.06466	0.13031	0.00012	0.37589	0	0.6903	-19.7631	-19.7631	-19.7631	-19.7631	-19.7631	-19.7631
1.31575	-20.0151				0.01507	0.03038	3e-05	0.08763	0	0.1609	-19.7481	-19.7481	-19.7481	-19.7481	-19.7481	-19.7481
1.32787	-20.0153				0.0029	0.00585	1e-05	0.01688	0	0.03099	-19.7321	-19.7321	-19.7321	-19.7321	-19.7321	-19.7321
1.33998	-20.0156				0.00046	0.00093	0	0.00269	0	0.00493	-19.7171	-19.7171	-19.7171	-19.7171	-19.7171	-19.7171
1.3521	-20.0158				6e-05	0.00012	0	0.00035	0	0.00065	-19.7011	-19.7011	-19.7011	-19.7011	-19.7011	-19.7011
1.36422	-20.0159				1e-05	1e-05	0	4e-05	0	7e-05	-19.6851	-19.6851	-19.6851	-19.6851	-19.6851	-19.6851
1.37633	-20.0161				0	0	0	0	0	1e-05	-19.6701	-19.6701	-19.6701	-19.6701	-19.6701	-19.6701
1.38845	-20.0162				0	0	0	0	0	0	-19.6541	-19.6541	-19.6541	-19.6541	-19.6541	-19.6541
1.40057	-20.0163				0	0	0	0	0	0	-19.6391	-19.6391	-19.6391	-19.6391	-19.6391	-19.6391
1.41268	-20.0164				0	0	0	0	0	0	-19.6231	-19.6231	-19.6231	-19.6231	-19.6231	-19.6231
1.4248	-20.0165				0	0	0	0	0	0	-19.6081	-19.6081	-19.6081	-19.6081	-19.6081	-19.6081
1.43692	-20.0165				0	0	0	0	0	0	-19.5921	-19.5921	-19.5921	-19.5921	-19.5921	-19.5921
1.44903	-20.0165				0	0	0	0	0	0	-19.5761	-19.5761	-19.5761	-19.5761	-19.5761	-19.5761
					0	0	0	0	0	0	-19.5611	-19.5611	-19.5611	-19.5611	-19.5611	-19.5611
					0	0	0	0	0	0	-19.5451	-19.5451	-19.5451	-19.5451	-19.5451	-19.5451
#	Band-Index				0	0	0	0	0	0	-19.5301	-19.5301	-19.5301	-19.5301	-19.5301	-19.5301
1.44903	-20.0102				0	0	0	0	0	0	-19.5141	-19.5141	-19.5141	-19.5141	-19.5141	-19.5141
1.43692	-20.0102				0	0	0	0	0	0	-19.4991	-19.4991	-19.4991	-19.4991	-19.4991	-19.4991
1.4248	-20.0102				0	0	0	0	0	0	-19.4831	-19.4831	-19.4831	-19.4831	-19.4831	-19.4831
1.41268	-20.0101				0	0	0	0	0	0	-19.4681	-19.4681	-19.4681	-19.4681	-19.4681	-19.4681
1.40057	-20.0101				0	0	0	0	0	0	-19.4521	-19.4521	-19.4521	-19.4521	-19.4521	-19.4521
1.38845	-20.01				0	0	0	0	0	0	-19.4361	-19.4361	-19.4361	-19.4361	-19.4361	-19.4361
1.37633	-20.0098				0	0	0	0	0	0	-19.4211	-19.4211	-19.4211	-19.4211	-19.4211	-19.4211
1.36422	-20.0097				0	0	0	0	0	0	-19.4051	-19.4051	-19.4051	-19.4051	-19.4051	-19.4051
1.3521	-20.0095				0	0	0	0	0	0	-19.3901	-19.3901	-19.3901	-19.3901	-19.3901	-19.3901
1.33998	-20.0094				0	0	0	0	0	0	-19.3741	-19.3741	-19.3741	-19.3741	-19.3741	-19.3741
1.32787	-20.0091				0	0	0	0	0	0	-19.3591	-19.3591	-19.3591	-19.3591	-19.3591	-19.3591
1.31575	-20.0089				0	0	0	0	0	0	-19.3431	-19.3431	-19.3431	-19.3431	-19.3431	-19.3431
1.30363	-20.0087				0	0	0	0	0	0	-19.3271	-19.3271	-19.3271	-19.3271	-19.3271	-19.3271
1.29152	-20.0084				0	0	0	0	0	0	-19.3121	-19.3121	-19.3121	-19.3121	-19.3121	-19.3121
1.2794	-20.0081				0	0	0	0	0	0	-19.2961	-19.2961	-19.2961	-19.2961	-19.2961	-19.2961
1.26728	-20.0078				0	0	0	0	0	0	-19.2811	-19.2811	-19.2811	-19.2811	-19.2811	-19.2811
1.25517	-20.0075				0	0	0	0	0	0	-19.2651	-19.2651	-19.2651	-19.2651	-19.2651	-19.2651
1.24305	-20.0072				0	0	0	0	0	0	-19.2501	-19.2501	-19.2501	-19.2501	-19.2501	-19.2501
1.23093	-20.0068				0	0	0	0	0	0	-19.2341	-19.2341	-19.2341	-19.2341	-19.2341	-19.2341
1.21882	-20.0065				0	0	0	0	0	0	-19.2191	-19.2191	-19.2191	-19.2191	-19.2191	-19.2191
1.2067	-20.0061				0	0	0	0	0	0	-19.2031	-19.2031	-19.2031	-19.2031	-19.2031	-19.2031
1.19458	-20.0057				0	0	0	0	0	0	-19.1871	-19.1871	-19.1871	-19.1871	-19.1871	-19.1871
1.18247	-20.0053				0	0	0	0	0	0	-19.1721	-19.1721	-19.1721	-19.1721	-19.1721	-19.1721
1.17035	-20.0054				0	0	0	0	0	0	-19.1561	-19.1561	-19.1561	-19.1561	-19.1561	-19.1561
1.15823	-20.0059				0	0	0	0	0	0	-19.1411	-19.1411	-19.1411	-19.1411	-19.1411	-19.1411
1.14612	-20.0064				0	0	0	0	0	0	-19.1251	-19.1251	-19.1251	-19.1251	-19.1251	-19.1251
1.134	-20.0068				0	0	0	0	0	0	-19.1101	-19.1101	-19.1101	-19.1101	-19.1101	-19.1101
1.12188	-20.0072				0	0	0	0	0	0	-19.0941	-19.0941	-19.0941	-19.0941	-19.0941	-19.0941
1.10977	-20.0077				0	0	0	0	0	0	-19.0791	-19.0791	-19.0791	-19.0791	-19.0791	-19.0791
1.09765	-20.0082				0	0	0	0	0	0	-19.0631	-19.0631	-19.0631	-19.0631	-19.0631	-19.0631
1.09765	-20.0082				0	0	0	0	0	0	-19.0471	-19.0471	-19.0471	-19.0471	-19.0471	-19.0471
1.08478	-20.0082				0	0	0	0	0	0	-19.0321	-19.0321	-19.0321	-19.0321	-19.0321	-19.0321
1.07192	-20.0081				0	0	0	0	0	0	-19.0161	-19.0161	-19.0161	-19.0161	-19.0161	-19.0161
1.05905	-20.0081				0	0	0	0	0	0	-19.0011	-19.0011	-19.0011	-19.0011	-19.0011	-19.0011
1.04618	-20.0081				0	0	0	0	0	0	-18.9851	-18.9851	-18.9851	-18.9851	-18.9851	-18.9851
1.03332	-20.008				0	0	0	0	0	0	-18.9701	-18.9701	-18.9701	-18.9701	-18.9701	-18.9701
1.02045	-20.008				0	0	0	0	0	0	-18.9541	-18.9541	-18.9541	-18.9541	-18.9541	-18.9541
1.00758	-20.0079				0	0	0	0	0	0	-18.9381	-18.9381	-18.9381	-18.9381	-18.9381	-18.9381
0.99472	-20.0078				0	0	0	0	0	0	-18.9231	-18.9231	-18.9231	-18.9231	-18.9231	-18.9231
0.98185	-20.0077				0	0	0	0	0	0	-18.9071	-18.9071	-18.9071	-18.9071	-18.9071	-18.9071
0.96898	-20.0077				0	0	0	0	0	0	-18.8921	-18.8921	-18.8921	-18.8921	-18.8921	-18.8921
0.95612	-20.0075				0	0	0	0	0	0	-18.8761	-18.8761	-18.8761	-18.8761	-18.8761	-18.8761
0.94325	-20.0074				0	0	0	0	0	0	-18.8611	-18.8611	-18.8611	-18.8611	-18.8611	-18.8611
0.93038	-20.0073				0	0	0	0	0	0	-18.8451	-18.8451	-18.8451	-18.8451	-18.8451	-18.8451
0.91752	-20.0072				0	0	0	0	0	0	-18.8301	-18.8301	-18.8301	-18.8301	-18.8301	-18.8301
0.90465	-20.0071				0	0	0	0	0	0	-18.8141	-18.8141	-18.8141	-18.8141	-18.8141	-18.8141
0.89178	-20.0069				0	0	0	0	0	0	-18.7981	-18.7981	-18.7981	-18.7981	-18.7981	-18.7981
0.87892	-20.0068				0	0	0	0	0	0	-18.7831	-18.7831	-18.7831	-18.7831	-18.7831	-18.7831
0.86605	-20.0066				0	0	0	0	0	0	-18.7671	-18.7671	-18.7671	-18.7671	-18.7671	-18.7671
0.85318	-20.0065				0	0	0	0	0	0	-18.7521	-18.7521	-18.7521	-18.7521	-18.7521	-18.7521
0.84032	-20.0063				0	0	0	0	0	0	-18.7361	-18.7361	-18.7361	-18.7361	-18.7361	-18.7361
0.82745	-20.0062				0	0	0	0	0	0	-18.7211	-18.7211	-18.7211	-18.7211	-18.7211	-18.7211
0.81458	-20.006				0	0	0	0	0	0	-18.7051	-18.7051	-18.7051	-18.7051	-18.7051	-18.7051
0.80172	-20.0059				0	0	0	0	0	0	-18.6891	-18.6891	-18.6891	-18.6891	-18.6891	-18.6891
0.78885	-20.0057				0	0	0	0	0	0	-18.6741	-18.6741	-18.6741	-18.6741	-18.6741	-18.6741
0.77598	-20.0056				0	0	0	0	0	0	-18.6581	-18.6581	-18.6581	-18.6581	-18.6581	-18.6581
0.76312	-20.0054				0	0	0	0	0	0	-18.6431	-18.6431	-18.6431	-18.6431	-18.6431	-18.6431
0.75025	-20.0052				0	0	0	0	0	0	-18.6271	-18.6271	-18.6271	-18.6271	-18.6271	-18.6271
0.73738	-20.0051				0	0	0	0	0	0	-18.6121	-18.6121	-18.6121	-18.6121	-18.6121	-18.6121
0.72452	-20.005				0	0	0	0	0	0	-18.5961	-18.5961	-18.5961	-18.5961	-18.5961	-18.5961
0.72452	-20.005				0	0	0	0	0	0	-18.5811	-18.5811	-18.5811	-18.5811	-18.5811	-18.5811
0.7124	-20.0053				0	0	0	0	0	0	-18.5651	-18.5651	-18.5651	-18.5651	-18.5651	-18.5651
0.70028	-20.0057				0	0	0	0	0	0	-18.5491	-18.5491	-18.5491	-18.5491	-18.5491	-18.5491
0.68817	-20.0061				0	0	0	0	0	0	-18.5341	-18.5341	-18.5341	-18.5341	-18.5341	-18.5341
0.67605	-20.0065				0	0	0	0	0	0	-18.5181	-18.5181	-18.5181	-18.5181	-18.5181	-18.5181
0.66393	-20.0069				0	0	0	0	0	0	-18.5031	-18.5031	-18.5031	-18.5031	-18.5031	-18.5031
0.65182	-20.0073				0	0	0	0	0	0	-18.4871	-18.4871	-18.4871	-18.4871	-18.4871	-18.4871
0.6397	-20.0077				0	0	0	0	0	0	-18.4721	-18.4721	-18.4721	-18.4721	-18.4721	-18.4721
0.62758	-20.0081				0	0	0	0	0	0	-18.4561	-18.4561	-18.4561	-18.4561	-18.4561	-18.4561
0.61547	-20.0084				0	0	0	0	0	0	-18.4401	-18.4401	-18.4401	-18.4401	-18.4401	-18.4401
0.60335	-20.0088				0	0	0	0	0	0	-18.4251	-18.4251	-18.4251	-18.4251	-18.4251	-18.4251
0.59123	-20.0091				0	0	0	0	0	0	-18.4091	-18.4091	-18.4091	-18.4091	-18.4091	-18.4091
0.57912	-20.0095				0	0	0	0	0	0	-18.3941	-18.3941	-18.3941	-18.3941	-18.3941	-18.3941
0.567	-20.0098				0	0	0	0	0	0	-18.3781	-18.3781	-18.3781	-18.3781	-18.3781	-18.3781
0.55488	-20.0101				0	0	0	0	0	0	-18.3631	-18.3631	-18.3631	-18.3631	-18.3631	-18.3631
0.54277	-20.0104				0	0	0	0	0	0	-18.3471	-18.3471	-18.3471	-18.3471	-18.3471	-18.3471
0.53065	-20.0107				0	0	0	0	0	0	-18.3321	-18.3321	-18.3321	-18.3321	-18.3321	-18.3321
0.51853	-20.0109				0	0	0	0	0	0	-18.3161	-18.3161	-18.3161	-18.3161	-18.3161	-18.3161
0.50642	-20.0112				0	0	0	0	0	0	-18.3001	-18.3001	-18.3001	-18.3001	-18.3001	-18.3001
0.4943	-20.0114				0	0	0	0	0	0	-18.2851	-18.2851	-18.2851	-18.2851	-18.2851	-18.2851
0.48218	-20.0116				0	0	0	0	0	0	-18.2691	-18.2691	-18.2691	-18.2691	-18.2691	-18.2691
0.47007	-20.0117				0	0	0	0	0	0	-18.2541	-18.2541	-18.2541	-18.2541	-18.2541	-18.2541
0.45795	-20.0119				0	0	0	0	0	0	-18.2381	-18.2381	-18.2381	-18.2381	-18.2381	-18.2381
0.44583	-20.0121				0	0	0	0	0	0	-18.2231	-18.2231	-18.2231	-18.2231	-18.2231	-18.2231
0.43372	-20.0122				0	0	0	0	0	0	-18.2071	-18.2071	-18.2071	-18.2071	-18.2071	-18.2071
0.4216	-20.0123				0	0	0	0	0	0	-18.1911	-18.1911	-18.1911	-18.1911	-18.1911	-18.1911
0.40948	-20.0124				0	0	0	0	0	0	-18.1761	-18.1761	-18.1761	-18.1761	-18.1761	-18.1761
0.39737	-20.0124				0	0	0	0	0	0	-18.1601	-18.1601	-18.1601	-18.1601	-18.1601	-18.1601
0.38525	-20.0124				0	0	0	0	0	0	-18.1451	-18.1451	-18.1451	-18.1451	-18.1451	-18.1451
0.37313	-20.0125				0	0	0	0	0	0	-18.1291	-18.1291	-18.1291	-18.1291	-18.1291	-18.1291
0.37313	-20.0125				0	0	0	0	0	0	-18.1141	-18.1141	-18.1141	-18.1141	-18.1141	-18.1141
0.36027	-20.0123				0	0	0	0	0	0	-18.0981	-18.0981	-18.0981	-18.0981	-18.0981	-18.0981
0.3474	-20.0121				0	0	0	0	0	0	-18.0831	-18.0831	-18.0831	-18.0831	-18.0831	-18.0831
0.33453	-20.012				0	0	0	0	0	0	-18.0671	-18.0671	-18.0671	-18.0671	-18.0671	-18.0671
0.32167	-20.0118				0	0	0	0	0	0	-18.0511	-18.0511	-18.0511	-18.0511	-18.0511	-18.0511
0.3088	-20.0117				0	0	0	0	0	0	-18.0361	-18.0361	-18.0361	-18.0361	-18.0361	-18.0361
0.29593	-20.0115				0	0	0	0	0	0	-18.0201	-18.0201	-18.0201	-18.0201	-18.0201	-18.0201
0.28307	-20.0114				0	0	0	0	0	0	-18.0051	-18.0051	-18.0051	-18.0051	-18.0051	-18.0051
0.2702	-20.0113				0	0	0	0	0	0	-17.9891	-17.9891	-17.9891	-17.9891	-17.9891	-17.9891
0.25733	-20.0112				0	0	0	0	0	0	-17.9741	-17.9741	-17.9741	-17.9741	-17.9741	-17.9741
0.24447	-20.0111				0	0	0	0	0	0	-17.9581	-17.9581	-17.9581	-17.9581	-17.9581	-17.9581
0.2316	-20.011				0	0	0	0	0	0	-17.9431	-17.9431	-17.9431	-17.9431	-17.9431	-17.9431
0.21873	-20.0109				0	0	0	0	0	0	-17.9271	-17.9271	-17.9271	-17.9271	-17.9271	-17.9271
0.20587	-20.0108				0	0	0	0	0	0	-17.9111	-17.9111	-17.9111	-17.9111	-17.9111	-17.9111
0.193	-20.0107				0	0	0	0	0	0	-17.8961	-17.8961	-17.8961	-17.8961	-17.8961	-17.8961
0.18013	-20.0107				0	0	0	0	0	0	-17.8801	-17.8801	-17.8801	-17.8801	-17.8801	-17.8801
0.16727	-20.0106				0	0	0	0	0	0	-17.8651	-17.8651	-17.8651	-17.8651	-17.8651	-17.8651
0.1544	-20.0106				0	0	0	0	0	0	-17.8491	-17.8491	-17.8491	-17.8491	-17.8491	-17.8491
0.14153	-20.0105				0	0	0	0	0	0	-17.8341	-17.8341	-17.8341	-17.8341	-17.8341	-17.8341
0.12867	-20.0104				0	0	0	0	0	0	-17.8181	-17.8181	-17.8181	-17.8181	-17.8181	-17.8181
0.1158	-20.0104				0	0	0	0	0	0	-17.8021	-17.8021	-17.8021	-17.8021	-17.8021	-17.8021
0.10293	-20.0104				0	0	0	0	0	0	-17.7871	-17.7871	-17.7871	-17.7871	-17.7871	-17.7871
0.09007	-20.0103				0	0	0	0	0	0	-17.7711	-17.7711	-17.7711	-17.7711	-17.7711	-17.7711
0.0772	-20.0103				0	0	0	0	0	0	-17.7561	-17.7561	-17.7561	-17.7561	-17.7561	-17.7561
0.06433	-20.0103				0	0	0	0	0	0	-17.7401	-17.7401	-17.7401	-17.7401	-17.7401	-17.7401
0.05147	-20.0103				0	0	0	0	0	0	-17.7251	-17.7251	-17.7251	-17.7251	-17.7251	-17.7251
0.0386	-20.0102				0	0	0	0	0	0	-17.7091	-17.7091	-17.7091	-17.7091	-17.7091	-17.7091
0.02573	-20.0102				0	0	0	0	0	0	-17.6941	-17.6941	-17.6941	-17.6941	-17.6941	-17.6941
0.01287	-20.0102				0	0	0	0	0	0	-17.6781	-17.6781	-17.6781	-17.6781	-17.6781	-17.6781
0	-20.0102				0	0	0	0	0	0	-17.6621	-17.6621	-17.6621	-17.6621	-17.6621	-17.6621
					0	0	0	0	0	0	-17.6471	-17.6471	-17.6471	-17.6471	-17.6471	-17.6471
					0	0	0	0	0	0	-17.6311	-17.6311	-17.6311	-17.6311	-17.6311	-17.6311
#	Band-Index				0	0	0	0	0	0	-17.6161	-17.6161	-17.6161	-17.6161	-17.6161	-17.6161
0	-19.9997				0	0	0	0	0	0	-17.6001	-17.6001	-17.6001	-17.6001	-17.6001	-17.6001
0.01287	-19.9997				0	0	0	0	0	0	-17.5851	-17.5851	-17.5851	-17.5851	-17.5851	-17.5851
0.02573	-19.9997				0	0	0	0	0	0	-17.5691	-17.5691	-17.5691	-17.5691	-17.5691	-17.5691
0.0386	-19.9997				0	0	0	0	0	0	-17.5531	-17.5531	-17.5531	-17.5531	-17.5531	-17.5531
0.05147	-19.9996				0	0	0	0	0	0	-17.5381	-17.5381	-17.5381	-17.5381	-17.5381	-17.5381
0.06433	-19.9996				0	0	0	0	0	0	-17.5221	-17.5221	-17.5221	-17.5221	-17.5221	-17.5221
0.0772	-19.9996				0	0	0	0	0	0	-17.5071	-17.5071	-17.5071	-17.5071	-17.5071	-17.5071
0.09007	-19.9995				0	0	0	0	0	0	-17.4911	-17.4911	-17.4911	-17.4911	-17.4911	-17.4911
0.10293	-19.9995				0	0	0	0	0	0	-17.4761	-17.4761	-17.4761	-17.4761	-17.4761	-17.4761
0.1158	-19.9994				0	0	0	0	0	0	-17.4601	-17.4601	-17.4601	-17.4601	-17.4601	-17.4601
0.12867	-19.9994				0	0	0	0	0	0	-17.4451	-17.4451	-17.4451	-17.4451	-17.4451	-17.4451
0.14153	-19.9993				0	0	0	0	0	0	-17.4291	-17.4291	-17.4291	-17.4291	-17.4291	-17.4291
0.1544	-19.9993				0	0	0	0	0	0	-17.4131	-17.4131	-17.4131	-17.4131	-17.4131	-17.4131
0.16727	-19.9992				0	0	0	0	0	0	-17.3981	-17.3981	-17.3981	-17.3981	-17.3981	-17.3981
0.18013	-19.9991				0	0	0	0	0	0	-17.3821	-17.3821	-17.3821	-17.3821	-17.3821	-17.3821
0.193	-19.999				0	0	0	0	0	0	-17.3671	-17.3671	-17.3671	-17.3671	-17.3671	-17.3671
0.20587	-19.9989				0	0	0	0	0	0	-17.3511	-17.3511	-17.3511	-17.3511	-17.3511	-17.3511
0.21873	-19.9988				0	0	0	0	0	0	-17.3361	-17.3361	-17.3361	-17.3361	-17.3361	-17.3361
0.2316	-19.9987				0	0	0	0	0	0	-17.3201	-17.3201	-17.3201	-17.3201	-17.3201	-17.3201
0.24447	-19.9986				0	0	0	0	0	0	-17.3041	-17.3041	-17.3041	-17.3041	-17.3041	-17.3041
0.25733	-19.9985				0	0	0	0	0	0	-17.2891	-17.2891	-17.2891	-17.2891	-17.2891	-17.2891
0.2702	-19.9984				0	0	0	0	0	0	-17.2731	-17.2731	-17.2731	-17.2731	-17.2731	-17.2731
0.28307	-19.9983				0	0	0	0	0	0	-17.2581	-17.2581	-17.2581	-17.2581	-17.2581	-17.2581
0.29593	-19.9981				0	0	0	0	0	0	-17.2421	-17.2421	-17.2421	-17.2421	-17.2421	-17.2421
0.3088	-19.998				0	0	0	0	0	0	-17.2271	-17.2271	-17.2271	-17.2271	-17.2271	-17.2271
0.32167	-19.9979				0	0	0	0	0	0	-17.2111	-17.2111	-17.2111	-17.2111	-17.2111	-17.2111
0.33453	-19.9978				0	0	0	0	0	0	-17.1961	-17.1961	-17.1961	-17.1961	-17.1961	-17.1961
0.3474	-19.9976				0	0	0	0	0	0	-17.1801	-17.1801	-17.1801	-17.1801	-17.1801	-17.1801
0.36027	-19.9975				0	0	0	0	0	0	-17.1641	-17.1641	-17.1641	-17.1641	-17.1641	-17.1641
0.37313	-19.9974				0	0	0	0	0	0	-17.1491	-17.1491	-17.1491	-17.1491	-17.1491	-17.1491
0.37313	-19.9974				0	0	0	0	0	0	-17.1331	-17.1331	-17.1331	-17.1331	-17.1331	-17.1331
0.38525	-19.9974				0	0	0	0	0	0	-17.1181	-17.1181	-17.1181	-17.1181	-17.1181	-17.1181
0.39737	-19.9974				0	0	0	0	0	0	-17.1021	-17.1021	-17.1021	-17.1021	-17.1021	-17.1021
0.40948	-19.9975				0	0	0	0	0	0	-17.0871	-17.0871	-17.0871	-17.0871	-17.0871	-17.0871
0.4216	-19.9975				0	0	0	0	0	0	-17.0711	-17.0711	-17.0711	-17.0711	-17.0711	-17.0711
0.43372	-19.9976				0	0	0	0	0	0	-17.0551	-17.0551	-17.0551	-17.0551	-17.0551	-17.0551
0.44583	-19.9977				0	0	0	0	0	0	-17.0401	-17.0401	-17.0401	-17.0401	-17.0401	-17.0401
0.45795	-19.9979				0	0	0	0	0	0	-17.0241	-17.0241	-17.0241	-17.0241	-17.0241	-17.0241
0.47007	-19.998				0	0	0	0	0	0	-17.0091	-17.0091	-17.0091	-17.0091	-17.0091	-17.0091
0.48218	-19.9982				0	0	0	0	0	0	-16.9931	-16.9931	-16.9931	-16.9931	-16.9931	-16.9931
0.4943	-19.9984				0	0	0	0	0	0	-16.9781	-16.9781	-16.9781	-16.9781	-16.9781	-16.9781
0.50642	-19.9987				0	0	0	0	0	0	-16.9621	-16.9621	-16.9621	-16.9621	-16.9621	-16.9621
0.51853	-19.9989				0	0	0	0	0	0	-16.9471	-16.9471	-16.9471	-16.9471	-16.9471	-16.9471
0.53065	-19.9991				0	0	0	0	0	0	-16.9311	-16.9311	-16.9311	-16.9311	-16.9311	-16.9311
0.54277	-19.9994				0	0	0	0	0	0	-16.9151	-16.9151	-16.9151	-16.9151	-16.9151	-16.9151
0.55488	-19.9997				0	0	0	0	0	0	-16.9001	-16.9001	-16.9001	-16.9001	-16.9001	-16.9001
0.567	-20				0	0	0	0	0	0	-16.8841	-16.8841	-16.8841	-16.8841	-16.8841	-16.8841
0.57912	-20.0003				0	0	0	0	0	0	-16.8691	-16.8691	-16.8691	-16.8691	-16.8691	-16.8691
0.59123	-20.0007				0	0	0	0	0	0	-16.8531	-16.8531	-16.8531	-16.8531	-16.8531	-16.8531
0.60335	-20.001				0	0	0	0	0	0	-16.8381	-16.8381	-16.8381	-16.8381	-16.8381	-16.8381
0.61547	-20.0014				0	0	0	0	0	0	-16.8221	-16.8221	-16.8221	-16.8221	-16.8221	-16.8221
0.62758	-20.0017				0	0	0	0	0	0	-16.8071	-16.8071	-16.8071	-16.8071	-16.8071	-16.8071
0.6397	-20.0021				0	0	0	0	0	0	-16.7911	-16.7911	-16.7911	-16.7911	-16.7911	-16.7911
0.65182	-20.0025				0	0	0	0	0	0	-16.7751	-16.7751	-16.7751	-16.7751	-16.7751	-16.7751
0.66393	-20.0029				0	0	0	0	0	0	-16.7601	-16.7601	-16.7601	-16.7601	-16.7601	-16.7601
0.67605	-20.0033				0	0	0	0	0	0	-16.7441	-16.7441	-16.7441	-16.7441	-16.7441	-16.7441
0.68817	-20.0037				0	0	0	0	0	0	-16.7291	-16.7291	-16.7291	-16.7291	-16.7291	-16.7291
0.70028	-20.0041				0	0	0	0	0	0	-16.7131	-16.7131	-16.7131	-16.7131	-16.7131	-16.7131
0.7124	-20.0045				0	0	0	0	0	0	-16.6981	-16.6981	-16.6981	-16.6981	-16.6981	-16.6981
0.72452	-20.0048				0	0	0	0	0	0	-16.6821	-16.6821	-16.6821	-16.6821	-16.6821	-16.6821
0.72452	-20.0048				0	0	0	0	0	0	-16.6661	-16.6661	-16.6661	-16.6661	-16.6661	-16.6661
0.73738	-20.0047				0	0	0	0	0	0	-16.6511	-16.6511	-16.6511	-16.6511	-16.6511	-16.6511
0.75025	-20.0046				0	0	0	0	0	0	-16.6351	-16.6351	-16.6351	-16.6351	-16.6351	-16.6351
0.76312	-20.0044				0	0	0	0	0	0	-16.6201	-16.6201	-16.6201	-16.6201	-16.6201	-16.6201
0.77598	-20.0043				0	0	0	0	0	0	-16.6041	-16.6041	-16.6041	-16.6041	-16.6041	-16.6041
0.78885	-20.0041				0	0	0	0	0	0	-16.5891	-16.5891	-16.5891	-16.5891	-16.5891	-16.5891
0.80172	-20.004				0	0	0	0	0	0	-16.5731	-16.5731	-16.5731	-16.5731	-16.5731	-16.5731
0.81458	-20.0039				0	0	0	0	0	0	-16.5581	-16.5581	-16.5581	-16.5581	-16.5581	-16.5581
0.82745	-20.0037				1e-05	0	0	0	0	2e-05	-16.5421	-16.5421	-16.5421	-16.5421	-16.5421	-16.5421
0.84032	-20.0036				0.0001	1e-05	0	1e-05	0	0.00016	-16.5261	-16.5261	-16.5261	-16.5261	-16.5261	-16.5261
0.85318	-20.0035				0.00074	4e-05	0	7e-05	0	0.00124	-16.5111	-16.5111	-16.5111	-16.5111	-16.5111	-16.5111
0.86605	-20.0034				0.00468	0.00028	0	0.00045	0	0.00785	-16.4951	-16.4951	-16.4951	-16.4951	-16.4951	-16.4951
0.87892	-20.0033				0.02471	0.00148	0	0.00238	0	0.04145	-16.4801	-16.4801	-16.4801	-16.4801	-16.4801	-16.4801
0.89178	-20.0032				0.10895	0.0065	0	0.01047	0	0.1827	-16.4641	-16.4641	-16.4641	-16.4641	-16.4641	-16.4641
0.90465	-20.0031				0.4022	0.02398	0	0.03865	0	0.6745	-16.4491	-16.4491	-16.4491	-16.4491	-16.4491	-16.4491
0.91752	-20.003				1.2472	0.07424	0	0.11985	0	2.091	-16.4331	-16.4331	-16.4331	-16.4331	-16.4331	-16.4331
0.93038	-20.0029				3.2617	0.19379	1e-05	0.31343	0	5.466	-16.4171	-16.4171	-16.4171	-16.4171	-16.4171	-16.4171
0.94325	-20.0028				7.23303	0.42869	2e-05	0.69498	0	12.12	-16.4021	-16.4021	-16.4021	-16.4021	-16.4021	-16.4021
0.95612	-20.0028				13.6912	0.80908	3e-05	1.31543	0	22.92	-16.3861	-16.3861	-16.3861	-16.3861	-16.3861	-16.3861
0.96898	-20.0027				22.3036	1.31335	6e-05	2.14285	0	37.32	-16.3711	-16.3711	-16.3711	-16.3711	-16.3711	-16.3711
0.98185	-20.0026				31.5653	1.85093	8e-05	3.03279	0	52.77	-16.3551	-16.3551	-16.3551	-16.3551	-16.3551	-16.3551
0.99472	-20.0026				39.1798	2.28642	0.0001	3.76485	0	65.45	-16.3401	-16.3401	-16.3401	-16.3401	-16.3401	-16.3401
1.00758	-20.0025				43.0164	2.49661	0.00011	4.13377	0	71.78	-16.3241	-16.3241	-16.3241	-16.3241	-16.3241	-16.3241
1.02045	-20.0025				41.9762	2.42236	0.00011	4.0343	0	69.97	-16.3091	-16.3091	-16.3091	-16.3091	-16.3091	-16.3091
1.03332	-20.0024				36.4265	2.09006	9e-05	3.50174	0	60.66	-16.2931	-16.2931	-16.2931	-16.2931	-16.2931	-16.2931
1.04618	-20.0024				28.0098	1.59793	7e-05	2.69316	0	46.6	-16.2771	-16.2771	-16.2771	-16.2771	-16.2771	-16.2771
1.05905	-20.0024				18.9521	1.07547	5e-05	1.82274	0	31.5	-16.2621	-16.2621	-16.2621	-16.2621	-16.2621	-16.2621
1.07192	-20.0024				11.1956	0.63215	3e-05	1.07711	0	18.6	-16.2461	-16.2461	-16.2461	-16.2461	-16.2461	-16.2461
1.08478	-20.0024				5.72733	0.32195	1e-05	0.5513	0	9.508	-16.2311	-16.2311	-16.2311	-16.2311	-16.2311	-16.2311
1.09765	-20.0024				2.51919	0.14103	1e-05	0.24255	0	4.18	-16.2151	-16.2151	-16.2151	-16.2151	-16.2151	-16.2151
1.09765	-20.0024				0.9469	0.05281	0	0.09121	0	1.57	-16.2001	-16.2001	-16.2001	-16.2001	-16.2001	-16.2001
1.10977	-20.0028				0.3025	0.01682	0	0.02915	0	0.5015	-16.1841	-16.1841	-16.1841	-16.1841	-16.1841	-16.1841
1.12188	-20.0032				0.08177	0.00453	0	0.00788	0	0.1355	-16.1681	-16.1681	-16.1681	-16.1681	-16.1681	-16.1681
1.134	-20.0037				0.01863	0.00103	0	0.0018	0	0.03087	-16.1531	-16.1531	-16.1531	-16.1531	-16.1531	-16.1531
1.14612	-20.0041				0.00357	0.0002	0	0.00034	0	0.00591	-16.1371	-16.1371	-16.1371	-16.1371	-16.1371	-16.1371
1.15823	-20.0045				0.00057	3e-05	0	6e-05	0	0.00095	-16.1221	-16.1221	-16.1221	-16.1221	-16.1221	-16.1221
1.17035	-20.0049				8e-05	0	0	1e-05	0	0.00013	-16.1061	-16.1061	-16.1061	-16.1061	-16.1061	-16.1061
1.18247	-20.005				1e-05	0	0	0	0	1e-05	-16.0911	-16.0911	-16.0911	-16.0911	-16.0911	-16.0911
1.19458	-20.0046				0	0	0	0	0	0	-16.0751	-16.0751	-16.0751	-16.0751	-16.0751	-16.0751
1.2067	-20.0042				0	0	0	0	0	0	-16.0601	-16.0601	-16.0601	-16.0601	-16.0601	-16.0601
1.21882	-20.0038				0	0	0	0	0	0	-16.0441	-16.0441	-16.0441	-16.0441	-16.0441	-16.0441
1.23093	-20.0034				0	0	0	0	0	0	-16.0281	-16.0281	-16.0281	-16.0281	-16.0281	-16.0281
1.24305	-20.003				0	0	0	0	0	0	-16.0131	-16.0131	-16.0131	-16.0131	-16.0131	-16.0131
1.25517	-20.0027				0	0	0	0	0	0	-15.9971	-15.9971	-15.9971	-15.9971	-15.9971	-15.9971
1.26728	-20.0023				0	0	0	0	0	0	-15.9821	-15.9821	-15.9821	-15.9821	-15.9821	-15.9821
1.2794	-20.002				0	0	0	0	0	0	-15.9661	-15.9661	-15.9661	-15.9661	-15.9661	-15.9661
1.29152	-20.0017				0	0	0	0	0	0	-15.9511	-15.9511	-15.9511	-15.9511	-15.9511	-15.9511
1.30363	-20.0014				0	0	0	0	0	0	-15.9351	-15.9351	-15.9351	-15.9351	-15.9351	-15.9351
1.31575	-20.0012				0	0	0	0	0	0	-15.9191	-15.9191	-15.9191	-15.9191	-15.9191	-15.9191
1.32787	-20.0009				0	0	0	0	0	0	-15.9041	-15.9041	-15.9041	-15.9041	-15.9041	-15.9041
1.33998	-20.0007				0	0	0	0	0	0	-15.8881	-15.8881	-15.8881	-15.8881	-15.8881	-15.8881
1.3521	-20.0005				0	0	0	0	0	0	-15.8731	-15.8731	-15.8731	-15.8731	-15.8731	-15.8731
1.36422	-20.0003				0	0	0	0	0	0	-15.8571	-15.8571	-15.8571	-15.8571	-15.8571	-15.8571
1.37633	-20.0002				0	0	0	0	0	0	-15.8421	-15.8421	-15.8421	-15.8421	-15.8421	-15.8421
1.38845	-20				0	0	0	0	0	0	-15.8261	-15.8261	-15.8261	-15.8261	-15.8261	-15.8261
1.40057	-19.9999				0	0	0	0	0	0	-15.8111	-15.8111	-15.8111	-15.8111	-15.8111	-15.8111
1.41268	-19.9998				0	0	0	0	0	0	-15.7951	-15.7951	-15.7951	-15.7951	-15.7951	-15.7951
1.4248	-19.9997				0	0	0	0	0	0	-15.7791	-15.7791	-15.7791	-15.7791	-15.7791	-15.7791
1.43692	-19.9997				0	0	0	0	0	0	-15.7641	-15.7641	-15.7641	-15.7641	-15.7641	-15.7641
1.44903	-19.9997				0	0	0	0	0	0	-15.7481	-15.7481	-15.7481	-15.7481	-15.7481	-15.7481
					0	0	0	0	0	0	-15.7331	-15.7331	-15.7331	-15.7331	-15.7331	-15.7331
					0	0	0	0	0	0	-15.7171	-15.7171	-15.7171	-15.7171	-15.7171	-15.7171
#	Band-Index				1e-05	0	0	0	0	2e-05	-15.7021	-15.7021	-15.7021	-15.7021	-15.7021	-15.7021
1.44903	-19.9943				9e-05	1e-05	0	1e-05	0	0.00017	-15.6861	-15.6861	-15.6861	-15.6861	-15.6861	-15.6861
1.43692	-19.9944				0.00074	0.0001	0	9e-05	0	0.00135	-15.6711	-15.6711	-15.6711	-15.6711	-15.6711	-15.6711
1.4248	-19.9944				0.00489	0.00066	0	0.00062	0	0.00889	-15.6551	-15.6551	-15.6551	-15.6551	-15.6551	-15.6551
1.41268	-19.9945				0.02686	0.00361	0	0.0034	0	0.0488	-15.6391	-15.6391	-15.6391	-15.6391	-15.6391	-15.6391
1.40057	-19.9945				0.12332	0.01655	1e-05	0.01559	0	0.224	-15.6241	-15.6241	-15.6241	-15.6241	-15.6241	-15.6241
1.38845	-19.9946				0.47385	0.06357	5e-05	0.05985	0	0.8606	-15.6081	-15.6081	-15.6081	-15.6081	-15.6081	-15.6081
1.37633	-19.9948				1.52629	0.20472	0.00015	0.19263	0	2.771	-15.5931	-15.5931	-15.5931	-15.5931	-15.5931	-15.5931
1.36422	-19.9949				4.12816	0.55349	0.00041	0.52045	1e-05	7.493	-15.5771	-15.5771	-15.5771	-15.5771	-15.5771	-15.5771
1.3521	-19.9951				9.39	1.25843	0.00092	1.18251	3e-05	17.04	-15.5621	-15.5621	-15.5621	-15.5621	-15.5621	-15.5621
1.33998	-19.9953				17.9938	2.41021	0.00177	2.26308	6e-05	32.64	-15.5461	-15.5461	-15.5461	-15.5461	-15.5461	-15.5461
1.32787	-19.9955				29.0869	3.89392	0.00287	3.65306	0.0001	52.75	-15.5301	-15.5301	-15.5301	-15.5301	-15.5301	-15.5301
1.31575	-19.9958				39.7212	5.31411	0.00392	4.9808	0.00013	72	-15.5151	-15.5151	-15.5151	-15.5151	-15.5151	-15.5151
1.30363	-19.996				45.863	6.13195	0.00454	5.742	0.00016	83.11	-15.4991	-15.4991	-15.4991	-15.4991	-15.4991	-15.4991
1.29152	-19.9963				44.8013	5.98581	0.00445	5.5991	0.00015	81.15	-15.4841	-15.4841	-15.4841	-15.4841	-15.4841	-15.4841
1.2794	-19.9966				37.0268	4.94384	0.00369	4.6198	0.00013	67.04	-15.4681	-15.4681	-15.4681	-15.4681	-15.4681	-15.4681
1.26728	-19.9969				25.8819	3.45345	0.00259	3.22424	9e-05	46.85	-15.4531	-15.4531	-15.4531	-15.4531	-15.4531	-15.4531
1.25517	-19.9972				15.2889	2.03895	0.00154	1.90152	6e-05	27.66	-15.4371	-15.4371	-15.4371	-15.4371	-15.4371	-15.4371
1.24305	-19.9975				7.62365	1.01622	0.00077	0.94678	3e-05	13.79	-15.4221	-15.4221	-15.4221	-15.4221	-15.4221	-15.4221
1.23093	-19.9979				3.20433	0.42695	0.00033	0.39749	1e-05	5.794	-15.4061	-15.4061	-15.4061	-15.4061	-15.4061	-15.4061
1.21882	-19.9982				1.13356	0.15098	0.00012	0.14046	0	2.049	-15.3901	-15.3901	-15.3901	-15.3901	-15.3901	-15.3901
1.2067	-19.9986				0.33693	0.04486	3e-05	0.04171	0	0.609	-15.3751	-15.3751	-15.3751	-15.3751	-15.3751	-15.3751
1.19458	-19.999				0.08401	0.01118	1e-05	0.01039	0	0.1518	-15.3591	-15.3591	-15.3591	-15.3591	-15.3591	-15.3591
1.18247	-19.9994				0.01755	0.00234	0	0.00217	0	0.0317	-15.3441	-15.3441	-15.3441	-15.3441	-15.3441	-15.3441
1.17035	-19.9998				0.00306	0.00041	0	0.00038	0	0.00554	-15.3281	-15.3281	-15.3281	-15.3281	-15.3281	-15.3281
1.15823	-20.0002				0.00045	6e-05	0	6e-05	0	0.00081	-15.3131	-15.3131	-15.3131	-15.3131	-15.3131	-15.3131
1.14612	-20.0007				5e-05	1e-05	0	1e-05	0	0.0001	-15.2971	-15.2971	-15.2971	-15.2971	-15.2971	-15.2971
1.134	-20.0011				1e-05	0	0	0	0	1e-05	-15.2811	-15.2811	-15.2811	-15.2811	-15.2811	-15.2811
1.12188	-20.0015				0	0	0	0	0	0	-15.2661	-15.2661	-15.2661	-15.2661	-15.2661	-15.2661
1.10977	-20.0019				0	0	0	0	0	0	-15.2501	-15.2501	-15.2501	-15.2501	-15.2501	-15.2501
1.09765	-20.0024				0	0	0	0	0	0	-15.2351	-15.2351	-15.2351	-15.2351	-15.2351	-15.2351
1.09765	-20.0024				0	0	0	0	0	0	-15.2191	-15.2191	-15.2191	-15.2191	-15.2191	-15.2191
1.08478	-20.0024				0	0	0	0	0	0	-15.2041	-15.2041	-15.2041	-15.2041	-15.2041	-15.2041
1.07192	-20.0024				0	0	0	0	0	0	-15.1881	-15.1881	-15.1881	-15.1881	-15.1881	-15.1881
1.05905	-20.0024				0	0	0	0	0	0	-15.1731	-15.1731	-15.1731	-15.1731	-15.1731	-15.1731
1.04618	-20.0024				0	0	0	0	0	0	-15.1571	-15.1571	-15.1571	-15.1571	-15.1571	-15.1571
1.03332	-20.0024				0	0	0	0	0	0	-15.1411	-15.1411	-15.1411	-15.1411	-15.1411	-15.1411
1.02045	-20.0025				0	0	0	0	0	0	-15.1261	-15.1261	-15.1261	-15.1261	-15.1261	-15.1261
1.00758	-20.0025				0	0	0	0	0	0	-15.1101	-15.1101	-15.1101	-15.1101	-15.1101	-15.1101
0.99472	-20.0026				0	0	0	0	0	0	-15.0951	-15.0951	-15.0951	-15.0951	-15.0951	-15.0951
0.98185	-20.0026				0	0	0	0	0	0	-15.0791	-15.0791	-15.0791	-15.0791	-15.0791	-15.0791
0.96898	-20.0027				0	0	0	0	0	0	-15.0641	-15.0641	-15.0641	-15.0641	-15.0641	-15.0641
0.95612	-20.0028				0	0	0	0	0	0	-15.0481	-15.0481	-15.0481	-15.0481	-15.0481	-15.0481
0.94325	-20.0028				0	0	0	0	0	0	-15.0321	-15.0321	-15.0321	-15.0321	-15.0321	-15.0321
0.93038	-20.0029				0	0	0	0	0	0	-15.0171	-15.0171	-15.0171	-15.0171	-15.0171	-15.0171
0.91752	-20.003				0	0	0	0	0	0	-15.0011	-15.0011	-15.0011	-15.0011	-15.0011	-15.0011
0.90465	-20.0031				0	0	0	0	0	0	-14.9861	-14.9861	-14.9861	-14.9861	-14.9861	-14.9861
0.89178	-20.0032				0	0	0	0	0	0	-14.9701	-14.9701	-14.9701	-14.9701	-14.9701	-14.9701
0.87892	-20.0033				0	0	0	0	0	0	-14.9551	-14.9551	-14.9551	-14.9551	-14.9551	-14.9551
0.86605	-20.0034				0	0	0	0	0	0	-14.9391	-14.9391	-14.9391	-14.9391	-14.9391	-14.9391
0.85318	-20.0035				0	0	0	0	0	0	-14.9241	-14.9241	-14.9241	-14.9241	-14.9241	-14.9241
0.84032	-20.0036				0	0	0	0	0	0	-14.9081	-14.9081	-14.9081	-14.9081	-14.9081	-14.9081
0.82745	-20.0037				0	0	0	0	0	0	-14.8921	-14.8921	-14.8921	-14.8921	-14.8921	-14.8921
0.81458	-20.0039				0	0	0	0	0	0	-14.8771	-14.8771	-14.8771	-14.8771	-14.8771	-14.8771
0.80172	-20.004				0	0	0	0	0	0	-14.8611	-14.8611	-14.8611	-14.8611	-14.8611	-14.8611
0.78885	-20.0041				0	0	0	0	0	0	-14.8461	-14.8461	-14.8461	-14.8461	-14.8461	-14.8461
0.77598	-20.0043				0	0	0	0	0	0	-14.8301	-14.8301	-14.8301	-14.8301	-14.8301	-14.8301
0.76312	-20.0044				0	0	0	0	0	0	-14.8151	-14.8151	-14.8151	-14.8151	-14.8151	-14.8151
0.75025	-20.0046				0	0	0	0	0	0	-14.7991	-14.7991	-14.7991	-14.7991	-14.7991	-14.7991
0.73738	-20.0047				0	0	0	0	0	0	-14.7831	-14.7831	-14.7831	-14.7831	-14.7831	-14.7831
0.72452	-20.0048				0	0	0	0	0	0	-14.7681	-14.7681	-14.7681	-14.7681	-14.7681	-14.7681
0.72452	-20.0048				0	0	0	0	0	0	-14.7521	-14.7521	-14.7521	-14.7521	-14.7521	-14.7521
0.7124	-20.0045				0	0	0	0	0	0	-14.7371	-14.7371	-14.7371	-14.7371	-14.7371	-14.7371
0.70028	-20.0041				0	0	0	0	0	0	-14.7211	-14.7211	-14.7211	-14.7211	-14.7211	-14.7211
0.68817	-20.0037				0	0	0	0	0	0	-14.7061	-14.7061	-14.7061	-14.7061	-14.7061	-14.7061
0.67605	-20.0033				0	0	0	0	0	0	-14.6901	-14.6901	-14.6901	-14.6901	-14.6901	-14.6901
0.66393	-20.0029				0	0	0	0	0	0	-14.6751	-14.6751	-14.6751	-14.6751	-14.6751	-14.6751
0.65182	-20.0025				0	0	0	0	0	0	-14.6591	-14.6591	-14.6591	-14.6591	-14.6591	-14.6591
0.6397	-20.0021				0	0	0	0	0	0	-14.6431	-14.6431	-14.6431	-14.6431	-14.6431	-14.6431
0.62758	-20.0017				0	0	0	0	0	0	-14.6281	-14.6281	-14.6281	-14.6281	-14.6281	-14.6281
0.61547	-20.0014				0	0	0	0	0	0	-14.6121	-14.6121	-14.6121	-14.6121	-14.6121	-14.6121
0.60335	-20.001				0	0	0	0	0	0	-14.5971	-14.5971	-14.5971	-14.5971	-14.5971	-14.5971
0.59123	-20.0007				0	0	0	0	0	0	-14.5811	-14.5811	-14.5811	-14.5811	-14.5811	-14.5811
0.57912	-20.0003				0	0	0	0	0	0	-14.5661	-14.5661	-14.5661	-14.5661	-14.5661	-14.5661
0.567	-20				0	0	0	0	0	0	-14.5501	-14.5501	-14.5501	-14.5501	-14.5501	-14.5501
0.55488	-19.9997				0	0	0	0	0	0	-14.5351	-14.5351	-14.5351	-14.5351	-14.5351	-14.5351
0.54277	-19.9994				0	0	0	0	0	0	-14.5191	-14.5191	-14.5191	-14.5191	-14.5191	-14.5191
0.53065	-19.9991				0	0	0	0	0	0	-14.5031	-14.5031	-14.5031	-14.5031	-14.5031	-14.5031
0.51853	-19.9989				0	0	0	0	0	0	-14.4881	-14.4881	-14.4881	-14.4881	-14.4881	-14.4881
0.50642	-19.9987				0	0	0	0	0	0	-14.4721	-14.4721	-14.4721	-14.4721	-14.4721	-14.4721
0.4943	-19.9984				0	0	0	0	0	0	-14.4571	-14.4571	-14.4571	-14.4571	-14.4571	-14.4571
0.48218	-19.9982				0	0	0	0	0	0	-14.4411	-14.4411	-14.4411	-14.4411	-14.4411	-14.4411
0.47007	-19.998				0	0	0	0	0	0	-14.4261	-14.4261	-14.4261	-14.4261	-14.4261	-14.4261
0.45795	-19.9979				0	0	0	0	0	0	-14.4101	-14.4101	-14.4101	-14.4101	-14.4101	-14.4101
0.44583	-19.9977				0	0	0	0	0	0	-14.3941	-14.3941	-14.3941	-14.3941	-14.3941	-14.3941
0.43372	-19.9976				0	0	0	0	0	0	-14.3791	-14.3791	-14.3791	-14.3791	-14.3791	-14.3791
0.4216	-19.9975				0	0	0	0	0	0	-14.3631	-14.3631	-14.3631	-14.3631	-14.3631	-14.3631
0.40948	-19.9974				1e-05	0	0	0	0	2e-05	-14.3481	-14.3481	-14.3481	-14.3481	-14.3481	-14.3481
0.39737	-19.9974				8e-05	2e-05	0	1e-05	0	0.00016	-14.3321	-14.3321	-14.3321	-14.3321	-14.3321	-14.3321
0.38525	-19.9974				0.00064	0.00014	0	9e-05	0	0.00121	-14.3171	-14.3171	-14.3171	-14.3171	-14.3171	-14.3171
0.37313	-19.9974				0.00414	0.00088	0	0.0006	0	0.00779	-14.3011	-14.3011	-14.3011	-14.3011	-14.3011	-14.3011
0.37313	-19.9974				0.02225	0.00476	1e-05	0.00321	0	0.04194	-14.2861	-14.2861	-14.2861	-14.2861	-14.2861	-14.2861
0.36027	-19.9972				0.10011	0.02139	6e-05	0.01443	0	0.1886	-14.2701	-14.2701	-14.2701	-14.2701	-14.2701	-14.2701
0.3474	-19.9971				0.3772	0.08051	0.00021	0.05437	1e-05	0.7105	-14.2541	-14.2541	-14.2541	-14.2541	-14.2541	-14.2541
0.33453	-19.9969				1.19344	0.25441	0.00068	0.17199	3e-05	2.247	-14.2391	-14.2391	-14.2391	-14.2391	-14.2391	-14.2391
0.32167	-19.9968				3.18059	0.67698	0.00183	0.45819	8e-05	5.986	-14.2231	-14.2231	-14.2231	-14.2231	-14.2231	-14.2231
0.3088	-19.9966				7.16705	1.52272	0.00414	1.03203	0.00018	13.48	-14.2081	-14.2081	-14.2081	-14.2081	-14.2081	-14.2081
0.29593	-19.9965				13.7203	2.90819	0.00794	1.9745	0.00035	25.79	-14.1921	-14.1921	-14.1921	-14.1921	-14.1921	-14.1921
0.28307	-19.9963				22.4374	4.74258	0.01298	3.227	0.00058	42.13	-14.1771	-14.1771	-14.1771	-14.1771	-14.1771	-14.1771
0.2702	-19.9962				31.5376	6.64458	0.01821	4.5331	0.00081	59.16	-14.1611	-14.1611	-14.1611	-14.1611	-14.1611	-14.1611
0.25733	-19.996				38.3517	8.05067	0.02208	5.5104	0.00098	71.87	-14.1451	-14.1451	-14.1451	-14.1451	-14.1451	-14.1451
0.24447	-19.9959				40.5962	8.48839	0.02334	5.8326	0.00104	75.98	-14.1301	-14.1301	-14.1301	-14.1301	-14.1301	-14.1301
0.2316	-19.9958				37.5831	7.82747	0.02163	5.4023	0.00098	70.25	-14.1141	-14.1141	-14.1141	-14.1141	-14.1141	-14.1141
0.21873	-19.9956				30.502	6.32908	0.01765	4.3896	0.00081	56.96	-14.0991	-14.0991	-14.0991	-14.0991	-14.0991	-14.0991
0.20587	-19.9955				21.6998	4.4872	0.01267	3.1278	0.0006	40.48	-14.0831	-14.0831	-14.0831	-14.0831	-14.0831	-14.0831
0.193	-19.9954				13.4898	2.78137	0.00798	1.94852	0.00039	25.14	-14.0681	-14.0681	-14.0681	-14.0681	-14.0681	-14.0681
0.18013	-19.9952				7.29163	1.49996	0.00438	1.05575	0.00023	13.58	-14.0521	-14.0521	-14.0521	-14.0521	-14.0521	-14.0521
0.16727	-19.9951				3.40611	0.69934	0.00208	0.49432	0.00011	6.34	-14.0371	-14.0371	-14.0371	-14.0371	-14.0371	-14.0371
0.1544	-19.995				1.36618	0.28011	0.00085	0.19871	5e-05	2.542	-14.0211	-14.0211	-14.0211	-14.0211	-14.0211	-14.0211
0.14153	-19.9949				0.46767	0.09578	0.00029	0.06816	2e-05	0.8699	-14.0051	-14.0051	-14.0051	-14.0051	-14.0051	-14.0051
0.12867	-19.9948				0.13589	0.0278	9e-05	0.01984	1e-05	0.2527	-13.9901	-13.9901	-13.9901	-13.9901	-13.9901	-13.9901
0.1158	-19.9947				0.03336	0.00682	2e-05	0.00488	0	0.06203	-13.9741	-13.9741	-13.9741	-13.9741	-13.9741	-13.9741
0.10293	-19.9947				0.00689	0.00141	0	0.00101	0	0.01281	-13.9591	-13.9591	-13.9591	-13.9591	-13.9591	-13.9591
0.09007	-19.9946				0.00119	0.00024	0	0.00018	0	0.00222	-13.9431	-13.9431	-13.9431	-13.9431	-13.9431	-13.9431
0.0772	-19.9945				0.00017	4e-05	0	3e-05	0	0.00032	-13.9281	-13.9281	-13.9281	-13.9281	-13.9281	-13.9281
0.06433	-19.9945				2e-05	0	0	0	0	4e-05	-13.9121	-13.9121	-13.9121	-13.9121	-13.9121	-13.9121
0.05147	-19.9944				0	0	0	0	0	0	-13.8961	-13.8961	-13.8961	-13.8961	-13.8961	-13.8961
0.0386	-19.9944				0	0	0	0	0	0	-13.8811	-13.8811	-13.8811	-13.8811	-13.8811	-13.8811
0.02573	-19.9944				0	0	0	0	0	0	-13.8651	-13.8651	-13.8651	-13.8651	-13.8651	-13.8651
0.01287	-19.9943				1e-05	0	0	0	0	1e-05	-13.8501	-13.8501	-13.8501	-13.8501	-13.8501	-13.8501
0	-19.9943				6e-05	1e-05	0	1e-05	0	0.00011	-13.8341	-13.8341	-13.8341	-13.8341	-13.8341	-13.8341
					0.00049	6e-05	0	7e-05	0	0.00086	-13.8191	-13.8191	-13.8191	-13.8191	-13.8191	-13.8191
					0.00325	0.00042	0	0.00048	0	0.00568	-13.8031	-13.8031	-13.8031	-13.8031	-13.8031	-13.8031
#	Band-Index				0.01783	0.00231	0	0.00266	0	0.03117	-13.7881	-13.7881	-13.7881	-13.7881	-13.7881	-13.7881
0	-19.8872				0.08205	0.01062	1e-05	0.01222	0	0.1433	-13.7721	-13.7721	-13.7721	-13.7721	-13.7721	-13.7721
0.01287	-19.8872				0.31713	0.04092	2e-05	0.04718	0	0.5536	-13.7561	-13.7561	-13.7561	-13.7561	-13.7561	-13.7561
0.02573	-19.8872				1.03382	0.13292	7e-05	0.15349	0	1.803	-13.7411	-13.7411	-13.7411	-13.7411	-13.7411	-13.7411
0.0386	-19.8871				2.85445	0.36542	0.0002	0.42289	0	4.973	-13.7251	-13.7251	-13.7251	-13.7251	-13.7251	-13.7251
0.05147	-19.8871				6.70425	0.85409	0.00046	0.99069	1e-05	11.67	-13.7101	-13.7101	-13.7101	-13.7101	-13.7101	-13.7101
0.06433	-19.8872				13.4498	1.70409	0.00088	1.98138	2e-05	23.38	-13.6941	-13.6941	-13.6941	-13.6941	-13.6941	-13.6941
0.0772	-19.8872				23.119	2.91201	0.00146	3.39556	3e-05	40.13	-13.6791	-13.6791	-13.6791	-13.6791	-13.6791	-13.6791
0.09007	-19.8872				34.1174	4.27234	0.00208	4.99557	4e-05	59.14	-13.6631	-13.6631	-13.6631	-13.6631	-13.6631	-13.6631
0.10293	-19.8871				43.2298	5.38395	0.00255	6.31126	6e-05	74.84	-13.6471	-13.6471	-13.6471	-13.6471	-13.6471	-13.6471
0.1158	-19.8871				46.9804	5.82173	0.0027	6.84026	6e-05	81.23	-13.6321	-13.6321	-13.6321	-13.6321	-13.6321	-13.6321
0.12867	-19.8871				43.6826	5.3901	0.00245	6.34499	6e-05	75.45	-13.6161	-13.6161	-13.6161	-13.6161	-13.6161	-13.6161
0.14153	-19.8871				34.6397	4.25897	0.00191	5.02169	5e-05	59.78	-13.6011	-13.6011	-13.6011	-13.6011	-13.6011	-13.6011
0.1544	-19.8871				23.3518	2.86262	0.00128	3.37945	3e-05	40.27	-13.5851	-13.5851	-13.5851	-13.5851	-13.5851	-13.5851
0.16727	-19.8871				13.3395	1.63139	0.00073	1.92764	2e-05	22.99	-13.5701	-13.5701	-13.5701	-13.5701	-13.5701	-13.5701
0.18013	-19.887				6.43782	0.78588	0.00035	0.92905	1e-05	11.09	-13.5541	-13.5541	-13.5541	-13.5541	-13.5541	-13.5541
0.193	-19.887				2.61795	0.31911	0.00014	0.37743	0	4.507	-13.5391	-13.5391	-13.5391	-13.5391	-13.5391	-13.5391
0.20587	-19.887				0.89519	0.10899	5e-05	0.12892	0	1.54	-13.5231	-13.5231	-13.5231	-13.5231	-13.5231	-13.5231
0.21873	-19.887				0.25685	0.03124	1e-05	0.03696	0	0.4418	-13.5071	-13.5071	-13.5071	-13.5071	-13.5071	-13.5071
0.2316	-19.8869				0.06174	0.0075	0	0.00888	0	0.1062	-13.4921	-13.4921	-13.4921	-13.4921	-13.4921	-13.4921
0.24447	-19.8869				0.01241	0.00151	0	0.00178	0	0.02134	-13.4761	-13.4761	-13.4761	-13.4761	-13.4761	-13.4761
0.25733	-19.8869				0.00209	0.00025	0	0.0003	0	0.00358	-13.4611	-13.4611	-13.4611	-13.4611	-13.4611	-13.4611
0.2702	-19.8868				0.00029	4e-05	0	4e-05	0	0.0005	-13.4451	-13.4451	-13.4451	-13.4451	-13.4451	-13.4451
0.28307	-19.8868				3e-05	0	0	0	0	6e-05	-13.4301	-13.4301	-13.4301	-13.4301	-13.4301	-13.4301
0.29593	-19.8867				0	0	0	0	0	1e-05	-13.4141	-13.4141	-13.4141	-13.4141	-13.4141	-13.4141
0.3088	-19.8867				0	0	0	0	0	0	-13.3991	-13.3991	-13.3991	-13.3991	-13.3991	-13.3991
0.32167	-19.8867				0	0	0	0	0	0	-13.3831	-13.3831	-13.3831	-13.3831	-13.3831	-13.3831
0.33453	-19.8867				2e-05	0	0	0	0	4e-05	-13.3671	-13.3671	-13.3671	-13.3671	-13.3671	-13.3671
0.3474	-19.8866				0.00018	3e-05	0	2e-05	0	0.00032	-13.3521	-13.3521	-13.3521	-13.3521	-13.3521	-13.3521
0.36027	-19.8866				0.00121	0.00018	0	0.00016	0	0.00212	-13.3361	-13.3361	-13.3361	-13.3361	-13.3361	-13.3361
0.37313	-19.8865				0.00669	0.00101	0	0.00088	0	0.01175	-13.3211	-13.3211	-13.3211	-13.3211	-13.3211	-13.3211
0.37313	-19.8865				0.03122	0.00473	2e-05	0.00412	0	0.05476	-13.3051	-13.3051	-13.3051	-13.3051	-13.3051	-13.3051
0.38525	-19.8866				0.12279	0.01859	8e-05	0.0162	0	0.2154	-13.2901	-13.2901	-13.2901	-13.2901	-13.2901	-13.2901
0.39737	-19.8865				0.40953	0.06198	0.00027	0.05406	1e-05	0.7181	-13.2741	-13.2741	-13.2741	-13.2741	-13.2741	-13.2741
0.40948	-19.8865				1.16596	0.17641	0.00082	0.15402	3e-05	2.044	-13.2581	-13.2581	-13.2581	-13.2581	-13.2581	-13.2581
0.4216	-19.8865				2.85645	0.43201	0.00212	0.37759	8e-05	5.005	-13.2431	-13.2431	-13.2431	-13.2431	-13.2431	-13.2431
0.43372	-19.8865				6.07578	0.91837	0.00478	0.80377	0.00019	10.64	-13.2271	-13.2271	-13.2271	-13.2271	-13.2271	-13.2271
0.44583	-19.8864				11.3166	1.7095	0.00938	1.49794	0.00039	19.81	-13.2121	-13.2121	-13.2121	-13.2121	-13.2121	-13.2121
0.45795	-19.8864				18.5944	2.80729	0.01607	2.46342	0.00069	32.53	-13.1961	-13.1961	-13.1961	-13.1961	-13.1961	-13.1961
0.47007	-19.8864				27.0827	4.08638	0.02411	3.59128	0.00105	47.35	-13.1811	-13.1811	-13.1811	-13.1811	-13.1811	-13.1811
0.48218	-19.8863				35.0279	5.28348	0.03176	4.65072	0.00141	61.2	-13.1651	-13.1651	-13.1651	-13.1651	-13.1651	-13.1651
0.4943	-19.8863				40.2107	6.06501	0.03682	5.34827	0.00166	70.23	-13.1501	-13.1501	-13.1501	-13.1501	-13.1501	-13.1501
0.50642	-19.8862				40.9029	6.17095	0.03764	5.4515	0.00173	71.4	-13.1341	-13.1341	-13.1341	-13.1341	-13.1341	-13.1341
0.51853	-19.8862				36.7933	5.5538	0.03402	4.91654	0.00161	64.21	-13.1181	-13.1181	-13.1181	-13.1181	-13.1181	-13.1181
0.53065	-19.8861				29.2044	4.41176	0.02722	3.91424	0.00135	50.95	-13.1031	-13.1031	-13.1031	-13.1031	-13.1031	-13.1031
0.54277	-19.886				20.4067	3.08578	0.01927	2.74364	0.001	35.6	-13.0871	-13.0871	-13.0871	-13.0871	-13.0871	-13.0871
0.55488	-19.8859				12.5088	1.89357	0.01202	1.68712	0.00066	21.82	-13.0721	-13.0721	-13.0721	-13.0721	-13.0721	-13.0721
0.567	-19.8858				6.6941	1.01445	0.00656	0.90567	0.00038	11.68	-13.0561	-13.0561	-13.0561	-13.0561	-13.0561	-13.0561
0.57912	-19.8857				3.10867	0.47158	0.00311	0.42169	0.00019	5.421	-13.0411	-13.0411	-13.0411	-13.0411	-13.0411	-13.0411
0.59123	-19.8856				1.24423	0.18892	0.00127	0.16919	8e-05	2.17	-13.0251	-13.0251	-13.0251	-13.0251	-13.0251	-13.0251
0.60335	-19.8856				0.42637	0.06479	0.00044	0.05809	3e-05	0.7435	-13.0091	-13.0091	-13.0091	-13.0091	-13.0091	-13.0091
0.61547	-19.8855				0.12429	0.0189	0.00013	0.01696	1e-05	0.2168	-12.9941	-12.9941	-12.9941	-12.9941	-12.9941	-12.9941
0.62758	-19.8854				0.03066	0.00466	3e-05	0.00419	0	0.05347	-12.9781	-12.9781	-12.9781	-12.9781	-12.9781	-12.9781
0.6397	-19.8853				0.00637	0.00097	1e-05	0.00087	0	0.01111	-12.9631	-12.9631	-12.9631	-12.9631	-12.9631	-12.9631
0.65182	-19.8852				0.00111	0.00017	0	0.00015	0	0.00194	-12.9471	-12.9471	-12.9471	-12.9471	-12.9471	-12.9471
0.66393	-19.8851				0.00016	2e-05	0	2e-05	0	0.00028	-12.9321	-12.9321	-12.9321	-12.9321	-12.9321	-12.9321
0.67605	-19.885				2e-05	0	0	0	0	3e-05	-12.9161	-12.9161	-12.9161	-12.9161	-12.9161	-12.9161
0.68817	-19.885				0	0	0	0	0	0	-12.9011	-12.9011	-12.9011	-12.9011	-12.9011	-12.9011
0.70028	-19.8849				0	0	0	0	0	0	-12.8851	-12.8851	-12.8851	-12.8851	-12.8851	-12.8851
0.7124	-19.8849				0	0	0	0	0	0	-12.8691	-12.8691	-12.8691	-12.8691	-12.8691	-12.8691
0.72452	-19.8849				0	0	0	0	0	0	-12.8541	-12.8541	-12.8541	-12.8541	-12.8541	-12.8541
0.72452	-19.8849				0	0	0	0	0	0	-12.8381	-12.8381	-12.8381	-12.8381	-12.8381	-12.8381
0.73738	-19.8849				0	0	0	0	0	0	-12.8231	-12.8231	-12.8231	-12.8231	-12.8231	-12.8231
0.75025	-19.8849				0	0	0	0	0	0	-12.8071	-12.8071	-12.8071	-12.8071	-12.8071	-12.8071
0.76312	-19.8849				0	0	0	0	0	0	-12.7921	-12.7921	-12.7921	-12.7921	-12.7921	-12.7921
0.77598	-19.8849				0	0	0	0	0	0	-12.7761	-12.7761	-12.7761	-12.7761	-12.7761	-12.7761
0.78885	-19.8849				0	0	0	0	0	0	-12.7601	-12.7601	-12.7601	-12.7601	-12.7601	-12.7601
0.80172	-19.8849				0	0	0	0	0	0	-12.7451	-12.7451	-12.7451	-12.7451	-12.7451	-12.7451
0.81458	-19.8849				0	0	0	0	0	0	-12.7291	-12.7291	-12.7291	-12.7291	-12.7291	-12.7291
0.82745	-19.8849				0	0	0	0	0	0	-12.7141	-12.7141	-12.7141	-12.7141	-12.7141	-12.7141
0.84032	-19.8849				0	0	0	0	0	0	-12.6981	-12.6981	-12.6981	-12.6981	-12.6981	-12.6981
0.85318	-19.8849				0	0	0	0	0	0	-12.6831	-12.6831	-12.6831	-12.6831	-12.6831	-12.6831
0.86605	-19.8849				0	0	0	0	0	0	-12.6671	-12.6671	-12.6671	-12.6671	-12.6671	-12.6671
0.87892	-19.8849				0	0	0	0	0	0	-12.6521	-12.6521	-12.6521	-12.6521	-12.6521	-12.6521
0.89178	-19.8849				0	0	0	0	0	0	-12.6361	-12.6361	-12.6361	-12.6361	-12.6361	-12.6361
0.90465	-19.8849				0	0	0	0	0	0	-12.6201	-12.6201	-12.6201	-12.6201	-12.6201	-12.6201
0.91752	-19.8849				0	0	0	0	0	0	-12.6051	-12.6051	-12.6051	-12.6051	-12.6051	-12.6051
0.93038	-19.8849				0	0	0	0	0	0	-12.5891	-12.5891	-12.5891	-12.5891	-12.5891	-12.5891
0.94325	-19.8849				0	0	0	0	0	0	-12.5741	-12.5741	-12.5741	-12.5741	-12.5741	-12.5741
0.95612	-19.8849				0	0	0	0	0	0	-12.5581	-12.5581	-12.5581	-12.5581	-12.5581	-12.5581
0.96898	-19.8849				0	0	0	0	0	0	-12.5431	-12.5431	-12.5431	-12.5431	-12.5431	-12.5431
0.98185	-19.8849				0	0	0	0	0	0	-12.5271	-12.5271	-12.5271	-12.5271	-12.5271	-12.5271
0.99472	-19.8849				0	0	0	0	0	0	-12.5111	-12.5111	-12.5111	-12.5111	-12.5111	-12.5111
1.00758	-19.8849				0	0	0	0	0	0	-12.4961	-12.4961	-12.4961	-12.4961	-12.4961	-12.4961
1.02045	-19.8849				0	0	0	0	0	0	-12.4801	-12.4801	-12.4801	-12.4801	-12.4801	-12.4801
1.03332	-19.8849				0	0	0	0	0	0	-12.4651	-12.4651	-12.4651	-12.4651	-12.4651	-12.4651
1.04618	-19.8849				0	0	0	0	0	0	-12.4491	-12.4491	-12.4491	-12.4491	-12.4491	-12.4491
1.05905	-19.8849				0	0	0	0	0	0	-12.4341	-12.4341	-12.4341	-12.4341	-12.4341	-12.4341
1.07192	-19.8849				0	0	0	0	0	0	-12.4181	-12.4181	-12.4181	-12.4181	-12.4181	-12.4181
1.08478	-19.8849				0	0	0	0	0	0	-12.4031	-12.4031	-12.4031	-12.4031	-12.4031	-12.4031
1.09765	-19.8849				0	0	0	0	0	0	-12.3871	-12.3871	-12.3871	-12.3871	-12.3871	-12.3871
1.09765	-19.8849				0	0	0	0	0	0	-12.3711	-12.3711	-12.3711	-12.3711	-12.3711	-12.3711
1.10977	-19.885				0	0	0	0	0	0	-12.3561	-12.3561	-12.3561	-12.3561	-12.3561	-12.3561
1.12188	-19.8852				0	0	0	0	0	0	-12.3401	-12.3401	-12.3401	-12.3401	-12.3401	-12.3401
1.134	-19.8853				0	0	0	0	0	0	-12.3251	-12.3251	-12.3251	-12.3251	-12.3251	-12.3251
1.14612	-19.8854				0	0	0	0	0	0	-12.3091	-12.3091	-12.3091	-12.3091	-12.3091	-12.3091
1.15823	-19.8855				0	0	0	0	0	0	-12.2941	-12.2941	-12.2941	-12.2941	-12.2941	-12.2941
1.17035	-19.8856				0	0	0	0	0	0	-12.2781	-12.2781	-12.2781	-12.2781	-12.2781	-12.2781
1.18247	-19.8858				0	0	0	0	0	0	-12.2631	-12.2631	-12.2631	-12.2631	-12.2631	-12.2631
1.19458	-19.8859				0	0	0	0	0	0	-12.2471	-12.2471	-12.2471	-12.2471	-12.2471	-12.2471
1.2067	-19.886				0	0	0	0	0	0	-12.2311	-12.2311	-12.2311	-12.2311	-12.2311	-12.2311
1.21882	-19.8861				0	0	0	0	0	0	-12.2161	-12.2161	-12.2161	-12.2161	-12.2161	-12.2161
1.23093	-19.8862				0	0	0	0	0	0	-12.2001	-12.2001	-12.2001	-12.2001	-12.2001	-12.2001
1.24305	-19.8863				0	0	0	0	0	0	-12.1851	-12.1851	-12.1851	-12.1851	-12.1851	-12.1851
1.25517	-19.8864				0	0	0	0	0	0	-12.1691	-12.1691	-12.1691	-12.1691	-12.1691	-12.1691
1.26728	-19.8865				0	0	0	0	0	0	-12.1541	-12.1541	-12.1541	-12.1541	-12.1541	-12.1541
1.2794	-19.8866				0	0	1e-05	0	0	1e-05	-12.1381	-12.1381	-12.1381	-12.1381	-12.1381	-12.1381
1.29152	-19.8867				0	0	5e-05	0	0	7e-05	-12.1221	-12.1221	-12.1221	-12.1221	-12.1221	-12.1221
1.30363	-19.8868				1e-05	0	0.00031	0	3e-05	0.00049	-12.1071	-12.1071	-12.1071	-12.1071	-12.1071	-12.1071
1.31575	-19.8868				4e-05	2e-05	0.00169	2e-05	0.00018	0.00267	-12.0911	-12.0911	-12.0911	-12.0911	-12.0911	-12.0911
1.32787	-19.8869				0.00019	7e-05	0.00775	0.0001	0.00081	0.01227	-12.0761	-12.0761	-12.0761	-12.0761	-12.0761	-12.0761
1.33998	-19.8869				0.00075	0.00028	0.02993	0.00037	0.00312	0.04734	-12.0601	-12.0601	-12.0601	-12.0601	-12.0601	-12.0601
1.3521	-19.887				0.00245	0.00093	0.09719	0.00122	0.01011	0.1537	-12.0451	-12.0451	-12.0451	-12.0451	-12.0451	-12.0451
1.36422	-19.887				0.00676	0.00257	0.26622	0.00336	0.02758	0.421	-12.0291	-12.0291	-12.0291	-12.0291	-12.0291	-12.0291
1.37633	-19.8871				0.01584	0.00607	0.61846	0.00787	0.06375	0.9779	-12.0141	-12.0141	-12.0141	-12.0141	-12.0141	-12.0141
1.38845	-19.8871				0.0318	0.0123	1.22738	0.01578	0.12574	1.94	-11.9981	-11.9981	-11.9981	-11.9981	-11.9981	-11.9981
1.40057	-19.8871				0.05534	0.02163	2.10266	0.02742	0.21361	3.323	-11.9821	-11.9821	-11.9821	-11.9821	-11.9821	-11.9821
1.41268	-19.8871				0.0848	0.03361	3.15386	0.0419	0.31682	4.984	-11.9671	-11.9671	-11.9671	-11.9671	-11.9671	-11.9671
1.4248	-19.8872				0.1166	0.04701	4.21658	0.05742	0.4176	6.663	-11.9511	-11.9511	-11.9511	-11.9511	-11.9511	-11.9511
1.43692	-19.8872				0.14701	0.06052	5.12861	0.07208	0.49853	8.101	-11.9361	-11.9361	-11.9361	-11.9361	-11.9361	-11.9361
1.44903	-19.8872				0.17408	0.07337	5.79738	0.08487	0.55076	9.157	-11.9201	-11.9201	-11.9201	-11.9201	-11.9201	-11.9201
					0.19839	0.08582	6.23071	0.09606	0.57615	9.85	-11.9051	-11.9051	-11.9051	-11.9051	-11.9051	-11.9051
					0.22272	0.09898	6.52409	0.10693	0.58404	10.32	-11.8891	-11.8891	-11.8891	-11.8891	-11.8891	-11.8891
#	Band-Index				0.25017	0.1141	6.78204	0.11908	0.58575	10.75	-11.8731	-11.8731	-11.8731	-11.8731	-11.8731	-11.8731
1.44903	-19.886				0.28273	0.13203	7.05481	0.13335	0.58735	11.2	-11.8581	-11.8581	-11.8581	-11.8581	-11.8581	-11.8581
1.43692	-19.886				0.3216	0.15343	7.32518	0.15022	0.58796	11.67	-11.8421	-11.8421	-11.8421	-11.8421	-11.8421	-11.8421
1.4248	-19.886				0.36921	0.17964	7.5673	0.17057	0.58548	12.12	-11.8271	-11.8271	-11.8271	-11.8271	-11.8271	-11.8271
1.41268	-19.886				0.42973	0.2129	7.81886	0.19622	0.58223	12.61	-11.8111	-11.8111	-11.8111	-11.8111	-11.8111	-11.8111
1.40057	-19.8859				0.50703	0.25512	8.13934	0.22893	0.58312	13.25	-11.7961	-11.7961	-11.7961	-11.7961	-11.7961	-11.7961
1.38845	-19.8859				0.60069	0.30589	8.53015	0.26844	0.58947	14.03	-11.7801	-11.7801	-11.7801	-11.7801	-11.7801	-11.7801
1.37633	-19.8859				0.70358	0.36136	8.87926	0.31149	0.59286	14.77	-11.7651	-11.7651	-11.7651	-11.7651	-11.7651	-11.7651
1.36422	-19.8859				0.80673	0.41647	9.02279	0.3537	0.5791	15.21	-11.7491	-11.7491	-11.7491	-11.7491	-11.7491	-11.7491
1.3521	-19.8858				0.91263	0.47211	8.91445	0.39582	0.53963	15.28	-11.7331	-11.7331	-11.7331	-11.7331	-11.7331	-11.7331
1.33998	-19.8858				1.05159	0.5436	8.75466	0.45059	0.48025	15.33	-11.7181	-11.7181	-11.7181	-11.7181	-11.7181	-11.7181
1.32787	-19.8857				1.28638	0.66333	8.89998	0.5443	0.41829	16.04	-11.7021	-11.7021	-11.7021	-11.7021	-11.7021	-11.7021
1.31575	-19.8856				1.7007	0.87509	9.60046	0.71162	0.36951	17.98	-11.6871	-11.6871	-11.6871	-11.6871	-11.6871	-11.6871
1.30363	-19.8856				2.38962	1.2295	10.7789	0.99005	0.33785	21.31	-11.6711	-11.6711	-11.6711	-11.6711	-11.6711	-11.6711
1.29152	-19.8855				3.47758	1.79351	12.0916	1.42892	0.31664	25.88	-11.6561	-11.6561	-11.6561	-11.6561	-11.6561	-11.6561
1.2794	-19.8854				5.1501	2.66527	13.1845	2.10074	0.29729	31.67	-11.6401	-11.6401	-11.6401	-11.6401	-11.6401	-11.6401
1.26728	-19.8854				7.61242	3.95372	13.9802	3.08724	0.27761	39.12	-11.6241	-11.6241	-11.6241	-11.6241	-11.6241	-11.6241
1.25517	-19.8853				10.9214	5.68858	14.6745	4.4104	0.26179	48.63	-11.6091	-11.6091	-11.6091	-11.6091	-11.6091	-11.6091
1.24305	-19.8852				14.7549	7.69764	15.5235	5.93936	0.25604	59.68	-11.5931	-11.5931	-11.5931	-11.5931	-11.5931	-11.5931
1.23093	-19.8851				18.3333	9.56952	16.6614	7.36157	0.2651	70.43	-11.5781	-11.5781	-11.5781	-11.5781	-11.5781	-11.5781
1.21882	-19.885				20.7037	10.7984	18.0626	8.29287	0.29036	78.35	-11.5621	-11.5621	-11.5621	-11.5621	-11.5621	-11.5621
1.2067	-19.885				21.2129	11.041	19.5914	8.47276	0.32749	81.56	-11.5471	-11.5471	-11.5471	-11.5471	-11.5471	-11.5471
1.19458	-19.8849				19.8167	10.2789	20.9342	7.88719	0.36379	79.55	-11.5311	-11.5311	-11.5311	-11.5311	-11.5311	-11.5311
1.18247	-19.8848				16.9684	8.76431	21.5006	6.7285	0.37998	72.75	-11.5161	-11.5161	-11.5161	-11.5161	-11.5161	-11.5161
1.17035	-19.8847				13.3195	6.84782	20.5585	5.26222	0.35952	61.91	-11.5001	-11.5001	-11.5001	-11.5001	-11.5001	-11.5001
1.15823	-19.8846				9.50829	4.86703	17.7311	3.74522	0.30037	48.21	-11.4841	-11.4841	-11.4841	-11.4841	-11.4841	-11.4841
1.14612	-19.8845				6.08738	3.10498	13.4539	2.39262	0.21794	33.64	-11.4691	-11.4691	-11.4691	-11.4691	-11.4691	-11.4691
1.134	-19.8846				3.4416	1.75046	8.82341	1.35128	0.13595	20.62	-11.4531	-11.4531	-11.4531	-11.4531	-11.4531	-11.4531
1.12188	-19.8847				1.69522	0.86032	4.94737	0.66541	0.07257	10.96	-11.4381	-11.4381	-11.4381	-11.4381	-11.4381	-11.4381
1.10977	-19.8848				0.7202	0.3654	2.38119	0.2832	0.03366	5.029	-11.4221	-11.4221	-11.4221	-11.4221	-11.4221	-11.4221
1.09765	-19.8849				0.2641	0.13568	1.07646	0.10544	0.01576	2.125	-11.4071	-11.4071	-11.4071	-11.4071	-11.4071	-11.4071
1.09765	-19.8849				0.08985	0.05181	0.74932	0.04056	0.01338	1.265	-11.3911	-11.3911	-11.3911	-11.3911	-11.3911	-11.3911
1.08478	-19.8849				0.046	0.04031	1.25398	0.03213	0.02402	1.882	-11.3751	-11.3751	-11.3751	-11.3751	-11.3751	-11.3751
1.07192	-19.8849				0.06398	0.07168	2.72894	0.05778	0.04855	4.009	-11.3601	-11.3601	-11.3601	-11.3601	-11.3601	-11.3601
1.05905	-19.8849				0.12717	0.14286	5.48786	0.1158	0.08814	8.041	-11.3441	-11.3441	-11.3441	-11.3441	-11.3441	-11.3441
1.04618	-19.8849				0.24336	0.25932	9.73205	0.21145	0.14048	14.27	-11.3291	-11.3291	-11.3291	-11.3291	-11.3291	-11.3291
1.03332	-19.8849				0.42796	0.42235	15.2697	0.34662	0.19829	22.46	-11.3131	-11.3131	-11.3131	-11.3131	-11.3131	-11.3131
1.02045	-19.8849				0.69382	0.62309	21.4633	0.5152	0.25208	31.7	-11.2981	-11.2981	-11.2981	-11.2981	-11.2981	-11.2981
1.00758	-19.8849				1.04364	0.84446	27.534	0.70418	0.2951	40.9	-11.2821	-11.2821	-11.2821	-11.2821	-11.2821	-11.2821
0.99472	-19.8849				1.46055	1.06569	32.9473	0.89636	0.32639	49.26	-11.2671	-11.2671	-11.2671	-11.2671	-11.2671	-11.2671
0.98185	-19.8849				1.8936	1.26093	37.3901	1.06957	0.34807	56.23	-11.2511	-11.2511	-11.2511	-11.2511	-11.2511	-11.2511
0.96898	-19.8849				2.24643	1.39145	40.2539	1.18873	0.35858	60.79	-11.2351	-11.2351	-11.2351	-11.2351	-11.2351	-11.2351
0.95612	-19.8849				2.39455	1.40814	40.3617	1.20997	0.34959	61.08	-11.2201	-11.2201	-11.2201	-11.2201	-11.2201	-11.2201
0.94325	-19.8849				2.25082	1.27767	36.6328	1.10234	0.31207	55.49	-11.2041	-11.2041	-11.2041	-11.2041	-11.2041	-11.2041
0.93038	-19.8849				1.83415	1.01713	29.2881	0.88043	0.24715	44.37	-11.1891	-11.1891	-11.1891	-11.1891	-11.1891	-11.1891
0.91752	-19.8849				1.27852	0.69821	20.2057	0.60571	0.16959	30.61	-11.1731	-11.1731	-11.1731	-11.1731	-11.1731	-11.1731
0.90465	-19.8849				0.75522	0.40815	11.8597	0.3547	0.09924	17.96	-11.1581	-11.1581	-11.1581	-11.1581	-11.1581	-11.1581
0.89178	-19.8849				0.37547	0.20143	5.87066	0.17529	0.04904	8.891	-11.1421	-11.1421	-11.1421	-11.1421	-11.1421	-11.1421
0.87892	-19.8849				0.15638	0.08344	2.43598	0.0727	0.02033	3.689	-11.1271	-11.1271	-11.1271	-11.1271	-11.1271	-11.1271
0.86605	-19.8849				0.05439	0.0289	0.8444	0.0252	0.00704	1.279	-11.1111	-11.1111	-11.1111	-11.1111	-11.1111	-11.1111
0.85318	-19.8849				0.01576	0.00834	0.24389	0.00728	0.00203	0.3694	-11.0951	-11.0951	-11.0951	-11.0951	-11.0951	-11.0951
0.84032	-19.8849				0.0038	0.00201	0.05859	0.00175	0.00049	0.08878	-11.0801	-11.0801	-11.0801	-11.0801	-11.0801	-11.0801
0.82745	-19.8849				0.00076	0.0004	0.0117	0.00035	0.0001	0.01772	-11.0641	-11.0641	-11.0641	-11.0641	-11.0641	-11.0641
0.81458	-19.8849				0.00013	7e-05	0.00194	6e-05	2e-05	0.00295	-11.0491	-11.0491	-11.0491	-11.0491	-11.0491	-11.0491
0.80172	-19.8849				6e-05	2e-05	0.00027	2e-05	0	0.00049	-11.0331	-11.0331	-11.0331	-11.0331	-11.0331	-11.0331
0.78885	-19.8849				0.00032	8e-05	3e-05	7e-05	0	0.0007	-11.0181	-11.0181	-11.0181	-11.0181	-11.0181	-11.0181
0.77598	-19.8849				0.00209	0.00053	3e-05	0.00047	0	0.00425	-11.0021	-11.0021	-11.0021	-11.0021	-11.0021	-11.0021
0.76312	-19.8849				0.0114	0.00288	0.00013	0.00258	0	0.02316	-10.9861	-10.9861	-10.9861	-10.9861	-10.9861	-10.9861
0.75025	-19.8849				0.05193	0.01311	0.00059	0.01176	1e-05	0.1055	-10.9711	-10.9711	-10.9711	-10.9711	-10.9711	-10.9711
0.73738	-19.8849				0.19844	0.05006	0.00219	0.04488	3e-05	0.4028	-10.9551	-10.9551	-10.9551	-10.9551	-10.9551	-10.9551
0.72452	-19.8849				0.63843	0.16095	0.00677	0.14428	0.0001	1.295	-10.9401	-10.9401	-10.9401	-10.9401	-10.9401	-10.9401
0.72452	-19.8849				1.73907	0.43791	0.01757	0.39248	0.00025	3.524	-10.9241	-10.9241	-10.9241	-10.9241	-10.9241	-10.9241
0.7124	-19.8849				4.03686	1.01516	0.03842	0.90969	0.00056	8.171	-10.9091	-10.9091	-10.9091	-10.9091	-10.9091	-10.9091
0.70028	-19.8849				8.0486	2.02047	0.07121	1.81033	0.00106	16.27	-10.8931	-10.8931	-10.8931	-10.8931	-10.8931	-10.8931
0.68817	-19.885				13.9051	3.48325	0.1128	3.12025	0.00173	28.06	-10.8781	-10.8781	-10.8781	-10.8781	-10.8781	-10.8781
0.67605	-19.885				21.0133	5.24996	0.15424	4.70209	0.00245	42.32	-10.8621	-10.8621	-10.8621	-10.8621	-10.8621	-10.8621
0.66393	-19.8851				28.0267	6.98077	0.18429	6.25024	0.00305	56.32	-10.8461	-10.8461	-10.8461	-10.8461	-10.8461	-10.8461
0.65182	-19.8852				33.2439	8.25073	0.19491	7.38833	0.00338	66.65	-10.8311	-10.8311	-10.8311	-10.8311	-10.8311	-10.8311
0.6397	-19.8853				35.231	8.71221	0.18454	7.8038	0.00335	70.46	-10.8151	-10.8151	-10.8151	-10.8151	-10.8151	-10.8151
0.62758	-19.8854				33.3976	8.2274	0.15754	7.37044	0.00298	66.64	-10.8001	-10.8001	-10.8001	-10.8001	-10.8001	-10.8001
0.61547	-19.8855				28.2222	6.92779	0.12133	6.20984	0.00238	56.19	-10.7841	-10.7841	-10.7841	-10.7841	-10.7841	-10.7841
0.60335	-19.8856				21.1166	5.16718	0.08383	4.63168	0.00168	41.97	-10.7691	-10.7691	-10.7691	-10.7691	-10.7691	-10.7691
0.59123	-19.8856				13.8623	3.38296	0.05141	3.03338	0.00105	27.51	-10.7531	-10.7531	-10.7531	-10.7531	-10.7531	-10.7531
0.57912	-19.8857				7.9067	1.92513	0.02766	1.7265	0.00057	15.67	-10.7371	-10.7371	-10.7371	-10.7371	-10.7371	-10.7371
0.567	-19.8858				3.8822	0.94364	0.01291	0.84613	0.00027	7.685	-10.7221	-10.7221	-10.7221	-10.7221	-10.7221	-10.7221
0.55488	-19.8859				1.62792	0.39516	0.00518	0.35422	0.00011	3.22	-10.7061	-10.7061	-10.7061	-10.7061	-10.7061	-10.7061
0.54277	-19.886				0.57922	0.14046	0.00177	0.12584	4e-05	1.145	-10.6911	-10.6911	-10.6911	-10.6911	-10.6911	-10.6911
0.53065	-19.8861				0.17399	0.04216	0.00051	0.03775	1e-05	0.3437	-10.6751	-10.6751	-10.6751	-10.6751	-10.6751	-10.6751
0.51853	-19.8862				0.04395	0.01064	0.00012	0.00952	0	0.08677	-10.6601	-10.6601	-10.6601	-10.6601	-10.6601	-10.6601
0.50642	-19.8862				0.00931	0.00225	3e-05	0.00201	0	0.01837	-10.6441	-10.6441	-10.6441	-10.6441	-10.6441	-10.6441
0.4943	-19.8863				0.00165	0.0004	0	0.00036	0	0.00325	-10.6291	-10.6291	-10.6291	-10.6291	-10.6291	-10.6291
0.48218	-19.8863				0.00024	6e-05	0	5e-05	0	0.00048	-10.6131	-10.6131	-10.6131	-10.6131	-10.6131	-10.6131
0.47007	-19.8864				3e-05	1e-05	0	1e-05	0	6e-05	-10.5971	-10.5971	-10.5971	-10.5971	-10.5971	-10.5971
0.45795	-19.8864				0	0	0	0	0	1e-05	-10.5821	-10.5821	-10.5821	-10.5821	-10.5821	-10.5821
0.44583	-19.8864				0	0	0	0	0	0	-10.5661	-10.5661	-10.5661	-10.5661	-10.5661	-10.5661
0.43372	-19.8865				0	0	0	0	0	0	-10.5511	-10.5511	-10.5511	-10.5511	-10.5511	-10.5511
0.4216	-19.8865				0	0	0	0	0	0	-10.5351	-10.5351	-10.5351	-10.5351	-10.5351	-10.5351
0.40948	-19.8865				0	0	0	0	0	0	-10.5201	-10.5201	-10.5201	-10.5201	-10.5201	-10.5201
0.39737	-19.8865				0	0	0	0	0	0	-10.5041	-10.5041	-10.5041	-10.5041	-10.5041	-10.5041
0.38525	-19.8866				0	0	0	0	0	0	-10.4881	-10.4881	-10.4881	-10.4881	-10.4881	-10.4881
0.37313	-19.8865				0	0	0	0	0	0	-10.4731	-10.4731	-10.4731	-10.4731	-10.4731	-10.4731
0.37313	-19.8865				0	0	0	0	0	0	-10.4571	-10.4571	-10.4571	-10.4571	-10.4571	-10.4571
0.36027	-19.8865				0	0	0	0	0	0	-10.4421	-10.4421	-10.4421	-10.4421	-10.4421	-10.4421
0.3474	-19.8865				0	0	0	0	0	0	-10.4261	-10.4261	-10.4261	-10.4261	-10.4261	-10.4261
0.33453	-19.8864				0	0	0	0	0	0	-10.4111	-10.4111	-10.4111	-10.4111	-10.4111	-10.4111
0.32167	-19.8864				0	0	0	0	0	0	-10.3951	-10.3951	-10.3951	-10.3951	-10.3951	-10.3951
0.3088	-19.8864				0	0	0	0	0	0	-10.3801	-10.3801	-10.3801	-10.3801	-10.3801	-10.3801
0.29593	-19.8863				0	0	0	0	0	0	-10.3641	-10.3641	-10.3641	-10.3641	-10.3641	-10.3641
0.28307	-19.8863				0	0	0	0	0	0	-10.3481	-10.3481	-10.3481	-10.3481	-10.3481	-10.3481
0.2702	-19.8863				0	0	0	0	0	0	-10.3331	-10.3331	-10.3331	-10.3331	-10.3331	-10.3331
0.25733	-19.8863				0	0	0	0	0	0	-10.3171	-10.3171	-10.3171	-10.3171	-10.3171	-10.3171
0.24447	-19.8862				1e-05	0	0	0	0	2e-05	-10.3021	-10.3021	-10.3021	-10.3021	-10.3021	-10.3021
0.2316	-19.8862				9e-05	2e-05	0	1e-05	0	0.00017	-10.2861	-10.2861	-10.2861	-10.2861	-10.2861	-10.2861
0.21873	-19.8862				0.00064	0.00017	0	9e-05	0	0.00123	-10.2711	-10.2711	-10.2711	-10.2711	-10.2711	-10.2711
0.20587	-19.8862				0.00394	0.00104	1e-05	0.00056	0	0.00762	-10.2551	-10.2551	-10.2551	-10.2551	-10.2551	-10.2551
0.193	-19.8862				0.02022	0.00534	6e-05	0.00288	0	0.03915	-10.2391	-10.2391	-10.2391	-10.2391	-10.2391	-10.2391
0.18013	-19.8861				0.08645	0.02284	0.00025	0.01233	0	0.1673	-10.2241	-10.2241	-10.2241	-10.2241	-10.2241	-10.2241
0.16727	-19.8861				0.30806	0.08134	0.00089	0.04394	1e-05	0.5962	-10.2081	-10.2081	-10.2081	-10.2081	-10.2081	-10.2081
0.1544	-19.8861				0.9174	0.24204	0.00263	0.13084	4e-05	1.775	-10.1931	-10.1931	-10.1931	-10.1931	-10.1931	-10.1931
0.14153	-19.8861				2.29066	0.60394	0.00654	0.32674	0.00011	4.431	-10.1771	-10.1771	-10.1771	-10.1771	-10.1771	-10.1771
0.12867	-19.8861				4.82027	1.26957	0.01367	0.68768	0.00025	9.319	-10.1621	-10.1621	-10.1621	-10.1621	-10.1621	-10.1621
0.1158	-19.8861				8.61177	2.2646	0.02417	1.22908	0.00046	16.64	-10.1461	-10.1461	-10.1461	-10.1461	-10.1461	-10.1461
0.10293	-19.8861				13.2125	3.46691	0.03652	1.8868	0.00075	25.51	-10.1311	-10.1311	-10.1311	-10.1311	-10.1311	-10.1311
0.09007	-19.886				17.7124	4.6337	0.04787	2.5331	0.00106	34.16	-10.1151	-10.1151	-10.1151	-10.1151	-10.1151	-10.1151
0.0772	-19.886				21.2885	5.54422	0.0557	3.05276	0.00135	40.99	-10.0991	-10.0991	-10.0991	-10.0991	-10.0991	-10.0991
0.06433	-19.886				23.7344	6.14391	0.05944	3.42118	0.00158	45.61	-10.0841	-10.0841	-10.0841	-10.0841	-10.0841	-10.0841
0.05147	-19.886				25.4258	6.53435	0.06052	3.69603	0.00175	48.75	-10.0681	-10.0681	-10.0681	-10.0681	-10.0681	-10.0681
0.0386	-19.886				26.7161	6.81706	0.06047	3.92884	0.00184	51.13	-10.0531	-10.0531	-10.0531	-10.0531	-10.0531	-10.0531
0.02573	-19.886				27.3541	6.93955	0.05957	4.07632	0.00183	52.29	-10.0371	-10.0371	-10.0371	-10.0371	-10.0371	-10.0371
0.01287	-19.886				26.5274	6.70478	0.05638	4.00591	0.00169	50.68	-10.0221	-10.0221	-10.0221	-10.0221	-10.0221	-10.0221
0	-19.886				23.5556	5.9419	0.04946	3.60109	0.00143	45	-10.0061	-10.0061	-10.0061	-10.0061	-10.0061	-10.0061
					18.6221	4.69383	0.03892	2.87825	0.00108	35.59	-9.99107	-9.99107	-9.99107	-9.99107	-9.99107	-9.99107
					12.848	3.23854	0.02685	2.00523	0.00071	24.57	-9.97507	-9.97507	-9.97507	-9.97507	-9.97507	-9.97507
#	Band-Index				7.63321	1.92519	0.01599	1.2017	0.0004	14.6	-9.95907	-9.95907	-9.95907	-9.95907	-9.95907	-9.95907
0	-19.8826				3.87045	0.97698	0.00814	0.61409	0.0002	7.409	-9.94407	-9.94407	-9.94407	-9.94407	-9.94407	-9.94407
0.01287	-19.8826				1.66446	0.42058	0.00351	0.26589	8e-05	3.188	-9.92807	-9.92807	-9.92807	-9.92807	-9.92807	-9.92807
0.02573	-19.8826				0.60439	0.15286	0.00128	0.09716	3e-05	1.158	-9.91307	-9.91307	-9.91307	-9.91307	-9.91307	-9.91307
0.0386	-19.8826				0.18467	0.04676	0.00039	0.02985	1e-05	0.3541	-9.89707	-9.89707	-9.89707	-9.89707	-9.89707	-9.89707
0.05147	-19.8826				0.04735	0.012	0.0001	0.00769	0	0.09084	-9.88207	-9.88207	-9.88207	-9.88207	-9.88207	-9.88207
0.06433	-19.8826				0.01017	0.00258	2e-05	0.00166	0	0.01952	-9.86607	-9.86607	-9.86607	-9.86607	-9.86607	-9.86607
0.0772	-19.8826				0.00183	0.00046	0	0.0003	0	0.0035	-9.85007	-9.85007	-9.85007	-9.85007	-9.85007	-9.85007
0.09007	-19.8826				0.00027	7e-05	0	4e-05	0	0.00053	-9.83507	-9.83507	-9.83507	-9.83507	-9.83507	-9.83507
0.10293	-19.8826				3e-05	1e-05	0	1e-05	0	7e-05	-9.81907	-9.81907	-9.81907	-9.81907	-9.81907	-9.81907
0.1158	-19.8826				0	0	0	0	0	1e-05	-9.80407	-9.80407	-9.80407	-9.80407	-9.80407	-9.80407
0.12867	-19.8826				0	0	0	0	0	1e-05	-9.78807	-9.78807	-9.78807	-9.78807	-9.78807	-9.78807
0.14153	-19.8826				3e-05	2e-05	0	2e-05	0	9e-05	-9.77307	-9.77307	-9.77307	-9.77307	-9.77307	-9.77307
0.1544	-19.8826				0.00023	0.00014	0	0.00017	0	0.00074	-9.75707	-9.75707	-9.75707	-9.75707	-9.75707	-9.75707
0.16727	-19.8826				0.00154	0.00093	2e-05	0.00115	0	0.00506	-9.74207	-9.74207	-9.74207	-9.74207	-9.74207	-9.74207
0.18013	-19.8825				0.00874	0.0053	0.00012	0.0065	1e-05	0.0287	-9.72607	-9.72607	-9.72607	-9.72607	-9.72607	-9.72607
0.193	-19.8825				0.04159	0.02518	0.0006	0.03087	4e-05	0.1365	-9.71007	-9.71007	-9.71007	-9.71007	-9.71007	-9.71007
0.20587	-19.8826				0.16604	0.10038	0.00254	0.12298	0.00017	0.5443	-9.69507	-9.69507	-9.69507	-9.69507	-9.69507	-9.69507
0.21873	-19.8825				0.5575	0.33633	0.00904	0.41198	0.00058	1.826	-9.67907	-9.67907	-9.67907	-9.67907	-9.67907	-9.67907
0.2316	-19.8825				1.57783	0.94968	0.02725	1.16308	0.00166	5.162	-9.66407	-9.66407	-9.66407	-9.66407	-9.66407	-9.66407
0.24447	-19.8825				3.77312	2.26537	0.06975	2.77412	0.00403	12.33	-9.64807	-9.64807	-9.64807	-9.64807	-9.64807	-9.64807
0.25733	-19.8825				7.64244	4.57584	0.15167	5.60362	0.00828	24.94	-9.63307	-9.63307	-9.63307	-9.63307	-9.63307	-9.63307
0.2702	-19.8825				13.1395	7.8441	0.2803	9.60766	0.01447	42.82	-9.61707	-9.61707	-9.61707	-9.61707	-9.61707	-9.61707
0.28307	-19.8825				19.2091	11.4332	0.44006	14.0054	0.02153	62.51	-9.60107	-9.60107	-9.60107	-9.60107	-9.60107	-9.60107
0.29593	-19.8825				23.9067	14.1855	0.58649	17.3813	0.02736	77.7	-9.58607	-9.58607	-9.58607	-9.58607	-9.58607	-9.58607
0.3088	-19.8825				25.3422	14.9921	0.66272	18.3755	0.02972	82.26	-9.57007	-9.57007	-9.57007	-9.57007	-9.57007	-9.57007
0.32167	-19.8825				22.8765	13.4914	0.63405	16.5471	0.0276	74.16	-9.55507	-9.55507	-9.55507	-9.55507	-9.55507	-9.55507
0.33453	-19.8825				17.5694	10.3349	0.51287	12.6813	0.0219	56.9	-9.53907	-9.53907	-9.53907	-9.53907	-9.53907	-9.53907
0.3474	-19.8824				11.4659	6.73076	0.3503	8.26333	0.01482	37.11	-9.52407	-9.52407	-9.52407	-9.52407	-9.52407	-9.52407
0.36027	-19.8824				6.35043	3.73088	0.20195	4.58395	0.00854	20.57	-9.50807	-9.50807	-9.50807	-9.50807	-9.50807	-9.50807
0.37313	-19.8824				2.98815	1.79837	0.09903	2.21006	0.00421	9.808	-9.49307	-9.49307	-9.49307	-9.49307	-9.49307	-9.49307
0.37313	-19.8824				1.22339	0.89278	0.04457	1.09442	0.00187	4.481	-9.47707	-9.47707	-9.47707	-9.47707	-9.47707	-9.47707
0.38525	-19.8824				0.52411	0.82659	0.02836	1.00548	0.00109	3.237	-9.46107	-9.46107	-9.46107	-9.46107	-9.46107	-9.46107
0.39737	-19.8824				0.43312	1.54026	0.04324	1.86657	0.00154	5.219	-9.44607	-9.44607	-9.44607	-9.44607	-9.44607	-9.44607
0.40948	-19.8824				0.70679	3.12539	0.0914	3.78664	0.00332	10.34	-9.43007	-9.43007	-9.43007	-9.43007	-9.43007	-9.43007
0.4216	-19.8825				1.23933	5.62661	0.18111	6.82017	0.00677	18.58	-9.41507	-9.41507	-9.41507	-9.41507	-9.41507	-9.41507
0.43372	-19.8825				1.93961	8.80706	0.31877	10.6822	0.01222	29.11	-9.39907	-9.39907	-9.39907	-9.39907	-9.39907	-9.39907
0.44583	-19.8825				2.67583	12.1077	0.50321	14.698	0.01964	40.1	-9.38407	-9.38407	-9.38407	-9.38407	-9.38407	-9.38407
0.45795	-19.8825				3.30691	14.8986	0.72532	18.1116	0.0286	49.48	-9.36807	-9.36807	-9.36807	-9.36807	-9.36807	-9.36807
0.47007	-19.8826				3.74498	16.7971	0.96817	20.4503	0.03824	55.97	-9.35207	-9.35207	-9.35207	-9.35207	-9.35207	-9.35207
0.48218	-19.8826				3.96483	17.7105	1.20105	21.6015	0.04719	59.23	-9.33707	-9.33707	-9.33707	-9.33707	-9.33707	-9.33707
0.4943	-19.8827				3.95331	17.6071	1.37147	21.5182	0.05331	59.1	-9.32107	-9.32107	-9.32107	-9.32107	-9.32107	-9.32107
0.50642	-19.8828				3.67745	16.3513	1.41569	20.0173	0.05429	55.05	-9.30607	-9.30607	-9.30607	-9.30607	-9.30607	-9.30607
0.51853	-19.8828				3.12249	13.8773	1.29471	17.0095	0.04899	46.82	-9.29007	-9.29007	-9.29007	-9.29007	-9.29007	-9.29007
0.53065	-19.8829				2.36197	10.4995	1.0311	12.8792	0.03856	35.47	-9.27507	-9.27507	-9.27507	-9.27507	-9.27507	-9.27507
0.54277	-19.8829				1.55978	6.93578	0.70591	8.51514	0.02615	23.46	-9.25907	-9.25907	-9.25907	-9.25907	-9.25907	-9.25907
0.55488	-19.883				0.88609	3.94232	0.41159	4.84179	0.01514	13.35	-9.24407	-9.24407	-9.24407	-9.24407	-9.24407	-9.24407
0.567	-19.8831				0.4287	1.90846	0.20306	2.34509	0.00744	6.464	-9.22807	-9.22807	-9.22807	-9.22807	-9.22807	-9.22807
0.57912	-19.8831				0.17545	0.78149	0.08437	0.96064	0.00309	2.648	-9.21207	-9.21207	-9.21207	-9.21207	-9.21207	-9.21207
0.59123	-19.8832				0.06047	0.26942	0.02943	0.33127	0.00108	0.9132	-9.19707	-9.19707	-9.19707	-9.19707	-9.19707	-9.19707
0.60335	-19.8833				0.01748	0.07794	0.0086	0.09587	0.00032	0.2643	-9.18107	-9.18107	-9.18107	-9.18107	-9.18107	-9.18107
0.61547	-19.8834				0.00423	0.01887	0.0021	0.02322	8e-05	0.06401	-9.16607	-9.16607	-9.16607	-9.16607	-9.16607	-9.16607
0.62758	-19.8835				0.00086	0.00382	0.00043	0.0047	2e-05	0.01295	-9.15007	-9.15007	-9.15007	-9.15007	-9.15007	-9.15007
0.6397	-19.8836				0.00014	0.00064	7e-05	0.00079	0	0.00219	-9.13507	-9.13507	-9.13507	-9.13507	-9.13507	-9.13507
0.65182	-19.8837				2e-05	9e-05	1e-05	0.00011	0	0.00031	-9.11907	-9.11907	-9.11907	-9.11907	-9.11907	-9.11907
0.66393	-19.8837				1e-05	2e-05	0	2e-05	0	7e-05	-9.10307	-9.10307	-9.10307	-9.10307	-9.10307	-9.10307
0.67605	-19.8838				0.0001	6e-05	0	3e-05	0	0.00026	-9.08807	-9.08807	-9.08807	-9.08807	-9.08807	-9.08807
0.68817	-19.8839				0.00069	0.00039	0	0.00024	0	0.00188	-9.07207	-9.07207	-9.07207	-9.07207	-9.07207	-9.07207
0.70028	-19.884				0.00413	0.00237	2e-05	0.00143	0	0.01132	-9.05707	-9.05707	-9.05707	-9.05707	-9.05707	-9.05707
0.7124	-19.884				0.02071	0.01187	0.00012	0.00722	1e-05	0.05674	-9.04107	-9.04107	-9.04107	-9.04107	-9.04107	-9.04107
0.72452	-19.884				0.08637	0.04964	0.00051	0.03025	2e-05	0.237	-9.02607	-9.02607	-9.02607	-9.02607	-9.02607	-9.02607
0.72452	-19.884				0.3004	0.17303	0.00181	0.10574	8e-05	0.8254	-9.01007	-9.01007	-9.01007	-9.01007	-9.01007	-9.01007
0.73738	-19.884				0.87258	0.50382	0.00543	0.30892	0.00025	2.401	-8.99507	-8.99507	-8.99507	-8.99507	-8.99507	-8.99507
0.75025	-19.884				2.1214	1.22801	0.01364	0.75552	0.00066	5.847	-8.97907	-8.97907	-8.97907	-8.97907	-8.97907	-8.97907
0.76312	-19.884				4.32967	2.51308	0.02881	1.55246	0.00144	11.95	-8.96307	-8.96307	-8.96307	-8.96307	-8.96307	-8.96307
0.77598	-19.884				7.4553	4.33883	0.0514	2.69194	0.00266	20.62	-8.94807	-8.94807	-8.94807	-8.94807	-8.94807	-8.94807
0.78885	-19.884				10.9187	6.37098	0.07817	3.97253	0.00423	30.24	-8.93207	-8.93207	-8.93207	-8.93207	-8.93207	-8.93207
0.80172	-19.884				13.8096	8.07405	0.10287	5.06474	0.00587	38.3	-8.91707	-8.91707	-8.91707	-8.91707	-8.91707	-8.91707
0.81458	-19.884				15.5143	9.07681	0.12039	5.73396	0.00735	43.03	-8.90107	-8.90107	-8.90107	-8.90107	-8.90107	-8.90107
0.82745	-19.884				16.2197	9.47354	0.13091	6.03404	0.0086	44.93	-8.88607	-8.88607	-8.88607	-8.88607	-8.88607	-8.88607
0.84032	-19.884				16.7033	9.71341	0.13921	6.24525	0.00978	46.12	-8.87007	-8.87007	-8.87007	-8.87007	-8.87007	-8.87007
0.85318	-19.884				17.494	10.1239	0.14907	6.57334	0.01095	48.12	-8.85507	-8.85507	-8.85507	-8.85507	-8.85507	-8.85507
0.86605	-19.884				18.2318	10.524	0.15774	6.89495	0.0118	50.05	-8.83907	-8.83907	-8.83907	-8.83907	-8.83907	-8.83907
0.87892	-19.884				17.9146	10.3493	0.15715	6.84344	0.01175	49.2	-8.82307	-8.82307	-8.82307	-8.82307	-8.82307	-8.82307
0.89178	-19.884				15.82	9.17192	0.14101	6.1228	0.01044	43.54	-8.80807	-8.80807	-8.80807	-8.80807	-8.80807	-8.80807
0.90465	-19.884				12.1936	7.10733	0.11071	4.79127	0.00809	33.68	-8.79207	-8.79207	-8.79207	-8.79207	-8.79207	-8.79207
0.91752	-19.884				8.07907	4.73872	0.07488	3.2262	0.00538	22.4	-8.77707	-8.77707	-8.77707	-8.77707	-8.77707	-8.77707
0.93038	-19.884				4.5649	2.69551	0.04325	1.85313	0.00305	12.71	-8.76107	-8.76107	-8.76107	-8.76107	-8.76107	-8.76107
0.94325	-19.884				2.1896	1.30184	0.02123	0.90338	0.00147	6.125	-8.74607	-8.74607	-8.74607	-8.74607	-8.74607	-8.74607
0.95612	-19.8841				0.88881	0.53194	0.00882	0.37231	0.0006	2.497	-8.73007	-8.73007	-8.73007	-8.73007	-8.73007	-8.73007
0.96898	-19.8841				0.30453	0.1834	0.00309	0.12939	0.0002	0.8591	-8.71407	-8.71407	-8.71407	-8.71407	-8.71407	-8.71407
0.98185	-19.884				0.08797	0.05332	0.00091	0.03794	6e-05	0.2492	-8.69907	-8.69907	-8.69907	-8.69907	-8.69907	-8.69907
0.99472	-19.8841				0.0221	0.01373	0.00024	0.01021	2e-05	0.06369	-8.68307	-8.68307	-8.68307	-8.68307	-8.68307	-8.68307
1.00758	-19.8841				0.00863	0.00672	0.00011	0.00694	1e-05	0.02941	-8.66807	-8.66807	-8.66807	-8.66807	-8.66807	-8.66807
1.02045	-19.884				0.01997	0.01862	0.00028	0.02282	4e-05	0.07828	-8.65207	-8.65207	-8.65207	-8.65207	-8.65207	-8.65207
1.03332	-19.884				0.07223	0.06804	0.001	0.08425	0.00014	0.2856	-8.63707	-8.63707	-8.63707	-8.63707	-8.63707	-8.63707
1.04618	-19.884				0.22794	0.21428	0.00316	0.26555	0.00045	0.9002	-8.62107	-8.62107	-8.62107	-8.62107	-8.62107	-8.62107
1.05905	-19.884				0.60914	0.57079	0.00843	0.70772	0.00124	2.4	-8.60607	-8.60607	-8.60607	-8.60607	-8.60607	-8.60607
1.07192	-19.884				1.38284	1.29071	0.01907	1.60104	0.00292	5.435	-8.59007	-8.59007	-8.59007	-8.59007	-8.59007	-8.59007
1.08478	-19.8841				2.68287	2.49172	0.03677	3.092	0.00588	10.51	-8.57407	-8.57407	-8.57407	-8.57407	-8.57407	-8.57407
1.09765	-19.8841				4.48349	4.1376	0.06091	5.13552	0.01015	17.49	-8.55907	-8.55907	-8.55907	-8.55907	-8.55907	-8.55907
1.09765	-19.8841				6.52511	5.97069	0.0875	7.41121	0.01518	25.3	-8.54307	-8.54307	-8.54307	-8.54307	-8.54307	-8.54307
1.10977	-19.8842				8.4023	7.60125	0.11052	9.42937	0.01989	32.33	-8.52807	-8.52807	-8.52807	-8.52807	-8.52807	-8.52807
1.12188	-19.8843				9.7966	8.72646	0.12523	10.8127	0.02325	37.28	-8.51207	-8.51207	-8.51207	-8.51207	-8.51207	-8.51207
1.134	-19.8844				10.6862	9.32188	0.13094	11.5179	0.02496	40.07	-8.49707	-8.49707	-8.49707	-8.49707	-8.49707	-8.49707
1.14612	-19.8844				11.344	9.63766	0.13117	11.8543	0.02562	41.75	-8.48107	-8.48107	-8.48107	-8.48107	-8.48107	-8.48107
1.15823	-19.8843				12.1039	9.98492	0.13021	12.2017	0.0262	43.61	-8.46507	-8.46507	-8.46507	-8.46507	-8.46507	-8.46507
1.17035	-19.8842				13.0273	10.4577	0.12995	12.69	0.02725	46.03	-8.45007	-8.45007	-8.45007	-8.45007	-8.45007	-8.45007
1.18247	-19.8841				13.7334	10.7913	0.12791	13.013	0.02825	47.78	-8.43407	-8.43407	-8.43407	-8.43407	-8.43407	-8.43407
1.19458	-19.8839				13.564	10.5015	0.11945	12.6009	0.0279	46.69	-8.41907	-8.41907	-8.41907	-8.41907	-8.41907	-8.41907
1.2067	-19.8838				12.0658	9.24998	0.10179	11.0637	0.02511	41.23	-8.40307	-8.40307	-8.40307	-8.40307	-8.40307	-8.40307
1.21882	-19.8837				9.40265	7.16136	0.0768	8.54722	0.01993	31.98	-8.38807	-8.38807	-8.38807	-8.38807	-8.38807	-8.38807
1.23093	-19.8836				6.30587	4.78156	0.0503	5.70137	0.01368	21.38	-8.37207	-8.37207	-8.37207	-8.37207	-8.37207	-8.37207
1.24305	-19.8835				3.59921	2.72137	0.02822	3.24301	0.00801	12.18	-8.35707	-8.35707	-8.35707	-8.35707	-8.35707	-8.35707
1.25517	-19.8834				1.73614	1.30999	0.01345	1.56113	0.00397	5.868	-8.34107	-8.34107	-8.34107	-8.34107	-8.34107	-8.34107
1.26728	-19.8833				0.70444	0.5308	0.00541	0.63272	0.00166	2.379	-8.32507	-8.32507	-8.32507	-8.32507	-8.32507	-8.32507
1.2794	-19.8832				0.23967	0.18044	0.00183	0.21518	0.00058	0.809	-8.31007	-8.31007	-8.31007	-8.31007	-8.31007	-8.31007
1.29152	-19.8832				0.06822	0.05132	0.00052	0.06125	0.00017	0.2302	-8.29407	-8.29407	-8.29407	-8.29407	-8.29407	-8.29407
1.30363	-19.8831				0.01622	0.0122	0.00012	0.01457	4e-05	0.05472	-8.27907	-8.27907	-8.27907	-8.27907	-8.27907	-8.27907
1.31575	-19.883				0.00322	0.00242	2e-05	0.00289	1e-05	0.01085	-8.26307	-8.26307	-8.26307	-8.26307	-8.26307	-8.26307
1.32787	-19.883				0.00053	0.0004	0	0.00048	0	0.00179	-8.24807	-8.24807	-8.24807	-8.24807	-8.24807	-8.24807
1.33998	-19.8829				7e-05	5e-05	0	7e-05	0	0.00025	-8.23207	-8.23207	-8.23207	-8.23207	-8.23207	-8.23207
1.3521	-19.8828				1e-05	1e-05	0	1e-05	0	3e-05	-8.21607	-8.21607	-8.21607	-8.21607	-8.21607	-8.21607
1.36422	-19.8828				0	0	0	0	0	0	-8.20107	-8.20107	-8.20107	-8.20107	-8.20107	-8.20107
1.37633	-19.8827				0	0	0	0	0	0	-8.18507	-8.18507	-8.18507	-8.18507	-8.18507	-8.18507
1.38845	-19.8827				0	0	0	0	0	0	-8.17007	-8.17007	-8.17007	-8.17007	-8.17007	-8.17007
1.40057	-19.8827				0	0	0	0	0	0	-8.15407	-8.15407	-8.15407	-8.15407	-8.15407	-8.15407
1.41268	-19.8826				0	0	0	0	0	0	-8.13907	-8.13907	-8.13907	-8.13907	-8.13907	-8.13907
1.4248	-19.8826				0	0	0	0	0	0	-8.12307	-8.12307	-8.12307	-8.12307	-8.12307	-8.12307
1.43692	-19.8826				0	0	0	0	0	0	-8.10807	-8.10807	-8.10807	-8.10807	-8.10807	-8.10807
1.44903	-19.8826				0	0	0	0	0	0	-8.09207	-8.09207	-8.09207	-8.09207	-8.09207	-8.09207
					0	0	0	0	0	0	-8.07607	-8.07607	-8.07607	-8.07607	-8.07607	-8.07607
					0	0	0	0	1e-05	1e-05	-8.06107	-8.06107	-8.06107	-8.06107	-8.06107	-8.06107
#	Band-Index				0	0	1e-05	0	4e-05	6e-05	-8.04507	-8.04507	-8.04507	-8.04507	-8.04507	-8.04507
1.44903	-19.8821				0	0	3e-05	0	0.00026	0.00036	-8.03007	-8.03007	-8.03007	-8.03007	-8.03007	-8.03007
1.43692	-19.8821				0	0	0.00015	0	0.00127	0.00175	-8.01407	-8.01407	-8.01407	-8.01407	-8.01407	-8.01407
1.4248	-19.8821				1e-05	0	0.00061	0	0.00516	0.00708	-7.99907	-7.99907	-7.99907	-7.99907	-7.99907	-7.99907
1.41268	-19.8821				3e-05	2e-05	0.00207	1e-05	0.01763	0.02417	-7.98307	-7.98307	-7.98307	-7.98307	-7.98307	-7.98307
1.40057	-19.8822				8e-05	5e-05	0.00602	2e-05	0.05107	0.07005	-7.96707	-7.96707	-7.96707	-7.96707	-7.96707	-7.96707
1.38845	-19.8822				0.00021	0.00013	0.01501	6e-05	0.127	0.1742	-7.95207	-7.95207	-7.95207	-7.95207	-7.95207	-7.95207
1.37633	-19.8822				0.00046	0.0003	0.03262	0.00014	0.2748	0.3771	-7.93607	-7.93607	-7.93607	-7.93607	-7.93607	-7.93607
1.36422	-19.8823				0.00092	0.0006	0.06252	0.0003	0.52394	0.7194	-7.92107	-7.92107	-7.92107	-7.92107	-7.92107	-7.92107
1.3521	-19.8823				0.00163	0.00108	0.10672	0.00058	0.88945	1.222	-7.90507	-7.90507	-7.90507	-7.90507	-7.90507	-7.90507
1.33998	-19.8823				0.00259	0.00174	0.1631	0.001	1.35144	1.857	-7.89007	-7.89007	-7.89007	-7.89007	-7.89007	-7.89007
1.32787	-19.8824				0.00369	0.0025	0.22335	0.00152	1.84025	2.53	-7.87407	-7.87407	-7.87407	-7.87407	-7.87407	-7.87407
1.31575	-19.8825				0.0047	0.00322	0.27403	0.00205	2.24486	3.087	-7.85907	-7.85907	-7.85907	-7.85907	-7.85907	-7.85907
1.30363	-19.8825				0.0054	0.00372	0.30151	0.00249	2.45538	3.379	-7.84307	-7.84307	-7.84307	-7.84307	-7.84307	-7.84307
1.29152	-19.8826				0.00571	0.00395	0.30071	0.00277	2.43265	3.349	-7.82707	-7.82707	-7.82707	-7.82707	-7.82707	-7.82707
1.2794	-19.8827				0.00589	0.00408	0.28138	0.00307	2.2538	3.106	-7.81207	-7.81207	-7.81207	-7.81207	-7.81207	-7.81207
1.26728	-19.8827				0.00659	0.00453	0.26773	0.00371	2.11219	2.915	-7.79607	-7.79607	-7.79607	-7.79607	-7.79607	-7.79607
1.25517	-19.8828				0.0085	0.00577	0.28626	0.00511	2.21523	3.064	-7.78107	-7.78107	-7.78107	-7.78107	-7.78107	-7.78107
1.24305	-19.8829				0.01183	0.00793	0.34678	0.00737	2.63902	3.658	-7.76507	-7.76507	-7.76507	-7.76507	-7.76507	-7.76507
1.23093	-19.883				0.01585	0.01053	0.42966	0.01002	3.23909	4.495	-7.75007	-7.75007	-7.75007	-7.75007	-7.75007	-7.75007
1.21882	-19.883				0.01917	0.01261	0.49364	0.01218	3.70159	5.14	-7.73407	-7.73407	-7.73407	-7.73407	-7.73407	-7.73407
1.2067	-19.8831				0.02066	0.0134	0.50289	0.01317	3.75581	5.219	-7.71907	-7.71907	-7.71907	-7.71907	-7.71907	-7.71907
1.19458	-19.8832				0.02069	0.01306	0.45369	0.01324	3.36972	4.691	-7.70307	-7.70307	-7.70307	-7.70307	-7.70307	-7.70307
1.18247	-19.8833				0.02151	0.0129	0.37778	0.01388	2.78004	3.884	-7.68707	-7.68707	-7.68707	-7.68707	-7.68707	-7.68707
1.17035	-19.8834				0.0275	0.01525	0.31864	0.01802	2.30878	3.256	-7.67207	-7.67207	-7.67207	-7.67207	-7.67207	-7.67207
1.15823	-19.8835				0.04822	0.02464	0.30363	0.03227	2.15762	3.114	-7.65607	-7.65607	-7.65607	-7.65607	-7.65607	-7.65607
1.14612	-19.8836				0.11177	0.05351	0.33762	0.07624	2.36082	3.588	-7.64107	-7.64107	-7.64107	-7.64107	-7.64107	-7.64107
1.134	-19.8837				0.30057	0.13784	0.41512	0.20756	2.86729	4.859	-7.62507	-7.62507	-7.62507	-7.62507	-7.62507	-7.62507
1.12188	-19.8838				0.82028	0.36698	0.52767	0.57005	3.59869	7.446	-7.61007	-7.61007	-7.61007	-7.61007	-7.61007	-7.61007
1.10977	-19.8839				2.07904	0.91795	0.65753	1.44969	4.41121	12.39	-7.59407	-7.59407	-7.59407	-7.59407	-7.59407	-7.59407
1.09765	-19.8841				4.66941	2.04773	0.774	3.26252	5.07077	21.16	-7.57807	-7.57807	-7.57807	-7.57807	-7.57807	-7.57807
1.09765	-19.8841				9.0844	3.96999	0.84666	6.3573	5.36857	34.95	-7.56307	-7.56307	-7.56307	-7.56307	-7.56307	-7.56307
1.08478	-19.8841				15.1472	6.60804	0.8637	10.6207	5.25166	53.17	-7.54707	-7.54707	-7.54707	-7.54707	-7.54707	-7.54707
1.07192	-19.884				21.5404	9.38936	0.834	15.1337	4.84773	71.98	-7.53207	-7.53207	-7.53207	-7.53207	-7.53207	-7.53207
1.05905	-19.884				26.0734	11.3602	0.77614	18.3606	4.3585	85.04	-7.51607	-7.51607	-7.51607	-7.51607	-7.51607	-7.51607
1.04618	-19.884				26.8351	11.6903	0.7084	18.9398	3.94639	86.76	-7.50107	-7.50107	-7.50107	-7.50107	-7.50107	-7.50107
1.03332	-19.884				23.4794	10.2297	0.65092	16.6068	3.72765	76.27	-7.48507	-7.48507	-7.48507	-7.48507	-7.48507	-7.48507
1.02045	-19.884				17.5104	7.63669	0.63065	12.3914	3.81384	58.26	-7.47007	-7.47007	-7.47007	-7.47007	-7.47007	-7.47007
1.00758	-19.8841				11.3013	4.94981	0.67604	7.94483	4.31972	40.03	-7.45407	-7.45407	-7.45407	-7.45407	-7.45407	-7.45407
0.99472	-19.8841				6.76348	3.01977	0.79591	4.58144	5.26071	27.37	-7.43807	-7.43807	-7.43807	-7.43807	-7.43807	-7.43807
0.98185	-19.884				4.73239	2.23142	0.95569	2.82921	6.39616	22.4	-7.42307	-7.42307	-7.42307	-7.42307	-7.42307	-7.42307
0.96898	-19.8841				5.1443	2.58114	1.0795	2.57062	7.22617	24.15	-7.40707	-7.40707	-7.40707	-7.40707	-7.40707	-7.40707
0.95612	-19.8841				7.48942	3.85283	1.09137	3.4056	7.25658	30.34	-7.39207	-7.39207	-7.39207	-7.39207	-7.39207	-7.39207
0.94325	-19.884				11.0531	5.70907	0.97112	4.868	6.36754	38.67	-7.37607	-7.37607	-7.37607	-7.37607	-7.37607	-7.37607
0.93038	-19.884				15.017	7.73943	0.77082	6.50274	4.93101	47.25	-7.36107	-7.36107	-7.36107	-7.36107	-7.36107	-7.36107
0.91752	-19.884				18.6196	9.55259	0.57528	7.92988	3.53609	54.76	-7.34507	-7.34507	-7.34507	-7.34507	-7.34507	-7.34507
0.90465	-19.884				21.3185	10.876	0.44469	8.90687	2.60044	60.3	-7.32907	-7.32907	-7.32907	-7.32907	-7.32907	-7.32907
0.89178	-19.884				22.7757	11.5503	0.3881	9.32309	2.18953	63.14	-7.31407	-7.31407	-7.31407	-7.31407	-7.31407	-7.31407
0.87892	-19.884				22.7077	11.4538	0.38193	9.11322	2.14801	62.45	-7.29807	-7.29807	-7.29807	-7.29807	-7.29807	-7.29807
0.86605	-19.884				20.9095	10.498	0.40414	8.25189	2.32343	57.61	-7.28307	-7.28307	-7.28307	-7.28307	-7.28307	-7.28307
0.85318	-19.884				17.5001	8.75313	0.44967	6.81403	2.67963	48.96	-7.26707	-7.26707	-7.26707	-7.26707	-7.26707	-7.26707
0.84032	-19.884				13.1104	6.53591	0.51656	5.05139	3.18545	38.11	-7.25207	-7.25207	-7.25207	-7.25207	-7.25207	-7.25207
0.82745	-19.884				8.6941	4.32041	0.58331	3.3218	3.6883	27.3	-7.23607	-7.23607	-7.23607	-7.23607	-7.23607	-7.23607
0.81458	-19.884				5.07533	2.51288	0.60985	1.92415	3.91619	18.25	-7.22107	-7.22107	-7.22107	-7.22107	-7.22107	-7.22107
0.80172	-19.884				2.62231	1.29159	0.56702	0.98022	3.67143	11.61	-7.20507	-7.20507	-7.20507	-7.20507	-7.20507	-7.20507
0.78885	-19.884				1.2678	0.6175	0.46465	0.44492	3.02517	7.242	-7.18907	-7.18907	-7.18907	-7.18907	-7.18907	-7.18907
0.77598	-19.884				0.75768	0.35836	0.34841	0.195	2.28038	4.866	-7.17407	-7.17407	-7.17407	-7.17407	-7.17407	-7.17407
0.76312	-19.884				0.88456	0.4046	0.26761	0.11463	1.76404	4.332	-7.15807	-7.15807	-7.15807	-7.15807	-7.15807	-7.15807
0.75025	-19.884				1.56854	0.70967	0.24444	0.12921	1.62066	5.573	-7.14307	-7.14307	-7.14307	-7.14307	-7.14307	-7.14307
0.73738	-19.884				2.79465	1.26079	0.26719	0.1986	1.77089	8.402	-7.12707	-7.12707	-7.12707	-7.12707	-7.12707	-7.12707
0.72452	-19.884				4.50155	2.02567	0.30617	0.2968	2.01681	12.4	-7.11207	-7.11207	-7.11207	-7.11207	-7.11207	-7.11207
0.72452	-19.884				6.52807	2.92803	0.33472	0.40004	2.18586	16.95	-7.09607	-7.09607	-7.09607	-7.09607	-7.09607	-7.09607
0.7124	-19.884				8.65633	3.86456	0.3391	0.48765	2.19164	21.47	-7.08007	-7.08007	-7.08007	-7.08007	-7.08007	-7.08007
0.70028	-19.884				10.6999	4.74803	0.31723	0.54869	2.02914	25.54	-7.06507	-7.06507	-7.06507	-7.06507	-7.06507	-7.06507
0.68817	-19.8839				12.5559	5.53111	0.27415	0.58448	1.73627	28.99	-7.04907	-7.04907	-7.04907	-7.04907	-7.04907	-7.04907
0.67605	-19.8838				14.2163	6.20862	0.21899	0.60417	1.37277	31.88	-7.03407	-7.03407	-7.03407	-7.03407	-7.03407	-7.03407
0.66393	-19.8837				15.7642	6.81777	0.16229	0.6188	1.00355	34.48	-7.01807	-7.01807	-7.01807	-7.01807	-7.01807	-7.01807
0.65182	-19.8837				17.3212	7.41233	0.11208	0.63683	0.67759	37.11	-7.00307	-7.00307	-7.00307	-7.00307	-7.00307	-7.00307
0.6397	-19.8836				18.8943	8.00043	0.07242	0.66026	0.41961	39.83	-6.98707	-6.98707	-6.98707	-6.98707	-6.98707	-6.98707
0.62758	-19.8835				20.2374	8.48548	0.0441	0.68199	0.23486	42.16	-6.97207	-6.97207	-6.97207	-6.97207	-6.97207	-6.97207
0.61547	-19.8834				20.9139	8.69261	0.02591	0.68871	0.11695	43.2	-6.95607	-6.95607	-6.95607	-6.95607	-6.95607	-6.95607
0.60335	-19.8833				20.5384	8.46987	0.01543	0.66849	0.05137	42.18	-6.94007	-6.94007	-6.94007	-6.94007	-6.94007	-6.94007
0.59123	-19.8832				18.9942	7.77606	0.00985	0.61647	0.02016	38.83	-6.92507	-6.92507	-6.92507	-6.92507	-6.92507	-6.92507
0.57912	-19.8831				16.4334	6.68136	0.0068	0.53504	0.00745	33.47	-6.90907	-6.90907	-6.90907	-6.90907	-6.90907	-6.90907
0.567	-19.8831				13.1733	5.32163	0.00483	0.4317	0.00286	26.74	-6.89407	-6.89407	-6.89407	-6.89407	-6.89407	-6.89407
0.55488	-19.883				9.639	3.87267	0.0033	0.31824	0.00124	19.52	-6.87807	-6.87807	-6.87807	-6.87807	-6.87807	-6.87807
0.54277	-19.8829				6.32204	2.52819	0.00207	0.21015	0.0006	12.77	-6.86307	-6.86307	-6.86307	-6.86307	-6.86307	-6.86307
0.53065	-19.8829				3.64984	1.45413	0.00116	0.12202	0.00029	7.362	-6.84707	-6.84707	-6.84707	-6.84707	-6.84707	-6.84707
0.51853	-19.8828				1.8268	0.72562	0.00056	0.06135	0.00013	3.68	-6.83107	-6.83107	-6.83107	-6.83107	-6.83107	-6.83107
0.50642	-19.8828				0.78354	0.31047	0.00024	0.02641	5e-05	1.577	-6.81607	-6.81607	-6.81607	-6.81607	-6.81607	-6.81607
0.4943	-19.8827				0.28561	0.11294	8e-05	0.00965	2e-05	0.5742	-6.80007	-6.80007	-6.80007	-6.80007	-6.80007	-6.80007
0.48218	-19.8826				0.08793	0.03472	3e-05	0.00298	1e-05	0.1767	-6.78507	-6.78507	-6.78507	-6.78507	-6.78507	-6.78507
0.47007	-19.8826				0.02277	0.00898	1e-05	0.00077	0	0.04571	-6.76907	-6.76907	-6.76907	-6.76907	-6.76907	-6.76907
0.45795	-19.8825				0.00494	0.00195	0	0.00017	0	0.00992	-6.75407	-6.75407	-6.75407	-6.75407	-6.75407	-6.75407
0.44583	-19.8825				0.0009	0.00035	0	3e-05	0	0.0018	-6.73807	-6.73807	-6.73807	-6.73807	-6.73807	-6.73807
0.43372	-19.8825				0.00014	5e-05	0	0	0	0.00027	-6.72307	-6.72307	-6.72307	-6.72307	-6.72307	-6.72307
0.4216	-19.8825				2e-05	1e-05	0	0	0	3e-05	-6.70707	-6.70707	-6.70707	-6.70707	-6.70707	-6.70707
0.40948	-19.8824				0	0	0	0	0	0	-6.69107	-6.69107	-6.69107	-6.69107	-6.69107	-6.69107
0.39737	-19.8824				0	0	0	0	0	0	-6.67607	-6.67607	-6.67607	-6.67607	-6.67607	-6.67607
0.38525	-19.8824				0	0	0	0	0	0	-6.66007	-6.66007	-6.66007	-6.66007	-6.66007	-6.66007
0.37313	-19.8824				0	0	0	0	0	0	-6.64507	-6.64507	-6.64507	-6.64507	-6.64507	-6.64507
0.37313	-19.8824				1e-05	0	0	0	0	2e-05	-6.62907	-6.62907	-6.62907	-6.62907	-6.62907	-6.62907
0.36027	-19.8824				6e-05	3e-05	0	1e-05	0	0.00016	-6.61407	-6.61407	-6.61407	-6.61407	-6.61407	-6.61407
0.3474	-19.8824				0.00039	0.00024	0	8e-05	0	0.00109	-6.59807	-6.59807	-6.59807	-6.59807	-6.59807	-6.59807
0.33453	-19.8824				0.00222	0.00137	1e-05	0.00043	0	0.00626	-6.58307	-6.58307	-6.58307	-6.58307	-6.58307	-6.58307
0.32167	-19.8824				0.01071	0.0066	3e-05	0.00206	1e-05	0.03012	-6.56707	-6.56707	-6.56707	-6.56707	-6.56707	-6.56707
0.3088	-19.8823				0.0435	0.02689	0.00012	0.00831	6e-05	0.1221	-6.55107	-6.55107	-6.55107	-6.55107	-6.55107	-6.55107
0.29593	-19.8823				0.14958	0.09277	0.00043	0.02826	0.0002	0.4191	-6.53607	-6.53607	-6.53607	-6.53607	-6.53607	-6.53607
0.28307	-19.8823				0.43806	0.27268	0.00129	0.08167	0.00059	1.224	-6.52007	-6.52007	-6.52007	-6.52007	-6.52007	-6.52007
0.2702	-19.8823				1.10034	0.68765	0.00327	0.20191	0.00147	3.067	-6.50507	-6.50507	-6.50507	-6.50507	-6.50507	-6.50507
0.25733	-19.8823				2.38905	1.49911	0.00717	0.4302	0.0032	6.635	-6.48907	-6.48907	-6.48907	-6.48907	-6.48907	-6.48907
0.24447	-19.8823				4.51874	2.84703	0.01369	0.79659	0.00608	12.5	-6.47407	-6.47407	-6.47407	-6.47407	-6.47407	-6.47407
0.2316	-19.8823				7.49923	4.74205	0.02284	1.29222	0.01017	20.65	-6.45807	-6.45807	-6.45807	-6.45807	-6.45807	-6.45807
0.21873	-19.8823				10.9834	6.96567	0.0335	1.8491	0.01508	30.1	-6.44207	-6.44207	-6.44207	-6.44207	-6.44207	-6.44207
0.20587	-19.8823				14.2637	9.06562	0.04337	2.34947	0.01993	38.92	-6.42707	-6.42707	-6.42707	-6.42707	-6.42707	-6.42707
0.193	-19.8822				16.5224	10.5154	0.04983	2.67229	0.02357	44.89	-6.41107	-6.41107	-6.41107	-6.41107	-6.41107	-6.41107
0.18013	-19.8822				17.256	10.9952	0.05135	2.75838	0.02515	46.73	-6.39607	-6.39607	-6.39607	-6.39607	-6.39607	-6.39607
0.16727	-19.8822				16.599	10.5934	0.04849	2.64941	0.02458	44.87	-6.38007	-6.38007	-6.38007	-6.38007	-6.38007	-6.38007
0.1544	-19.8822				15.2114	9.74232	0.04347	2.45815	0.02262	41.13	-6.36507	-6.36507	-6.36507	-6.36507	-6.36507	-6.36507
0.14153	-19.8822				13.8141	8.90644	0.03862	2.29111	0.02037	37.47	-6.34907	-6.34907	-6.34907	-6.34907	-6.34907	-6.34907
0.12867	-19.8822				12.7431	8.29424	0.03501	2.18198	0.0185	34.73	-6.33407	-6.33407	-6.33407	-6.33407	-6.33407	-6.33407
0.1158	-19.8821				11.8782	7.81325	0.03226	2.09298	0.01708	32.54	-6.31807	-6.31807	-6.31807	-6.31807	-6.31807	-6.31807
0.10293	-19.8821				10.8985	7.24098	0.02939	1.96163	0.01574	29.98	-6.30207	-6.30207	-6.30207	-6.30207	-6.30207	-6.30207
0.09007	-19.8821				9.56613	6.41131	0.02566	1.74725	0.01411	26.4	-6.28707	-6.28707	-6.28707	-6.28707	-6.28707	-6.28707
0.0772	-19.8821				7.84917	5.29884	0.02098	1.44863	0.01198	21.71	-6.27107	-6.27107	-6.27107	-6.27107	-6.27107	-6.27107
0.06433	-19.8821				5.90429	4.0088	0.01574	1.09789	0.0094	16.35	-6.25607	-6.25607	-6.25607	-6.25607	-6.25607	-6.25607
0.05147	-19.8821				3.99782	2.72555	0.01064	0.74783	0.00667	11.08	-6.24007	-6.24007	-6.24007	-6.24007	-6.24007	-6.24007
0.0386	-19.8821				2.39755	1.63762	0.00638	0.45092	0.00418	6.651	-6.22507	-6.22507	-6.22507	-6.22507	-6.22507	-6.22507
0.02573	-19.8821				1.26802	0.85843	0.00335	0.24105	0.00228	3.51	-6.20907	-6.20907	-6.20907	-6.20907	-6.20907	-6.20907
0.01287	-19.8821				0.63468	0.39456	0.00155	0.1274	0.00107	1.722	-6.19307	-6.19307	-6.19307	-6.19307	-6.19307	-6.19307
0	-19.8821				0.4527	0.17937	0.00074	0.10906	0.00044	1.125	-6.17807	-6.17807	-6.17807	-6.17807	-6.17807	-6.17807
					0.71852	0.13664	0.00066	0.19803	0.00019	1.631	-6.16207	-6.16207	-6.16207	-6.16207	-6.16207	-6.16207
					1.53298	0.22555	0.00118	0.43009	0.00015	3.398	-6.14707	-6.14707	-6.14707	-6.14707	-6.14707	-6.14707
#	Band-Index				3.05751	0.44538	0.00238	0.84875	0.00025	6.733	-6.13107	-6.13107	-6.13107	-6.13107	-6.13107	-6.13107
0	-16.3675				5.38114	0.81278	0.00435	1.46772	0.00044	11.8	-6.11607	-6.11607	-6.11607	-6.11607	-6.11607	-6.11607
0.01287	-16.3675				8.38634	1.33377	0.00708	2.23661	0.00071	18.31	-6.10007	-6.10007	-6.10007	-6.10007	-6.10007	-6.10007
0.02573	-16.3676				11.7089	1.98868	0.01031	3.04104	0.00103	25.47	-6.08507	-6.08507	-6.08507	-6.08507	-6.08507	-6.08507
0.0386	-16.3676				14.8524	2.73811	0.01356	3.74015	0.00138	32.26	-6.06907	-6.06907	-6.06907	-6.06907	-6.06907	-6.06907
0.05147	-16.3677				17.4072	3.53877	0.01636	4.23005	0.0017	37.83	-6.05307	-6.05307	-6.05307	-6.05307	-6.05307	-6.05307
0.06433	-16.3678				19.2535	4.36001	0.01843	4.49136	0.00199	41.95	-6.03807	-6.03807	-6.03807	-6.03807	-6.03807	-6.03807
0.0772	-16.368				20.6008	5.17641	0.0199	4.59138	0.00221	45.01	-6.02207	-6.02207	-6.02207	-6.02207	-6.02207	-6.02207
0.09007	-16.3681				21.8112	5.94918	0.02109	4.63532	0.00239	47.64	-6.00707	-6.00707	-6.00707	-6.00707	-6.00707	-6.00707
0.10293	-16.3683				23.1527	6.62557	0.0223	4.70188	0.00253	50.25	-5.99107	-5.99107	-5.99107	-5.99107	-5.99107	-5.99107
0.1158	-16.3685				24.6867	7.1735	0.02363	4.81094	0.0027	52.95	-5.97607	-5.97607	-5.97607	-5.97607	-5.97607	-5.97607
0.12867	-16.3686				26.3341	7.62258	0.02498	4.93678	0.00299	55.64	-5.96007	-5.96007	-5.96007	-5.96007	-5.96007	-5.96007
0.14153	-16.3688				27.9197	8.03424	0.0262	5.03867	0.00349	58.19	-5.94407	-5.94407	-5.94407	-5.94407	-5.94407	-5.94407
0.1544	-16.369				29.075	8.39923	0.02703	5.06181	0.00423	60.06	-5.92907	-5.92907	-5.92907	-5.92907	-5.92907	-5.92907
0.16727	-16.3691				29.1774	8.57884	0.0271	4.95782	0.00506	60.2	-5.91307	-5.91307	-5.91307	-5.91307	-5.91307	-5.91307
0.18013	-16.3692				27.8167	8.42742	0.02626	4.72986	0.00583	57.93	-5.89807	-5.89807	-5.89807	-5.89807	-5.89807	-5.89807
0.193	-16.3693				25.4454	8.03152	0.02515	4.54685	0.00645	54.32	-5.88207	-5.88207	-5.88207	-5.88207	-5.88207	-5.88207
0.20587	-16.3694				23.4962	7.77728	0.02516	4.7123	0.00706	52.41	-5.86707	-5.86707	-5.86707	-5.86707	-5.86707	-5.86707
0.21873	-16.3695				23.4506	8.08482	0.02746	5.47619	0.00784	55.23	-5.85107	-5.85107	-5.85107	-5.85107	-5.85107	-5.85107
0.2316	-16.3695				25.6412	9.03851	0.03184	6.80676	0.00874	63.17	-5.83607	-5.83607	-5.83607	-5.83607	-5.83607	-5.83607
0.24447	-16.3694				28.9478	10.2925	0.03656	8.32507	0.00944	73.34	-5.82007	-5.82007	-5.82007	-5.82007	-5.82007	-5.82007
0.25733	-16.3693				31.6436	11.3494	0.03945	9.48093	0.00956	81.4	-5.80407	-5.80407	-5.80407	-5.80407	-5.80407	-5.80407
0.2702	-16.3692				32.5711	11.9303	0.03936	9.86484	0.00907	84.43	-5.78907	-5.78907	-5.78907	-5.78907	-5.78907	-5.78907
0.28307	-16.369				31.6857	12.0779	0.03669	9.41574	0.00828	82.26	-5.77307	-5.77307	-5.77307	-5.77307	-5.77307	-5.77307
0.29593	-16.3687				29.6227	11.9302	0.03274	8.39577	0.00753	76.61	-5.75807	-5.75807	-5.75807	-5.75807	-5.75807	-5.75807
0.3088	-16.3684				26.8212	11.4278	0.02851	7.14535	0.00691	68.93	-5.74207	-5.74207	-5.74207	-5.74207	-5.74207	-5.74207
0.32167	-16.368				23.1877	10.3113	0.02411	5.85748	0.00621	59.28	-5.72707	-5.72707	-5.72707	-5.72707	-5.72707	-5.72707
0.33453	-16.3676				18.5488	8.44843	0.01922	4.5593	0.00519	47.36	-5.71107	-5.71107	-5.71107	-5.71107	-5.71107	-5.71107
0.3474	-16.367				13.2868	6.09916	0.01391	3.26907	0.00387	34.02	-5.69507	-5.69507	-5.69507	-5.69507	-5.69507	-5.69507
0.36027	-16.3665				8.32073	3.8061	0.00888	2.09534	0.00251	21.44	-5.68007	-5.68007	-5.68007	-5.68007	-5.68007	-5.68007
0.37313	-16.3658				4.49107	2.03201	0.00491	1.17428	0.00139	11.68	-5.66407	-5.66407	-5.66407	-5.66407	-5.66407	-5.66407
0.37313	-16.3658				2.07363	0.92365	0.00233	0.56729	0.00065	5.448	-5.64907	-5.64907	-5.64907	-5.64907	-5.64907	-5.64907
0.38525	-16.3658				0.81604	0.35679	0.00094	0.23457	0.00026	2.169	-5.63307	-5.63307	-5.63307	-5.63307	-5.63307	-5.63307
0.39737	-16.3657				0.27323	0.11707	0.00032	0.08254	9e-05	0.7351	-5.61807	-5.61807	-5.61807	-5.61807	-5.61807	-5.61807
0.40948	-16.3654				0.07775	0.03262	0.0001	0.02463	3e-05	0.2117	-5.60207	-5.60207	-5.60207	-5.60207	-5.60207	-5.60207
0.4216	-16.3651				0.01878	0.00772	2e-05	0.00621	1e-05	0.0517	-5.58707	-5.58707	-5.58707	-5.58707	-5.58707	-5.58707
0.43372	-16.3647				0.00384	0.00155	0	0.00132	0	0.01069	-5.57107	-5.57107	-5.57107	-5.57107	-5.57107	-5.57107
0.44583	-16.3642				0.00066	0.00026	0	0.00024	0	0.00186	-5.55507	-5.55507	-5.55507	-5.55507	-5.55507	-5.55507
0.45795	-16.3636				0.0001	4e-05	0	4e-05	0	0.00027	-5.54007	-5.54007	-5.54007	-5.54007	-5.54007	-5.54007
0.47007	-16.3629				1e-05	0	0	0	0	3e-05	-5.52407	-5.52407	-5.52407	-5.52407	-5.52407	-5.52407
0.48218	-16.3622				0	0	0	0	0	0	-5.50907	-5.50907	-5.50907	-5.50907	-5.50907	-5.50907
0.4943	-16.3613				0	0	0	0	0	0	-5.49307	-5.49307	-5.49307	-5.49307	-5.49307	-5.49307
0.50642	-16.3604				0	0	0	0	0	0	-5.47807	-5.47807	-5.47807	-5.47807	-5.47807	-5.47807
0.51853	-16.3594				0	0	0	0	0	0	-5.46207	-5.46207	-5.46207	-5.46207	-5.46207	-5.46207
0.53065	-16.3583				1e-05	0	0	0	0	1e-05	-5.44707	-5.44707	-5.44707	-5.44707	-5.44707	-5.44707
0.54277	-16.3572				7e-05	2e-05	0	1e-05	0	0.00013	-5.43107	-5.43107	-5.43107	-5.43107	-5.43107	-5.43107
0.55488	-16.356				0.00053	0.00016	0	5e-05	0	0.001	-5.41507	-5.41507	-5.41507	-5.41507	-5.41507	-5.41507
0.567	-16.3547				0.0033	0.001	0	0.00032	0	0.00625	-5.40007	-5.40007	-5.40007	-5.40007	-5.40007	-5.40007
0.57912	-16.3534				0.01737	0.00527	2e-05	0.00167	0	0.03286	-5.38407	-5.38407	-5.38407	-5.38407	-5.38407	-5.38407
0.59123	-16.352				0.07667	0.0232	0.0001	0.00731	1e-05	0.1449	-5.36907	-5.36907	-5.36907	-5.36907	-5.36907	-5.36907
0.60335	-16.3505				0.28482	0.08601	0.00038	0.02695	2e-05	0.5376	-5.35307	-5.35307	-5.35307	-5.35307	-5.35307	-5.35307
0.61547	-16.349				0.89402	0.26937	0.00123	0.08387	8e-05	1.686	-5.33807	-5.33807	-5.33807	-5.33807	-5.33807	-5.33807
0.62758	-16.3475				2.38207	0.71597	0.00338	0.22129	0.00022	4.485	-5.32207	-5.32207	-5.32207	-5.32207	-5.32207	-5.32207
0.6397	-16.3459				5.41878	1.62394	0.00791	0.49758	0.00054	10.19	-5.30607	-5.30607	-5.30607	-5.30607	-5.30607	-5.30607
0.65182	-16.3443				10.5902	3.16294	0.01596	0.95983	0.00111	19.87	-5.29107	-5.29107	-5.29107	-5.29107	-5.29107	-5.29107
0.66393	-16.3427				17.9051	5.32811	0.02783	1.60012	0.00196	33.53	-5.27507	-5.27507	-5.27507	-5.27507	-5.27507	-5.27507
0.67605	-16.3411				26.39	7.81963	0.04223	2.32294	0.00298	49.3	-5.26007	-5.26007	-5.26007	-5.26007	-5.26007	-5.26007
0.68817	-16.3395				34.1196	10.0657	0.05604	2.95749	0.00391	63.59	-5.24407	-5.24407	-5.24407	-5.24407	-5.24407	-5.24407
0.70028	-16.338				38.8902	11.424	0.06528	3.3206	0.00445	72.29	-5.22907	-5.22907	-5.22907	-5.22907	-5.22907	-5.22907
0.7124	-16.3368				39.1596	11.4566	0.06688	3.29481	0.0044	72.61	-5.21307	-5.21307	-5.21307	-5.21307	-5.21307	-5.21307
0.72452	-16.3363				34.7916	10.1419	0.0602	2.88714	0.00378	64.36	-5.19807	-5.19807	-5.19807	-5.19807	-5.19807	-5.19807
0.72452	-16.3363				27.1643	7.89929	0.04747	2.22463	0.00284	50.15	-5.18207	-5.18207	-5.18207	-5.18207	-5.18207	-5.18207
0.73738	-16.3364				18.5253	5.37765	0.03263	1.49797	0.00185	34.14	-5.16607	-5.16607	-5.16607	-5.16607	-5.16607	-5.16607
0.75025	-16.3365				10.9603	3.17863	0.01946	0.87599	0.00105	20.17	-5.15107	-5.15107	-5.15107	-5.15107	-5.15107	-5.15107
0.76312	-16.3368				5.62408	1.62826	0.01014	0.44623	0.00052	10.34	-5.13507	-5.13507	-5.13507	-5.13507	-5.13507	-5.13507
0.77598	-16.3372				2.63959	0.75343	0.00514	0.21481	0.00028	4.874	-5.12007	-5.12007	-5.12007	-5.12007	-5.12007	-5.12007
0.78885	-16.3375				1.63655	0.43149	0.00433	0.15654	0.00029	3.096	-5.10407	-5.10407	-5.10407	-5.10407	-5.10407	-5.10407
0.80172	-16.3378				2.41321	0.57289	0.00831	0.27207	0.00063	4.694	-5.08907	-5.08907	-5.08907	-5.08907	-5.08907	-5.08907
0.81458	-16.3381				5.24738	1.20912	0.01902	0.61102	0.00145	10.26	-5.07307	-5.07307	-5.07307	-5.07307	-5.07307	-5.07307
0.82745	-16.3384				10.6191	2.43078	0.03861	1.23604	0.00289	20.77	-5.05707	-5.05707	-5.05707	-5.05707	-5.05707	-5.05707
0.84032	-16.3387				18.449	4.20973	0.06691	2.13677	0.00487	36.06	-5.04207	-5.04207	-5.04207	-5.04207	-5.04207	-5.04207
0.85318	-16.3389				27.3948	6.23669	0.09903	3.15337	0.007	53.52	-5.02607	-5.02607	-5.02607	-5.02607	-5.02607	-5.02607
0.86605	-16.3391				34.9596	7.94379	0.12591	3.99589	0.00863	68.25	-5.01107	-5.01107	-5.01107	-5.01107	-5.01107	-5.01107
0.87892	-16.3392				38.6172	8.75705	0.13855	4.37904	0.00919	75.34	-4.99507	-4.99507	-4.99507	-4.99507	-4.99507	-4.99507
0.89178	-16.3394				37.2159	8.41408	0.13284	4.18285	0.00854	72.54	-4.98007	-4.98007	-4.98007	-4.98007	-4.98007	-4.98007
0.90465	-16.3394				31.5287	7.09461	0.11177	3.50987	0.00699	61.36	-4.96407	-4.96407	-4.96407	-4.96407	-4.96407	-4.96407
0.91752	-16.3395				23.6267	5.27801	0.08299	2.60376	0.00509	45.89	-4.94907	-4.94907	-4.94907	-4.94907	-4.94907	-4.94907
0.93038	-16.3396				15.7067	3.47392	0.05452	1.71377	0.0033	30.43	-4.93307	-4.93307	-4.93307	-4.93307	-4.93307	-4.93307
0.94325	-16.3396				9.25252	2.02177	0.03166	1.00002	0.0019	17.87	-4.91707	-4.91707	-4.91707	-4.91707	-4.91707	-4.91707
0.95612	-16.3396				4.80167	1.03556	0.01616	0.51464	0.00097	9.24	-4.90207	-4.90207	-4.90207	-4.90207	-4.90207	-4.90207
0.96898	-16.3396				2.17655	0.46344	0.00721	0.23163	0.00043	4.175	-4.88607	-4.88607	-4.88607	-4.88607	-4.88607	-4.88607
0.98185	-16.3396				0.85493	0.18041	0.00279	0.09041	0.00017	1.636	-4.87107	-4.87107	-4.87107	-4.87107	-4.87107	-4.87107
0.99472	-16.3396				0.29824	0.06496	0.00099	0.03109	6e-05	0.5721	-4.85507	-4.85507	-4.85507	-4.85507	-4.85507	-4.85507
1.00758	-16.3395				0.13589	0.04091	0.00058	0.0128	4e-05	0.2734	-4.84007	-4.84007	-4.84007	-4.84007	-4.84007	-4.84007
1.02045	-16.3395				0.22467	0.09487	0.00127	0.018	8e-05	0.4831	-4.82407	-4.82407	-4.82407	-4.82407	-4.82407	-4.82407
1.03332	-16.3395				0.6568	0.2902	0.00387	0.05104	0.00026	1.426	-4.80807	-4.80807	-4.80807	-4.80807	-4.80807	-4.80807
1.04618	-16.3394				1.75863	0.7801	0.01042	0.13589	0.0007	3.821	-4.79307	-4.79307	-4.79307	-4.79307	-4.79307	-4.79307
1.05905	-16.3394				4.0156	1.78377	0.02384	0.30903	0.00161	8.726	-4.77707	-4.77707	-4.77707	-4.77707	-4.77707	-4.77707
1.07192	-16.3394				7.81209	3.4763	0.04646	0.59868	0.00315	16.98	-4.76207	-4.76207	-4.76207	-4.76207	-4.76207	-4.76207
1.08478	-16.3394				13.0192	5.80629	0.07741	0.99372	0.00523	28.3	-4.74607	-4.74607	-4.74607	-4.74607	-4.74607	-4.74607
1.09765	-16.3394				18.7485	8.38501	0.11101	1.42648	0.00741	40.78	-4.73107	-4.73107	-4.73107	-4.73107	-4.73107	-4.73107
1.09765	-16.3394				23.6266	10.6027	0.13827	1.79471	0.00905	51.44	-4.71507	-4.71507	-4.71507	-4.71507	-4.71507	-4.71507
1.10977	-16.3409				26.5039	11.9427	0.15157	2.01576	0.00964	57.77	-4.70007	-4.70007	-4.70007	-4.70007	-4.70007	-4.70007
1.12188	-16.3425				27.0056	12.2238	0.14854	2.0649	0.00913	58.95	-4.68407	-4.68407	-4.68407	-4.68407	-4.68407	-4.68407
1.134	-16.344				25.4594	11.5745	0.13248	1.96464	0.00784	55.65	-4.66807	-4.66807	-4.66807	-4.66807	-4.66807	-4.66807
1.14612	-16.3455				22.4415	10.2461	0.10914	1.75329	0.00625	49.13	-4.65307	-4.65307	-4.65307	-4.65307	-4.65307	-4.65307
1.15823	-16.347				18.5482	8.50088	0.08392	1.46946	0.00471	40.68	-4.63707	-4.63707	-4.63707	-4.63707	-4.63707	-4.63707
1.17035	-16.3485				14.3859	6.61639	0.06067	1.15639	0.0034	31.61	-4.62207	-4.62207	-4.62207	-4.62207	-4.62207	-4.62207
1.18247	-16.3499				10.5438	4.86689	0.04156	0.86098	0.00237	23.21	-4.60607	-4.60607	-4.60607	-4.60607	-4.60607	-4.60607
1.19458	-16.3513				7.4151	3.43646	0.02731	0.61647	0.00162	16.37	-4.59107	-4.59107	-4.59107	-4.59107	-4.59107	-4.59107
1.2067	-16.3527				5.07722	2.36245	0.01739	0.43018	0.00109	11.23	-4.57507	-4.57507	-4.57507	-4.57507	-4.57507	-4.57507
1.21882	-16.354				3.37836	1.57785	0.01073	0.29168	0.00072	7.489	-4.55907	-4.55907	-4.55907	-4.55907	-4.55907	-4.55907
1.23093	-16.3553				2.13589	1.00056	0.00631	0.18741	0.00045	4.741	-4.54407	-4.54407	-4.54407	-4.54407	-4.54407	-4.54407
1.24305	-16.3565				1.24071	0.58251	0.00344	0.11025	0.00026	2.757	-4.52807	-4.52807	-4.52807	-4.52807	-4.52807	-4.52807
1.25517	-16.3577				0.64212	0.30197	0.00169	0.05759	0.00013	1.427	-4.51307	-4.51307	-4.51307	-4.51307	-4.51307	-4.51307
1.26728	-16.3588				0.29002	0.13665	0.00073	0.02616	6e-05	0.645	-4.49707	-4.49707	-4.49707	-4.49707	-4.49707	-4.49707
1.2794	-16.3599				0.11606	0.0554	0.00029	0.01034	2e-05	0.2586	-4.48207	-4.48207	-4.48207	-4.48207	-4.48207	-4.48207
1.29152	-16.3609				0.05729	0.03051	0.00018	0.00425	1e-05	0.1299	-4.46607	-4.46607	-4.46607	-4.46607	-4.46607	-4.46607
1.30363	-16.3619				0.09352	0.05848	0.00039	0.00461	1e-05	0.2185	-4.45107	-4.45107	-4.45107	-4.45107	-4.45107	-4.45107
1.31575	-16.3627				0.28622	0.18477	0.00127	0.01283	4e-05	0.6737	-4.43507	-4.43507	-4.43507	-4.43507	-4.43507	-4.43507
1.32787	-16.3635				0.81554	0.53034	0.00366	0.0365	0.00013	1.925	-4.41907	-4.41907	-4.41907	-4.41907	-4.41907	-4.41907
1.33998	-16.3643				1.9803	1.29522	0.00901	0.08921	0.00032	4.688	-4.40407	-4.40407	-4.40407	-4.40407	-4.40407	-4.40407
1.3521	-16.3649				4.08592	2.68867	0.01888	0.18547	0.00067	9.704	-4.38807	-4.38807	-4.38807	-4.38807	-4.38807	-4.38807
1.36422	-16.3655				7.19429	4.76437	0.03386	0.32916	0.00121	17.14	-4.37307	-4.37307	-4.37307	-4.37307	-4.37307	-4.37307
1.37633	-16.3661				10.87	7.24471	0.05231	0.50123	0.00189	25.99	-4.35707	-4.35707	-4.35707	-4.35707	-4.35707	-4.35707
1.38845	-16.3665				14.1997	9.52417	0.07019	0.65948	0.00257	34.07	-4.34207	-4.34207	-4.34207	-4.34207	-4.34207	-4.34207
1.40057	-16.3669				16.2151	10.9416	0.08285	0.75724	0.0031	39.04	-4.32607	-4.32607	-4.32607	-4.32607	-4.32607	-4.32607
1.41268	-16.3671				16.4788	11.182	0.08763	0.77061	0.00338	39.8	-4.31107	-4.31107	-4.31107	-4.31107	-4.31107	-4.31107
1.4248	-16.3673				15.3498	10.4689	0.08568	0.71407	0.00347	37.16	-4.29507	-4.29507	-4.29507	-4.29507	-4.29507	-4.29507
1.43692	-16.3675				13.6957	9.38295	0.08064	0.62646	0.0035	33.21	-4.27907	-4.27907	-4.27907	-4.27907	-4.27907	-4.27907
1.44903	-16.3675				12.3101	8.47117	0.07627	0.54644	0.00359	29.87	-4.26407	-4.26407	-4.26407	-4.26407	-4.26407	-4.26407
					11.5361	7.98195	0.07423	0.49222	0.00378	28.01	-4.24807	-4.24807	-4.24807	-4.24807	-4.24807	-4.24807
					11.304	7.88141	0.07421	0.46283	0.00404	27.48	-4.23307	-4.23307	-4.23307	-4.23307	-4.23307	-4.23307
#	Band-Index				11.3781	8.01319	0.07499	0.44862	0.0043	27.73	-4.21707	-4.21707	-4.21707	-4.21707	-4.21707	-4.21707
1.44903	-16.3427				11.5038	8.19486	0.07528	0.43944	0.0045	28.13	-4.20207	-4.20207	-4.20207	-4.20207	-4.20207	-4.20207
1.43692	-16.3427				11.4127	8.22303	0.07362	0.42507	0.00456	28.01	-4.18607	-4.18607	-4.18607	-4.18607	-4.18607	-4.18607
1.4248	-16.3426				10.832	7.88509	0.06858	0.39556	0.00438	26.67	-4.17007	-4.17007	-4.17007	-4.17007	-4.17007	-4.17007
1.41268	-16.3423				9.59263	7.0437	0.05951	0.34486	0.00392	23.68	-4.15507	-4.15507	-4.15507	-4.15507	-4.15507	-4.15507
1.40057	-16.342				7.7523	5.73348	0.04711	0.27518	0.0032	19.17	-4.13907	-4.13907	-4.13907	-4.13907	-4.13907	-4.13907
1.38845	-16.3416				5.61447	4.17677	0.03343	0.19716	0.00234	13.9	-4.12407	-4.12407	-4.12407	-4.12407	-4.12407	-4.12407
1.37633	-16.3411				3.59232	2.68446	0.02098	0.12518	0.00151	8.904	-4.10807	-4.10807	-4.10807	-4.10807	-4.10807	-4.10807
1.36422	-16.3405				2.01083	1.50532	0.01151	0.07051	0.00085	4.989	-4.09307	-4.09307	-4.09307	-4.09307	-4.09307	-4.09307
1.3521	-16.3399				0.99224	0.73142	0.00549	0.03867	0.00041	2.467	-4.07707	-4.07707	-4.07707	-4.07707	-4.07707	-4.07707
1.33998	-16.3391				0.48587	0.31172	0.00232	0.03286	0.00018	1.221	-4.06207	-4.06207	-4.06207	-4.06207	-4.06207	-4.06207
1.32787	-16.3383				0.39718	0.13592	0.0011	0.06179	8e-05	1.026	-4.04607	-4.04607	-4.04607	-4.04607	-4.04607	-4.04607
1.31575	-16.3374				0.70341	0.1138	0.0012	0.14569	8e-05	1.839	-4.03007	-4.03007	-4.03007	-4.03007	-4.03007	-4.03007
1.30363	-16.3364				1.47957	0.20838	0.00251	0.31307	0.00015	3.854	-4.01507	-4.01507	-4.01507	-4.01507	-4.01507	-4.01507
1.29152	-16.3353				2.81598	0.42347	0.00532	0.58309	0.00031	7.286	-3.99907	-3.99907	-3.99907	-3.99907	-3.99907	-3.99907
1.2794	-16.3342				4.6746	0.76569	0.00984	0.94039	0.00056	12.01	-3.98407	-3.98407	-3.98407	-3.98407	-3.98407	-3.98407
1.26728	-16.333				6.80661	1.21017	0.01579	1.32557	0.0009	17.34	-3.96807	-3.96807	-3.96807	-3.96807	-3.96807	-3.96807
1.25517	-16.3317				8.84413	1.70028	0.02236	1.65799	0.00127	22.32	-3.95307	-3.95307	-3.95307	-3.95307	-3.95307	-3.95307
1.24305	-16.3304				10.538	2.18922	0.02879	1.88261	0.00165	26.27	-3.93707	-3.93707	-3.93707	-3.93707	-3.93707	-3.93707
1.23093	-16.329				11.9264	2.68519	0.03499	1.99869	0.00204	29.25	-3.92107	-3.92107	-3.92107	-3.92107	-3.92107	-3.92107
1.21882	-16.3276				13.2566	3.24892	0.0417	2.0431	0.00251	31.85	-3.90607	-3.90607	-3.90607	-3.90607	-3.90607	-3.90607
1.2067	-16.3261				14.7504	3.93962	0.04978	2.05127	0.00317	34.63	-3.89007	-3.89007	-3.89007	-3.89007	-3.89007	-3.89007
1.19458	-16.3273				16.4383	4.76004	0.05949	2.03716	0.00408	37.71	-3.87507	-3.87507	-3.87507	-3.87507	-3.87507	-3.87507
1.18247	-16.3288				18.1514	5.63887	0.06992	1.99739	0.00522	40.77	-3.85907	-3.85907	-3.85907	-3.85907	-3.85907	-3.85907
1.17035	-16.3302				19.6007	6.45419	0.0794	1.92127	0.00647	43.24	-3.84407	-3.84407	-3.84407	-3.84407	-3.84407	-3.84407
1.15823	-16.3317				20.5039	7.0828	0.08645	1.80122	0.0076	44.56	-3.82807	-3.82807	-3.82807	-3.82807	-3.82807	-3.82807
1.14612	-16.3332				20.7542	7.46649	0.09088	1.64596	0.00842	44.58	-3.81307	-3.81307	-3.81307	-3.81307	-3.81307	-3.81307
1.134	-16.3348				20.5496	7.66056	0.09407	1.49056	0.00889	43.8	-3.79707	-3.79707	-3.79707	-3.79707	-3.79707	-3.79707
1.12188	-16.3363				20.2993	7.79657	0.09819	1.38247	0.00912	43.18	-3.78107	-3.78107	-3.78107	-3.78107	-3.78107	-3.78107
1.10977	-16.3378				20.3323	7.97653	0.10422	1.34971	0.00932	43.4	-3.76607	-3.76607	-3.76607	-3.76607	-3.76607	-3.76607
1.09765	-16.3394				20.6487	8.18095	0.11066	1.38327	0.00961	44.33	-3.75007	-3.75007	-3.75007	-3.75007	-3.75007	-3.75007
1.09765	-16.3394				20.9374	8.27559	0.11443	1.44882	0.00992	45.21	-3.73507	-3.73507	-3.73507	-3.73507	-3.73507	-3.73507
1.08478	-16.3394				20.7963	8.10046	0.11278	1.51164	0.01006	45.12	-3.71907	-3.71907	-3.71907	-3.71907	-3.71907	-3.71907
1.07192	-16.3394				19.9652	7.5642	0.10475	1.55322	0.00978	43.53	-3.70407	-3.70407	-3.70407	-3.70407	-3.70407	-3.70407
1.05905	-16.3394				18.4212	6.67565	0.0913	1.57273	0.00896	40.45	-3.68807	-3.68807	-3.68807	-3.68807	-3.68807	-3.68807
1.04618	-16.3394				16.3426	5.53624	0.0747	1.57385	0.00764	36.28	-3.67207	-3.67207	-3.67207	-3.67207	-3.67207	-3.67207
1.03332	-16.3395				14.023	4.29776	0.05753	1.55735	0.00606	31.62	-3.65707	-3.65707	-3.65707	-3.65707	-3.65707	-3.65707
1.02045	-16.3395				11.7854	3.12472	0.04204	1.52451	0.00451	27.09	-3.64107	-3.64107	-3.64107	-3.64107	-3.64107	-3.64107
1.00758	-16.3395				9.92427	2.15002	0.0297	1.48814	0.00322	23.3	-3.62607	-3.62607	-3.62607	-3.62607	-3.62607	-3.62607
0.99472	-16.3396				8.62455	1.44365	0.02109	1.46992	0.00231	20.64	-3.61007	-3.61007	-3.61007	-3.61007	-3.61007	-3.61007
0.98185	-16.3396				7.89005	1.00058	0.0159	1.48246	0.0018	19.18	-3.59507	-3.59507	-3.59507	-3.59507	-3.59507	-3.59507
0.96898	-16.3396				7.55018	0.76084	0.01323	1.51386	0.00158	18.55	-3.57907	-3.57907	-3.57907	-3.57907	-3.57907	-3.57907
0.95612	-16.3396				7.37441	0.65033	0.01213	1.53398	0.00154	18.22	-3.56407	-3.56407	-3.56407	-3.56407	-3.56407	-3.56407
0.94325	-16.3396				7.21446	0.62191	0.01214	1.51355	0.00162	17.81	-3.54807	-3.54807	-3.54807	-3.54807	-3.54807	-3.54807
0.93038	-16.3396				7.09117	0.68307	0.01359	1.43783	0.00187	17.31	-3.53207	-3.53207	-3.53207	-3.53207	-3.53207	-3.53207
0.91752	-16.3395				7.23589	0.9163	0.01804	1.30678	0.00253	17.14	-3.51707	-3.51707	-3.51707	-3.51707	-3.51707	-3.51707
0.90465	-16.3394				8.11502	1.48495	0.0284	1.13447	0.00399	18.22	-3.50107	-3.50107	-3.50107	-3.50107	-3.50107	-3.50107
0.89178	-16.3394				10.3072	2.57457	0.04777	0.95235	0.00669	21.7	-3.48607	-3.48607	-3.48607	-3.48607	-3.48607	-3.48607
0.87892	-16.3392				14.0476	4.2212	0.07637	0.80482	0.01059	28.14	-3.47007	-3.47007	-3.47007	-3.47007	-3.47007	-3.47007
0.86605	-16.3391				18.6268	6.11686	0.10823	0.72115	0.01475	36.31	-3.45507	-3.45507	-3.45507	-3.45507	-3.45507	-3.45507
0.85318	-16.3389				22.3504	7.62716	0.13214	0.68863	0.01763	43.06	-3.43907	-3.43907	-3.43907	-3.43907	-3.43907	-3.43907
0.84032	-16.3387				23.5515	8.16388	0.1386	0.66113	0.01808	45.17	-3.42307	-3.42307	-3.42307	-3.42307	-3.42307	-3.42307
0.82745	-16.3384				21.9894	7.66476	0.128	0.60131	0.01641	42.07	-3.40807	-3.40807	-3.40807	-3.40807	-3.40807	-3.40807
0.81458	-16.3381				19.2253	6.70572	0.11138	0.51672	0.01432	36.65	-3.39207	-3.39207	-3.39207	-3.39207	-3.39207	-3.39207
0.80172	-16.3378				17.4598	6.07744	0.10256	0.4488	0.01373	33.06	-3.37707	-3.37707	-3.37707	-3.37707	-3.37707	-3.37707
0.78885	-16.3375				17.8167	6.18369	0.10777	0.43413	0.01538	33.49	-3.36107	-3.36107	-3.36107	-3.36107	-3.36107	-3.36107
0.77598	-16.3372				19.5911	6.78131	0.12208	0.471	0.0185	36.68	-3.34607	-3.34607	-3.34607	-3.34607	-3.34607	-3.34607
0.76312	-16.3368				20.9626	7.23902	0.13417	0.52261	0.02151	39.25	-3.33007	-3.33007	-3.33007	-3.33007	-3.33007	-3.33007
0.75025	-16.3365				20.4025	7.02753	0.13525	0.54515	0.02337	38.3	-3.31507	-3.31507	-3.31507	-3.31507	-3.31507	-3.31507
0.73738	-16.3364				17.6026	6.04348	0.12545	0.51328	0.02479	33.18	-3.29907	-3.29907	-3.29907	-3.29907	-3.29907	-3.29907
0.72452	-16.3363				13.3942	4.57929	0.11415	0.43184	0.02864	25.41	-3.28307	-3.28307	-3.28307	-3.28307	-3.28307	-3.28307
0.72452	-16.3363				9.01001	3.06402	0.11529	0.32363	0.0392	17.29	-3.26807	-3.26807	-3.26807	-3.26807	-3.26807	-3.26807
0.7124	-16.3368				5.37722	1.81711	0.14092	0.21606	0.06044	10.58	-3.25207	-3.25207	-3.25207	-3.25207	-3.25207	-3.25207
0.70028	-16.338				2.85394	0.95772	0.19764	0.12874	0.09483	5.998	-3.23707	-3.23707	-3.23707	-3.23707	-3.23707	-3.23707
0.68817	-16.3395				1.34792	0.44933	0.28943	0.06937	0.14456	3.402	-3.22107	-3.22107	-3.22107	-3.22107	-3.22107	-3.22107
0.67605	-16.3411				0.56872	0.1889	0.42344	0.03579	0.21401	2.29	-3.20607	-3.20607	-3.20607	-3.20607	-3.20607	-3.20607
0.66393	-16.3427				0.22003	0.07386	0.60786	0.0208	0.30839	2.139	-3.19007	-3.19007	-3.19007	-3.19007	-3.19007	-3.19007
0.65182	-16.3443				0.0871	0.03099	0.83674	0.01667	0.4257	2.525	-3.17507	-3.17507	-3.17507	-3.17507	-3.17507	-3.17507
0.6397	-16.3459				0.04551	0.01839	1.07158	0.01738	0.54683	3.106	-3.15907	-3.15907	-3.15907	-3.15907	-3.15907	-3.15907
0.62758	-16.3475				0.03555	0.01601	1.25193	0.01912	0.6405	3.594	-3.14307	-3.14307	-3.14307	-3.14307	-3.14307	-3.14307
0.61547	-16.349				0.0336	0.01598	1.34136	0.02018	0.68683	3.841	-3.12807	-3.12807	-3.12807	-3.12807	-3.12807	-3.12807
0.60335	-16.3505				0.03296	0.01634	1.37969	0.02081	0.70508	3.943	-3.11207	-3.11207	-3.11207	-3.11207	-3.11207	-3.11207
0.59123	-16.352				0.03372	0.01772	1.48092	0.02261	0.75257	4.219	-3.09707	-3.09707	-3.09707	-3.09707	-3.09707	-3.09707
0.57912	-16.3534				0.03732	0.02108	1.75117	0.02709	0.88419	4.969	-3.08107	-3.08107	-3.08107	-3.08107	-3.08107	-3.08107
0.567	-16.3547				0.0435	0.02616	2.18072	0.03399	1.09659	6.169	-3.06607	-3.06607	-3.06607	-3.06607	-3.06607	-3.06607
0.55488	-16.356				0.0496	0.03115	2.61586	0.04085	1.31354	7.387	-3.05007	-3.05007	-3.05007	-3.05007	-3.05007	-3.05007
0.54277	-16.3572				0.05221	0.03388	2.86053	0.04465	1.437	8.069	-3.03407	-3.03407	-3.03407	-3.03407	-3.03407	-3.03407
0.53065	-16.3583				0.04987	0.0336	2.83864	0.04419	1.42833	7.998	-3.01907	-3.01907	-3.01907	-3.01907	-3.01907	-3.01907
0.51853	-16.3594				0.04432	0.03181	2.66829	0.04136	1.34653	7.505	-3.00307	-3.00307	-3.00307	-3.00307	-3.00307	-3.00307
0.50642	-16.3604				0.03925	0.03108	2.57307	0.03974	1.30227	7.216	-2.98807	-2.98807	-2.98807	-2.98807	-2.98807	-2.98807
0.4943	-16.3613				0.03755	0.03292	2.69614	0.04174	1.36557	7.536	-2.97207	-2.97207	-2.97207	-2.97207	-2.97207	-2.97207
0.48218	-16.3622				0.03927	0.0365	2.98311	0.04656	1.5089	8.321	-2.95707	-2.95707	-2.95707	-2.95707	-2.95707	-2.95707
0.47007	-16.3629				0.04178	0.03937	3.23891	0.05093	1.63382	9.019	-2.94107	-2.94107	-2.94107	-2.94107	-2.94107	-2.94107
0.45795	-16.3636				0.04216	0.03947	3.2863	0.05187	1.65522	9.145	-2.92607	-2.92607	-2.92607	-2.92607	-2.92607	-2.92607
0.44583	-16.3642				0.03953	0.03665	3.10993	0.04898	1.56362	8.645	-2.91007	-2.91007	-2.91007	-2.91007	-2.91007	-2.91007
0.43372	-16.3647				0.03534	0.03241	2.82701	0.04435	1.41524	7.842	-2.89407	-2.89407	-2.89407	-2.89407	-2.89407	-2.89407
0.4216	-16.3651				0.03165	0.02838	2.56338	0.04033	1.27072	7.089	-2.87907	-2.87907	-2.87907	-2.87907	-2.87907	-2.87907
0.40948	-16.3654				0.02931	0.0252	2.3572	0.03776	1.14942	6.496	-2.86307	-2.86307	-2.86307	-2.86307	-2.86307	-2.86307
0.39737	-16.3657				0.02771	0.02252	2.16669	0.03583	1.03487	5.951	-2.84807	-2.84807	-2.84807	-2.84807	-2.84807	-2.84807
0.38525	-16.3658				0.02608	0.01996	1.95577	0.03366	0.91342	5.356	-2.83207	-2.83207	-2.83207	-2.83207	-2.83207	-2.83207
0.37313	-16.3658				0.02462	0.01783	1.76282	0.03172	0.80565	4.816	-2.81707	-2.81707	-2.81707	-2.81707	-2.81707	-2.81707
0.37313	-16.3658				0.02449	0.01717	1.69451	0.03172	0.7619	4.619	-2.80107	-2.80107	-2.80107	-2.80107	-2.80107	-2.80107
0.36027	-16.3651				0.02673	0.01891	1.8411	0.03517	0.82491	5.012	-2.78507	-2.78507	-2.78507	-2.78507	-2.78507	-2.78507
0.3474	-16.3644				0.03117	0.02285	2.18687	0.04185	0.98609	5.952	-2.77007	-2.77007	-2.77007	-2.77007	-2.77007	-2.77007
0.33453	-16.3636				0.0362	0.02739	2.58248	0.04932	1.17346	7.028	-2.75407	-2.75407	-2.75407	-2.75407	-2.75407	-2.75407
0.32167	-16.3627				0.03959	0.03024	2.81674	0.0541	1.28547	7.671	-2.73907	-2.73907	-2.73907	-2.73907	-2.73907	-2.73907
0.3088	-16.3618				0.03986	0.02991	2.75316	0.0539	1.25587	7.503	-2.72307	-2.72307	-2.72307	-2.72307	-2.72307	-2.72307
0.29593	-16.3608				0.03704	0.02659	2.40998	0.0489	1.09426	6.579	-2.70807	-2.70807	-2.70807	-2.70807	-2.70807	-2.70807
0.28307	-16.3598				0.03245	0.02174	1.93208	0.04127	0.8694	5.288	-2.69207	-2.69207	-2.69207	-2.69207	-2.69207	-2.69207
0.2702	-16.3588				0.02776	0.017	1.47939	0.03354	0.65612	4.06	-2.67707	-2.67707	-2.67707	-2.67707	-2.67707	-2.67707
0.25733	-16.3578				0.02474	0.01348	1.15945	0.02774	0.5024	3.184	-2.66107	-2.66107	-2.66107	-2.66107	-2.66107	-2.66107
0.24447	-16.3567				0.02548	0.01189	1.03309	0.02552	0.43208	2.827	-2.64507	-2.64507	-2.64507	-2.64507	-2.64507	-2.64507
0.2316	-16.3556				0.03241	0.01261	1.12392	0.02797	0.45245	3.058	-2.63007	-2.63007	-2.63007	-2.63007	-2.63007	-2.63007
0.21873	-16.3545				0.04843	0.01545	1.39203	0.03479	0.54583	3.78	-2.61407	-2.61407	-2.61407	-2.61407	-2.61407	-2.61407
0.20587	-16.3534				0.0786	0.01967	1.72399	0.04425	0.6656	4.71	-2.59907	-2.59907	-2.59907	-2.59907	-2.59907	-2.59907
0.193	-16.3524				0.13274	0.02468	1.9989	0.05503	0.76091	5.556	-2.58307	-2.58307	-2.58307	-2.58307	-2.58307	-2.58307
0.18013	-16.3513				0.22509	0.03096	2.1809	0.06806	0.81403	6.258	-2.56807	-2.56807	-2.56807	-2.56807	-2.56807	-2.56807
0.16727	-16.3503				0.36813	0.03972	2.33559	0.08589	0.84939	7.018	-2.55207	-2.55207	-2.55207	-2.55207	-2.55207	-2.55207
0.1544	-16.3493				0.56614	0.05165	2.54528	0.10987	0.90326	8.059	-2.53607	-2.53607	-2.53607	-2.53607	-2.53607	-2.53607
0.14153	-16.3483				0.81763	0.06616	2.81856	0.13875	0.98673	9.39	-2.52107	-2.52107	-2.52107	-2.52107	-2.52107	-2.52107
0.12867	-16.3474				1.12717	0.08208	3.08774	0.17065	1.07936	10.84	-2.50507	-2.50507	-2.50507	-2.50507	-2.50507	-2.50507
0.1158	-16.3466				1.51174	0.09896	3.28166	0.206	1.15275	12.26	-2.49007	-2.49007	-2.49007	-2.49007	-2.49007	-2.49007
0.10293	-16.3458				1.99366	0.11758	3.38956	0.24797	1.19666	13.67	-2.47407	-2.47407	-2.47407	-2.47407	-2.47407	-2.47407
0.09007	-16.3451				2.59179	0.13937	3.47064	0.30069	1.22657	15.26	-2.45907	-2.45907	-2.45907	-2.45907	-2.45907	-2.45907
0.0772	-16.3445				3.31748	0.16605	3.62038	0.36718	1.27624	17.32	-2.44307	-2.44307	-2.44307	-2.44307	-2.44307	-2.44307
0.06433	-16.344				4.18339	0.19934	3.91636	0.44887	1.37345	20.07	-2.42807	-2.42807	-2.42807	-2.42807	-2.42807	-2.42807
0.05147	-16.3435				5.19747	0.24035	4.37121	0.54528	1.52101	23.56	-2.41207	-2.41207	-2.41207	-2.41207	-2.41207	-2.41207
0.0386	-16.3432				6.34952	0.28875	4.92357	0.65337	1.69322	27.62	-2.39607	-2.39607	-2.39607	-2.39607	-2.39607	-2.39607
0.02573	-16.3429				7.59181	0.34195	5.47909	0.76787	1.85394	31.87	-2.38107	-2.38107	-2.38107	-2.38107	-2.38107	-2.38107
0.01287	-16.3428				8.82099	0.39498	5.95624	0.879	1.97596	35.87	-2.36507	-2.36507	-2.36507	-2.36507	-2.36507	-2.36507
0	-16.3427				9.88355	0.4415	6.30556	0.97406	2.04492	39.15	-2.35007	-2.35007	-2.35007	-2.35007	-2.35007	-2.35007
					10.6417	0.47651	6.49998	1.04168	2.05538	41.3	-2.33407	-2.33407	-2.33407	-2.33407	-2.33407	-2.33407
					11.077	0.50029	6.53963	1.08003	2.00813	42.29	-2.31907	-2.31907	-2.31907	-2.31907	-2.31907	-2.31907
#	Band-Index				11.3459	0.52008	6.46478	1.10326	1.92143	42.59	-2.30307	-2.30307	-2.30307	-2.30307	-2.30307	-2.30307
0	-16.3104				11.7113	0.54673	6.36052	1.13544	1.82582	43.02	-2.28707	-2.28707	-2.28707	-2.28707	-2.28707	-2.28707
0.01287	-16.3104				12.3686	0.58771	6.32523	1.19312	1.76275	44.28	-2.27207	-2.27207	-2.27207	-2.27207	-2.27207	-2.27207
0.02573	-16.3103				13.2895	0.64072	6.4109	1.27298	1.75892	46.47	-2.25607	-2.25607	-2.25607	-2.25607	-2.25607	-2.25607
0.0386	-16.3103				14.1915	0.69186	6.58666	1.34755	1.80827	48.85	-2.24107	-2.24107	-2.24107	-2.24107	-2.24107	-2.24107
0.05147	-16.3102				14.6482	0.72053	6.7334	1.37687	1.86887	50.15	-2.22507	-2.22507	-2.22507	-2.22507	-2.22507	-2.22507
0.06433	-16.3101				14.2975	0.7085	6.71434	1.32918	1.88429	49.2	-2.21007	-2.21007	-2.21007	-2.21007	-2.21007	-2.21007
0.0772	-16.31				13.0373	0.65088	6.44798	1.19857	1.81747	45.58	-2.19407	-2.19407	-2.19407	-2.19407	-2.19407	-2.19407
0.09007	-16.3099				11.0902	0.55877	5.98817	1.01008	1.67748	39.93	-2.17907	-2.17907	-2.17907	-2.17907	-2.17907	-2.17907
0.10293	-16.3097				8.87622	0.45391	5.53344	0.80599	1.51891	33.68	-2.16307	-2.16307	-2.16307	-2.16307	-2.16307	-2.16307
0.1158	-16.3095				6.80058	0.35775	5.32405	0.62532	1.41439	28.37	-2.14707	-2.14707	-2.14707	-2.14707	-2.14707	-2.14707
0.12867	-16.3093				5.10523	0.28301	5.48196	0.48927	1.40133	24.84	-2.13207	-2.13207	-2.13207	-2.13207	-2.13207	-2.13207
0.14153	-16.3091				3.83878	0.23127	5.89037	0.39789	1.44906	22.91	-2.11607	-2.11607	-2.11607	-2.11607	-2.11607	-2.11607
0.1544	-16.3088				2.91673	0.19616	6.28292	0.3387	1.48235	21.73	-2.10107	-2.10107	-2.10107	-2.10107	-2.10107	-2.10107
0.16727	-16.3086				2.21241	0.16954	6.46553	0.29789	1.44438	20.53	-2.08507	-2.08507	-2.08507	-2.08507	-2.08507	-2.08507
0.18013	-16.3082				1.63418	0.14614	6.42807	0.26696	1.33792	19.08	-2.07007	-2.07007	-2.07007	-2.07007	-2.07007	-2.07007
0.193	-16.3079				1.15024	0.12454	6.25499	0.24151	1.20461	17.53	-2.05407	-2.05407	-2.05407	-2.05407	-2.05407	-2.05407
0.20587	-16.3075				0.76543	0.10455	5.95185	0.21709	1.07505	15.9	-2.03907	-2.03907	-2.03907	-2.03907	-2.03907	-2.03907
0.21873	-16.3071				0.48383	0.08552	5.43514	0.18869	0.94598	14	-2.02307	-2.02307	-2.02307	-2.02307	-2.02307	-2.02307
0.2316	-16.3067				0.29302	0.06683	4.66074	0.15426	0.80127	11.71	-2.00707	-2.00707	-2.00707	-2.00707	-2.00707	-2.00707
0.24447	-16.3062				0.17091	0.04913	3.7208	0.11725	0.63932	9.192	-1.99207	-1.99207	-1.99207	-1.99207	-1.99207	-1.99207
0.25733	-16.3057				0.09627	0.03394	2.78141	0.08341	0.47615	6.781	-1.97607	-1.97607	-1.97607	-1.97607	-1.97607	-1.97607
0.2702	-16.3051				0.05278	0.02228	1.96039	0.0564	0.33019	4.728	-1.96107	-1.96107	-1.96107	-1.96107	-1.96107	-1.96107
0.28307	-16.3045				0.02866	0.01413	1.30594	0.03662	0.21276	3.123	-1.94507	-1.94507	-1.94507	-1.94507	-1.94507	-1.94507
0.29593	-16.3039				0.01643	0.00927	0.84832	0.02357	0.13041	2.013	-1.93007	-1.93007	-1.93007	-1.93007	-1.93007	-1.93007
0.3088	-16.3033				0.01268	0.00806	0.64095	0.0179	0.08761	1.506	-1.91407	-1.91407	-1.91407	-1.91407	-1.91407	-1.91407
0.32167	-16.3026				0.01725	0.01166	0.75298	0.02167	0.08557	1.752	-1.89807	-1.89807	-1.89807	-1.89807	-1.89807	-1.89807
0.33453	-16.3019				0.03156	0.02154	1.23285	0.03728	0.11876	2.86	-1.88307	-1.88307	-1.88307	-1.88307	-1.88307	-1.88307
0.3474	-16.3011				0.05647	0.03835	2.06476	0.06589	0.17247	4.793	-1.86707	-1.86707	-1.86707	-1.86707	-1.86707	-1.86707
0.36027	-16.3003				0.09021	0.06083	3.14385	0.10579	0.22621	7.305	-1.85207	-1.85207	-1.85207	-1.85207	-1.85207	-1.85207
0.37313	-16.2995				0.12787	0.0857	4.30941	0.15205	0.26497	10.02	-1.83607	-1.83607	-1.83607	-1.83607	-1.83607	-1.83607
0.37313	-16.2995				0.16339	0.10898	5.4348	0.19884	0.2897	12.63	-1.82107	-1.82107	-1.82107	-1.82107	-1.82107	-1.82107
0.38525	-16.2995				0.19263	0.12817	6.48228	0.24216	0.31505	15.03	-1.80507	-1.80507	-1.80507	-1.80507	-1.80507	-1.80507
0.39737	-16.2997				0.21435	0.14265	7.45997	0.27975	0.35284	17.25	-1.79007	-1.79007	-1.79007	-1.79007	-1.79007	-1.79007
0.40948	-16.2999				0.22796	0.15219	8.29372	0.3084	0.39779	19.1	-1.77407	-1.77407	-1.77407	-1.77407	-1.77407	-1.77407
0.4216	-16.3003				0.23176	0.15575	8.81532	0.32328	0.43126	20.23	-1.75807	-1.75807	-1.75807	-1.75807	-1.75807	-1.75807
0.43372	-16.3007				0.22473	0.15285	8.9366	0.32251	0.44187	20.44	-1.74307	-1.74307	-1.74307	-1.74307	-1.74307	-1.74307
0.44583	-16.3013				0.21008	0.1458	8.79751	0.31193	0.43884	20.04	-1.72707	-1.72707	-1.72707	-1.72707	-1.72707	-1.72707
0.45795	-16.3019				0.19452	0.13902	8.69341	0.30202	0.44392	19.7	-1.71207	-1.71207	-1.71207	-1.71207	-1.71207	-1.71207
0.47007	-16.3027				0.18326	0.13547	8.79435	0.29909	0.46993	19.83	-1.69607	-1.69607	-1.69607	-1.69607	-1.69607	-1.69607
0.48218	-16.3035				0.17639	0.13447	9.00804	0.30062	0.50914	20.23	-1.68107	-1.68107	-1.68107	-1.68107	-1.68107	-1.68107
0.4943	-16.3044				0.1708	0.13338	9.12896	0.29986	0.54457	20.43	-1.66507	-1.66507	-1.66507	-1.66507	-1.66507	-1.66507
0.50642	-16.3054				0.16391	0.13056	9.04991	0.29321	0.5675	20.2	-1.64907	-1.64907	-1.64907	-1.64907	-1.64907	-1.64907
0.51853	-16.3065				0.15572	0.12633	8.81457	0.28199	0.58094	19.62	-1.63407	-1.63407	-1.63407	-1.63407	-1.63407	-1.63407
0.53065	-16.3077				0.14731	0.1217	8.5057	0.26924	0.589	18.9	-1.61807	-1.61807	-1.61807	-1.61807	-1.61807	-1.61807
0.54277	-16.3089				0.13966	0.11711	8.15804	0.25656	0.58709	18.1	-1.60307	-1.60307	-1.60307	-1.60307	-1.60307	-1.60307
0.55488	-16.3102				0.13313	0.11244	7.77735	0.24417	0.56666	17.22	-1.58707	-1.58707	-1.58707	-1.58707	-1.58707	-1.58707
0.567	-16.3116				0.12737	0.10734	7.36052	0.23161	0.52425	16.27	-1.57207	-1.57207	-1.57207	-1.57207	-1.57207	-1.57207
0.57912	-16.313				0.12194	0.10181	6.93786	0.2184	0.46593	15.29	-1.55607	-1.55607	-1.55607	-1.55607	-1.55607	-1.55607
0.59123	-16.3145				0.11721	0.09677	6.59361	0.20582	0.40707	14.48	-1.54107	-1.54107	-1.54107	-1.54107	-1.54107	-1.54107
0.60335	-16.316				0.11554	0.09462	6.50348	0.19833	0.3693	14.2	-1.52507	-1.52507	-1.52507	-1.52507	-1.52507	-1.52507
0.61547	-16.3176				0.12029	0.09827	6.87843	0.20232	0.37184	14.92	-1.50907	-1.50907	-1.50907	-1.50907	-1.50907	-1.50907
0.62758	-16.3192				0.13265	0.10871	7.77105	0.22063	0.41827	16.76	-1.49407	-1.49407	-1.49407	-1.49407	-1.49407	-1.49407
0.6397	-16.3208				0.14903	0.12278	8.91387	0.24754	0.48684	19.16	-1.47807	-1.47807	-1.47807	-1.47807	-1.47807	-1.47807
0.65182	-16.3225				0.16215	0.13409	9.80267	0.26996	0.54005	21.03	-1.46307	-1.46307	-1.46307	-1.46307	-1.46307	-1.46307
0.66393	-16.3241				0.16638	0.13742	10.0222	0.27606	0.54836	21.47	-1.44707	-1.44707	-1.44707	-1.44707	-1.44707	-1.44707
0.67605	-16.3258				0.16236	0.13264	9.56969	0.26431	0.50924	20.47	-1.43207	-1.43207	-1.43207	-1.43207	-1.43207	-1.43207
0.68817	-16.3274				0.15709	0.12483	8.84518	0.24412	0.44526	18.89	-1.41607	-1.41607	-1.41607	-1.41607	-1.41607	-1.41607
0.70028	-16.3289				0.15976	0.12071	8.35088	0.22886	0.38589	17.79	-1.40007	-1.40007	-1.40007	-1.40007	-1.40007	-1.40007
0.7124	-16.3301				0.177	0.12477	8.39341	0.2276	0.34974	17.83	-1.38507	-1.38507	-1.38507	-1.38507	-1.38507	-1.38507
0.72452	-16.3306				0.21019	0.13738	8.97203	0.24145	0.33998	19.03	-1.36907	-1.36907	-1.36907	-1.36907	-1.36907	-1.36907
0.72452	-16.3306				0.25645	0.15589	9.86742	0.26592	0.34772	20.94	-1.35407	-1.35407	-1.35407	-1.35407	-1.35407	-1.35407
0.73738	-16.3305				0.31184	0.1772	10.8838	0.29624	0.36225	23.13	-1.33807	-1.33807	-1.33807	-1.33807	-1.33807	-1.33807
0.75025	-16.3302				0.37276	0.19936	11.9445	0.33009	0.37715	25.41	-1.32307	-1.32307	-1.32307	-1.32307	-1.32307	-1.32307
0.76312	-16.3297				0.43358	0.22011	13.0149	0.36514	0.39028	27.71	-1.30707	-1.30707	-1.30707	-1.30707	-1.30707	-1.30707
0.77598	-16.329				0.48632	0.23537	13.9677	0.39569	0.39913	29.73	-1.29207	-1.29207	-1.29207	-1.29207	-1.29207	-1.29207
0.78885	-16.3283				0.53011	0.24178	14.6637	0.41639	0.40093	31.17	-1.27607	-1.27607	-1.27607	-1.27607	-1.27607	-1.27607
0.80172	-16.3275				0.58818	0.24194	15.2161	0.43133	0.3987	32.31	-1.26007	-1.26007	-1.26007	-1.26007	-1.26007	-1.26007
0.81458	-16.3266				0.72047	0.24619	16.1296	0.45812	0.40507	34.32	-1.24507	-1.24507	-1.24507	-1.24507	-1.24507	-1.24507
0.82745	-16.3257				1.02748	0.26653	17.964	0.52023	0.43397	38.55	-1.22907	-1.22907	-1.22907	-1.22907	-1.22907	-1.22907
0.84032	-16.3247				1.65875	0.30771	20.7821	0.63429	0.48607	45.48	-1.21407	-1.21407	-1.21407	-1.21407	-1.21407	-1.21407
0.85318	-16.3237				2.82816	0.3642	23.9096	0.80809	0.5435	54.28	-1.19807	-1.19807	-1.19807	-1.19807	-1.19807	-1.19807
0.86605	-16.3227				4.80269	0.42638	26.3884	1.05117	0.582	63.6	-1.18307	-1.18307	-1.18307	-1.18307	-1.18307	-1.18307
0.87892	-16.3218				7.80473	0.48935	27.6585	1.38233	0.58902	72.84	-1.16707	-1.16707	-1.16707	-1.16707	-1.16707	-1.16707
0.89178	-16.3208				11.8207	0.55495	27.903	1.81963	0.57157	82.35	-1.15107	-1.15107	-1.15107	-1.15107	-1.15107	-1.15107
0.90465	-16.3198				16.4352	0.62436	27.7152	2.34958	0.5448	92.37	-1.13607	-1.13607	-1.13607	-1.13607	-1.13607	-1.13607
0.91752	-16.3189				20.8806	0.69076	27.5355	2.90991	0.51987	102	-1.12007	-1.12007	-1.12007	-1.12007	-1.12007	-1.12007
0.93038	-16.3179				24.301	0.74004	27.4036	3.40429	0.49848	109.5	-1.10507	-1.10507	-1.10507	-1.10507	-1.10507	-1.10507
0.94325	-16.317				26.0729	0.75853	27.1892	3.73661	0.47964	113	-1.08907	-1.08907	-1.08907	-1.08907	-1.08907	-1.08907
0.95612	-16.3162				25.9109	0.73995	26.8724	3.8335	0.46575	111.9	-1.07407	-1.07407	-1.07407	-1.07407	-1.07407	-1.07407
0.96898	-16.3154				23.8408	0.68668	26.6135	3.65631	0.46201	106.4	-1.05807	-1.05807	-1.05807	-1.05807	-1.05807	-1.05807
0.98185	-16.3147				20.1541	0.60763	26.5727	3.21807	0.47063	97.61	-1.04307	-1.04307	-1.04307	-1.04307	-1.04307	-1.04307
0.99472	-16.314				15.4944	0.51586	26.7281	2.60071	0.48787	86.97	-1.02707	-1.02707	-1.02707	-1.02707	-1.02707	-1.02707
1.00758	-16.3134				10.75	0.42576	26.8354	1.93791	0.50515	76.07	-1.01107	-1.01107	-1.01107	-1.01107	-1.01107	-1.01107
1.02045	-16.3128				6.75111	0.34892	26.5994	1.36126	0.51398	66.29	-0.99607	-0.99607	-0.99607	-0.99607	-0.99607	-0.99607
1.03332	-16.3123				3.93689	0.29218	25.9691	0.94715	0.51042	58.53	-0.98007	-0.98007	-0.98007	-0.98007	-0.98007	-0.98007
1.04618	-16.312				2.28075	0.25859	25.322	0.70555	0.49508	53.43	-0.96507	-0.96507	-0.96507	-0.96507	-0.96507	-0.96507
1.05905	-16.3117				1.47514	0.24847	25.2413	0.60466	0.47075	51.38	-0.94907	-0.94907	-0.94907	-0.94907	-0.94907	-0.94907
1.07192	-16.3114				1.16279	0.2574	25.9511	0.59601	0.43953	51.96	-0.93407	-0.93407	-0.93407	-0.93407	-0.93407	-0.93407
1.08478	-16.3113				1.06564	0.2737	26.8947	0.62561	0.40122	53.46	-0.91807	-0.91807	-0.91807	-0.91807	-0.91807	-0.91807
1.09765	-16.3113				1.00683	0.28025	26.8787	0.63999	0.35521	53.22	-0.90307	-0.90307	-0.90307	-0.90307	-0.90307	-0.90307
1.09765	-16.3113				0.89669	0.26295	24.8371	0.60106	0.30139	49.03	-0.88707	-0.88707	-0.88707	-0.88707	-0.88707	-0.88707
1.10977	-16.313				0.7183	0.21912	20.5872	0.50086	0.24141	40.53	-0.87107	-0.87107	-0.87107	-0.87107	-0.87107	-0.87107
1.12188	-16.3147				0.50614	0.15925	15.0223	0.36377	0.18006	29.5	-0.85607	-0.85607	-0.85607	-0.85607	-0.85607	-0.85607
1.134	-16.3164				0.31311	0.10008	9.55965	0.22874	0.12615	18.74	-0.84007	-0.84007	-0.84007	-0.84007	-0.84007	-0.84007
1.14612	-16.3181				0.17894	0.05478	5.35344	0.12653	0.09103	10.51	-0.82507	-0.82507	-0.82507	-0.82507	-0.82507	-0.82507
1.15823	-16.3198				0.11994	0.02798	2.8349	0.06861	0.08759	5.663	-0.80907	-0.80907	-0.80907	-0.80907	-0.80907	-0.80907
1.17035	-16.3214				0.14179	0.01775	1.85248	0.05235	0.13229	3.936	-0.79407	-0.79407	-0.79407	-0.79407	-0.79407	-0.79407
1.18247	-16.323				0.2578	0.02054	2.0699	0.07273	0.24779	4.751	-0.77807	-0.77807	-0.77807	-0.77807	-0.77807	-0.77807
1.19458	-16.3246				0.49166	0.03412	3.2157	0.12855	0.45608	7.686	-0.76207	-0.76207	-0.76207	-0.76207	-0.76207	-0.76207
1.2067	-16.3259				0.85716	0.05709	5.0418	0.21899	0.75925	12.31	-0.74707	-0.74707	-0.74707	-0.74707	-0.74707	-0.74707
1.21882	-16.3245				1.33091	0.08671	7.15682	0.33618	1.11968	17.81	-0.73107	-0.73107	-0.73107	-0.73107	-0.73107	-0.73107
1.23093	-16.3232				1.84682	0.11806	9.01272	0.46268	1.4632	22.91	-0.71607	-0.71607	-0.71607	-0.71607	-0.71607	-0.71607
1.24305	-16.3219				2.33016	0.14586	10.0996	0.57982	1.70948	26.41	-0.70007	-0.70007	-0.70007	-0.70007	-0.70007	-0.70007
1.25517	-16.3207				2.75368	0.16765	10.1994	0.68042	1.8059	27.75	-0.68507	-0.68507	-0.68507	-0.68507	-0.68507	-0.68507
1.26728	-16.3195				3.16305	0.18533	9.42293	0.77642	1.7435	27.26	-0.66907	-0.66907	-0.66907	-0.66907	-0.66907	-0.66907
1.2794	-16.3184				3.64045	0.20353	8.10105	0.88946	1.55525	25.8	-0.65407	-0.65407	-0.65407	-0.65407	-0.65407	-0.65407
1.29152	-16.3174				4.23049	0.22572	6.63061	1.03291	1.30597	24.28	-0.63807	-0.63807	-0.63807	-0.63807	-0.63807	-0.63807
1.30363	-16.3164				4.90395	0.25169	5.34049	1.19942	1.06965	23.31	-0.62207	-0.62207	-0.62207	-0.62207	-0.62207	-0.62207
1.31575	-16.3154				5.60174	0.2791	4.41168	1.37134	0.89874	23.14	-0.60707	-0.60707	-0.60707	-0.60707	-0.60707	-0.60707
1.32787	-16.3146				6.32412	0.30727	3.85783	1.5418	0.80714	23.77	-0.59107	-0.59107	-0.59107	-0.59107	-0.59107	-0.59107
1.33998	-16.3138				7.16072	0.33946	3.59266	1.72764	0.77998	25.26	-0.57607	-0.57607	-0.57607	-0.57607	-0.57607	-0.57607
1.3521	-16.3131				8.22922	0.38066	3.51231	1.95834	0.79378	27.68	-0.56007	-0.56007	-0.56007	-0.56007	-0.56007	-0.56007
1.36422	-16.3125				9.57494	0.43331	3.5189	2.24999	0.82298	30.93	-0.54507	-0.54507	-0.54507	-0.54507	-0.54507	-0.54507
1.37633	-16.3119				11.1288	0.49478	3.51204	2.59188	0.8394	34.65	-0.52907	-0.52907	-0.52907	-0.52907	-0.52907	-0.52907
1.38845	-16.3115				12.7232	0.55815	3.40683	2.94863	0.81933	38.24	-0.51307	-0.51307	-0.51307	-0.51307	-0.51307	-0.51307
1.40057	-16.3111				14.1158	0.61297	3.1691	3.26394	0.75512	41.05	-0.49807	-0.49807	-0.49807	-0.49807	-0.49807	-0.49807
1.41268	-16.3108				15.0073	0.64636	2.82389	3.46613	0.65878	42.4	-0.48207	-0.48207	-0.48207	-0.48207	-0.48207	-0.48207
1.4248	-16.3106				15.1009	0.6459	2.42864	3.48549	0.55336	41.72	-0.46707	-0.46707	-0.46707	-0.46707	-0.46707	-0.46707
1.43692	-16.3104				14.264	0.60636	2.04322	3.29096	0.4607	38.82	-0.45107	-0.45107	-0.45107	-0.45107	-0.45107	-0.45107
1.44903	-16.3104				12.6397	0.53432	1.71892	2.91791	0.39671	34.17	-0.43607	-0.43607	-0.43607	-0.43607	-0.43607	-0.43607
					10.6178	0.44656	1.49189	2.45707	0.36899	28.79	-0.42007	-0.42007	-0.42007	-0.42007	-0.42007	-0.42007
					8.63616	0.36149	1.37089	2.00846	0.37488	23.74	-0.40507	-0.40507	-0.40507	-0.40507	-0.40507	-0.40507
#	Band-Index				6.97796	0.29074	1.32424	1.63498	0.39832	19.65	-0.38907	-0.38907	-0.38907	-0.38907	-0.38907	-0.38907
1.44903	-16.2788				5.70339	0.23641	1.29698	1.34736	0.41867	16.53	-0.37307	-0.37307	-0.37307	-0.37307	-0.37307	-0.37307
1.43692	-16.2788				4.70804	0.19406	1.25085	1.12068	0.4233	14.04	-0.35807	-0.35807	-0.35807	-0.35807	-0.35807	-0.35807
1.4248	-16.279				3.83905	0.15743	1.18126	0.91907	0.41251	11.79	-0.34207	-0.34207	-0.34207	-0.34207	-0.34207	-0.34207
1.41268	-16.2792				2.99113	0.12226	1.09683	0.71919	0.39072	9.567	-0.32707	-0.32707	-0.32707	-0.32707	-0.32707	-0.32707
1.40057	-16.2796				2.15187	0.08796	0.98982	0.51886	0.35633	7.311	-0.31107	-0.31107	-0.31107	-0.31107	-0.31107	-0.31107
1.38845	-16.28				1.38941	0.05702	0.84516	0.33578	0.30534	5.16	-0.29607	-0.29607	-0.29607	-0.29607	-0.29607	-0.29607
1.37633	-16.2805				0.78868	0.03268	0.6684	0.1909	0.24161	3.331	-0.28007	-0.28007	-0.28007	-0.28007	-0.28007	-0.28007
1.36422	-16.2811				0.3882	0.01642	0.49478	0.09417	0.17912	1.992	-0.26407	-0.26407	-0.26407	-0.26407	-0.26407	-0.26407
1.3521	-16.2818				0.16464	0.0073	0.36526	0.04015	0.1332	1.176	-0.24907	-0.24907	-0.24907	-0.24907	-0.24907	-0.24907
1.33998	-16.2826				0.06038	0.00304	0.29369	0.01499	0.10852	0.7713	-0.23307	-0.23307	-0.23307	-0.23307	-0.23307	-0.23307
1.32787	-16.2835				0.0197	0.00137	0.25876	0.00521	0.09681	0.5986	-0.21807	-0.21807	-0.21807	-0.21807	-0.21807	-0.21807
1.31575	-16.2845				0.00626	0.00077	0.22659	0.00195	0.08538	0.4977	-0.20207	-0.20207	-0.20207	-0.20207	-0.20207	-0.20207
1.30363	-16.2855				0.00229	0.00051	0.17873	0.00091	0.06756	0.3862	-0.18707	-0.18707	-0.18707	-0.18707	-0.18707	-0.18707
1.29152	-16.2866				0.00104	0.00032	0.12054	0.0005	0.04562	0.2593	-0.17107	-0.17107	-0.17107	-0.17107	-0.17107	-0.17107
1.2794	-16.2878				0.00051	0.00018	0.06801	0.00026	0.02576	0.1461	-0.15607	-0.15607	-0.15607	-0.15607	-0.15607	-0.15607
1.26728	-16.289				0.00023	8e-05	0.03186	0.00012	0.01207	0.06842	-0.14007	-0.14007	-0.14007	-0.14007	-0.14007	-0.14007
1.25517	-16.2904				9e-05	3e-05	0.01235	5e-05	0.00468	0.02652	-0.12407	-0.12407	-0.12407	-0.12407	-0.12407	-0.12407
1.24305	-16.2917				3e-05	1e-05	0.00396	1e-05	0.0015	0.0085	-0.10907	-0.10907	-0.10907	-0.10907	-0.10907	-0.10907
1.23093	-16.2932				1e-05	0	0.00105	0	0.0004	0.00225	-0.09307	-0.09307	-0.09307	-0.09307	-0.09307	-0.09307
1.21882	-16.2946				0	0	0.00023	0	9e-05	0.00049	-0.07807	-0.07807	-0.07807	-0.07807	-0.07807	-0.07807
1.2067	-16.2962				0	0	4e-05	0	2e-05	9e-05	-0.06207	-0.06207	-0.06207	-0.06207	-0.06207	-0.06207
1.19458	-16.2977				0	0	1e-05	0	0	1e-05	-0.04707	-0.04707	-0.04707	-0.04707	-0.04707	-0.04707
1.18247	-16.2994				0	0	0	0	0	0	-0.03107	-0.03107	-0.03107	-0.03107	-0.03107	-0.03107
1.17035	-16.301				0	0	0	0	0	0	-0.01507	-0.01507	-0.01507	-0.01507	-0.01507	-0.01507
1.15823	-16.3027				0	0	0	0	0	0	-7e-05	-7e-05	-7e-05	-7e-05	-7e-05	-7e-05
1.14612	-16.3044				0	0	0	0	0	0	0.01593	0.01593	0.01593	0.01593	0.01593	0.01593
1.134	-16.3061				0	0	0	0	0	0	0.03093	0.03093	0.03093	0.03093	0.03093	0.03093
1.12188	-16.3078				0	0	0	0	0	0	0.04693	0.04693	0.04693	0.04693	0.04693	0.04693
1.10977	-16.3095				0	0	0	0	0	0	0.06193	0.06193	0.06193	0.06193	0.06193	0.06193
1.09765	-16.3113				0	0	0	0	0	0	0.07793	0.07793	0.07793	0.07793	0.07793	0.07793
1.09765	-16.3113				0	0	0	0	0	0	0.09293	0.09293	0.09293	0.09293	0.09293	0.09293
1.08478	-16.3113				0	0	0	0	0	0	0.10893	0.10893	0.10893	0.10893	0.10893	0.10893
1.07192	-16.3114				0	0	0	0	0	0	0.12493	0.12493	0.12493	0.12493	0.12493	0.12493
1.05905	-16.3117				0	0	0	0	0	0	0.13993	0.13993	0.13993	0.13993	0.13993	0.13993
1.04618	-16.312				0	0	0	0	0	0	0.15593	0.15593	0.15593	0.15593	0.15593	0.15593
1.03332	-16.3123				0	0	0	0	0	0	0.17093	0.17093	0.17093	0.17093	0.17093	0.17093
1.02045	-16.3128				0	0	0	0	0	0	0.18693	0.18693	0.18693	0.18693	0.18693	0.18693
1.00758	-16.3134				0	0	0	0	0	0	0.20193	0.20193	0.20193	0.20193	0.20193	0.20193
0.99472	-16.314				0	0	0	0	0	0	0.21793	0.21793	0.21793	0.21793	0.21793	0.21793
0.98185	-16.3147				0	0	0	0	0	0	0.23293	0.23293	0.23293	0.23293	0.23293	0.23293
0.96898	-16.3154				0	0	0	0	0	0	0.24893	0.24893	0.24893	0.24893	0.24893	0.24893
0.95612	-16.3162				0	0	0	0	0	0	0.26493	0.26493	0.26493	0.26493	0.26493	0.26493
0.94325	-16.317				0	0	0	0	0	0	0.27993	0.27993	0.27993	0.27993	0.27993	0.27993
0.93038	-16.3179				0	0	0	0	0	0	0.29593	0.29593	0.29593	0.29593	0.29593	0.29593
0.91752	-16.3189				0	0	0	0	0	0	0.31093	0.31093	0.31093	0.31093	0.31093	0.31093
0.90465	-16.3198				0	0	0	0	0	0	0.32693	0.32693	0.32693	0.32693	0.32693	0.32693
0.89178	-16.3208				0	0	0	0	0	0	0.34193	0.34193	0.34193	0.34193	0.34193	0.34193
0.87892	-16.3218				0	0	0	0	0	0	0.35793	0.35793	0.35793	0.35793	0.35793	0.35793
0.86605	-16.3227				0	0	0	0	0	0	0.37393	0.37393	0.37393	0.37393	0.37393	0.37393
0.85318	-16.3237				0	0	0	0	0	0	0.38893	0.38893	0.38893	0.38893	0.38893	0.38893
0.84032	-16.3247				0	0	0	0	0	0	0.40493	0.40493	0.40493	0.40493	0.40493	0.40493
0.82745	-16.3256				0	0	0	0	0	0	0.41993	0.41993	0.41993	0.41993	0.41993	0.41993
0.81458	-16.3266				0	0	0	0	0	0	0.43593	0.43593	0.43593	0.43593	0.43593	0.43593
0.80172	-16.3275				0	0	0	0	0	0	0.45093	0.45093	0.45093	0.45093	0.45093	0.45093
0.78885	-16.3283				0	0	0	0	0	0	0.46693	0.46693	0.46693	0.46693	0.46693	0.46693
0.77598	-16.329				0	0	0	0	0	0	0.48193	0.48193	0.48193	0.48193	0.48193	0.48193
0.76312	-16.3297				0	0	0	0	0	0	0.49793	0.49793	0.49793	0.49793	0.49793	0.49793
0.75025	-16.3302				0	0	0	0	0	0	0.51393	0.51393	0.51393	0.51393	0.51393	0.51393
0.73738	-16.3305				0	0	0	0	0	0	0.52893	0.52893	0.52893	0.52893	0.52893	0.52893
0.72452	-16.3306				0	0	0	0	0	0	0.54493	0.54493	0.54493	0.54493	0.54493	0.54493
0.72452	-16.3306				0	0	0	0	0	0	0.55993	0.55993	0.55993	0.55993	0.55993	0.55993
0.7124	-16.3301				0	0	0	0	0	0	0.57593	0.57593	0.57593	0.57593	0.57593	0.57593
0.70028	-16.3289				0	0	0	0	0	0	0.59093	0.59093	0.59093	0.59093	0.59093	0.59093
0.68817	-16.3274				0	0	0	0	0	0	0.60693	0.60693	0.60693	0.60693	0.60693	0.60693
0.67605	-16.3258				0	0	0	0	0	0	0.62293	0.62293	0.62293	0.62293	0.62293	0.62293
0.66393	-16.3241				0	0	0	0	0	0	0.63793	0.63793	0.63793	0.63793	0.63793	0.63793
0.65182	-16.3225				0	0	0	0	0	0	0.65393	0.65393	0.65393	0.65393	0.65393	0.65393
0.6397	-16.3208				0	0	0	0	0	0	0.66893	0.66893	0.66893	0.66893	0.66893	0.66893
0.62758	-16.3192				0	0	0	0	0	0	0.68493	0.68493	0.68493	0.68493	0.68493	0.68493
0.61547	-16.3176				0	0	0	0	0	0	0.69993	0.69993	0.69993	0.69993	0.69993	0.69993
0.60335	-16.316				0	0	0	0	0	0	0.71593	0.71593	0.71593	0.71593	0.71593	0.71593
0.59123	-16.3145				0	0	0	0	0	0	0.73093	0.73093	0.73093	0.73093	0.73093	0.73093
0.57912	-16.313				0	0	0	0	0	0	0.74693	0.74693	0.74693	0.74693	0.74693	0.74693
0.567	-16.3116				0	0	0	0	0	0	0.76293	0.76293	0.76293	0.76293	0.76293	0.76293
0.55488	-16.3102				0	0	0	0	0	0	0.77793	0.77793	0.77793	0.77793	0.77793	0.77793
0.54277	-16.3089				0	0	0	0	0	0	0.79393	0.79393	0.79393	0.79393	0.79393	0.79393
0.53065	-16.3076				0	0	0	0	0	0	0.80893	0.80893	0.80893	0.80893	0.80893	0.80893
0.51853	-16.3065				0	0	0	0	0	0	0.82493	0.82493	0.82493	0.82493	0.82493	0.82493
0.50642	-16.3054				0	0	0	0	0	0	0.83993	0.83993	0.83993	0.83993	0.83993	0.83993
0.4943	-16.3044				0	0	0	0	0	0	0.85593	0.85593	0.85593	0.85593	0.85593	0.85593
0.48218	-16.3035				0	0	0	0	0	0	0.87193	0.87193	0.87193	0.87193	0.87193	0.87193
0.47007	-16.3027				0	0	0	0	0	0	0.88693	0.88693	0.88693	0.88693	0.88693	0.88693
0.45795	-16.3019				0	0	0	0	0	0	0.90293	0.90293	0.90293	0.90293	0.90293	0.90293
0.44583	-16.3013				0	0	0	0	0	0	0.91793	0.91793	0.91793	0.91793	0.91793	0.91793
0.43372	-16.3007				0	0	0	0	0	0	0.93393	0.93393	0.93393	0.93393	0.93393	0.93393
0.4216	-16.3003				0	0	0	0	0	0	0.94893	0.94893	0.94893	0.94893	0.94893	0.94893
0.40948	-16.2999				0	0	0	0	0	0	0.96493	0.96493	0.96493	0.96493	0.96493	0.96493
0.39737	-16.2997				0	0	0	0	0	0	0.97993	0.97993	0.97993	0.97993	0.97993	0.97993
0.38525	-16.2995				0	0	0	0	0	0	0.99593	0.99593	0.99593	0.99593	0.99593	0.99593
0.37313	-16.2995				0	0	0	0	0	0	1.01193	1.01193	1.01193	1.01193	1.01193	1.01193
0.37313	-16.2995				0	0	0	0	0	0	1.02693	1.02693	1.02693	1.02693	1.02693	1.02693
0.36027	-16.2986				0	0	0	0	0	0	1.04293	1.04293	1.04293	1.04293	1.04293	1.04293
0.3474	-16.2977				0	0	0	0	0	0	1.05793	1.05793	1.05793	1.05793	1.05793	1.05793
0.33453	-16.2968				0	0	0	0	0	0	1.07393	1.07393	1.07393	1.07393	1.07393	1.07393
0.32167	-16.2959				0	0	0	0	0	0	1.08893	1.08893	1.08893	1.08893	1.08893	1.08893
0.3088	-16.295				0	0	0	0	0	0	1.10493	1.10493	1.10493	1.10493	1.10493	1.10493
0.29593	-16.294				0	0	0	0	0	0	1.12093	1.12093	1.12093	1.12093	1.12093	1.12093
0.28307	-16.293				0	0	0	0	0	0	1.13593	1.13593	1.13593	1.13593	1.13593	1.13593
0.2702	-16.292				0	0	0	0	0	0	1.15193	1.15193	1.15193	1.15193	1.15193	1.15193
0.25733	-16.2911				0	0	0	0	0	0	1.16693	1.16693	1.16693	1.16693	1.16693	1.16693
0.24447	-16.2901				0	0	0	0	0	0	1.18293	1.18293	1.18293	1.18293	1.18293	1.18293
0.2316	-16.2891				0	0	0	0	0	0	1.19793	1.19793	1.19793	1.19793	1.19793	1.19793
0.21873	-16.2882				0	0	0	0	0	0	1.21393	1.21393	1.21393	1.21393	1.21393	1.21393
0.20587	-16.2873				0	0	0	0	0	0	1.22893	1.22893	1.22893	1.22893	1.22893	1.22893
0.193	-16.2864				0	0	0	0	0	0	1.24493	1.24493	1.24493	1.24493	1.24493	1.24493
0.18013	-16.2855				0	0	0	0	0	0	1.26093	1.26093	1.26093	1.26093	1.26093	1.26093
0.16727	-16.2846				0	0	0	0	0	0	1.27593	1.27593	1.27593	1.27593	1.27593	1.27593
0.1544	-16.2839				0	0	0	0	0	0	1.29193	1.29193	1.29193	1.29193	1.29193	1.29193
0.14153	-16.2831				0	0	0	0	0	0	1.30693	1.30693	1.30693	1.30693	1.30693	1.30693
0.12867	-16.2824				0	0	0	0	0	0	1.32293	1.32293	1.32293	1.32293	1.32293	1.32293
0.1158	-16.2817				0	0	0	0	0	0	1.33793	1.33793	1.33793	1.33793	1.33793	1.33793
0.10293	-16.2811				0	0	0	0	0	0	1.35393	1.35393	1.35393	1.35393	1.35393	1.35393
0.09007	-16.2806				0	0	0	0	0	0	1.36893	1.36893	1.36893	1.36893	1.36893	1.36893
0.0772	-16.2801				0	0	0	0	0	0	1.38493	1.38493	1.38493	1.38493	1.38493	1.38493
0.06433	-16.2797				0	0	0	0	0	0	1.40093	1.40093	1.40093	1.40093	1.40093	1.40093
0.05147	-16.2794				0	0	0	0	0	0	1.41593	1.41593	1.41593	1.41593	1.41593	1.41593
0.0386	-16.2791				0	0	0	0	0	0	1.43193	1.43193	1.43193	1.43193	1.43193	1.43193
0.02573	-16.279				0	0	0	0	0	0	1.44693	1.44693	1.44693	1.44693	1.44693	1.44693
0.01287	-16.2788				0	0	0	0	0	0	1.46293	1.46293	1.46293	1.46293	1.46293	1.46293
0	-16.2788				0	0	0	0	0	0	1.47793	1.47793	1.47793	1.47793	1.47793	1.47793
					0	0	0	0	0	0	1.49393	1.49393	1.49393	1.49393	1.49393	1.49393
					0	0	0	0	0	0	1.50993	1.50993	1.50993	1.50993	1.50993	1.50993
#	Band-Index				0	0	0	0	0	0	1.52493	1.52493	1.52493	1.52493	1.52493	1.52493
0	-15.5289				0	0	0	0	0	0	1.54093	1.54093	1.54093	1.54093	1.54093	1.54093
0.01287	-15.5289				0	0	0	0	0	0	1.55593	1.55593	1.55593	1.55593	1.55593	1.55593
0.02573	-15.5288				0	0	0	0	0	0	1.57193	1.57193	1.57193	1.57193	1.57193	1.57193
0.0386	-15.5286				0	0	0	0	0	0	1.58693	1.58693	1.58693	1.58693	1.58693	1.58693
0.05147	-15.5283				0	0	0	0	0	0	1.60293	1.60293	1.60293	1.60293	1.60293	1.60293
0.06433	-15.5279				0	0	0	0	0	0	1.61793	1.61793	1.61793	1.61793	1.61793	1.61793
0.0772	-15.5275				0	0	0	0	0	0	1.63393	1.63393	1.63393	1.63393	1.63393	1.63393
0.09007	-15.5269				0	0	0	0	0	0	1.64993	1.64993	1.64993	1.64993	1.64993	1.64993
0.10293	-15.5263				0	0	0	0	0	0	1.66493	1.66493	1.66493	1.66493	1.66493	1.66493
0.1158	-15.5257				0	0	0	0	0	0	1.68093	1.68093	1.68093	1.68093	1.68093	1.68093
0.12867	-15.5249				0	0	0	0	0	0	1.69593	1.69593	1.69593	1.69593	1.69593	1.69593
0.14153	-15.5241				0	0	0	0	0	0	1.71193	1.71193	1.71193	1.71193	1.71193	1.71193
0.1544	-15.5233				0	0	0	0	0	0	1.72693	1.72693	1.72693	1.72693	1.72693	1.72693
0.16727	-15.5224				0	0	0	0	0	0	1.74293	1.74293	1.74293	1.74293	1.74293	1.74293
0.18013	-15.5214				0	0	0	0	0	0	1.75893	1.75893	1.75893	1.75893	1.75893	1.75893
0.193	-15.5204				0	0	0	0	0	0	1.77393	1.77393	1.77393	1.77393	1.77393	1.77393
0.20587	-15.5194				0	0	0	0	0	0	1.78993	1.78993	1.78993	1.78993	1.78993	1.78993
0.21873	-15.5183				0	0	0	0	0	0	1.80493	1.80493	1.80493	1.80493	1.80493	1.80493
0.2316	-15.5172				0	0	0	0	0	0	1.82093	1.82093	1.82093	1.82093	1.82093	1.82093
0.24447	-15.5161				0	0	0	0	0	0	1.83593	1.83593	1.83593	1.83593	1.83593	1.83593
0.25733	-15.515				0	0	0	0	0	0	1.85193	1.85193	1.85193	1.85193	1.85193	1.85193
0.2702	-15.5139				0	0	0	0	0	1e-05	1.86693	1.86693	1.86693	1.86693	1.86693	1.86693
0.28307	-15.5128				0	0	1e-05	0	3e-05	6e-05	1.88293	1.88293	1.88293	1.88293	1.88293	1.88293
0.29593	-15.5117				0	0	4e-05	0	0.00017	0.00033	1.89893	1.89893	1.89893	1.89893	1.89893	1.89893
0.3088	-15.5108				0	0	0.0002	0	0.00081	0.0016	1.91393	1.91393	1.91393	1.91393	1.91393	1.91393
0.32167	-15.5098				1e-05	1e-05	0.00079	0	0.00319	0.00632	1.92993	1.92993	1.92993	1.92993	1.92993	1.92993
0.33453	-15.509				3e-05	2e-05	0.00259	1e-05	0.01041	0.02065	1.94493	1.94493	1.94493	1.94493	1.94493	1.94493
0.3474	-15.5082				7e-05	6e-05	0.007	4e-05	0.02816	0.05584	1.96093	1.96093	1.96093	1.96093	1.96093	1.96093
0.36027	-15.5074				0.00015	0.00013	0.01572	9e-05	0.06326	0.1254	1.97593	1.97593	1.97593	1.97593	1.97593	1.97593
0.37313	-15.5067				0.00029	0.00024	0.02953	0.00018	0.11887	0.2357	1.99193	1.99193	1.99193	1.99193	1.99193	1.99193
0.37313	-15.5067				0.00047	0.00039	0.04721	0.00031	0.19018	0.3771	2.00793	2.00793	2.00793	2.00793	2.00793	2.00793
0.38525	-15.5067				0.00067	0.00057	0.06668	0.00051	0.26907	0.5336	2.02293	2.02293	2.02293	2.02293	2.02293	2.02293
0.39737	-15.5067				0.00093	0.00081	0.08888	0.00085	0.3598	0.7132	2.03893	2.03893	2.03893	2.03893	2.03893	2.03893
0.40948	-15.5066				0.00133	0.00118	0.12013	0.00146	0.48766	0.967	2.05393	2.05393	2.05393	2.05393	2.05393	2.05393
0.4216	-15.5066				0.00193	0.00175	0.16778	0.00239	0.68204	1.353	2.06993	2.06993	2.06993	2.06993	2.06993	2.06993
0.43372	-15.5065				0.00271	0.00249	0.23093	0.00356	0.93765	1.861	2.08493	2.08493	2.08493	2.08493	2.08493	2.08493
0.44583	-15.5065				0.00351	0.00325	0.29753	0.00475	1.20407	2.391	2.10093	2.10093	2.10093	2.10093	2.10093	2.10093
0.45795	-15.5064				0.00419	0.00389	0.35359	0.00577	1.4251	2.831	2.11593	2.11593	2.11593	2.11593	2.11593	2.11593
0.47007	-15.5063				0.00474	0.00444	0.39593	0.00668	1.58986	3.159	2.13193	2.13193	2.13193	2.13193	2.13193	2.13193
0.48218	-15.5062				0.00527	0.005	0.43218	0.00767	1.73059	3.437	2.14793	2.14793	2.14793	2.14793	2.14793	2.14793
0.4943	-15.5061				0.00582	0.00559	0.46727	0.00875	1.86638	3.705	2.16293	2.16293	2.16293	2.16293	2.16293	2.16293
0.50642	-15.5059				0.00625	0.00608	0.49434	0.00962	1.96654	3.904	2.17893	2.17893	2.17893	2.17893	2.17893	2.17893
0.51853	-15.5058				0.00647	0.00634	0.50504	0.01011	1.99712	3.967	2.19393	2.19393	2.19393	2.19393	2.19393	2.19393
0.53065	-15.5056				0.00665	0.00657	0.50981	0.01062	2.00445	3.984	2.20993	2.20993	2.20993	2.20993	2.20993	2.20993
0.54277	-15.5055				0.00728	0.00725	0.54015	0.012	2.11717	4.212	2.22493	2.22493	2.22493	2.22493	2.22493	2.22493
0.55488	-15.5053				0.00863	0.00863	0.62047	0.01466	2.43266	4.836	2.24093	2.24093	2.24093	2.24093	2.24093	2.24093
0.567	-15.5051				0.01033	0.01034	0.7334	0.0178	2.87185	5.709	2.25693	2.25693	2.25693	2.25693	2.25693	2.25693
0.57912	-15.505				0.0115	0.01146	0.8204	0.01973	3.19765	6.36	2.27193	2.27193	2.27193	2.27193	2.27193	2.27193
0.59123	-15.5048				0.0114	0.01126	0.82707	0.01925	3.19878	6.367	2.28793	2.28793	2.28793	2.28793	2.28793	2.28793
0.60335	-15.5046				0.01018	0.00992	0.75397	0.01673	2.8821	5.744	2.30293	2.30293	2.30293	2.30293	2.30293	2.30293
0.61547	-15.5044				0.00879	0.00841	0.66038	0.01397	2.48506	4.962	2.31893	2.31893	2.31893	2.31893	2.31893	2.31893
0.62758	-15.5042				0.00824	0.0078	0.61494	0.01285	2.28135	4.558	2.33393	2.33393	2.33393	2.33393	2.33393	2.33393
0.6397	-15.504				0.00881	0.00839	0.63871	0.01389	2.35632	4.704	2.34993	2.34993	2.34993	2.34993	2.34993	2.34993
0.65182	-15.5038				0.00988	0.00959	0.69295	0.01606	2.56351	5.11	2.36493	2.36493	2.36493	2.36493	2.36493	2.36493
0.66393	-15.5036				0.01054	0.01046	0.71863	0.01771	2.67606	5.325	2.38093	2.38093	2.38093	2.38093	2.38093	2.38093
0.67605	-15.5034				0.01028	0.01043	0.68472	0.01775	2.56432	5.098	2.39693	2.39693	2.39693	2.39693	2.39693	2.39693
0.68817	-15.5032				0.0092	0.0095	0.60249	0.01623	2.26415	4.497	2.41193	2.41193	2.41193	2.41193	2.41193	2.41193
0.70028	-15.503				0.00772	0.00804	0.50251	0.01378	1.88108	3.742	2.42793	2.42793	2.42793	2.42793	2.42793	2.42793
0.7124	-15.5029				0.0062	0.00642	0.40837	0.01105	1.50727	3.011	2.44293	2.44293	2.44293	2.44293	2.44293	2.44293
0.72452	-15.5027				0.00482	0.00486	0.32803	0.00846	1.17973	2.375	2.45893	2.45893	2.45893	2.45893	2.45893	2.45893
0.72452	-15.5027				0.00362	0.00351	0.25876	0.00621	0.90057	1.832	2.47393	2.47393	2.47393	2.47393	2.47393	2.47393
0.73738	-15.5036				0.0026	0.0024	0.19548	0.00433	0.65858	1.354	2.48993	2.48993	2.48993	2.48993	2.48993	2.48993
0.75025	-15.5045				0.00176	0.00155	0.13724	0.00283	0.45004	0.9331	2.50493	2.50493	2.50493	2.50493	2.50493	2.50493
0.76312	-15.5055				0.00113	0.00094	0.09063	0.00172	0.28932	0.6045	2.52093	2.52093	2.52093	2.52093	2.52093	2.52093
0.77598	-15.5064				0.00084	0.00063	0.06826	0.00107	0.20762	0.438	2.53693	2.53693	2.53693	2.53693	2.53693	2.53693
0.78885	-15.5073				0.00107	0.00068	0.08565	0.00097	0.24471	0.5221	2.55193	2.55193	2.55193	2.55193	2.55193	2.55193
0.80172	-15.5083				0.00199	0.00116	0.1573	0.0015	0.43889	0.9393	2.56793	2.56793	2.56793	2.56793	2.56793	2.56793
0.81458	-15.5092				0.00366	0.00209	0.28715	0.00267	0.79994	1.711	2.58293	2.58293	2.58293	2.58293	2.58293	2.58293
0.82745	-15.5101				0.00588	0.00334	0.45513	0.00433	1.27328	2.719	2.59893	2.59893	2.59893	2.59893	2.59893	2.59893
0.84032	-15.511				0.00813	0.00464	0.6168	0.00619	1.73686	3.701	2.61393	2.61393	2.61393	2.61393	2.61393	2.61393
0.85318	-15.5119				0.0099	0.00573	0.72775	0.00799	2.0676	4.394	2.62993	2.62993	2.62993	2.62993	2.62993	2.62993
0.86605	-15.5128				0.01103	0.00656	0.77473	0.00967	2.2273	4.718	2.64593	2.64593	2.64593	2.64593	2.64593	2.64593
0.87892	-15.5136				0.01167	0.0072	0.77665	0.01121	2.26314	4.776	2.66093	2.66093	2.66093	2.66093	2.66093	2.66093
0.89178	-15.5145				0.01188	0.00762	0.75405	0.01233	2.22229	4.677	2.67693	2.67693	2.67693	2.67693	2.67693	2.67693
0.90465	-15.5152				0.01155	0.00762	0.70831	0.01256	2.10312	4.416	2.69193	2.69193	2.69193	2.69193	2.69193	2.69193
0.91752	-15.516				0.01071	0.00714	0.63978	0.01175	1.90397	3.994	2.70793	2.70793	2.70793	2.70793	2.70793	2.70793
0.93038	-15.5167				0.00999	0.00652	0.57739	0.01056	1.7129	3.589	2.72293	2.72293	2.72293	2.72293	2.72293	2.72293
0.94325	-15.5174				0.01026	0.00642	0.56798	0.0101	1.67413	3.502	2.73893	2.73893	2.73893	2.73893	2.73893	2.73893
0.95612	-15.5181				0.01185	0.00714	0.63105	0.01098	1.851	3.863	2.75393	2.75393	2.75393	2.75393	2.75393	2.75393
0.96898	-15.5186				0.01408	0.00829	0.72441	0.01257	2.12292	4.423	2.76993	2.76993	2.76993	2.76993	2.76993	2.76993
0.98185	-15.5192				0.01648	0.00895	0.76662	0.01346	2.25071	4.685	2.78593	2.78593	2.78593	2.78593	2.78593	2.78593
0.99472	-15.5197				0.02252	0.00855	0.70084	0.01264	2.06149	4.306	2.80093	2.80093	2.80093	2.80093	2.80093	2.80093
1.00758	-15.5201				0.04749	0.0077	0.53912	0.01054	1.58963	3.389	2.81693	2.81693	2.81693	2.81693	2.81693	2.81693
1.02045	-15.5205				0.13273	0.0085	0.34598	0.00914	1.02217	2.422	2.83193	2.83193	2.83193	2.83193	2.83193	2.83193
1.03332	-15.5209				0.3634	0.01462	0.18608	0.0115	0.54923	1.998	2.84793	2.84793	2.84793	2.84793	2.84793	2.84793
1.04618	-15.5211				0.87152	0.03093	0.08741	0.02108	0.25423	2.603	2.86293	2.86293	2.86293	2.86293	2.86293	2.86293
1.05905	-15.5213				1.79397	0.06209	0.04374	0.04091	0.11883	4.524	2.87893	2.87893	2.87893	2.87893	2.87893	2.87893
1.07192	-15.5215				3.17573	0.10943	0.03645	0.07188	0.08753	7.751	2.89493	2.89493	2.89493	2.89493	2.89493	2.89493
1.08478	-15.5216				4.871	0.16776	0.05086	0.1111	0.11664	11.85	2.90993	2.90993	2.90993	2.90993	2.90993	2.90993
1.09765	-15.5216				6.54533	0.22544	0.07986	0.15198	0.18549	15.97	2.92593	2.92593	2.92593	2.92593	2.92593	2.92593
1.09765	-15.5216				7.82194	0.26943	0.11974	0.18723	0.28441	19.22	2.94093	2.94093	2.94093	2.94093	2.94093	2.94093
1.10977	-15.522				8.49858	0.29258	0.16489	0.21278	0.39896	21.06	2.95693	2.95693	2.95693	2.95693	2.95693	2.95693
1.12188	-15.5224				8.64722	0.29737	0.20711	0.22974	0.50692	21.64	2.97193	2.97193	2.97193	2.97193	2.97193	2.97193
1.134	-15.5228				8.52163	0.29249	0.24229	0.24268	0.59464	21.52	2.98793	2.98793	2.98793	2.98793	2.98793	2.98793
1.14612	-15.5232				8.36325	0.28653	0.28197	0.25593	0.68658	21.35	3.00293	3.00293	3.00293	3.00293	3.00293	3.00293
1.15823	-15.5236				8.2883	0.28394	0.35841	0.27177	0.85872	21.56	3.01893	3.01893	3.01893	3.01893	3.01893	3.01893
1.17035	-15.524				8.31402	0.28571	0.51296	0.29085	1.21101	22.43	3.03493	3.03493	3.03493	3.03493	3.03493	3.03493
1.18247	-15.5244				8.44203	0.29195	0.76753	0.31304	1.79844	24.08	3.04993	3.04993	3.04993	3.04993	3.04993	3.04993
1.19458	-15.5247				8.70906	0.30336	1.09676	0.33864	2.56359	26.43	3.06593	3.06593	3.06593	3.06593	3.06593	3.06593
1.2067	-15.5251				9.1719	0.321	1.42463	0.3683	3.33051	29.22	3.08093	3.08093	3.08093	3.08093	3.08093	3.08093
1.21882	-15.5254				9.83561	0.34442	1.66211	0.40214	3.89024	31.98	3.09693	3.09693	3.09693	3.09693	3.09693	3.09693
1.23093	-15.5258				10.5821	0.36971	1.7604	0.43844	4.12453	34.19	3.11193	3.11193	3.11193	3.11193	3.11193	3.11193
1.24305	-15.5261				11.2006	0.39083	1.74616	0.47247	4.09558	35.53	3.12793	3.12793	3.12793	3.12793	3.12793	3.12793
1.25517	-15.5264				11.5077	0.40266	1.70253	0.49929	3.99748	36.04	3.14393	3.14393	3.14393	3.14393	3.14393	3.14393
1.26728	-15.5267				11.4533	0.40407	1.71527	0.51517	4.03654	36.05	3.15893	3.15893	3.15893	3.15893	3.15893	3.15893
1.2794	-15.527				11.09	0.39635	1.82152	0.51724	4.30332	35.85	3.17493	3.17493	3.17493	3.17493	3.17493	3.17493
1.29152	-15.5272				10.4671	0.38015	1.99805	0.50267	4.73853	35.4	3.18993	3.18993	3.18993	3.18993	3.18993	3.18993
1.30363	-15.5275				9.57721	0.35415	2.19186	0.46793	5.20915	34.4	3.20593	3.20593	3.20593	3.20593	3.20593	3.20593
1.31575	-15.5277				8.4021	0.31771	2.36244	0.41304	5.61726	32.58	3.22093	3.22093	3.22093	3.22093	3.22093	3.22093
1.32787	-15.5279				6.99483	0.27301	2.50826	0.34271	5.96201	30.11	3.23693	3.23693	3.23693	3.23693	3.23693	3.23693
1.33998	-15.5281				5.49807	0.22577	2.652	0.26724	6.30442	27.46	3.25193	3.25193	3.25193	3.25193	3.25193	3.25193
1.3521	-15.5283				4.09663	0.18245	2.79922	0.19769	6.66793	25.1	3.26793	3.26793	3.26793	3.26793	3.26793	3.26793
1.36422	-15.5284				2.93736	0.14765	2.91726	0.142	6.97642	23.19	3.28393	3.28393	3.28393	3.28393	3.28393	3.28393
1.37633	-15.5286				2.08443	0.12253	2.95233	0.1027	7.09582	21.56	3.29893	3.29893	3.29893	3.29893	3.29893	3.29893
1.38845	-15.5287				1.51359	0.10506	2.85836	0.07749	6.91018	19.87	3.31493	3.31493	3.31493	3.31493	3.31493	3.31493
1.40057	-15.5288				1.14557	0.09163	2.62249	0.06174	6.38243	17.82	3.32993	3.32993	3.32993	3.32993	3.32993	3.32993
1.41268	-15.5288				0.89359	0.07945	2.27801	0.05114	5.59313	15.4	3.34593	3.34593	3.34593	3.34593	3.34593	3.34593
1.4248	-15.5289				0.70272	0.06831	1.90627	0.04344	4.74277	12.94	3.36093	3.36093	3.36093	3.36093	3.36093	3.36093
1.43692	-15.5289				0.55677	0.05979	1.59863	0.03829	4.05446	10.95	3.37693	3.37693	3.37693	3.37693	3.37693	3.37693
1.44903	-15.5289				0.45495	0.05496	1.40034	0.03568	3.63736	9.691	3.39293	3.39293	3.39293	3.39293	3.39293	3.39293
					0.38883	0.05281	1.28644	0.03472	3.42036	8.994	3.40793	3.40793	3.40793	3.40793	3.40793	3.40793
					0.34009	0.05103	1.19481	0.03389	3.24356	8.436	3.42393	3.42393	3.42393	3.42393	3.42393	3.42393
#	Band-Index				0.29291	0.04776	1.07859	0.03201	2.98458	7.688	3.43893	3.43893	3.43893	3.43893	3.43893	3.43893
1.44903	-15.5142				0.24129	0.04231	0.92404	0.02859	2.60152	6.649	3.45493	3.45493	3.45493	3.45493	3.45493	3.45493
1.43692	-15.5142				0.18675	0.03487	0.74015	0.02373	2.11768	5.372	3.46993	3.46993	3.46993	3.46993	3.46993	3.46993
1.4248	-15.5143				0.13355	0.02624	0.54525	0.01795	1.58026	3.984	3.48593	3.48593	3.48593	3.48593	3.48593	3.48593
1.41268	-15.5143				0.08654	0.01767	0.36296	0.01214	1.06164	2.662	3.50093	3.50093	3.50093	3.50093	3.50093	3.50093
1.40057	-15.5144				0.04992	0.0105	0.21762	0.00726	0.63717	1.589	3.51693	3.51693	3.51693	3.51693	3.51693	3.51693
1.38845	-15.5145				0.0255	0.00555	0.12833	0.00395	0.3618	0.8946	3.53293	3.53293	3.53293	3.53293	3.53293	3.53293
1.37633	-15.5146				0.01226	0.00295	0.10954	0.00244	0.26575	0.6454	3.54793	3.54793	3.54793	3.54793	3.54793	3.54793
1.36422	-15.5148				0.00756	0.00241	0.17886	0.00276	0.37441	0.8939	3.56393	3.56393	3.56393	3.56393	3.56393	3.56393
1.3521	-15.5149				0.00888	0.00363	0.35549	0.00497	0.71286	1.697	3.57893	3.57893	3.57893	3.57893	3.57893	3.57893
1.33998	-15.5151				0.01421	0.00625	0.63672	0.00895	1.26663	3.018	3.59493	3.59493	3.59493	3.59493	3.59493	3.59493
1.32787	-15.5153				0.02143	0.00958	0.96855	0.01396	1.9226	4.59	3.60993	3.60993	3.60993	3.60993	3.60993	3.60993
1.31575	-15.5155				0.02802	0.0125	1.24698	0.01848	2.47394	5.915	3.62593	3.62593	3.62593	3.62593	3.62593	3.62593
1.30363	-15.5158				0.03204	0.01391	1.37223	0.02095	2.7215	6.519	3.64093	3.64093	3.64093	3.64093	3.64093	3.64093
1.29152	-15.516				0.03431	0.01349	1.31294	0.02091	2.60846	6.257	3.65693	3.65693	3.65693	3.65693	3.65693	3.65693
1.2794	-15.5163				0.0414	0.01215	1.12633	0.02008	2.24999	5.417	3.67293	3.67293	3.67293	3.67293	3.67293	3.67293
1.26728	-15.5165				0.06981	0.01191	0.91686	0.0227	1.85713	4.546	3.68793	3.68793	3.68793	3.68793	3.68793	3.68793
1.25517	-15.5168				0.15065	0.01547	0.77878	0.0355	1.61896	4.184	3.70393	3.70393	3.70393	3.70393	3.70393	3.70393
1.24305	-15.5172				0.32954	0.02566	0.75488	0.06692	1.61601	4.664	3.71893	3.71893	3.71893	3.71893	3.71893	3.71893
1.23093	-15.5175				0.65487	0.0445	0.82406	0.12479	1.79506	6.008	3.73493	3.73493	3.73493	3.73493	3.73493	3.73493
1.21882	-15.5178				1.15747	0.07229	0.91595	0.2136	1.9985	7.943	3.74993	3.74993	3.74993	3.74993	3.74993	3.74993
1.2067	-15.5182				1.84156	0.10769	0.95084	0.33413	2.0521	10.07	3.76593	3.76593	3.76593	3.76593	3.76593	3.76593
1.19458	-15.5185				2.70556	0.14923	0.88483	0.48826	1.86494	12.13	3.78193	3.78193	3.78193	3.78193	3.78193	3.78193
1.18247	-15.5189				3.77339	0.19725	0.73185	0.68374	1.47888	14.26	3.79693	3.79693	3.79693	3.79693	3.79693	3.79693
1.17035	-15.5193				5.0837	0.25346	0.54695	0.93037	1.02599	16.83	3.81293	3.81293	3.81293	3.81293	3.81293	3.81293
1.15823	-15.5196				6.6185	0.31772	0.38641	1.22402	0.63738	20.07	3.82793	3.82793	3.82793	3.82793	3.82793	3.82793
1.14612	-15.52				8.22907	0.38503	0.2785	1.53259	0.37557	23.74	3.84393	3.84393	3.84393	3.84393	3.84393	3.84393
1.134	-15.5204				9.64354	0.44559	0.22251	1.79931	0.23386	27.14	3.85893	3.85893	3.85893	3.85893	3.85893	3.85893
1.12188	-15.5208				10.5595	0.48871	0.20445	1.9655	0.17358	29.43	3.87493	3.87493	3.87493	3.87493	3.87493	3.87493
1.10977	-15.5212				10.7747	0.50712	0.21123	1.9968	0.15979	30.05	3.88993	3.88993	3.88993	3.88993	3.88993	3.88993
1.09765	-15.5216				10.2898	0.50027	0.23441	1.90077	0.17257	28.97	3.90593	3.90593	3.90593	3.90593	3.90593	3.90593
1.09765	-15.5216				9.34678	0.47548	0.26703	1.72453	0.20218	26.75	3.92193	3.92193	3.92193	3.92193	3.92193	3.92193
1.08478	-15.5216				8.36972	0.44618	0.30084	1.54045	0.24169	24.41	3.93693	3.93693	3.93693	3.93693	3.93693	3.93693
1.07192	-15.5215				7.79223	0.42762	0.3294	1.41518	0.28668	22.98	3.95293	3.95293	3.95293	3.95293	3.95293	3.95293
1.05905	-15.5213				7.86677	0.43138	0.35491	1.38432	0.34259	23.15	3.96793	3.96793	3.96793	3.96793	3.96793	3.96793
1.04618	-15.5211				8.56635	0.46178	0.39194	1.44228	0.43034	24.97	3.98393	3.98393	3.98393	3.98393	3.98393	3.98393
1.03332	-15.5209				9.62374	0.51462	0.46247	1.55122	0.58042	27.98	3.99893	3.99893	3.99893	3.99893	3.99893	3.99893
1.02045	-15.5205				10.6633	0.57869	0.58374	1.66158	0.81852	31.37	4.01493	4.01493	4.01493	4.01493	4.01493	4.01493
1.00758	-15.5201				11.3376	0.63902	0.75991	1.72929	1.1509	34.31	4.03093	4.03093	4.03093	4.03093	4.03093	4.03093
0.99472	-15.5197				11.4227	0.6809	0.97835	1.7287	1.55596	36.1	4.04593	4.04593	4.04593	4.04593	4.04593	4.04593
0.98185	-15.5192				10.8512	0.69355	1.2104	1.65331	1.98169	36.35	4.06193	4.06193	4.06193	4.06193	4.06193	4.06193
0.96898	-15.5186				9.70255	0.67254	1.4123	1.51226	2.3495	34.92	4.07693	4.07693	4.07693	4.07693	4.07693	4.07693
0.95612	-15.5181				8.16853	0.62091	1.53168	1.3238	2.56887	31.96	4.09293	4.09293	4.09293	4.09293	4.09293	4.09293
0.94325	-15.5174				6.49132	0.54764	1.52686	1.11099	2.56861	27.85	4.10793	4.10793	4.10793	4.10793	4.10793	4.10793
0.93038	-15.5167				4.89712	0.46575	1.38958	0.89803	2.33572	23.15	4.12393	4.12393	4.12393	4.12393	4.12393	4.12393
0.91752	-15.516				3.54961	0.39	1.15711	0.70846	1.93108	18.54	4.13893	4.13893	4.13893	4.13893	4.13893	4.13893
0.90465	-15.5152				2.54205	0.3345	0.90334	0.56466	1.47621	14.76	4.15493	4.15493	4.15493	4.15493	4.15493	4.15493
0.89178	-15.5145				1.89934	0.3084	0.70063	0.47989	1.09988	12.34	4.17093	4.17093	4.17093	4.17093	4.17093	4.17093
0.87892	-15.5136				1.57626	0.3106	0.58811	0.45093	0.88091	11.39	4.18593	4.18593	4.18593	4.18593	4.18593	4.18593
0.86605	-15.5128				1.46885	0.32935	0.55943	0.45704	0.82426	11.5	4.20193	4.20193	4.20193	4.20193	4.20193	4.20193
0.85318	-15.5119				1.45768	0.34921	0.58055	0.47146	0.8778	12.02	4.21693	4.21693	4.21693	4.21693	4.21693	4.21693
0.84032	-15.511				1.45984	0.36092	0.61724	0.47764	0.97376	12.48	4.23293	4.23293	4.23293	4.23293	4.23293	4.23293
0.82745	-15.5101				1.45485	0.36601	0.65142	0.47658	1.06091	12.77	4.24793	4.24793	4.24793	4.24793	4.24793	4.24793
0.81458	-15.5092				1.4645	0.37257	0.67838	0.47994	1.11099	13.05	4.26393	4.26393	4.26393	4.26393	4.26393	4.26393
0.80172	-15.5083				1.51188	0.38703	0.69855	0.49652	1.11592	13.48	4.27993	4.27993	4.27993	4.27993	4.27993	4.27993
0.78885	-15.5073				1.59636	0.40987	0.71518	0.52564	1.08787	14.11	4.29493	4.29493	4.29493	4.29493	4.29493	4.29493
0.77598	-15.5064				1.70349	0.43913	0.73628	0.56169	1.05637	14.93	4.31093	4.31093	4.31093	4.31093	4.31093	4.31093
0.76312	-15.5055				1.83042	0.4753	0.77273	0.60282	1.04897	15.99	4.32593	4.32593	4.32593	4.32593	4.32593	4.32593
0.75025	-15.5045				1.99435	0.52093	0.82979	0.65286	1.07323	17.4	4.34193	4.34193	4.34193	4.34193	4.34193	4.34193
0.73738	-15.5036				2.21606	0.57606	0.90788	0.71526	1.1246	19.15	4.35693	4.35693	4.35693	4.35693	4.35693	4.35693
0.72452	-15.5027				2.49532	0.63468	1.01082	0.7866	1.2094	21.12	4.37293	4.37293	4.37293	4.37293	4.37293	4.37293
0.72452	-15.5027				2.79352	0.68533	1.14414	0.85404	1.35084	23.03	4.38793	4.38793	4.38793	4.38793	4.38793	4.38793
0.7124	-15.5029				3.03868	0.71503	1.30605	0.90014	1.56511	24.51	4.40393	4.40393	4.40393	4.40393	4.40393	4.40393
0.70028	-15.503				3.16165	0.71537	1.4779	0.91146	1.83843	25.2	4.41993	4.41993	4.41993	4.41993	4.41993	4.41993
0.68817	-15.5032				3.13643	0.68893	1.63724	0.88928	2.13226	25.05	4.43493	4.43493	4.43493	4.43493	4.43493	4.43493
0.67605	-15.5034				2.99234	0.6481	1.76754	0.84808	2.40036	24.28	4.45093	4.45093	4.45093	4.45093	4.45093	4.45093
0.66393	-15.5036				2.77937	0.60594	1.86107	0.80345	2.60178	23.22	4.46593	4.46593	4.46593	4.46593	4.46593	4.46593
0.65182	-15.5038				2.53904	0.5694	1.91241	0.76326	2.70118	22.04	4.48193	4.48193	4.48193	4.48193	4.48193	4.48193
0.6397	-15.504				2.30471	0.54044	1.92446	0.72974	2.69157	20.84	4.49693	4.49693	4.49693	4.49693	4.49693	4.49693
0.62758	-15.5042				2.11352	0.52107	1.91047	0.70654	2.6032	19.78	4.51293	4.51293	4.51293	4.51293	4.51293	4.51293
0.61547	-15.5044				2.00271	0.51541	1.8853	0.70072	2.47269	19.06	4.52893	4.52893	4.52893	4.52893	4.52893	4.52893
0.60335	-15.5046				1.99613	0.52679	1.85497	0.71815	2.32508	18.79	4.54393	4.54393	4.54393	4.54393	4.54393	4.54393
0.59123	-15.5048				2.09674	0.55287	1.81876	0.75633	2.17969	18.97	4.55993	4.55993	4.55993	4.55993	4.55993	4.55993
0.57912	-15.505				2.28331	0.58327	1.77272	0.80083	2.05648	19.42	4.57493	4.57493	4.57493	4.57493	4.57493	4.57493
0.567	-15.5051				2.51642	0.60352	1.70832	0.83171	1.9704	19.86	4.59093	4.59093	4.59093	4.59093	4.59093	4.59093
0.55488	-15.5053				2.75215	0.60492	1.61334	0.83801	1.90722	20.02	4.60593	4.60593	4.60593	4.60593	4.60593	4.60593
0.54277	-15.5055				2.97218	0.59259	1.47966	0.82877	1.82116	19.85	4.62193	4.62193	4.62193	4.62193	4.62193	4.62193
0.53065	-15.5056				3.21383	0.58518	1.3175	0.83212	1.66878	19.66	4.63693	4.63693	4.63693	4.63693	4.63693	4.63693
0.51853	-15.5058				3.57423	0.60713	1.1571	0.88411	1.44577	20.06	4.65293	4.65293	4.65293	4.65293	4.65293	4.65293
0.50642	-15.5059				4.16916	0.67778	1.03854	1.01321	1.19526	21.69	4.66893	4.66893	4.66893	4.66893	4.66893	4.66893
0.4943	-15.5061				5.05725	0.80038	0.98957	1.22372	0.97793	24.83	4.68393	4.68393	4.68393	4.68393	4.68393	4.68393
0.48218	-15.5062				6.19209	0.95918	1.00954	1.49114	0.83291	29.2	4.69993	4.69993	4.69993	4.69993	4.69993	4.69993
0.47007	-15.5063				7.44129	1.1273	1.07298	1.77088	0.76225	34.08	4.71493	4.71493	4.71493	4.71493	4.71493	4.71493
0.45795	-15.5064				8.64519	1.28069	1.14824	2.01812	0.74569	38.7	4.73093	4.73093	4.73093	4.73093	4.73093	4.73093
0.44583	-15.5065				9.65663	1.40559	1.21574	2.20344	0.76005	42.52	4.74593	4.74593	4.74593	4.74593	4.74593	4.74593
0.43372	-15.5065				10.3555	1.49629	1.27015	2.31468	0.78563	45.19	4.76193	4.76193	4.76193	4.76193	4.76193	4.76193
0.4216	-15.5066				10.6605	1.55105	1.31363	2.35292	0.80374	46.55	4.77693	4.77693	4.77693	4.77693	4.77693	4.77693
0.40948	-15.5066				10.5581	1.5717	1.34725	2.3308	0.79649	46.61	4.79293	4.79293	4.79293	4.79293	4.79293	4.79293
0.39737	-15.5067				10.1187	1.56286	1.36748	2.2644	0.75386	45.59	4.80893	4.80893	4.80893	4.80893	4.80893	4.80893
0.38525	-15.5067				9.47311	1.53017	1.36439	2.16854	0.6782	43.8	4.82393	4.82393	4.82393	4.82393	4.82393	4.82393
0.37313	-15.5067				8.76422	1.47974	1.32745	2.05576	0.58162	41.58	4.83993	4.83993	4.83993	4.83993	4.83993	4.83993
0.37313	-15.5067				8.10856	1.42034	1.2584	1.93944	0.47989	39.24	4.85493	4.85493	4.85493	4.85493	4.85493	4.85493
0.36027	-15.5061				7.56511	1.36383	1.1779	1.83506	0.38877	37.1	4.87093	4.87093	4.87093	4.87093	4.87093	4.87093
0.3474	-15.5054				7.12289	1.31988	1.119	1.75571	0.3208	35.35	4.88593	4.88593	4.88593	4.88593	4.88593	4.88593
0.33453	-15.5048				6.73056	1.2918	1.10947	1.70237	0.28331	34.01	4.90193	4.90193	4.90193	4.90193	4.90193	4.90193
0.32167	-15.5043				6.34907	1.27696	1.15506	1.66876	0.27538	33.01	4.91793	4.91793	4.91793	4.91793	4.91793	4.91793
0.3088	-15.5049				5.98612	1.26924	1.23414	1.64368	0.28747	32.26	4.93293	4.93293	4.93293	4.93293	4.93293	4.93293
0.29593	-15.5058				5.67095	1.26015	1.3068	1.6137	0.30426	31.65	4.94893	4.94893	4.94893	4.94893	4.94893	4.94893
0.28307	-15.5066				5.40476	1.23994	1.33474	1.56612	0.31197	30.96	4.96393	4.96393	4.96393	4.96393	4.96393	4.96393
0.2702	-15.5073				5.15242	1.2028	1.30218	1.49546	0.30475	29.99	4.97993	4.97993	4.97993	4.97993	4.97993	4.97993
0.25733	-15.508				4.88106	1.15313	1.22309	1.40972	0.28698	28.73	4.99493	4.99493	4.99493	4.99493	4.99493	4.99493
0.24447	-15.5086				4.59102	1.10188	1.1278	1.32554	0.26751	27.37	5.01093	5.01093	5.01093	5.01093	5.01093	5.01093
0.2316	-15.5091				4.2971	1.05421	1.03824	1.25202	0.25137	26.04	5.02593	5.02593	5.02593	5.02593	5.02593	5.02593
0.21873	-15.5097				3.99976	1.0026	0.95554	1.18098	0.23687	24.61	5.04193	5.04193	5.04193	5.04193	5.04193	5.04193
0.20587	-15.5102				3.6937	0.9376	0.87139	1.10016	0.22001	22.92	5.05793	5.05793	5.05793	5.05793	5.05793	5.05793
0.193	-15.5107				3.40262	0.86516	0.79084	1.01118	0.20241	21.15	5.07293	5.07293	5.07293	5.07293	5.07293	5.07293
0.18013	-15.5111				3.18266	0.80897	0.73991	0.93593	0.1929	19.88	5.08893	5.08893	5.08893	5.08893	5.08893	5.08893
0.16727	-15.5115				3.08063	0.79412	0.74865	0.89887	0.2013	19.66	5.10393	5.10393	5.10393	5.10393	5.10393	5.10393
0.1544	-15.5119				3.09287	0.82655	0.82586	0.9069	0.23009	20.6	5.11993	5.11993	5.11993	5.11993	5.11993	5.11993
0.14153	-15.5123				3.15792	0.88774	0.94723	0.9423	0.27108	22.18	5.13493	5.13493	5.13493	5.13493	5.13493	5.13493
0.12867	-15.5126				3.1971	0.94814	1.07089	0.97864	0.31026	23.69	5.15093	5.15093	5.15093	5.15093	5.15093	5.15093
0.1158	-15.5129				3.16962	0.99004	1.16924	1.00044	0.33774	24.66	5.16693	5.16693	5.16693	5.16693	5.16693	5.16693
0.10293	-15.5132				3.09159	1.01625	1.24471	1.01209	0.35295	25.18	5.18193	5.18193	5.18193	5.18193	5.18193	5.18193
0.09007	-15.5134				3.00549	1.03791	1.3133	1.02358	0.36131	25.58	5.19793	5.19793	5.19793	5.19793	5.19793	5.19793
0.0772	-15.5136				2.93496	1.05703	1.37818	1.03558	0.36639	25.97	5.21293	5.21293	5.21293	5.21293	5.21293	5.21293
0.06433	-15.5138				2.87726	1.06516	1.42408	1.03682	0.36872	26.2	5.22893	5.22893	5.22893	5.22893	5.22893	5.22893
0.05147	-15.514				2.82744	1.05584	1.43654	1.0192	0.36704	26.11	5.24393	5.24393	5.24393	5.24393	5.24393	5.24393
0.0386	-15.5141				2.79745	1.03576	1.42348	0.98826	0.36443	25.83	5.25993	5.25993	5.25993	5.25993	5.25993	5.25993
0.02573	-15.5142				2.8161	1.02396	1.41656	0.96336	0.36702	25.75	5.27493	5.27493	5.27493	5.27493	5.27493	5.27493
0.01287	-15.5142				2.91001	1.04157	1.45486	0.96532	0.3817	26.31	5.29093	5.29093	5.29093	5.29093	5.29093	5.29093
0	-15.5142				3.08015	1.09724	1.55976	1.00232	0.41162	27.71	5.30693	5.30693	5.30693	5.30693	5.30693	5.30693
					3.28479	1.17831	1.71818	1.06201	0.45266	29.68	5.32193	5.32193	5.32193	5.32193	5.32193	5.32193
					3.45292	1.25679	1.88745	1.11856	0.49509	31.55	5.33793	5.33793	5.33793	5.33793	5.33793	5.33793
#	Band-Index				3.52625	1.3061	2.02026	1.15016	0.52928	32.72	5.35293	5.35293	5.35293	5.35293	5.35293	5.35293
0	-15.4974				3.49526	1.31634	2.0893	1.15104	0.55148	32.94	5.36893	5.36893	5.36893	5.36893	5.36893	5.36893
0.01287	-15.4974				3.40018	1.29612	2.09455	1.12948	0.56382	32.41	5.38393	5.38393	5.38393	5.38393	5.38393	5.38393
0.02573	-15.4974				3.29849	1.26273	2.05702	1.09804	0.57196	31.58	5.39993	5.39993	5.39993	5.39993	5.39993	5.39993
0.0386	-15.4975				3.23739	1.23331	2.00476	1.06692	0.57989	30.89	5.41593	5.41593	5.41593	5.41593	5.41593	5.41593
0.05147	-15.4975				3.24188	1.22103	1.96446	1.04452	0.58985	30.66	5.43093	5.43093	5.43093	5.43093	5.43093	5.43093
0.06433	-15.4976				3.31162	1.23175	1.95186	1.03768	0.60051	31.01	5.44693	5.44693	5.44693	5.44693	5.44693	5.44693
0.0772	-15.4978				3.41254	1.25852	1.96058	1.0449	0.60671	31.69	5.46193	5.46193	5.46193	5.46193	5.46193	5.46193
0.09007	-15.4979				3.48783	1.28192	1.96696	1.05624	0.60237	32.18	5.47793	5.47793	5.47793	5.47793	5.47793	5.47793
0.10293	-15.4981				3.48982	1.28158	1.94812	1.0573	0.58589	32.03	5.49293	5.49293	5.49293	5.49293	5.49293	5.49293
0.1158	-15.4983				3.40729	1.25067	1.90014	1.04239	0.5622	31.17	5.50893	5.50893	5.50893	5.50893	5.50893	5.50893
0.12867	-15.4985				3.26665	1.20025	1.83995	1.01718	0.53973	29.9	5.52393	5.52393	5.52393	5.52393	5.52393	5.52393
0.14153	-15.4987				3.11366	1.15174	1.79377	0.99746	0.52383	28.75	5.53993	5.53993	5.53993	5.53993	5.53993	5.53993
0.1544	-15.499				3.00006	1.12923	1.78746	1.00078	0.51755	28.19	5.55593	5.55593	5.55593	5.55593	5.55593	5.55593
0.16727	-15.4993				2.98214	1.15243	1.83956	1.04169	0.5231	28.64	5.57093	5.57093	5.57093	5.57093	5.57093	5.57093
0.18013	-15.4996				3.11113	1.23187	1.95934	1.12348	0.54356	30.39	5.58693	5.58693	5.58693	5.58693	5.58693	5.58693
0.193	-15.4999				3.40082	1.3622	2.13564	1.23416	0.57733	33.38	5.60193	5.60193	5.60193	5.60193	5.60193	5.60193
0.20587	-15.5003				3.80014	1.51743	2.33058	1.34528	0.61542	37.06	5.61793	5.61793	5.61793	5.61793	5.61793	5.61793
0.21873	-15.5006				4.19617	1.6558	2.488	1.42052	0.64225	40.42	5.63293	5.63293	5.63293	5.63293	5.63293	5.63293
0.2316	-15.501				4.47016	1.73905	2.55812	1.4359	0.64613	42.51	5.64893	5.64893	5.64893	5.64893	5.64893	5.64893
0.24447	-15.5014				4.56937	1.75586	2.53012	1.39266	0.62559	42.97	5.66493	5.66493	5.66493	5.66493	5.66493	5.66493
0.25733	-15.5018				4.53531	1.72963	2.44158	1.31987	0.59176	42.3	5.67993	5.67993	5.67993	5.67993	5.67993	5.67993
0.2702	-15.5023				4.45757	1.69965	2.35394	1.25576	0.56135	41.42	5.69593	5.69593	5.69593	5.69593	5.69593	5.69593
0.28307	-15.5028				4.40265	1.69271	2.31338	1.2249	0.54719	41	5.71093	5.71093	5.71093	5.71093	5.71093	5.71093
0.29593	-15.5032				4.37593	1.70662	2.32988	1.22708	0.55341	41.1	5.72693	5.72693	5.72693	5.72693	5.72693	5.72693
0.3088	-15.5038				4.34866	1.72074	2.38338	1.24424	0.57634	41.39	5.74193	5.74193	5.74193	5.74193	5.74193	5.74193
0.32167	-15.504				4.29606	1.71549	2.44248	1.25514	0.6069	41.48	5.75793	5.75793	5.75793	5.75793	5.75793	5.75793
0.33453	-15.503				4.21237	1.68258	2.47614	1.2448	0.63399	41.12	5.77293	5.77293	5.77293	5.77293	5.77293	5.77293
0.3474	-15.502				4.09893	1.62374	2.46336	1.20752	0.64636	40.22	5.78893	5.78893	5.78893	5.78893	5.78893	5.78893
0.36027	-15.5009				3.95713	1.54786	2.3981	1.14746	0.63905	38.81	5.80493	5.80493	5.80493	5.80493	5.80493	5.80493
0.37313	-15.4998				3.8092	1.47254	2.30588	1.07956	0.61743	37.21	5.81993	5.81993	5.81993	5.81993	5.81993	5.81993
0.37313	-15.4998				3.70224	1.42191	2.23096	1.02666	0.59474	36.01	5.83593	5.83593	5.83593	5.83593	5.83593	5.83593
0.38525	-15.4998				3.6852	1.41518	2.21462	1.00627	0.58415	35.75	5.85093	5.85093	5.85093	5.85093	5.85093	5.85093
0.39737	-15.4998				3.7677	1.4522	2.26322	1.01984	0.59004	36.51	5.86693	5.86693	5.86693	5.86693	5.86693	5.86693
0.40948	-15.4998				3.91325	1.5128	2.34882	1.05274	0.60762	37.87	5.88193	5.88193	5.88193	5.88193	5.88193	5.88193
0.4216	-15.4998				4.07261	1.57239	2.42972	1.08742	0.62793	39.3	5.89793	5.89793	5.89793	5.89793	5.89793	5.89793
0.43372	-15.4998				4.22315	1.62016	2.48646	1.11742	0.64507	40.51	5.91293	5.91293	5.91293	5.91293	5.91293	5.91293
0.44583	-15.4999				4.36682	1.65882	2.5236	1.14686	0.65746	41.52	5.92893	5.92893	5.92893	5.92893	5.92893	5.92893
0.45795	-15.4999				4.49076	1.68995	2.55168	1.17816	0.66642	42.33	5.94493	5.94493	5.94493	5.94493	5.94493	5.94493
0.47007	-15.5				4.55521	1.70347	2.56424	1.20258	0.6717	42.71	5.95993	5.95993	5.95993	5.95993	5.95993	5.95993
0.48218	-15.5				4.51494	1.68447	2.54415	1.20576	0.67184	42.31	5.97593	5.97593	5.97593	5.97593	5.97593	5.97593
0.4943	-15.5001				4.35553	1.62657	2.47595	1.1792	0.66379	40.95	5.99093	5.99093	5.99093	5.99093	5.99093	5.99093
0.50642	-15.5002				4.0936	1.53493	2.35531	1.12354	0.64396	38.71	6.00693	6.00693	6.00693	6.00693	6.00693	6.00693
0.51853	-15.5003				3.7597	1.4213	2.18973	1.04818	0.6092	35.8	6.02193	6.02193	6.02193	6.02193	6.02193	6.02193
0.53065	-15.5003				3.38927	1.30114	2.00243	0.96834	0.56042	32.58	6.03793	6.03793	6.03793	6.03793	6.03793	6.03793
0.54277	-15.5005				3.03151	1.1944	1.83055	0.90188	0.50644	29.57	6.05393	6.05393	6.05393	6.05393	6.05393	6.05393
0.55488	-15.5006				2.74435	1.1218	1.71343	0.86388	0.45978	27.34	6.06893	6.06893	6.06893	6.06893	6.06893	6.06893
0.567	-15.5007				2.5675	1.0943	1.66989	0.85884	0.43015	26.21	6.08493	6.08493	6.08493	6.08493	6.08493	6.08493
0.57912	-15.5008				2.50105	1.10537	1.68846	0.87824	0.41932	26.09	6.09993	6.09993	6.09993	6.09993	6.09993	6.09993
0.59123	-15.5009				2.50775	1.13431	1.73349	0.90418	0.42171	26.51	6.11593	6.11593	6.11593	6.11593	6.11593	6.11593
0.60335	-15.501				2.53587	1.15795	1.76681	0.92132	0.42991	26.92	6.13093	6.13093	6.13093	6.13093	6.13093	6.13093
0.61547	-15.5012				2.54372	1.1628	1.76859	0.92337	0.43873	26.97	6.14693	6.14693	6.14693	6.14693	6.14693	6.14693
0.62758	-15.5013				2.51436	1.14926	1.74111	0.91472	0.44664	26.62	6.16193	6.16193	6.16193	6.16193	6.16193	6.16193
0.6397	-15.5015				2.45878	1.12794	1.70109	0.90396	0.45463	26.07	6.17793	6.17793	6.17793	6.17793	6.17793	6.17793
0.65182	-15.5016				2.40329	1.11045	1.66438	0.89788	0.46342	25.56	6.19393	6.19393	6.19393	6.19393	6.19393	6.19393
0.66393	-15.5018				2.36813	1.1015	1.6358	0.8958	0.47189	25.24	6.20893	6.20893	6.20893	6.20893	6.20893	6.20893
0.67605	-15.502				2.35142	1.09775	1.60891	0.8929	0.4777	25.02	6.22493	6.22493	6.22493	6.22493	6.22493	6.22493
0.68817	-15.5021				2.33424	1.09267	1.57637	0.8839	0.47868	24.75	6.23993	6.23993	6.23993	6.23993	6.23993	6.23993
0.70028	-15.5023				2.30234	1.08393	1.53828	0.86984	0.47633	24.33	6.25593	6.25593	6.25593	6.25593	6.25593	6.25593
0.7124	-15.5025				2.26256	1.07691	1.50673	0.85815	0.47572	23.89	6.27093	6.27093	6.27093	6.27093	6.27093	6.27093
0.72452	-15.5027				2.23431	1.08002	1.49668	0.85845	0.48325	23.64	6.28693	6.28693	6.28693	6.28693	6.28693	6.28693
0.72452	-15.5027				2.22837	1.0966	1.51342	0.87566	0.50059	23.69	6.30293	6.30293	6.30293	6.30293	6.30293	6.30293
0.73738	-15.5018				2.23693	1.12166	1.54818	0.90484	0.52262	23.97	6.31793	6.31793	6.31793	6.31793	6.31793	6.31793
0.75025	-15.5009				2.24436	1.14633	1.58453	0.93842	0.54065	24.27	6.33393	6.33393	6.33393	6.33393	6.33393	6.33393
0.76312	-15.5				2.2443	1.16474	1.61172	0.96952	0.54966	24.5	6.34893	6.34893	6.34893	6.34893	6.34893	6.34893
0.77598	-15.4991				2.24428	1.17726	1.63039	0.99726	0.55023	24.66	6.36493	6.36493	6.36493	6.36493	6.36493	6.36493
0.78885	-15.4983				2.25838	1.18797	1.64773	1.02184	0.54791	24.88	6.37993	6.37993	6.37993	6.37993	6.37993	6.37993
0.80172	-15.4974				2.3001	1.20364	1.67566	1.0462	0.54774	25.31	6.39593	6.39593	6.39593	6.39593	6.39593	6.39593
0.81458	-15.4966				2.37999	1.2329	1.72555	1.07534	0.55276	26.12	6.41093	6.41093	6.41093	6.41093	6.41093	6.41093
0.82745	-15.4959				2.4991	1.28193	1.80176	1.1143	0.56253	27.35	6.42693	6.42693	6.42693	6.42693	6.42693	6.42693
0.84032	-15.4951				2.64023	1.34597	1.89084	1.1619	0.57292	28.82	6.44293	6.44293	6.44293	6.44293	6.44293	6.44293
0.85318	-15.4944				2.77202	1.40894	1.96317	1.21102	0.57797	30.14	6.45793	6.45793	6.45793	6.45793	6.45793	6.45793
0.86605	-15.4937				2.86911	1.45502	1.99418	1.25316	0.57424	30.95	6.47393	6.47393	6.47393	6.47393	6.47393	6.47393
0.87892	-15.493				2.92835	1.48193	1.98436	1.28754	0.56395	31.22	6.48893	6.48893	6.48893	6.48893	6.48893	6.48893
0.89178	-15.4924				2.95966	1.5	1.9569	1.31812	0.55408	31.22	6.50493	6.50493	6.50493	6.50493	6.50493	6.50493
0.90465	-15.4918				2.96896	1.51973	1.93614	1.34692	0.54921	31.18	6.51993	6.51993	6.51993	6.51993	6.51993	6.51993
0.91752	-15.4913				2.95563	1.54494	1.93251	1.37196	0.55018	31.2	6.53593	6.53593	6.53593	6.53593	6.53593	6.53593
0.93038	-15.4907				2.93324	1.57774	1.94651	1.39434	0.55555	31.35	6.55193	6.55193	6.55193	6.55193	6.55193	6.55193
0.94325	-15.4902				2.9356	1.62391	1.97898	1.42148	0.56611	31.78	6.56693	6.56693	6.56693	6.56693	6.56693	6.56693
0.95612	-15.4898				2.99186	1.68737	2.02902	1.46074	0.58363	32.63	6.58293	6.58293	6.58293	6.58293	6.58293	6.58293
0.96898	-15.4894				3.10095	1.76342	2.08774	1.51	0.60714	33.81	6.59793	6.59793	6.59793	6.59793	6.59793	6.59793
0.98185	-15.489				3.23104	1.83989	2.1403	1.5617	0.63139	35.05	6.61393	6.61393	6.61393	6.61393	6.61393	6.61393
0.99472	-15.4887				3.34557	1.90624	2.17834	1.60778	0.65101	36.07	6.62893	6.62893	6.62893	6.62893	6.62893	6.62893
1.00758	-15.4884				3.42232	1.95681	2.20024	1.6433	0.66158	36.73	6.64493	6.64493	6.64493	6.64493	6.64493	6.64493
1.02045	-15.4881				3.45582	1.98797	2.20385	1.6649	0.66122	36.99	6.65993	6.65993	6.65993	6.65993	6.65993	6.65993
1.03332	-15.4879				3.45473	1.99623	2.18669	1.66688	0.65011	36.85	6.67593	6.67593	6.67593	6.67593	6.67593	6.67593
1.04618	-15.4877				3.43987	1.98337	2.15118	1.64972	0.63226	36.46	6.69193	6.69193	6.69193	6.69193	6.69193	6.69193
1.05905	-15.4876				3.4342	1.96134	2.11405	1.62312	0.6148	36.06	6.70693	6.70693	6.70693	6.70693	6.70693	6.70693
1.07192	-15.4875				3.44918	1.94615	2.09676	1.60272	0.60436	35.87	6.72293	6.72293	6.72293	6.72293	6.72293	6.72293
1.08478	-15.4874				3.47684	1.94692	2.11083	1.5983	0.60261	35.97	6.73793	6.73793	6.73793	6.73793	6.73793	6.73793
1.09765	-15.4874				3.50704	1.96266	2.14603	1.60868	0.60595	36.25	6.75393	6.75393	6.75393	6.75393	6.75393	6.75393
1.09765	-15.4874				3.55369	1.99328	2.19001	1.6294	0.61181	36.76	6.76893	6.76893	6.76893	6.76893	6.76893	6.76893
1.10977	-15.4879				3.66384	2.05064	2.2456	1.66468	0.62167	37.77	6.78493	6.78493	6.78493	6.78493	6.78493	6.78493
1.12188	-15.4885				3.88644	2.15349	2.32976	1.72751	0.64085	39.68	6.80093	6.80093	6.80093	6.80093	6.80093	6.80093
1.134	-15.489				4.22625	2.3062	2.45262	1.82354	0.67169	42.54	6.81593	6.81593	6.81593	6.81593	6.81593	6.81593
1.14612	-15.4895				4.61113	2.48002	2.59442	1.93542	0.70803	45.76	6.83193	6.83193	6.83193	6.83193	6.83193	6.83193
1.15823	-15.4901				4.90761	2.61645	2.70384	2.02326	0.73648	48.2	6.84693	6.84693	6.84693	6.84693	6.84693	6.84693
1.17035	-15.4906				4.98982	2.65722	2.72696	2.04664	0.74018	48.75	6.86293	6.86293	6.86293	6.86293	6.86293	6.86293
1.18247	-15.4911				4.81414	2.58099	2.64228	1.99086	0.71026	47.03	6.87793	6.87793	6.87793	6.87793	6.87793	6.87793
1.19458	-15.4916				4.44857	2.41821	2.47686	1.87899	0.6527	43.65	6.89393	6.89393	6.89393	6.89393	6.89393	6.89393
1.2067	-15.492				4.03614	2.23487	2.29332	1.7585	0.58536	39.88	6.90893	6.90893	6.90893	6.90893	6.90893	6.90893
1.21882	-15.4925				3.72523	2.09977	2.16052	1.67814	0.53153	37.09	6.92493	6.92493	6.92493	6.92493	6.92493	6.92493
1.23093	-15.493				3.60409	2.05455	2.12127	1.66488	0.50748	36.07	6.94093	6.94093	6.94093	6.94093	6.94093	6.94093
1.24305	-15.4934				3.66123	2.09548	2.17502	1.71303	0.5156	36.71	6.95593	6.95593	6.95593	6.95593	6.95593	6.95593
1.25517	-15.4938				3.79956	2.17832	2.27937	1.78658	0.54419	38.14	6.97193	6.97193	6.97193	6.97193	6.97193	6.97193
1.26728	-15.4942				3.90152	2.24791	2.37882	1.8428	0.57606	39.29	6.98693	6.98693	6.98693	6.98693	6.98693	6.98693
1.2794	-15.4946				3.9058	2.2733	2.43892	1.8601	0.59882	39.59	7.00293	7.00293	7.00293	7.00293	7.00293	7.00293
1.29152	-15.495				3.83356	2.26011	2.45935	1.84612	0.60927	39.18	7.01793	7.01793	7.01793	7.01793	7.01793	7.01793
1.30363	-15.4953				3.75016	2.2334	2.45884	1.82252	0.60995	38.56	7.03393	7.03393	7.03393	7.03393	7.03393	7.03393
1.31575	-15.4956				3.71426	2.21621	2.45622	1.80756	0.60659	38.22	7.04893	7.04893	7.04893	7.04893	7.04893	7.04893
1.32787	-15.4959				3.75549	2.22198	2.46792	1.8092	0.60536	38.42	7.06493	7.06493	7.06493	7.06493	7.06493	7.06493
1.33998	-15.4962				3.87559	2.25602	2.50536	1.82983	0.61197	39.2	7.08093	7.08093	7.08093	7.08093	7.08093	7.08093
1.3521	-15.4964				4.04838	2.31073	2.56975	1.8648	0.62633	40.37	7.09593	7.09593	7.09593	7.09593	7.09593	7.09593
1.36422	-15.4967				4.22326	2.36401	2.63956	1.8987	0.64201	41.49	7.11193	7.11193	7.11193	7.11193	7.11193	7.11193
1.37633	-15.4968				4.34371	2.38877	2.67932	1.91198	0.64868	42.05	7.12693	7.12693	7.12693	7.12693	7.12693	7.12693
1.38845	-15.497				4.37959	2.36994	2.66268	1.89094	0.64097	41.77	7.14293	7.14293	7.14293	7.14293	7.14293	7.14293
1.40057	-15.4971				4.35313	2.31558	2.59302	1.83726	0.62191	40.87	7.15793	7.15793	7.15793	7.15793	7.15793	7.15793
1.41268	-15.4972				4.32573	2.25084	2.50084	1.76656	0.59957	39.87	7.17393	7.17393	7.17393	7.17393	7.17393	7.17393
1.4248	-15.4973				4.36114	2.20162	2.41594	1.6964	0.58104	39.26	7.18993	7.18993	7.18993	7.18993	7.18993	7.18993
1.43692	-15.4973				4.48239	2.17651	2.34761	1.6351	0.56629	39.16	7.20493	7.20493	7.20493	7.20493	7.20493	7.20493
1.44903	-15.4974				4.66259	2.16548	2.28284	1.57946	0.55004	39.31	7.22093	7.22093	7.22093	7.22093	7.22093	7.22093
					4.85453	2.15329	2.20926	1.52424	0.52852	39.38	7.23593	7.23593	7.23593	7.23593	7.23593	7.23593
					5.03069	2.13721	2.13844	1.47428	0.5041	39.34	7.25193	7.25193	7.25193	7.25193	7.25193	7.25193
#	Band-Index				5.18271	2.12726	2.09609	1.44076	0.48445	39.4	7.26693	7.26693	7.26693	7.26693	7.26693	7.26693
1.44903	-15.4773				5.30266	2.13008	2.10095	1.43152	0.47727	39.71	7.28293	7.28293	7.28293	7.28293	7.28293	7.28293
1.43692	-15.4773				5.37105	2.13938	2.14674	1.44124	0.48391	40.15	7.29793	7.29793	7.29793	7.29793	7.29793	7.29793
1.4248	-15.4773				5.38023	2.14384	2.21218	1.45796	0.5021	40.49	7.31393	7.31393	7.31393	7.31393	7.31393	7.31393
1.41268	-15.4774				5.37233	2.14428	2.2805	1.47598	0.52984	40.73	7.32993	7.32993	7.32993	7.32993	7.32993	7.32993
1.40057	-15.4775				5.42612	2.15828	2.35212	1.49994	0.56759	41.16	7.34493	7.34493	7.34493	7.34493	7.34493	7.34493
1.38845	-15.4777				5.60891	2.20261	2.43344	1.53482	0.61475	42.13	7.36093	7.36093	7.36093	7.36093	7.36093	7.36093
1.37633	-15.4778				5.92415	2.27342	2.51881	1.57474	0.66549	43.65	7.37593	7.37593	7.37593	7.37593	7.37593	7.37593
1.36422	-15.478				6.31702	2.34718	2.59168	1.60574	0.70955	45.34	7.39193	7.39193	7.39193	7.39193	7.39193	7.39193
1.3521	-15.4782				6.72592	2.40257	2.63838	1.62014	0.7386	46.81	7.40693	7.40693	7.40693	7.40693	7.40693	7.40693
1.33998	-15.4785				7.1288	2.4402	2.66372	1.62618	0.75222	48	7.42293	7.42293	7.42293	7.42293	7.42293	7.42293
1.32787	-15.4788				7.54019	2.4783	2.68222	1.63936	0.75614	49.11	7.43893	7.43893	7.43893	7.43893	7.43893	7.43893
1.31575	-15.4791				7.96228	2.52984	2.6998	1.66675	0.75456	50.29	7.45393	7.45393	7.45393	7.45393	7.45393	7.45393
1.30363	-15.4794				8.3461	2.58391	2.70452	1.69676	0.747	51.32	7.46993	7.46993	7.46993	7.46993	7.46993	7.46993
1.29152	-15.4797				8.59314	2.60727	2.67186	1.7051	0.72944	51.64	7.48493	7.48493	7.48493	7.48493	7.48493	7.48493
1.2794	-15.4801				8.60257	2.56642	2.58156	1.67016	0.69859	50.7	7.50093	7.50093	7.50093	7.50093	7.50093	7.50093
1.26728	-15.4805				8.34131	2.45272	2.43443	1.59068	0.65621	48.33	7.51593	7.51593	7.51593	7.51593	7.51593	7.51593
1.25517	-15.4809				7.87627	2.29444	2.25891	1.49026	0.60992	45.05	7.53193	7.53193	7.53193	7.53193	7.53193	7.53193
1.24305	-15.4813				7.34912	2.14201	2.09817	1.40504	0.56924	41.72	7.54693	7.54693	7.54693	7.54693	7.54693	7.54693
1.23093	-15.4818				6.88418	2.03532	1.98656	1.35856	0.54065	39.1	7.56293	7.56293	7.56293	7.56293	7.56293	7.56293
1.21882	-15.4822				6.52449	1.98283	1.93249	1.3491	0.52547	37.42	7.57893	7.57893	7.57893	7.57893	7.57893	7.57893
1.2067	-15.4827				6.25518	1.96978	1.92405	1.36136	0.52297	36.53	7.59393	7.59393	7.59393	7.59393	7.59393	7.59393
1.19458	-15.4832				6.05822	1.97929	1.94947	1.38119	0.53323	36.21	7.60993	7.60993	7.60993	7.60993	7.60993	7.60993
1.18247	-15.4837				5.92761	1.9998	1.99737	1.40127	0.55522	36.3	7.62493	7.62493	7.62493	7.62493	7.62493	7.62493
1.17035	-15.4842				5.84816	2.0202	2.05167	1.415	0.58312	36.6	7.64093	7.64093	7.64093	7.64093	7.64093	7.64093
1.15823	-15.4847				5.79425	2.03026	2.09501	1.41619	0.60839	36.85	7.65593	7.65593	7.65593	7.65593	7.65593	7.65593
1.14612	-15.4853				5.7598	2.02844	2.1181	1.40486	0.62407	36.98	7.67193	7.67193	7.67193	7.67193	7.67193	7.67193
1.134	-15.4858				5.75923	2.0212	2.12167	1.3869	0.6265	37.06	7.68793	7.68793	7.68793	7.68793	7.68793	7.68793
1.12188	-15.4863				5.79488	2.01297	2.10747	1.36745	0.61369	37.11	7.70293	7.70293	7.70293	7.70293	7.70293	7.70293
1.10977	-15.4869				5.8409	2.0009	2.07344	1.3475	0.58629	37	7.71893	7.71893	7.71893	7.71893	7.71893	7.71893
1.09765	-15.4874				5.86645	1.98193	2.01734	1.32683	0.54811	36.62	7.73393	7.73393	7.73393	7.73393	7.73393	7.73393
1.09765	-15.4874				5.86446	1.95988	1.94582	1.30803	0.5078	36.03	7.74993	7.74993	7.74993	7.74993	7.74993	7.74993
1.08478	-15.4874				5.85271	1.94398	1.8712	1.29706	0.4746	35.45	7.76493	7.76493	7.76493	7.76493	7.76493	7.76493
1.07192	-15.4875				5.85072	1.94437	1.80913	1.29971	0.45467	35.15	7.78093	7.78093	7.78093	7.78093	7.78093	7.78093
1.05905	-15.4876				5.87267	1.97195	1.77272	1.32311	0.44967	35.33	7.79593	7.79593	7.79593	7.79593	7.79593	7.79593
1.04618	-15.4877				5.94577	2.04063	1.77385	1.37812	0.45687	36.17	7.81193	7.81193	7.81193	7.81193	7.81193	7.81193
1.03332	-15.4879				6.11131	2.163	1.8209	1.47614	0.47358	37.83	7.82793	7.82793	7.82793	7.82793	7.82793	7.82793
1.02045	-15.4881				6.39944	2.33756	1.91294	1.61774	0.49766	40.32	7.84293	7.84293	7.84293	7.84293	7.84293	7.84293
1.00758	-15.4884				6.78447	2.53768	2.0321	1.78038	0.5265	43.28	7.85893	7.85893	7.85893	7.85893	7.85893	7.85893
0.99472	-15.4887				7.17882	2.7196	2.14945	1.92371	0.55566	46.07	7.87393	7.87393	7.87393	7.87393	7.87393	7.87393
0.98185	-15.489				7.48583	2.84896	2.2396	2.01449	0.58042	48.14	7.88993	7.88993	7.88993	7.88993	7.88993	7.88993
0.96898	-15.4894				7.66063	2.92352	2.29635	2.0494	0.59871	49.39	7.90493	7.90493	7.90493	7.90493	7.90493	7.90493
0.95612	-15.4898				7.72356	2.96557	2.32908	2.051	0.61254	50.04	7.92093	7.92093	7.92093	7.92093	7.92093	7.92093
0.94325	-15.4902				7.71146	2.99233	2.34573	2.04239	0.62352	50.34	7.93693	7.93693	7.93693	7.93693	7.93693	7.93693
0.93038	-15.4907				7.63544	2.99878	2.34161	2.02796	0.62972	50.22	7.95193	7.95193	7.95193	7.95193	7.95193	7.95193
0.91752	-15.4913				7.4883	2.96915	2.30669	1.99903	0.62634	49.5	7.96793	7.96793	7.96793	7.96793	7.96793	7.96793
0.90465	-15.4918				7.28017	2.90092	2.23814	1.95051	0.60993	48.19	7.98293	7.98293	7.98293	7.98293	7.98293	7.98293
0.89178	-15.4924				7.04957	2.81381	2.14818	1.8916	0.58391	46.6	7.99893	7.99893	7.99893	7.99893	7.99893	7.99893
0.87892	-15.493				6.84043	2.73451	2.05616	1.83634	0.5566	45.13	8.01393	8.01393	8.01393	8.01393	8.01393	8.01393
0.86605	-15.4937				6.6621	2.67717	1.97918	1.79079	0.53678	43.96	8.02993	8.02993	8.02993	8.02993	8.02993	8.02993
0.85318	-15.4944				6.48879	2.63664	1.9259	1.74918	0.52672	43.03	8.04493	8.04493	8.04493	8.04493	8.04493	8.04493
0.84032	-15.4951				6.29042	2.60096	1.89743	1.70313	0.52331	42.17	8.06093	8.06093	8.06093	8.06093	8.06093	8.06093
0.82745	-15.4959				6.05937	2.5617	1.88439	1.6512	0.52088	41.26	8.07693	8.07693	8.07693	8.07693	8.07693	8.07693
0.81458	-15.4966				5.80519	2.51224	1.86876	1.59528	0.51528	40.19	8.09193	8.09193	8.09193	8.09193	8.09193	8.09193
0.80172	-15.4974				5.52939	2.44197	1.8282	1.53322	0.50345	38.81	8.10793	8.10793	8.10793	8.10793	8.10793	8.10793
0.78885	-15.4983				5.22962	2.34127	1.74929	1.46017	0.4844	37.01	8.12293	8.12293	8.12293	8.12293	8.12293	8.12293
0.77598	-15.4991				4.91477	2.21314	1.63732	1.37522	0.46018	34.89	8.13893	8.13893	8.13893	8.13893	8.13893	8.13893
0.76312	-15.5				4.60299	2.07252	1.51336	1.28316	0.43426	32.67	8.15393	8.15393	8.15393	8.15393	8.15393	8.15393
0.75025	-15.5009				4.29355	1.92953	1.39284	1.18706	0.40798	30.48	8.16993	8.16993	8.16993	8.16993	8.16993	8.16993
0.73738	-15.5018				3.95077	1.7746	1.27113	1.08151	0.37776	28.12	8.18593	8.18593	8.18593	8.18593	8.18593	8.18593
0.72452	-15.5027				3.52271	1.58442	1.1287	0.95627	0.33748	25.18	8.20093	8.20093	8.20093	8.20093	8.20093	8.20093
0.72452	-15.5027				2.98538	1.34436	0.95149	0.80635	0.28469	21.43	8.21693	8.21693	8.21693	8.21693	8.21693	8.21693
0.7124	-15.5025				2.36781	1.06504	0.74617	0.63955	0.22295	17.03	8.23193	8.23193	8.23193	8.23193	8.23193	8.23193
0.70028	-15.5023				1.73806	0.7787	0.53744	0.47196	0.1603	12.49	8.24793	8.24793	8.24793	8.24793	8.24793	8.24793
0.68817	-15.5021				1.16991	0.52112	0.35256	0.32121	0.10493	8.382	8.26293	8.26293	8.26293	8.26293	8.26293	8.26293
0.67605	-15.502				0.71525	0.31682	0.20932	0.19971	0.062	5.1	8.27893	8.27893	8.27893	8.27893	8.27893	8.27893
0.66393	-15.5018				0.39307	0.17349	0.1116	0.1122	0.03274	2.788	8.29393	8.29393	8.29393	8.29393	8.29393	8.29393
0.65182	-15.5016				0.19224	0.0848	0.05303	0.05632	0.01531	1.357	8.30993	8.30993	8.30993	8.30993	8.30993	8.30993
0.6397	-15.5015				0.08292	0.03666	0.02227	0.02499	0.00628	0.5832	8.32593	8.32593	8.32593	8.32593	8.32593	8.32593
0.62758	-15.5013				0.03128	0.01389	0.00821	0.0097	0.00225	0.2193	8.34093	8.34093	8.34093	8.34093	8.34093	8.34093
0.61547	-15.5012				0.01024	0.00457	0.00263	0.00326	0.0007	0.07165	8.35693	8.35693	8.35693	8.35693	8.35693	8.35693
0.60335	-15.501				0.00289	0.0013	0.00073	0.00094	0.00019	0.02017	8.37193	8.37193	8.37193	8.37193	8.37193	8.37193
0.59123	-15.5009				0.0007	0.00031	0.00017	0.00023	4e-05	0.00486	8.38793	8.38793	8.38793	8.38793	8.38793	8.38793
0.57912	-15.5008				0.00014	6e-05	4e-05	5e-05	1e-05	0.00099	8.40293	8.40293	8.40293	8.40293	8.40293	8.40293
0.567	-15.5007				2e-05	1e-05	1e-05	1e-05	0	0.00017	8.41893	8.41893	8.41893	8.41893	8.41893	8.41893
0.55488	-15.5006				0	0	0	0	0	2e-05	8.43393	8.43393	8.43393	8.43393	8.43393	8.43393
0.54277	-15.5004				0	0	0	0	0	0	8.44993	8.44993	8.44993	8.44993	8.44993	8.44993
0.53065	-15.5003				0	0	0	0	0	0	8.46593	8.46593	8.46593	8.46593	8.46593	8.46593
0.51853	-15.5003				0	0	0	0	0	0	8.48093	8.48093	8.48093	8.48093	8.48093	8.48093
0.50642	-15.5002				0	0	0	0	0	0	8.49693	8.49693	8.49693	8.49693	8.49693	8.49693
0.4943	-15.5001				0	0	0	0	0	0	8.51193	8.51193	8.51193	8.51193	8.51193	8.51193
0.48218	-15.5				0	0	0	0	0	0	8.52793	8.52793	8.52793	8.52793	8.52793	8.52793
0.47007	-15.5				0	0	0	0	0	0	8.54293	8.54293	8.54293	8.54293	8.54293	8.54293
0.45795	-15.4999				0	0	0	0	0	0	8.55893	8.55893	8.55893	8.55893	8.55893	8.55893
0.44583	-15.4999				0	0	0	0	0	0	8.57493	8.57493	8.57493	8.57493	8.57493	8.57493
0.43372	-15.4998				0	0	0	0	0	0	8.58993	8.58993	8.58993	8.58993	8.58993	8.58993
0.4216	-15.4998				0	0	0	0	0	0	8.60593	8.60593	8.60593	8.60593	8.60593	8.60593
0.40948	-15.4998				0	0	0	0	0	0	8.62093	8.62093	8.62093	8.62093	8.62093	8.62093
0.39737	-15.4998				0	0	0	0	0	0	8.63693	8.63693	8.63693	8.63693	8.63693	8.63693
0.38525	-15.4998				0	0	0	0	0	0	8.65193	8.65193	8.65193	8.65193	8.65193	8.65193
0.37313	-15.4998				0	0	0	0	0	0	8.66793	8.66793	8.66793	8.66793	8.66793	8.66793
0.37313	-15.4998				0	0	0	0	0	0	8.68293	8.68293	8.68293	8.68293	8.68293	8.68293
0.36027	-15.4986				0	0	0	0	0	0	8.69893	8.69893	8.69893	8.69893	8.69893	8.69893
0.3474	-15.4974				0	0	0	0	0	0	8.71493	8.71493	8.71493	8.71493	8.71493	8.71493
0.33453	-15.4962				0	0	0	0	0	0	8.72993	8.72993	8.72993	8.72993	8.72993	8.72993
0.32167	-15.495				0	0	0	0	0	0	8.74593	8.74593	8.74593	8.74593	8.74593	8.74593
0.3088	-15.4938				0	0	0	0	0	0	8.76093	8.76093	8.76093	8.76093	8.76093	8.76093
0.29593	-15.4926				0	0	0	0	0	0	8.77693	8.77693	8.77693	8.77693	8.77693	8.77693
0.28307	-15.4914				0	0	0	0	0	0	8.79193	8.79193	8.79193	8.79193	8.79193	8.79193
0.2702	-15.4903				0	0	0	0	0	0	8.80793	8.80793	8.80793	8.80793	8.80793	8.80793
0.25733	-15.4892				0	0	0	0	0	0	8.82393	8.82393	8.82393	8.82393	8.82393	8.82393
0.24447	-15.4881				0	0	0	0	0	0	8.83893	8.83893	8.83893	8.83893	8.83893	8.83893
0.2316	-15.4871				0	0	0	0	0	0	8.85493	8.85493	8.85493	8.85493	8.85493	8.85493
0.21873	-15.4861				0	0	0	0	0	0	8.86993	8.86993	8.86993	8.86993	8.86993	8.86993
0.20587	-15.4851				0	0	0	0	0	0	8.88593	8.88593	8.88593	8.88593	8.88593	8.88593
0.193	-15.4842				0	0	0	0	0	0	8.90093	8.90093	8.90093	8.90093	8.90093	8.90093
0.18013	-15.4834				0	0	0	0	0	0	8.91693	8.91693	8.91693	8.91693	8.91693	8.91693
0.16727	-15.4825				0	0	0	0	0	0	8.93193	8.93193	8.93193	8.93193	8.93193	8.93193
0.1544	-15.4818				0	0	0	0	0	0	8.94793	8.94793	8.94793	8.94793	8.94793	8.94793
0.14153	-15.4811				0	0	0	0	0	0	8.96393	8.96393	8.96393	8.96393	8.96393	8.96393
0.12867	-15.4804				0	0	0	0	0	0	8.97893	8.97893	8.97893	8.97893	8.97893	8.97893
0.1158	-15.4799				0	0	0	0	0	0	8.99493	8.99493	8.99493	8.99493	8.99493	8.99493
0.10293	-15.4793				0	0	0	0	0	0	9.00993	9.00993	9.00993	9.00993	9.00993	9.00993
0.09007	-15.4788				0	0	0	0	0	0	9.02593	9.02593	9.02593	9.02593	9.02593	9.02593
0.0772	-15.4784				0	0	0	0	0	0	9.04093	9.04093	9.04093	9.04093	9.04093	9.04093
0.06433	-15.4781				0	0	0	0	0	0	9.05693	9.05693	9.05693	9.05693	9.05693	9.05693
0.05147	-15.4778				0	0	0	0	0	0	9.07293	9.07293	9.07293	9.07293	9.07293	9.07293
0.0386	-15.4776				0	0	0	0	0	0	9.08793	9.08793	9.08793	9.08793	9.08793	9.08793
0.02573	-15.4774				0	0	0	0	0	0	9.10393	9.10393	9.10393	9.10393	9.10393	9.10393
0.01287	-15.4773				0	0	0	0	0	0	9.11893	9.11893	9.11893	9.11893	9.11893	9.11893
0	-15.4773				0	0	0	0	0	0	9.13493	9.13493	9.13493	9.13493	9.13493	9.13493
					0	0	0	0	0	0	9.14993	9.14993	9.14993	9.14993	9.14993	9.14993
					0	0	0	0	0	0	9.16593	9.16593	9.16593	9.16593	9.16593	9.16593
#	Band-Index				0	0	0	0	0	0	9.18093	9.18093	9.18093	9.18093	9.18093	9.18093
0	-14.1756				0	0	0	0	0	0	9.19693	9.19693	9.19693	9.19693	9.19693	9.19693
0.01287	-14.1756				0	0	0	0	0	0	9.21293	9.21293	9.21293	9.21293	9.21293	9.21293
0.02573	-14.1755				0	0	0	0	0	0	9.22793	9.22793	9.22793	9.22793	9.22793	9.22793
0.0386	-14.1753				0	0	0	0	0	0	9.24393	9.24393	9.24393	9.24393	9.24393	9.24393
0.05147	-14.1751				0	0	0	0	0	0	9.25893	9.25893	9.25893	9.25893	9.25893	9.25893
0.06433	-14.1748				0	0	0	0	0	0	9.27493	9.27493	9.27493	9.27493	9.27493	9.27493
0.0772	-14.1744				0	0	0	0	0	0	9.28993	9.28993	9.28993	9.28993	9.28993	9.28993
0.09007	-14.174				0	0	0	0	0	0	9.30593	9.30593	9.30593	9.30593	9.30593	9.30593
0.10293	-14.1735				0	0	0	0	0	0	9.32193	9.32193	9.32193	9.32193	9.32193	9.32193
0.1158	-14.1729				0	0	0	0	0	0	9.33693	9.33693	9.33693	9.33693	9.33693	9.33693
0.12867	-14.1723				0	0	0	0	0	0	9.35293	9.35293	9.35293	9.35293	9.35293	9.35293
0.14153	-14.1716				0	0	0	0	0	0	9.36793	9.36793	9.36793	9.36793	9.36793	9.36793
0.1544	-14.1709				0	0	0	0	0	0	9.38393	9.38393	9.38393	9.38393	9.38393	9.38393
0.16727	-14.17				0	0	0	0	0	0	9.39893	9.39893	9.39893	9.39893	9.39893	9.39893
0.18013	-14.1692				0	0	0	0	0	0	9.41493	9.41493	9.41493	9.41493	9.41493	9.41493
0.193	-14.1682				0	0	0	0	0	0	9.42993	9.42993	9.42993	9.42993	9.42993	9.42993
0.20587	-14.1672				0	0	0	0	0	0	9.44593	9.44593	9.44593	9.44593	9.44593	9.44593
0.21873	-14.1662				0	0	0	0	0	0	9.46193	9.46193	9.46193	9.46193	9.46193	9.46193
0.2316	-14.1651				0	0	0	0	0	0	9.47693	9.47693	9.47693	9.47693	9.47693	9.47693
0.24447	-14.164				0	0	0	0	0	0	9.49293	9.49293	9.49293	9.49293	9.49293	9.49293
0.25733	-14.1628				0	0	0	0	0	0	9.50793	9.50793	9.50793	9.50793	9.50793	9.50793
0.2702	-14.1616				0	0	0	0	0	0	9.52393	9.52393	9.52393	9.52393	9.52393	9.52393
0.28307	-14.1604				0	0	0	0	0	0	9.53893	9.53893	9.53893	9.53893	9.53893	9.53893
0.29593	-14.1592				0	0	0	0	0	0	9.55493	9.55493	9.55493	9.55493	9.55493	9.55493
0.3088	-14.158				0	0	0	0	0	0	9.56993	9.56993	9.56993	9.56993	9.56993	9.56993
0.32167	-14.1567				0	0	0	0	0	0	9.58593	9.58593	9.58593	9.58593	9.58593	9.58593
0.33453	-14.1555				0	0	0	0	0	0	9.60193	9.60193	9.60193	9.60193	9.60193	9.60193
0.3474	-14.1542				0	0	0	0	0	0	9.61693	9.61693	9.61693	9.61693	9.61693	9.61693
0.36027	-14.153				0	0	0	0	0	0	9.63293	9.63293	9.63293	9.63293	9.63293	9.63293
0.37313	-14.1518				0	0	0	0	0	0	9.64793	9.64793	9.64793	9.64793	9.64793	9.64793
0.37313	-14.1518				0	0	0	0	0	0	9.66393	9.66393	9.66393	9.66393	9.66393	9.66393
0.38525	-14.1518				0	0	0	0	0	0	9.67893	9.67893	9.67893	9.67893	9.67893	9.67893
[truncated: 27,071 more rows]
