# Supplementary material for: Cation-π interactions enabled water-stable perovskite X-ray flat mini-panel imager
Source: Nat Commun. 2024 Jan 4;15:257. doi: 10.1038/s41467-023-44644-7 (PMC10767000; doi:10.1038/s41467-023-44644-7)
Supplement: Supplementary file 7 — Source Data [file 41467_2023_44644_MOESM7_ESM.zip › Fig.2e.xlsx]

## Sheet: Sheet1
400	728	400	725	400	653
402	953	402	1033	402	1116
404	1018	404	1151	404	1139
406	941	406	1389	406	1113
408	1003	408	1522	408	1218
410	962	410	1649	410	1228
412	986	412	1756	412	1354
414	973	414	1858	414	1477
416	1011	416	1984	416	1715
418	1012	418	1996	418	1894
420	1017	420	2083	420	1988
422	994	422	2081	422	2159
424	992	424	2252	424	2185
426	1113	426	2327	426	2109
428	1195	428	2328	428	2296
430	1199	430	2566	430	2514
432	1380	432	2639	432	2812
434	1403	434	2690	434	3088
436	1432	436	2988	436	3334
438	1494	438	2941	438	3785
440	1521	440	2992	440	4157
442	1572	442	3099	442	4537
444	1601	444	3052	444	4976
446	1722	446	3044	446	5158
448	1683	448	3064	448	5195
450	1725	450	2859	450	5291
452	1710	452	2827	452	5348
454	1818	454	2879	454	5225
456	1772	456	2733	456	5104
458	1863	458	2835	458	4983
460	1852	460	2817	460	4981
462	1864	462	2699	462	4894
464	1953	464	2689	464	4988
466	1987	466	2669	466	5200
468	1973	468	2734	468	5302
470	2143	470	2749	470	5335
472	2103	472	2686	472	5661
474	2187	474	2626	474	5730
476	2264	476	2735	476	5798
478	2438	478	2762	478	6057
480	2473	480	2865	480	5931
482	2497	482	2892	482	6038
484	2579	484	3023	484	6200
486	2640	486	3223	486	6225
488	2676	488	3612	488	6077
490	2811	490	4031	490	6034
492	2838	492	4894	492	6257
494	2974	494	6370	494	6352
496	3105	496	8586	496	6440
498	3116	498	11731	498	6521
500	3238	500	17372	500	6520
502	3504	502	25648	502	6775
504	3587	504	39944	504	6786
506	3944	506	60883	506	6945
508	4231	508	93930	508	6971
510	4756	510	142311	510	6996
512	5522	512	212600	512	7117
514	6671	514	308656	514	7266
516	8311	516	437967	516	7527
518	10341	518	600625	518	7466
520	12827	520	789577	520	7497
522	15147	522	988692	522	7506
524	17469	524	1160140	524	7700
526	19009	526	1270990	526	7541
528	19640	528	1298100	528	7723
530	18783	530	1240470	530	7724
532	17828	532	1130080	532	7859
534	15895	534	989793	534	7798
536	14171	536	844876	536	7833
538	12615	538	704025	538	7780
540	11292	540	580897	540	7807
542	10010	542	473241	542	7991
544	9283	544	384046	544	7726
546	8176	546	310928	546	7747
548	7776	548	253970	548	7830
550	7277	550	208249	550	7975
552	7034	552	171493	552	7711
554	6484	554	141547	554	7712
556	6238	556	118047	556	7499
558	6136	558	100146	558	7709
560	5940	560	84970	560	7675
562	6056	562	73355	562	7516
564	5900	564	63417	564	7540
566	5719	566	55027	566	7549
568	5728	568	48282	568	7438
570	5544	570	42051	570	7474
572	5541	572	37314	572	7284
574	5533	574	33334	574	7299
576	5316	576	29811	576	7153
578	5225	578	26855	578	7067
580	5292	580	24097	580	7131
582	5198	582	21936	582	7155
584	5090	584	19940	584	7058
586	5074	586	18299	586	6830
588	4940	588	16960	588	6821
590	4971	590	15600	590	6772
592	4859	592	14251	592	6702
594	4975	594	13215	594	6585
596	4848	596	12452	596	6545
598	4651	598	11692	598	6499
600	4709	600	11194	600	6379
602	4585	602	10601	602	6124
604	4530	604	10013	604	6255
606	4664	606	9568	606	5950
608	4478	608	9198	608	5880
610	4510	610	8871	610	5915
612	4465	612	8791	612	5903
614	4432	614	8467	614	5898
616	4486	616	8060	616	5845
618	4444	618	8029	618	5776
620	4523	620	7590	620	5713
622	4465	622	7562	622	5672
624	4427	624	7350	624	5640
626	4652	626	7392	626	5721
628	4484	628	7230	628	5788
630	4822	630	7004	630	5663
632	4762	632	7070	632	5791
634	4988	634	6906	634	5813
636	4806	636	6929	636	5690
638	4635	638	6583	638	5415
640	4315	640	6339	640	5143
642	3946	642	6127	642	4963
644	3597	644	5890	644	4578
646	3593	646	5797	646	4646
648	3522	648	5594	648	4653
650	3306	650	5553	650	4438
652	3201	652	5352	652	4247
654	3120	654	5265	654	4282
656	3040	656	5206	656	4212
658	3007	658	5111	658	4118
660	2839	660	5134	660	4087
662	2848	662	4966	662	3897
664	2766	664	4843	664	3980
666	2773	666	4844	666	3727
668	2656	668	4768	668	3737
670	2588	670	4734	670	3857
672	2589	672	4563	672	3625
674	2432	674	4565	674	3515
676	2410	676	4506	676	3419
678	2415	678	4525	678	3574
680	2266	680	4373	680	3326
682	2260	682	4348	682	3267
684	2190	684	4263	684	3187
686	2147	686	4211	686	3109
688	2150	688	4117	688	3079
690	2127	690	4146	690	3058
692	2042	692	4094	692	2947
694	2011	694	4011	694	2930
696	1869	696	4021	696	2898
698	1844	698	3852	698	2684
700	1799	700	3888	700	2697
702	1759	702	3725	702	2709
704	1714	704	3784	704	2659
706	1633	706	3563	706	2560
708	1608	708	3477	708	2412
710	1640	710	3548	710	2429
712	1588	712	3397	712	2360
714	1524	714	3296	714	2313
716	1458	716	3368	716	2273
718	1412	718	3196	718	2199
720	1388	720	3181	720	2159
722	1313	722	3061	722	2093
724	1308	724	3036	724	2009
726	1277	726	2888	726	2009
728	1130	728	2923	728	1913
730	1177	730	2810	730	1871
732	1206	732	2643	732	1803
734	1128	734	2558	734	1753
736	1057	736	2512	736	1709
738	991	738	2518	738	1613
740	1070	740	2405	740	1583
742	989	742	2322	742	1578
744	960	744	2270	744	1608
746	921	746	2179	746	1482
748	911	748	2068	748	1393
750	862	750	2031	750	1384
752	773	752	1964	752	1385
754	801	754	1962	754	1273
756	779	756	1838	756	1173
758	816	758	1780	758	1183
760	727	760	1706	760	1211
762	683	762	1708	762	1041
764	687	764	1662	764	1070
766	657	766	1538	766	977
768	634	768	1509	768	978
770	658	770	1496	770	1021
772	612	772	1449	772	945
774	600	774	1451	774	952
776	594	776	1396	776	913
778	549	778	1274	778	884
780	525	780	1290	780	836
782	505	782	1213	782	881
784	485	784	1191	784	796
786	475	786	1217	786	766
788	494	788	1118	788	750
790	465	790	1100	790	691
792	452	792	1050	792	696
794	445	794	1007	794	693
796	418	796	971	796	633
798	450	798	913	798	620
800	447	800	924	800	645
832	277
834	282
836	268
838	269
840	202
842	232
844	206
846	216
848	178
850	196
