# Supplementary material for: Cation-π interactions enabled water-stable perovskite X-ray flat mini-panel imager
Source: Nat Commun. 2024 Jan 4;15:257. doi: 10.1038/s41467-023-44644-7 (PMC10767000; doi:10.1038/s41467-023-44644-7)
Supplement: Supplementary file 7 — Source Data [file 41467_2023_44644_MOESM7_ESM.zip › Fig.3a.xlsx]

## Sheet: Sheet1
430	1176	430	821	430	694	430	721	400	969
432	1208	432	818	432	665	432	691	402	1238
434	1204	434	781	434	710	434	675	404	1427
436	1298	436	827	436	666	436	698	406	1521
438	1264	438	837	438	685	438	670	408	1695
440	1353	440	834	440	699	440	719	410	1999
442	1380	442	829	442	671	442	624	412	2222
444	1421	444	836	444	698	444	673	414	2702
446	1445	446	780	446	697	446	675	416	3073
448	1493	448	784	448	697	448	713	418	3482
450	1436	450	788	450	673	450	659	420	3771
452	1509	452	822	452	715	452	653	422	3953
454	1460	454	805	454	715	454	664	424	4033
456	1518	456	794	456	685	456	649	426	4132
458	1568	458	820	458	691	458	646	428	4031
460	1548	460	851	460	708	460	635	430	4072
462	1614	462	885	462	724	462	716	432	4361
464	1696	464	899	464	749	464	708	434	4511
466	1694	466	904	466	710	466	705	436	4819
468	1745	468	939	468	754	468	730	438	5167
470	1697	470	961	470	806	470	748	440	5430
472	1745	472	974	472	816	472	718	442	5894
474	1843	474	926	474	805	474	770	444	6453
476	1901	476	1007	476	907	476	827	446	6590
478	1889	478	1035	478	826	478	875	448	6795
480	1998	480	1079	480	966	480	829	450	6709
482	1981	482	1091	482	938	482	951	452	6590
484	2089	484	1238	484	1002	484	947	454	6618
486	2099	486	1197	486	1160	486	1093	456	6375
488	2162	488	1426	488	1213	488	1289	458	6231
490	2306	490	1540	490	1549	490	1460	460	5963
492	2281	492	1697	492	1783	492	1801	462	6011
494	2315	494	2077	494	2211	494	2286	464	5702
496	2459	496	2603	496	3022	496	3044	466	5867
498	2595	498	3321	498	4123	498	4180	468	5788
500	2735	500	4691	500	6148	500	6140	470	5731
502	3022	502	6725	502	9123	502	8991	472	6081
504	3372	504	9969	504	13769	504	14060	474	6059
506	3735	506	15038	506	21552	506	21520	476	5989
508	4615	508	23294	508	33401	508	33526	478	6232
510	5804	510	36146	510	52209	510	51763	480	6239
512	7430	512	55034	512	78462	512	78497	482	6057
514	9551	514	82055	514	116453	514	116562	484	6298
516	12476	516	120923	516	169171	516	168611	486	6156
518	16003	518	169560	518	235779	518	234120	488	6013
520	19753	520	230395	520	315758	520	313691	490	5955
522	23858	522	298281	522	405445	522	400654	492	5846
524	26709	524	360458	524	486462	524	480490	494	5720
526	28889	526	401909	526	534748	526	527385	496	5692
528	29234	528	406304	528	538920	528	531336	498	5634
530	28169	530	382199	530	499688	530	491465	500	5974
532	26462	532	342520	532	439765	532	431376	502	5921
534	23712	534	303155	534	381121	534	373639	504	5923
536	21197	536	271823	536	336165	536	327198	506	6089
538	18331	538	246134	538	304618	538	294609	508	6182
540	16216	540	223775	540	279150	540	270573	510	6358
542	14229	542	198624	542	255425	542	248157	512	6488
544	12389	544	172455	544	229198	544	222191	514	6856
546	11180	546	147187	546	201221	546	196556	516	7157
548	9842	548	123652	548	172206	548	169981	518	7961
550	9051	550	103331	550	147383	550	145114	520	8713
552	8347	552	86208	552	123900	552	122291	522	9456
554	7654	554	71924	554	104425	554	103440	524	10355
556	7263	556	60375	556	87952	556	86926	526	11565
558	6997	558	51508	558	74109	558	73466	528	12648
560	6607	560	44221	560	63319	560	62597	530	13245
562	6432	562	38163	562	54041	562	53586	532	13776
564	6286	564	33068	564	46877	564	46470	534	13891
566	6083	566	29035	566	40730	566	40340	536	14009
568	5888	568	25792	568	35523	568	35316	538	13703
570	5697	570	22803	570	31491	570	31238	540	13327
572	5631	572	20210	572	27944	572	27302	542	12807
574	5379	574	18243	574	25017	574	24601	544	11872
576	5360	576	16685	576	22286	576	22142	546	10972
578	5334	578	15347	578	20205	578	19916	548	10146
580	5229	580	13969	580	18025	580	17998	550	9237
582	5048	582	12839	582	16456	582	16067	552	8808
584	5105	584	11857	584	15479	584	14713	554	8204
586	4967	586	10975	586	13995	586	13792	556	7882
588	4787	588	10450	588	12592	588	12718	558	7545
590	4794	590	9726	590	12002	590	11851	560	7328
592	4757	592	9267	592	11265	592	10905	562	7168
594	4851	594	8709	594	10282	594	10398	564	7014
596	4749	596	8305	596	9807	596	9764	566	6831
598	4578	598	7768	598	9109	598	9197	568	6591
600	4535	600	7437	600	8876	600	8712	570	6521
602	4449	602	7042	602	8278	602	8112	572	6285
604	4433	604	7102	604	7845	604	7846	574	6279
606	4467	606	6671	606	7617	606	7622	576	6010
608	4275	608	6499	608	7204	608	7155	578	5968
610	4370	610	6172	610	7070	610	6982	580	6035
612	4307	612	6174	612	6767	612	6765	582	5692
614	4191	614	6092	614	6697	614	6794	584	5804
616	4263	616	6055	616	6528	616	6525	586	5686
618	4293	618	5852	618	6493	618	6443	588	5436
620	4289	620	5906	620	6486	620	6373	590	5501
622	4489	622	5767	622	6382	622	6326	592	5434
624	4500	624	5764	624	6418	624	6251	594	5348
626	4691	626	5882	626	6396	626	6215	596	5106
628	4714	628	5934	628	6476	628	6239	598	5159
630	4816	630	5940	630	6577	630	6414	600	4987
632	5001	632	5986	632	6513	632	6499	602	5029
634	5242	634	6286	634	6948	634	6721	604	4974
636	5075	636	5996	636	6765	636	6376	606	4821
638	4862	638	5652	638	6494	638	6296	608	4942
640	4383	640	5400	640	6083	640	5911	610	4652
642	4192	642	5042	642	5552	642	5343	612	4743
644	3858	644	4878	644	5267	644	5082	614	4671
646	3627	646	4707	646	5058	646	5089	616	4616
648	3617	648	4666	648	4805	648	4815	618	4695
650	3627	650	4398	650	4790	650	4776	620	4576
652	3450	652	4272	652	4576	652	4576	622	4614
654	3363	654	4288	654	4570	654	4485	624	4812
656	3321	656	4076	656	4442	656	4501	626	4662
658	3278	658	3942	658	4421	658	4305	628	4779
660	3213	660	3993	660	4238	660	4359	630	4842
662	3102	662	3926	662	4186	662	4173	632	5141
664	3056	664	3833	664	4144	664	4191	634	5175
666	3032	666	3865	666	4117	666	4134	636	5064
668	2996	668	3672	668	4043	668	4050	638	4616
670	3015	670	3515	670	3950	670	3897	640	4120
672	2928	672	3541	672	3818	672	3950	642	3890
674	2984	674	3460	674	3898	674	3810	644	3510
676	2888	676	3510	676	3884	676	3825	646	3386
678	2861	678	3413	678	3796	678	3758	648	3219
680	2831	680	3376	680	3704	680	3677	650	3171
682	2613	682	3289	682	3627	682	3551	652	3054
684	2691	684	3193	684	3612	684	3561	654	3017
686	2692	686	3111	686	3462	686	3432	656	2860
688	2735	688	3071	688	3557	688	3437	658	2821
690	2688	690	3109	690	3462	690	3396	660	2764
692	2708	692	3074	692	3354	692	3372	662	2652
694	2681	694	2984	694	3251	694	3281	664	2525
696	2674	696	2926	696	3389	696	3252	666	2621
698	2591	698	2868	698	3148	698	3201	668	2432
700	2582	700	2790	700	3236	700	3183	670	2417
702	2518	702	2803	702	3037	702	3119	672	2388
704	2562	704	2693	704	3023	704	3056	674	2233
706	2475	706	2673	706	2980	706	2971	676	2253
708	2486	708	2610	708	2937	708	2891	678	2131
710	2384	710	2585	710	2920	710	2836	680	2168
712	2301	712	2448	712	2901	712	2873	682	2099
714	2305	714	2386	714	2788	714	2734	684	1933
716	2161	716	2347	716	2799	716	2612	686	1995
718	2235	718	2339	718	2694	718	2724	688	1845
720	2119	720	2321	720	2684	720	2553	690	1868
722	1979	722	2239	722	2538	722	2485	692	1782
724	1992	724	2140	724	2525	724	2437	694	1816
726	2002	726	2084	726	2470	726	2298	696	1740
728	1887	728	2089	728	2379	728	2331	698	1667
730	1796	730	1951	730	2311	730	2282	700	1582
732	1803	732	1948	732	2247	732	2224	702	1578
734	1590	734	1885	734	2213	734	2089	704	1428
736	1585	736	1813	736	2107	736	2135	706	1483
738	1436	738	1764	738	2128	738	1985	708	1395
740	1520	740	1742	740	2059	740	1979	710	1343
742	1405	742	1676	742	1935	742	1838	712	1318
744	1360	744	1689	744	1890	744	1993	714	1270
746	1285	746	1524	746	1806	746	1762	716	1244
748	1247	748	1575	748	1752	748	1759	718	1153
750	1226	750	1479	750	1767	750	1704	720	1235
752	1160	752	1463	752	1671	752	1668	722	1140
754	1148	754	1364	754	1662	754	1533	724	1145
756	993	756	1447	756	1628	756	1550	726	1050
758	1022	758	1366	758	1522	758	1499	728	1054
760	998	760	1242	760	1530	760	1478	730	984
762	908	762	1228	762	1471	762	1440	732	963
764	866	764	1200	764	1376	764	1399	734	863
766	891	766	1137	766	1338	766	1288	736	871
768	751	768	1149	768	1360	768	1311	738	870
770	759	770	1105	770	1233	770	1280	740	859
772	685	772	1086	772	1248	772	1243	742	762
774	668	774	1040	774	1204	774	1197	744	754
776	635	776	983	776	1192	776	1116	746	798
778	646	778	983	778	1136	778	1111	748	724
780	609	780	978	780	1127	780	1085	750	677
782	600	782	930	782	1065	782	1083	752	679
784	625	784	912	784	1031	784	1001	754	660
786	523	786	867	786	1029	786	940	756	671
788	482	788	837	788	1009	788	1007	758	672
790	531	790	839	790	996	790	916	760	547
792	459	792	823	792	961	792	899	762	559
794	465	794	777	794	893	794	896	764	517
796	445	796	719	796	934	796	828	766	537
798	430	798	719	798	881	798	858	768	525
800	441	800	733	800	817	800	817	770	505
802	420	802	704	802	825	802	836	772	507
804	417	804	661	804	745	804	782	774	495
806	380	806	611	806	739	806	787	776	453
808	366	808	652	808	686	808	732	778	457
810	350	810	608	810	711	810	750	780	437
812	347	812	587	812	672	812	717	782	399
814	350	814	549	814	644	814	640	784	423
816	336	816	545	816	673	816	646	786	413
818	314	818	506	818	667	818	623	788	370
820	362	820	532	820	621	820	633	790	351
822	316	822	497	822	638	822	608	792	348
824	291	824	489	824	593	824	580	794	334
826	302	826	510	826	549	826	600	796	348
828	308	828	504	828	555	828	549	798	346
830	262	830	504	830	529	830	530	800	317
832	277	832	428	832	488	832	527
834	282	834	446	834	438	834	508
836	268	836	442	836	496	836	529
838	269	838	421	838	478	838	460
840	202	840	364	840	436	840	447
842	232	842	388	842	470	842	438
844	206	844	390	844	440	844	419
846	216	846	360	846	385	846	400
848	178	848	355	848	375	848	424
850	196	850	328	850	366	850	378
--	--	--	--	--	--	--	--
--	--	--	--	--	--	--	--
--	--	--	--	--	--	--	--
--	--	--	--	--	--	--	--
--	--	--	--	--	--	--	--
--	--	--	--	--	--	--	--
--	--	--	--	--	--	--	--
--	--	--	--	--	--	--	--
