# Supplementary material for: Cation-π interactions enabled water-stable perovskite X-ray flat mini-panel imager
Source: Nat Commun. 2024 Jan 4;15:257. doi: 10.1038/s41467-023-44644-7 (PMC10767000; doi:10.1038/s41467-023-44644-7)
Supplement: Supplementary file 7 — Source Data [file 41467_2023_44644_MOESM7_ESM.zip › Fig.3b.xlsx]

## Sheet: Sheet1
-4.17338	-0.70787	-4.17238	-0.8984
-4.17277	-0.68471	-4.17177	-0.84259
-4.17215	-0.9539	-4.17115	-0.69408
-4.17153	-1.11507	-4.17053	-0.85616
-4.17091	-1.13106	-4.16991	-0.70321
-4.17029	-1.25368	-4.16929	-0.57149
-4.16967	-1.14327	-4.16867	-0.75845
-4.16906	-0.93924	-4.16806	-0.73011
-4.16844	-0.92354	-4.16744	-0.66077
-4.16782	-1.19048	-4.16682	-0.96092
-4.1672	-1.07779	-4.1662	-1.01671
-4.16658	-1.04333	-4.16558	-0.95162
-4.16596	-1.17392	-4.16496	-1.1178
-4.16535	-1.19707	-4.16435	-0.95673
-4.16473	-1.11018	-4.16373	-0.80129
-4.16411	-0.98619	-4.16311	-0.78313
-4.16349	-0.79277	-4.16249	-0.78985
-4.16287	-0.6963	-4.16187	-1.10671
-4.16225	-0.95603	-4.16125	-1.09145
-4.16163	-0.95651	-4.16063	-0.96625
-4.16102	-0.55537	-4.16002	-1.132
-4.1604	-0.51249	-4.1594	-1.2465
-4.15978	-0.96888	-4.15878	-1.13334
-4.15916	-1.20011	-4.15816	-0.8923
-4.15854	-1.32323	-4.15754	-1.04931
-4.15792	-1.43253	-4.15692	-1.00371
-4.15731	-1.06133	-4.15631	-0.85344
-4.15669	-1.01876	-4.15569	-0.59556
-4.15607	-0.69684	-4.15507	-0.56614
-4.15545	-0.55388	-4.15445	-0.70739
-4.15483	-0.66392	-4.15383	-0.63371
-4.15421	-0.84702	-4.15321	-0.7282
-4.1536	-0.62345	-4.1526	-0.65233
-4.15298	-0.89537	-4.15198	-0.99069
-4.15236	-0.68553	-4.15136	-0.8341
-4.15174	-0.72767	-4.15074	-0.84627
-4.15112	-1.04077	-4.15012	-0.75936
-4.1505	-0.79515	-4.1495	-0.80597
-4.14988	-0.74752	-4.14889	-0.95696
-4.14927	-0.44847	-4.14827	-0.88155
-4.14865	-0.47154	-4.14765	-1.12328
-4.14803	-0.99788	-4.14703	-1.04368
-4.14741	-1.20757	-4.14641	-0.80802
-4.14679	-1.08847	-4.14579	-0.66459
-4.14617	-0.84078	-4.14517	-0.7404
-4.14556	-0.57208	-4.14456	-0.59115
-4.14494	-1.09662	-4.14394	-0.66362
-4.14432	-1.08376	-4.14332	-0.70887
-4.1437	-0.96492	-4.1427	-0.93579
-4.14308	-0.94305	-4.14208	-1.10833
-4.14246	-1.07417	-4.14146	-0.8805
-4.14185	-1.36365	-4.14085	-0.84128
-4.14123	-0.90369	-4.14023	-0.91102
-4.14061	-0.7261	-4.13961	-0.98344
-4.13999	-0.96732	-4.13899	-0.9231
-4.13937	-1.14529	-4.13837	-0.59132
-4.13875	-1.04489	-4.13775	-0.47221
-4.13814	-0.81334	-4.13714	-0.65667
-4.13752	-0.9087	-4.13652	-0.71201
-4.1369	-0.87863	-4.1359	-0.81659
-4.13628	-0.95644	-4.13528	-0.91598
-4.13566	-0.90066	-4.13466	-1.07608
-4.13504	-1.35465	-4.13404	-0.97784
-4.13442	-1.50609	-4.13342	-0.68569
-4.13381	-1.39458	-4.13281	-0.72903
-4.13319	-0.83818	-4.13219	-1.092
-4.13257	-1.01569	-4.13157	-1.09668
-4.13195	-1.33946	-4.13095	-0.67402
-4.13133	-1.1155	-4.13033	-1.08216
-4.13071	-1.22367	-4.12971	-1.2825
-4.1301	-1.48748	-4.1291	-1.16461
-4.12948	-1.56524	-4.12848	-1.09947
-4.12886	-1.25702	-4.12786	-0.68744
-4.12824	-1.09707	-4.12724	-0.60697
-4.12762	-1.14852	-4.12662	-0.85847
-4.127	-1.22946	-4.126	-1.15976
-4.12639	-1.22385	-4.12539	-0.88163
-4.12577	-1.55104	-4.12477	-0.81719
-4.12515	-1.57498	-4.12415	-1.1278
-4.12453	-1.04011	-4.12353	-1.14557
-4.12391	-0.78539	-4.12291	-1.0378
-4.12329	-0.64923	-4.12229	-0.76539
-4.12267	-1.09709	-4.12168	-0.77025
-4.12206	-1.36071	-4.12106	-0.90278
-4.12144	-0.96266	-4.12044	-0.92949
-4.12082	-0.99972	-4.11982	-0.9146
-4.1202	-0.80004	-4.1192	-0.76916
-4.11958	-0.93834	-4.11858	-0.97273
-4.11896	-1.20736	-4.11796	-0.9129
-4.11835	-1.13382	-4.11735	-0.93953
-4.11773	-1.02616	-4.11673	-0.96127
-4.11711	-0.71126	-4.11611	-1.03754
-4.11649	-1.21368	-4.11549	-0.98204
-4.11587	-1.13078	-4.11487	-1.04808
-4.11525	-0.7248	-4.11425	-0.89342
-4.11464	-0.84493	-4.11364	-1.16205
-4.11402	-0.86941	-4.11302	-1.22275
-4.1134	-0.58268	-4.1124	-1.29168
-4.11278	-0.56034	-4.11178	-1.0575
-4.11216	-0.35094	-4.11116	-1.00514
-4.11154	-0.65752	-4.11054	-0.9844
-4.11093	-0.86684	-4.10993	-0.79794
-4.11031	-0.91914	-4.10931	-0.88704
-4.10969	-1.02862	-4.10869	-0.63179
-4.10907	-1.2613	-4.10807	-0.82416
-4.10845	-1.06602	-4.10745	-0.82749
-4.10783	-0.5447	-4.10683	-1.04202
-4.10721	-0.96608	-4.10621	-0.98036
-4.1066	-1.28753	-4.1056	-0.70594
-4.10598	-1.04658	-4.10498	-0.88536
-4.10536	-0.93762	-4.10436	-0.88027
-4.10474	-1.11368	-4.10374	-1.03104
-4.10412	-1.13482	-4.10312	-1.20312
-4.1035	-0.81478	-4.1025	-1.06473
-4.10289	-0.51309	-4.10189	-1.03301
-4.10227	-0.58118	-4.10127	-1.15172
-4.10165	-0.6903	-4.10065	-1.15367
-4.10103	-0.91076	-4.10003	-1.07043
-4.10041	-1.12945	-4.09941	-0.82985
-4.09979	-1.2481	-4.09879	-0.64874
-4.09918	-1.19434	-4.09818	-0.8056
-4.09856	-1.10331	-4.09756	-0.69226
-4.09794	-1.01791	-4.09694	-0.86291
-4.09732	-1.35889	-4.09632	-0.9167
-4.0967	-1.21773	-4.0957	-1.18754
-4.09608	-0.97819	-4.09508	-1.41877
-4.09546	-1.07227	-4.09447	-1.44572
-4.09485	-0.96823	-4.09385	-1.1987
-4.09423	-1.03125	-4.09323	-0.68989
-4.09361	-1.40079	-4.09261	-0.8489
-4.09299	-1.42854	-4.09199	-0.84496
-4.09237	-1.21156	-4.09137	-0.66765
-4.09175	-1.07007	-4.09075	-0.66539
-4.09114	-0.9646	-4.09014	-0.87764
-4.09052	-0.97993	-4.08952	-0.80114
-4.0899	-1.13306	-4.0889	-0.7652
-4.08928	-1.07866	-4.08828	-1.046
-4.08866	-1.01647	-4.08766	-1.00801
-4.08804	-1.27678	-4.08704	-0.82593
-4.08743	-1.03046	-4.08643	-0.7021
-4.08681	-1.08364	-4.08581	-1.04697
-4.08619	-1.10353	-4.08519	-1.02495
-4.08557	-1.24345	-4.08457	-1.2916
-4.08495	-1.11381	-4.08395	-1.12705
-4.08433	-1.13707	-4.08333	-0.8609
-4.08372	-1.55103	-4.08272	-0.9619
-4.0831	-1.13786	-4.0821	-1.01678
-4.08248	-1.20201	-4.08148	-0.85803
-4.08186	-0.80663	-4.08086	-0.83085
-4.08124	-1.1078	-4.08024	-0.75055
-4.08062	-1.33606	-4.07962	-0.87379
-4.08	-1.00606	-4.079	-0.97729
-4.07939	-0.97532	-4.07839	-1.13046
-4.07877	-1.10889	-4.07777	-1.32082
-4.07815	-1.09512	-4.07715	-1.04486
-4.07753	-0.9974	-4.07653	-1.3014
-4.07691	-1.08776	-4.07591	-1.39916
-4.07629	-1.03756	-4.07529	-1.24097
-4.07568	-0.76141	-4.07468	-1.42191
-4.07506	-0.84445	-4.07406	-1.27419
-4.07444	-1.009	-4.07344	-1.16583
-4.07382	-1.31514	-4.07282	-1.38544
-4.0732	-1.43935	-4.0722	-1.16263
-4.07258	-1.68583	-4.07158	-0.85799
-4.07197	-1.75166	-4.07097	-1.22585
-4.07135	-1.24439	-4.07035	-1.2328
-4.07073	-1.06929	-4.06973	-1.29793
-4.07011	-1.08851	-4.06911	-1.06302
-4.06949	-1.24446	-4.06849	-1.00035
-4.06887	-1.17133	-4.06787	-1.10237
-4.06825	-1.18404	-4.06726	-0.99977
-4.06764	-1.10175	-4.06664	-0.81985
-4.06702	-1.40591	-4.06602	-0.85092
-4.0664	-1.30684	-4.0654	-1.1237
-4.06578	-1.32572	-4.06478	-1.07537
-4.06516	-1.10064	-4.06416	-1.07589
-4.06454	-0.96927	-4.06354	-1.09241
-4.06393	-1.15604	-4.06293	-1.23618
-4.06331	-0.97588	-4.06231	-1.50092
-4.06269	-0.98129	-4.06169	-1.64108
-4.06207	-1.11703	-4.06107	-1.52093
-4.06145	-1.07703	-4.06045	-1.36991
-4.06083	-0.89163	-4.05983	-0.98367
-4.06022	-1.17219	-4.05922	-0.89277
-4.0596	-1.06168	-4.0586	-1.13392
-4.05898	-0.67754	-4.05798	-1.39797
-4.05836	-1.09328	-4.05736	-1.18863
-4.05774	-1.17974	-4.05674	-1.12101
-4.05712	-0.70186	-4.05612	-1.27136
-4.05651	-0.96915	-4.05551	-1.28148
-4.05589	-1.2021	-4.05489	-1.14107
-4.05527	-0.99035	-4.05427	-0.95909
-4.05465	-0.8486	-4.05365	-1.04411
-4.05403	-0.85105	-4.05303	-1.01265
-4.05341	-0.7079	-4.05241	-1.01551
-4.05279	-0.9601	-4.05179	-1.14868
-4.05218	-0.96245	-4.05118	-1.18347
-4.05156	-0.79693	-4.05056	-1.13822
-4.05094	-0.96885	-4.04994	-0.86959
-4.05032	-1.08781	-4.04932	-0.80236
-4.0497	-0.82895	-4.0487	-0.90381
-4.04908	-1.02571	-4.04808	-1.23477
-4.04847	-1.04378	-4.04747	-1.20415
-4.04785	-1.03151	-4.04685	-1.351
-4.04723	-1.40419	-4.04623	-1.45191
-4.04661	-1.45168	-4.04561	-1.17881
-4.04599	-1.40894	-4.04499	-1.00641
-4.04537	-1.42749	-4.04437	-0.96838
-4.04476	-1.28677	-4.04376	-0.9658
-4.04414	-1.60143	-4.04314	-1.15825
-4.04352	-1.09749	-4.04252	-1.2102
-4.0429	-1.05563	-4.0419	-1.31577
-4.04228	-1.25252	-4.04128	-1.35208
-4.04166	-1.08338	-4.04066	-1.16792
-4.04104	-0.75875	-4.04005	-1.01102
-4.04043	-0.89798	-4.03943	-1.04283
-4.03981	-1.34077	-4.03881	-0.81837
-4.03919	-1.5149	-4.03819	-0.81895
-4.03857	-1.69555	-4.03757	-1.03845
-4.03795	-1.62306	-4.03695	-1.10247
-4.03733	-1.64823	-4.03633	-1.0427
-4.03672	-1.46136	-4.03572	-1.18784
-4.0361	-1.47683	-4.0351	-1.00913
-4.03548	-0.85141	-4.03448	-1.0819
-4.03486	-0.85559	-4.03386	-1.41934
-4.03424	-0.70516	-4.03324	-1.42472
-4.03362	-1.09003	-4.03262	-1.21947
-4.03301	-1.43802	-4.03201	-0.96759
-4.03239	-1.49042	-4.03139	-1.08892
-4.03177	-1.53013	-4.03077	-1.18498
-4.03115	-1.11752	-4.03015	-1.11378
-4.03053	-1.13953	-4.02953	-0.98212
-4.02991	-1.27638	-4.02891	-0.92182
-4.0293	-1.19279	-4.0283	-1.24458
-4.02868	-1.18215	-4.02768	-1.26422
-4.02806	-0.84833	-4.02706	-1.18039
-4.02744	-1.09222	-4.02644	-1.13905
-4.02682	-1.42765	-4.02582	-1.15496
-4.0262	-1.14496	-4.0252	-1.14909
-4.02558	-1.05962	-4.02459	-1.23589
-4.02497	-1.22772	-4.02397	-1.29763
-4.02435	-1.18956	-4.02335	-1.21027
-4.02373	-1.27256	-4.02273	-1.07701
-4.02311	-1.0153	-4.02211	-1.06244
-4.02249	-1.18982	-4.02149	-1.07276
-4.02187	-1.314	-4.02087	-1.17187
-4.02126	-1.1343	-4.02026	-1.36963
-4.02064	-1.06899	-4.01964	-0.95103
-4.02002	-1.29243	-4.01902	-0.57792
-4.0194	-1.27867	-4.0184	-0.68889
-4.01878	-1.11772	-4.01778	-1.03925
-4.01816	-1.35441	-4.01716	-0.89857
-4.01755	-1.62539	-4.01655	-0.84917
-4.01693	-1.74863	-4.01593	-0.8893
-4.01631	-1.30416	-4.01531	-1.02433
-4.01569	-1.10838	-4.01469	-1.06102
-4.01507	-0.93012	-4.01407	-1.28903
-4.01445	-0.42813	-4.01345	-1.44132
-4.01384	-0.71698	-4.01284	-1.26259
-4.01322	-1.02292	-4.01222	-1.03755
-4.0126	-0.9099	-4.0116	-0.99987
-4.01198	-1.27861	-4.01098	-1.1018
-4.01136	-1.39702	-4.01036	-1.2418
-4.01074	-1.3991	-4.00974	-1.14449
-4.01012	-1.40607	-4.00912	-0.86251
-4.00951	-1.50293	-4.00851	-0.75326
-4.00889	-1.27857	-4.00789	-0.86746
-4.00827	-1.17163	-4.00727	-0.85782
-4.00765	-1.47655	-4.00665	-0.98529
-4.00703	-1.42339	-4.00603	-0.94565
-4.00641	-1.36219	-4.00541	-1.02393
-4.0058	-1.53085	-4.0048	-0.8653
-4.00518	-1.03379	-4.00418	-1.06131
-4.00456	-1.32178	-4.00356	-1.203
-4.00394	-1.43644	-4.00294	-1.42434
-4.00332	-1.20165	-4.00232	-1.22579
-4.0027	-1.18848	-4.0017	-0.92979
-4.00209	-1.29499	-4.00109	-1.08453
-4.00147	-1.35271	-4.00047	-1.00378
-4.00085	-1.27611	-3.99985	-1.02443
-4.00023	-1.40956	-3.99923	-1.07627
-3.99961	-1.28763	-3.99861	-0.96128
-3.99899	-1.32301	-3.99799	-0.94092
-3.99837	-1.20907	-3.99738	-0.88353
-3.99776	-1.49951	-3.99676	-0.81654
-3.99714	-1.61947	-3.99614	-0.78216
-3.99652	-1.65298	-3.99552	-0.74784
-3.9959	-1.82582	-3.9949	-1.02142
-3.99528	-1.83727	-3.99428	-1.24697
-3.99466	-1.62897	-3.99366	-1.27878
-3.99405	-1.65788	-3.99305	-1.10964
-3.99343	-1.36362	-3.99243	-1.25662
-3.99281	-0.92295	-3.99181	-1.48639
-3.99219	-0.82933	-3.99119	-1.18035
-3.99157	-1.077	-3.99057	-0.99247
-3.99095	-1.39213	-3.98995	-1.00926
-3.99034	-1.06472	-3.98934	-1.19725
-3.98972	-0.97645	-3.98872	-1.28765
-3.9891	-1.58707	-3.9881	-0.91604
-3.98848	-1.1822	-3.98748	-0.95317
-3.98786	-0.85771	-3.98686	-1.06833
-3.98724	-1.22025	-3.98624	-1.20498
-3.98663	-1.25547	-3.98563	-1.41532
-3.98601	-0.97978	-3.98501	-1.62403
-3.98539	-0.64908	-3.98439	-1.33241
-3.98477	-0.71117	-3.98377	-1.11732
-3.98415	-1.05318	-3.98315	-1.08632
-3.98353	-1.12911	-3.98253	-1.22972
-3.98291	-1.09204	-3.98191	-1.26693
-3.9823	-1.21304	-3.9813	-1.1868
-3.98168	-1.19937	-3.98068	-1.17296
-3.98106	-1.32128	-3.98006	-1.292
-3.98044	-1.42202	-3.97944	-1.3741
-3.97982	-1.36914	-3.97882	-1.25025
-3.9792	-1.52136	-3.9782	-1.15769
-3.97859	-1.61307	-3.97759	-1.03594
-3.97797	-1.23878	-3.97697	-1.14003
-3.97735	-1.29132	-3.97635	-1.2193
-3.97673	-1.29568	-3.97573	-1.37444
-3.97611	-1.49367	-3.97511	-1.24339
-3.97549	-1.19288	-3.97449	-1.05536
-3.97488	-0.81191	-3.97388	-0.97679
-3.97426	-0.89483	-3.97326	-0.92305
-3.97364	-1.34371	-3.97264	-0.77178
-3.97302	-1.38163	-3.97202	-0.95885
-3.9724	-1.13262	-3.9714	-1.2114
-3.97178	-1.16731	-3.97078	-1.20666
-3.97116	-1.18497	-3.97017	-1.12866
-3.97055	-1.06164	-3.96955	-1.17024
-3.96993	-1.0207	-3.96893	-1.73385
-3.96931	-1.06945	-3.96831	-1.58705
-3.96869	-1.24793	-3.96769	-1.33682
-3.96807	-1.35657	-3.96707	-1.52935
-3.96745	-1.21341	-3.96645	-1.36288
-3.96684	-1.57906	-3.96584	-1.09244
-3.96622	-1.90951	-3.96522	-1.34508
-3.9656	-1.69488	-3.9646	-1.32092
-3.96498	-1.7946	-3.96398	-1.34448
-3.96436	-1.62531	-3.96336	-1.19416
-3.96374	-1.18395	-3.96274	-1.32378
-3.96313	-1.34858	-3.96213	-1.13137
-3.96251	-1.20975	-3.96151	-0.92551
-3.96189	-0.67827	-3.96089	-1.25964
-3.96127	-0.80479	-3.96027	-1.25588
-3.96065	-0.95769	-3.95965	-1.39893
-3.96003	-1.37867	-3.95903	-1.34167
-3.95942	-1.39668	-3.95842	-1.23651
-3.9588	-1.31139	-3.9578	-1.21604
-3.95818	-1.31139	-3.95718	-1.51943
-3.95756	-1.10243	-3.95656	-1.34893
-3.95694	-1.20125	-3.95594	-1.02414
-3.95632	-0.98421	-3.95532	-1.02127
-3.9557	-0.885	-3.9547	-0.87706
-3.95509	-1.36044	-3.95409	-0.87103
-3.95447	-1.40639	-3.95347	-1.17194
-3.95385	-1.29512	-3.95285	-1.01773
-3.95323	-0.89856	-3.95223	-0.92566
-3.95261	-1.06996	-3.95161	-1.12838
-3.95199	-1.40188	-3.95099	-1.3174
-3.95138	-1.05892	-3.95038	-1.32516
-3.95076	-0.99878	-3.94976	-1.18572
-3.95014	-1.05388	-3.94914	-1.03213
-3.94952	-1.00359	-3.94852	-0.86305
-3.9489	-1.22244	-3.9479	-1.24452
-3.94828	-1.16956	-3.94728	-1.34461
-3.94767	-0.85845	-3.94667	-1.49379
-3.94705	-1.07117	-3.94605	-1.58151
-3.94643	-1.04654	-3.94543	-1.48376
-3.94581	-1.2021	-3.94481	-1.26316
-3.94519	-1.42851	-3.94419	-1.24738
-3.94457	-1.29698	-3.94357	-1.41535
-3.94395	-1.0043	-3.94296	-1.50374
-3.94334	-1.13653	-3.94234	-1.34303
-3.94272	-1.63924	-3.94172	-1.09359
-3.9421	-1.59446	-3.9411	-1.33874
-3.94148	-1.25613	-3.94048	-1.37341
-3.94086	-1.4017	-3.93986	-1.24951
-3.94024	-1.5762	-3.93924	-1.1676
-3.93963	-1.23368	-3.93863	-1.13406
-3.93901	-1.11186	-3.93801	-1.23364
-3.93839	-1.49337	-3.93739	-1.11474
-3.93777	-1.38789	-3.93677	-0.97967
-3.93715	-1.43304	-3.93615	-0.96088
-3.93653	-1.69109	-3.93553	-1.09914
-3.93592	-1.64018	-3.93492	-0.93161
-3.9353	-1.3983	-3.9343	-0.90176
-3.93468	-1.29899	-3.93368	-1.13149
-3.93406	-1.38455	-3.93306	-1.16061
-3.93344	-1.67843	-3.93244	-0.99744
-3.93282	-1.59091	-3.93182	-0.94156
-3.93221	-1.61077	-3.93121	-0.85936
-3.93159	-1.25924	-3.93059	-0.9068
-3.93097	-1.62096	-3.92997	-1.18663
-3.93035	-1.67209	-3.92935	-1.39453
-3.92973	-0.87288	-3.92873	-1.51118
-3.92911	-0.6335	-3.92811	-1.23305
-3.92849	-0.75071	-3.92749	-0.92984
-3.92788	-1.11175	-3.92688	-1.04014
-3.92726	-1.37649	-3.92626	-1.18837
-3.92664	-1.29073	-3.92564	-1.11931
-3.92602	-1.09437	-3.92502	-1.00569
-3.9254	-1.00875	-3.9244	-1.21502
-3.92478	-1.15425	-3.92378	-1.62952
-3.92417	-1.34469	-3.92317	-1.47035
-3.92355	-1.76144	-3.92255	-1.3027
-3.92293	-1.76081	-3.92193	-1.16711
-3.92231	-1.56104	-3.92131	-1.00852
-3.92169	-1.51968	-3.92069	-1.14274
-3.92107	-1.60263	-3.92007	-1.24636
-3.92046	-1.38114	-3.91946	-1.17556
-3.91984	-1.11308	-3.91884	-1.1413
-3.91922	-1.18003	-3.91822	-1.02515
-3.9186	-1.09136	-3.9176	-1.00189
-3.91798	-1.20213	-3.91698	-0.92565
-3.91736	-1.34579	-3.91636	-0.87279
-3.91674	-1.34168	-3.91575	-1.24327
-3.91613	-1.48286	-3.91513	-1.69246
-3.91551	-1.71803	-3.91451	-1.456
-3.91489	-1.36896	-3.91389	-1.39088
-3.91427	-1.2923	-3.91327	-1.77971
-3.91365	-1.31259	-3.91265	-1.62167
-3.91303	-1.15059	-3.91203	-1.22947
-3.91242	-1.39262	-3.91142	-1.08921
-3.9118	-1.834	-3.9108	-1.06761
-3.91118	-1.67196	-3.91018	-1.3879
-3.91056	-1.44458	-3.90956	-1.44185
-3.90994	-1.23985	-3.90894	-1.35811
-3.90932	-0.86238	-3.90832	-1.1206
-3.90871	-0.69723	-3.90771	-1.28474
-3.90809	-0.69772	-3.90709	-1.58417
-3.90747	-1.0298	-3.90647	-1.52329
-3.90685	-1.38176	-3.90585	-1.25621
-3.90623	-1.62583	-3.90523	-1.11193
-3.90561	-1.28615	-3.90461	-1.03504
-3.905	-1.14025	-3.904	-1.19433
-3.90438	-1.14291	-3.90338	-1.22549
-3.90376	-1.06945	-3.90276	-1.24682
-3.90314	-0.87245	-3.90214	-1.26275
-3.90252	-0.59025	-3.90152	-1.07184
-3.9019	-0.90736	-3.9009	-1.11475
-3.90128	-1.50489	-3.90028	-1.19162
-3.90067	-1.57334	-3.89967	-1.25603
-3.90005	-1.35012	-3.89905	-1.36853
-3.89943	-1.24019	-3.89843	-1.74696
-3.89881	-1.43215	-3.89781	-1.41409
-3.89819	-1.22359	-3.89719	-1.28746
-3.89757	-1.22479	-3.89657	-1.60286
-3.89696	-1.22973	-3.89596	-1.4112
-3.89634	-0.94019	-3.89534	-1.07485
-3.89572	-1.43246	-3.89472	-1.24096
-3.8951	-1.97054	-3.8941	-1.36618
-3.89448	-1.71703	-3.89348	-1.22666
-3.89386	-1.25112	-3.89286	-0.9589
-3.89325	-1.24374	-3.89225	-0.96837
-3.89263	-1.32458	-3.89163	-0.87049
-3.89201	-1.31971	-3.89101	-0.50344
-3.89139	-1.52036	-3.89039	-0.8019
-3.89077	-1.6544	-3.88977	-0.90331
-3.89015	-1.35792	-3.88915	-1.22313
-3.88953	-1.29316	-3.88854	-1.47954
-3.88892	-1.28413	-3.88792	-1.07634
-3.8883	-1.37085	-3.8873	-1.11938
-3.88768	-1.58567	-3.88668	-1.33393
-3.88706	-1.3753	-3.88606	-1.24615
-3.88644	-0.7961	-3.88544	-1.33078
-3.88582	-1.30928	-3.88482	-1.40206
-3.88521	-1.10169	-3.88421	-1.39621
-3.88459	-1.05528	-3.88359	-1.5666
-3.88397	-1.29269	-3.88297	-1.51852
-3.88335	-0.99183	-3.88235	-1.2144
-3.88273	-1.04501	-3.88173	-1.18047
-3.88211	-1.38673	-3.88111	-1.31372
-3.8815	-1.51319	-3.8805	-1.19134
-3.88088	-1.84431	-3.87988	-1.33024
-3.88026	-1.51517	-3.87926	-1.44602
-3.87964	-1.64403	-3.87864	-1.35254
-3.87902	-1.7486	-3.87802	-1.28299
-3.8784	-1.35215	-3.8774	-1.36292
-3.87779	-1.14214	-3.87679	-1.68824
-3.87717	-1.32977	-3.87617	-1.65709
-3.87655	-1.40047	-3.87555	-1.4588
-3.87593	-1.05005	-3.87493	-1.6013
-3.87531	-0.78037	-3.87431	-1.44301
-3.87469	-0.82896	-3.87369	-1.65873
-3.87407	-0.99216	-3.87307	-1.53371
-3.87346	-0.98747	-3.87246	-1.35336
-3.87284	-1.33132	-3.87184	-1.38414
-3.87222	-1.52772	-3.87122	-1.15365
-3.8716	-1.85551	-3.8706	-1.02206
-3.87098	-1.94158	-3.86998	-1.04139
-3.87036	-1.54783	-3.86936	-1.03427
-3.86975	-1.43746	-3.86875	-0.87216
-3.86913	-1.58916	-3.86813	-0.93689
-3.86851	-1.47925	-3.86751	-1.20318
-3.86789	-1.30901	-3.86689	-1.14204
-3.86727	-1.38315	-3.86627	-1.36474
-3.86665	-1.61486	-3.86565	-1.29723
-3.86604	-1.44976	-3.86504	-1.46546
-3.86542	-1.30257	-3.86442	-1.52627
-3.8648	-1.17221	-3.8638	-1.35075
-3.86418	-1.2638	-3.86318	-1.41674
-3.86356	-1.33074	-3.86256	-1.24897
-3.86294	-1.22462	-3.86194	-1.49412
-3.86232	-1.52812	-3.86133	-1.55699
-3.86171	-1.69447	-3.86071	-1.50807
-3.86109	-1.93892	-3.86009	-1.39626
-3.86047	-1.81461	-3.85947	-1.44701
-3.85985	-1.46239	-3.85885	-1.44647
-3.85923	-1.62338	-3.85823	-1.37712
-3.85861	-1.21768	-3.85761	-1.3688
-3.858	-1.477	-3.857	-1.37771
-3.85738	-1.3069	-3.85638	-1.36841
-3.85676	-1.32338	-3.85576	-1.46243
-3.85614	-1.27521	-3.85514	-1.37056
-3.85552	-1.11382	-3.85452	-1.1986
-3.8549	-1.52271	-3.8539	-1.21101
-3.85429	-1.55451	-3.85329	-1.4649
-3.85367	-1.30659	-3.85267	-1.31072
-3.85305	-1.00633	-3.85205	-1.07889
-3.85243	-1.14377	-3.85143	-1.39038
-3.85181	-1.20018	-3.85081	-1.42405
-3.85119	-1.38679	-3.85019	-1.05515
-3.85058	-1.53261	-3.84958	-1.06836
-3.84996	-1.54504	-3.84896	-1.36392
-3.84934	-1.6309	-3.84834	-1.51987
-3.84872	-1.99431	-3.84772	-1.46521
-3.8481	-2.07035	-3.8471	-1.1019
-3.84748	-1.99729	-3.84648	-0.98535
-3.84686	-1.72683	-3.84586	-1.16726
-3.84625	-1.55254	-3.84525	-1.15794
-3.84563	-1.47657	-3.84463	-1.17423
-3.84501	-1.25909	-3.84401	-1.16556
-3.84439	-1.16578	-3.84339	-1.25746
-3.84377	-1.0305	-3.84277	-1.43981
-3.84315	-1.1545	-3.84215	-1.3505
-3.84254	-1.10535	-3.84154	-1.19706
-3.84192	-1.48249	-3.84092	-1.36634
-3.8413	-1.96043	-3.8403	-1.3365
-3.84068	-1.70426	-3.83968	-1.07649
-3.84006	-1.44175	-3.83906	-1.09621
-3.83944	-1.49332	-3.83844	-1.13632
-3.83883	-1.44618	-3.83783	-1.02041
-3.83821	-1.19807	-3.83721	-0.88036
-3.83759	-1.30951	-3.83659	-0.92497
-3.83697	-1.55308	-3.83597	-1.24036
-3.83635	-1.49283	-3.83535	-1.14353
-3.83573	-1.03605	-3.83473	-0.99011
-3.83511	-0.7727	-3.83412	-1.1371
-3.8345	-1.10747	-3.8335	-1.24189
-3.83388	-0.99355	-3.83288	-1.21704
-3.83326	-0.76421	-3.83226	-1.41603
-3.83264	-0.75255	-3.83164	-1.40237
-3.83202	-1.18561	-3.83102	-1.36544
-3.8314	-1.06424	-3.8304	-1.37732
-3.83079	-1.38576	-3.82979	-1.27777
-3.83017	-1.77115	-3.82917	-1.04177
-3.82955	-1.45735	-3.82855	-1.12701
-3.82893	-1.1666	-3.82793	-1.36732
-3.82831	-1.27926	-3.82731	-1.3224
-3.82769	-1.34894	-3.82669	-1.37784
-3.82708	-1.02689	-3.82608	-1.45853
-3.82646	-1.07945	-3.82546	-1.43248
-3.82584	-1.07355	-3.82484	-1.3721
-3.82522	-1.3425	-3.82422	-1.41479
-3.8246	-1.53067	-3.8236	-1.25553
-3.82398	-1.34	-3.82298	-1.19081
-3.82337	-1.70168	-3.82237	-1.2888
-3.82275	-2.12245	-3.82175	-1.29234
-3.82213	-2.00344	-3.82113	-1.42188
-3.82151	-1.55149	-3.82051	-1.50752
-3.82089	-1.2334	-3.81989	-1.25987
-3.82027	-1.31734	-3.81927	-1.15331
-3.81965	-1.35507	-3.81866	-1.2701
-3.81904	-1.02471	-3.81804	-1.29854
-3.81842	-0.88119	-3.81742	-1.05972
-3.8178	-0.73021	-3.8168	-1.14376
-3.81718	-0.76014	-3.81618	-1.18398
-3.81656	-1.21628	-3.81556	-1.10617
-3.81594	-1.15901	-3.81494	-1.34523
-3.81533	-1.47613	-3.81433	-1.16178
-3.81471	-1.87916	-3.81371	-1.13122
-3.81409	-1.68533	-3.81309	-1.0322
-3.81347	-1.18097	-3.81247	-0.77694
-3.81285	-1.21608	-3.81185	-1.22582
-3.81223	-1.5715	-3.81123	-1.24065
-3.81162	-1.71074	-3.81062	-1.20681
-3.811	-1.53076	-3.81	-1.11394
-3.81038	-1.46323	-3.80938	-1.35192
-3.80976	-1.36308	-3.80876	-1.43912
-3.80914	-1.29896	-3.80814	-1.26858
-3.80852	-1.07914	-3.80752	-1.12617
-3.80791	-1.08486	-3.80691	-1.06828
-3.80729	-1.36249	-3.80629	-0.9735
-3.80667	-1.65407	-3.80567	-1.09856
-3.80605	-1.66962	-3.80505	-1.10184
-3.80543	-1.64268	-3.80443	-1.11601
-3.80481	-1.89843	-3.80381	-1.04356
-3.80419	-1.86993	-3.80319	-0.88499
-3.80358	-1.59502	-3.80258	-0.81352
-3.80296	-1.62152	-3.80196	-0.97477
-3.80234	-1.4598	-3.80134	-1.45717
-3.80172	-1.3751	-3.80072	-1.48162
-3.8011	-1.49608	-3.8001	-1.47309
-3.80048	-1.29247	-3.79948	-1.52044
-3.79987	-1.93825	-3.79887	-1.49387
-3.79925	-1.48757	-3.79825	-1.37122
-3.79863	-1.31753	-3.79763	-1.72927
-3.79801	-1.91311	-3.79701	-1.68815
-3.79739	-1.85649	-3.79639	-1.21173
-3.79677	-1.26941	-3.79577	-1.24724
-3.79616	-1.37814	-3.79516	-1.29063
-3.79554	-1.50056	-3.79454	-1.36318
-3.79492	-1.18127	-3.79392	-1.46915
-3.7943	-0.87104	-3.7933	-1.21997
-3.79368	-1.2668	-3.79268	-0.97205
-3.79306	-1.80807	-3.79206	-1.13993
-3.79244	-1.40302	-3.79145	-1.01516
-3.79183	-1.03452	-3.79083	-0.91651
-3.79121	-0.87442	-3.79021	-1.15322
-3.79059	-0.8848	-3.78959	-1.18521
-3.78997	-1.438	-3.78897	-1.38644
-3.78935	-1.59647	-3.78835	-1.47383
-3.78873	-1.44047	-3.78773	-1.19076
-3.78812	-1.58587	-3.78712	-1.31261
-3.7875	-1.55562	-3.7865	-1.03477
-3.78688	-1.42151	-3.78588	-1.09175
-3.78626	-1.57332	-3.78526	-1.40913
-3.78564	-1.52887	-3.78464	-1.45901
-3.78502	-0.82819	-3.78402	-1.61766
-3.78441	-0.90779	-3.78341	-1.39108
-3.78379	-0.60232	-3.78279	-1.54856
-3.78317	-1.03206	-3.78217	-1.77596
-3.78255	-0.96299	-3.78155	-1.67486
-3.78193	-1.14836	-3.78093	-1.37278
-3.78131	-1.54134	-3.78031	-1.27536
-3.7807	-1.151	-3.7797	-1.41279
-3.78008	-1.26112	-3.77908	-1.67391
-3.77946	-1.55484	-3.77846	-1.55661
-3.77884	-1.21265	-3.77784	-1.46784
-3.77822	-1.22623	-3.77722	-1.4155
-3.7776	-1.34415	-3.7766	-1.31871
-3.77698	-1.57075	-3.77598	-1.44132
-3.77637	-1.57734	-3.77537	-1.5371
-3.77575	-1.4544	-3.77475	-1.30464
-3.77513	-1.5129	-3.77413	-1.26026
-3.77451	-1.49348	-3.77351	-1.05539
-3.77389	-1.51387	-3.77289	-0.87319
-3.77327	-1.65769	-3.77227	-1.07721
-3.77266	-1.42539	-3.77166	-1.35451
-3.77204	-1.37512	-3.77104	-1.4368
-3.77142	-1.63921	-3.77042	-1.63663
-3.7708	-1.39266	-3.7698	-1.48778
-3.77018	-1.32525	-3.76918	-1.21538
-3.76956	-1.26657	-3.76856	-1.12648
-3.76895	-1.2897	-3.76795	-1.53787
-3.76833	-1.15544	-3.76733	-1.56812
-3.76771	-1.50447	-3.76671	-1.57303
-3.76709	-1.26908	-3.76609	-1.2971
-3.76647	-1.16643	-3.76547	-1.24006
-3.76585	-1.35595	-3.76485	-1.45719
-3.76523	-1.36467	-3.76424	-1.31982
-3.76462	-1.20919	-3.76362	-0.97201
-3.764	-1.08654	-3.763	-0.87938
-3.76338	-1.17454	-3.76238	-1.11102
-3.76276	-1.28744	-3.76176	-1.27966
-3.76214	-1.49803	-3.76114	-1.32166
-3.76152	-1.42332	-3.76052	-1.31453
-3.76091	-1.40827	-3.75991	-1.43626
-3.76029	-1.65469	-3.75929	-1.34857
-3.75967	-1.56428	-3.75867	-1.28661
-3.75905	-1.20247	-3.75805	-1.1517
-3.75843	-1.17332	-3.75743	-0.97002
-3.75781	-1.47519	-3.75681	-1.07209
-3.7572	-1.55415	-3.7562	-1.07359
-3.75658	-1.41489	-3.75558	-1.02729
-3.75596	-1.30352	-3.75496	-1.27144
-3.75534	-1.3114	-3.75434	-1.26379
-3.75472	-1.46155	-3.75372	-1.31565
-3.7541	-1.3494	-3.7531	-1.31228
-3.75349	-1.67577	-3.75249	-1.25907
-3.75287	-1.58577	-3.75187	-1.33136
-3.75225	-1.42685	-3.75125	-1.38517
-3.75163	-1.44013	-3.75063	-0.99592
-3.75101	-1.19095	-3.75001	-0.88089
-3.75039	-1.21218	-3.74939	-1.07685
-3.74977	-1.19472	-3.74877	-1.25278
-3.74916	-1.00285	-3.74816	-1.26727
-3.74854	-1.0738	-3.74754	-1.34395
-3.74792	-1.20046	-3.74692	-1.26257
-3.7473	-1.20127	-3.7463	-1.2886
-3.74668	-1.74835	-3.74568	-0.99432
-3.74606	-1.71537	-3.74506	-1.10614
-3.74545	-1.6226	-3.74445	-0.94681
-3.74483	-1.70444	-3.74383	-1.02264
-3.74421	-1.38016	-3.74321	-1.38619
-3.74359	-1.46121	-3.74259	-1.57527
-3.74297	-1.30009	-3.74197	-1.45373
-3.74235	-1.16278	-3.74135	-1.45093
-3.74174	-0.89825	-3.74074	-1.33517
-3.74112	-0.84567	-3.74012	-1.29659
-3.7405	-1.25218	-3.7395	-1.33954
-3.73988	-1.18622	-3.73888	-1.32012
-3.73926	-1.45317	-3.73826	-1.59817
-3.73864	-1.22391	-3.73764	-1.35014
-3.73802	-1.32665	-3.73703	-1.23173
-3.73741	-1.36406	-3.73641	-1.25655
-3.73679	-1.65374	-3.73579	-1.36323
-3.73617	-1.71111	-3.73517	-1.5537
-3.73555	-1.55865	-3.73455	-1.61542
-3.73493	-1.09951	-3.73393	-1.48529
-3.73431	-0.93852	-3.73331	-1.71494
-3.7337	-1.39352	-3.7327	-1.53478
-3.73308	-1.88765	-3.73208	-1.48804
-3.73246	-1.63457	-3.73146	-1.41778
-3.73184	-1.17606	-3.73084	-0.98948
-3.73122	-1.18398	-3.73022	-1.05432
-3.7306	-1.29955	-3.7296	-1.11242
-3.72999	-1.64463	-3.72899	-1.2332
-3.72937	-1.71462	-3.72837	-1.27501
-3.72875	-1.80171	-3.72775	-1.48032
-3.72813	-1.67328	-3.72713	-1.43572
-3.72751	-1.27493	-3.72651	-1.2662
-3.72689	-1.34551	-3.72589	-1.23
-3.72628	-1.47825	-3.72528	-1.28634
-3.72566	-1.145	-3.72466	-1.39443
-3.72504	-1.3567	-3.72404	-1.23214
-3.72442	-1.88774	-3.72342	-1.29864
-3.7238	-1.78716	-3.7228	-1.14677
-3.72318	-1.65274	-3.72218	-1.4404
-3.72256	-1.70192	-3.72156	-1.19731
-3.72195	-1.31332	-3.72095	-0.90321
-3.72133	-1.27171	-3.72033	-1.21936
-3.72071	-1.14605	-3.71971	-1.39507
-3.72009	-1.53122	-3.71909	-1.5902
-3.71947	-1.75981	-3.71847	-1.28483
-3.71885	-1.59267	-3.71785	-1.30949
-3.71824	-1.81363	-3.71724	-1.16363
-3.71762	-1.56783	-3.71662	-1.15804
-3.717	-1.54252	-3.716	-1.10134
-3.71638	-1.87869	-3.71538	-1.20605
-3.71576	-1.92964	-3.71476	-1.23998
-3.71514	-1.60459	-3.71414	-1.38863
-3.71453	-1.44783	-3.71353	-1.46534
-3.71391	-1.7101	-3.71291	-1.48685
-3.71329	-1.93662	-3.71229	-1.47899
-3.71267	-1.98103	-3.71167	-1.24546
-3.71205	-1.6851	-3.71105	-1.36116
-3.71143	-1.38549	-3.71043	-1.51461
-3.71081	-1.36646	-3.70982	-1.32604
-3.7102	-1.49729	-3.7092	-1.35287
-3.70958	-1.31671	-3.70858	-1.47463
-3.70896	-1.37299	-3.70796	-1.53804
-3.70834	-1.87682	-3.70734	-1.44137
-3.70772	-1.9813	-3.70672	-1.20754
-3.7071	-1.6745	-3.7061	-1.31135
-3.70649	-1.80786	-3.70549	-1.29193
-3.70587	-1.58608	-3.70487	-1.39775
-3.70525	-1.34122	-3.70425	-1.35464
-3.70463	-1.52844	-3.70363	-1.78624
-3.70401	-1.79551	-3.70301	-1.74611
-3.70339	-1.67778	-3.70239	-1.55905
-3.70278	-1.68175	-3.70178	-1.33563
-3.70216	-1.25756	-3.70116	-1.30286
-3.70154	-1.57486	-3.70054	-1.26332
-3.70092	-1.41627	-3.69992	-1.24897
-3.7003	-1.20258	-3.6993	-1.35993
-3.69968	-1.30878	-3.69868	-1.34854
-3.69907	-1.29391	-3.69807	-1.09017
-3.69845	-1.50028	-3.69745	-1.06123
-3.69783	-1.48199	-3.69683	-1.27501
-3.69721	-1.50909	-3.69621	-1.1379
-3.69659	-1.62424	-3.69559	-1.2984
-3.69597	-1.77774	-3.69497	-1.45603
-3.69535	-1.6358	-3.69435	-1.35664
-3.69474	-1.30454	-3.69374	-1.61462
-3.69412	-1.2931	-3.69312	-1.64312
-3.6935	-1.62479	-3.6925	-1.58403
-3.69288	-2.05063	-3.69188	-1.35871
-3.69226	-2.31764	-3.69126	-1.39825
-3.69164	-1.99833	-3.69064	-1.5747
-3.69103	-1.7997	-3.69003	-1.59363
-3.69041	-1.42227	-3.68941	-1.70412
-3.68979	-1.54203	-3.68879	-1.49197
-3.68917	-1.51415	-3.68817	-1.43248
-3.68855	-1.55831	-3.68755	-1.31656
-3.68793	-1.29032	-3.68693	-1.21773
-3.68732	-1.64748	-3.68632	-1.22423
-3.6867	-1.6888	-3.6857	-1.55746
-3.68608	-1.6738	-3.68508	-1.44188
-3.68546	-1.48043	-3.68446	-1.19832
-3.68484	-1.33138	-3.68384	-1.34003
-3.68422	-0.96774	-3.68322	-1.5229
-3.6836	-1.12762	-3.68261	-1.51486
-3.68299	-1.23784	-3.68199	-1.33014
-3.68237	-1.33862	-3.68137	-1.32491
-3.68175	-1.7062	-3.68075	-1.17164
-3.68113	-1.71942	-3.68013	-1.24703
-3.68051	-1.50809	-3.67951	-1.2947
-3.67989	-1.20523	-3.67889	-1.48525
-3.67928	-1.29954	-3.67828	-1.60413
-3.67866	-0.92288	-3.67766	-1.32728
-3.67804	-1.23212	-3.67704	-1.30776
-3.67742	-0.83801	-3.67642	-1.31054
-3.6768	-1.00667	-3.6758	-1.35181
-3.67618	-1.08563	-3.67518	-1.44637
-3.67557	-1.10723	-3.67457	-1.36626
-3.67495	-1.49374	-3.67395	-1.27909
-3.67433	-1.72918	-3.67333	-1.29306
-3.67371	-1.69564	-3.67271	-1.64364
-3.67309	-1.39118	-3.67209	-1.72336
-3.67247	-1.54251	-3.67147	-1.89719
-3.67186	-1.52863	-3.67086	-1.77524
-3.67124	-1.56566	-3.67024	-1.58353
-3.67062	-1.41904	-3.66962	-1.88814
-3.67	-0.86106	-3.669	-1.67828
-3.66938	-0.91666	-3.66838	-1.38028
-3.66876	-1.07164	-3.66776	-1.41622
-3.66814	-1.08675	-3.66714	-1.51009
-3.66753	-1.19873	-3.66653	-1.71554
-3.66691	-1.415	-3.66591	-1.88954
-3.66629	-1.38604	-3.66529	-1.84123
-3.66567	-1.40941	-3.66467	-1.55806
-3.66505	-1.38059	-3.66405	-1.3975
-3.66443	-1.67053	-3.66343	-1.18391
-3.66382	-1.46776	-3.66282	-1.30097
-3.6632	-1.29865	-3.6622	-1.42266
-3.66258	-1.50307	-3.66158	-1.68169
-3.66196	-1.61205	-3.66096	-1.44633
-3.66134	-1.64106	-3.66034	-1.44775
-3.66072	-1.54171	-3.65972	-1.73892
-3.66011	-1.54434	-3.65911	-1.86395
-3.65949	-1.25108	-3.65849	-1.81324
-3.65887	-1.1671	-3.65787	-1.57535
-3.65825	-1.26058	-3.65725	-1.56031
-3.65763	-1.26001	-3.65663	-1.18145
-3.65701	-1.30243	-3.65601	-1.24097
-3.65639	-1.35042	-3.6554	-1.18807
-3.65578	-1.26253	-3.65478	-1.53
-3.65516	-1.25761	-3.65416	-1.35624
-3.65454	-1.21576	-3.65354	-0.92384
-3.65392	-1.13075	-3.65292	-1.46578
-3.6533	-1.18388	-3.6523	-1.62301
-3.65268	-1.87123	-3.65168	-1.31022
-3.65207	-1.59017	-3.65107	-1.50396
-3.65145	-1.54661	-3.65045	-1.51706
-3.65083	-1.66113	-3.64983	-1.47537
-3.65021	-1.22974	-3.64921	-1.42357
-3.64959	-1.29638	-3.64859	-1.4866
-3.64897	-1.19079	-3.64797	-1.31939
-3.64836	-1.26438	-3.64736	-1.26551
-3.64774	-1.34925	-3.64674	-1.46633
-3.64712	-1.42659	-3.64612	-1.21607
-3.6465	-1.18283	-3.6455	-1.10977
-3.64588	-1.11068	-3.64488	-1.3519
-3.64526	-1.18994	-3.64426	-1.34134
-3.64465	-1.16151	-3.64365	-1.39153
-3.64403	-1.74913	-3.64303	-1.17575
-3.64341	-1.84793	-3.64241	-1.1569
-3.64279	-1.60675	-3.64179	-1.24979
-3.64217	-1.67491	-3.64117	-1.61185
-3.64155	-1.7151	-3.64055	-1.35659
-3.64093	-1.92107	-3.63993	-1.04948
-3.64032	-1.82475	-3.63932	-1.42158
-3.6397	-1.5332	-3.6387	-1.59161
-3.63908	-1.38413	-3.63808	-1.41632
-3.63846	-1.08182	-3.63746	-1.32808
-3.63784	-1.4138	-3.63684	-1.3354
-3.63722	-1.36176	-3.63622	-1.40662
-3.63661	-1.56154	-3.63561	-1.50974
-3.63599	-1.53986	-3.63499	-1.43925
-3.63537	-1.35945	-3.63437	-1.35076
-3.63475	-1.43313	-3.63375	-1.34456
-3.63413	-1.71946	-3.63313	-1.33649
-3.63351	-1.68182	-3.63251	-1.63756
-3.6329	-1.86076	-3.6319	-1.47828
-3.63228	-1.71213	-3.63128	-1.5269
-3.63166	-1.13469	-3.63066	-1.74708
-3.63104	-1.20421	-3.63004	-1.54627
-3.63042	-1.04573	-3.62942	-1.32752
-3.6298	-1.2959	-3.6288	-1.15611
-3.62919	-1.26959	-3.62819	-0.93664
-3.62857	-0.92665	-3.62757	-1.00634
-3.62795	-1.07096	-3.62695	-1.40604
-3.62733	-1.45337	-3.62633	-1.3799
-3.62671	-1.37972	-3.62571	-1.35039
-3.62609	-1.39259	-3.62509	-1.64296
-3.62547	-1.29434	-3.62447	-1.50634
-3.62486	-1.0523	-3.62386	-1.46247
-3.62424	-1.52607	-3.62324	-1.40285
-3.62362	-1.42111	-3.62262	-1.20212
-3.623	-1.18027	-3.622	-1.29871
-3.62238	-1.52732	-3.62138	-1.32925
-3.62176	-1.47391	-3.62076	-1.22841
-3.62115	-1.29744	-3.62015	-1.43444
-3.62053	-1.25403	-3.61953	-1.57469
-3.61991	-1.17297	-3.61891	-1.28013
-3.61929	-1.36547	-3.61829	-1.86948
-3.61867	-1.30012	-3.61767	-1.69734
-3.61805	-0.98178	-3.61705	-1.39901
-3.61744	-1.27283	-3.61644	-1.49844
-3.61682	-1.45474	-3.61582	-1.34363
-3.6162	-1.52553	-3.6152	-1.21623
-3.61558	-1.51913	-3.61458	-1.03538
-3.61496	-1.81842	-3.61396	-1.03071
-3.61434	-1.98417	-3.61334	-1.14728
-3.61372	-1.70641	-3.61273	-1.2993
-3.61311	-1.81758	-3.61211	-1.43736
-3.61249	-1.59581	-3.61149	-1.47811
-3.61187	-1.05186	-3.61087	-1.64755
-3.61125	-1.15238	-3.61025	-1.30982
-3.61063	-1.28309	-3.60963	-1.50422
-3.61001	-1.09281	-3.60901	-1.74888
-3.6094	-1.12603	-3.6084	-1.4924
-3.60878	-1.50867	-3.60778	-1.3933
-3.60816	-1.31826	-3.60716	-1.51217
-3.60754	-1.5013	-3.60654	-1.47049
-3.60692	-1.49089	-3.60592	-1.59731
-3.6063	-1.26066	-3.6053	-1.49281
-3.60569	-1.55936	-3.60469	-1.45061
-3.60507	-1.49359	-3.60407	-1.38756
-3.60445	-1.45309	-3.60345	-1.52666
-3.60383	-1.64633	-3.60283	-1.49486
-3.60321	-1.46355	-3.60221	-1.38937
-3.60259	-1.23315	-3.60159	-1.4961
-3.60198	-1.3234	-3.60098	-1.44158
-3.60136	-1.23541	-3.60036	-1.26439
-3.60074	-1.33563	-3.59974	-1.37051
-3.60012	-1.45046	-3.59912	-1.31637
-3.5995	-1.36062	-3.5985	-1.21315
-3.59888	-1.3517	-3.59788	-1.34298
-3.59826	-1.20612	-3.59726	-1.22291
-3.59765	-0.94131	-3.59665	-1.11645
-3.59703	-0.61287	-3.59603	-1.57514
-3.59641	-0.86053	-3.59541	-1.45209
-3.59579	-1.23699	-3.59479	-1.27866
-3.59517	-0.98417	-3.59417	-1.11698
-3.59455	-1.12844	-3.59355	-1.13557
-3.59394	-1.06598	-3.59294	-1.27535
-3.59332	-1.30284	-3.59232	-1.34323
-3.5927	-1.46193	-3.5917	-1.59878
-3.59208	-1.28457	-3.59108	-1.64763
-3.59146	-1.30073	-3.59046	-1.18277
-3.59084	-1.12976	-3.58984	-0.9539
-3.59023	-1.43922	-3.58923	-0.89219
-3.58961	-1.35432	-3.58861	-1.01544
-3.58899	-1.02087	-3.58799	-1.27156
-3.58837	-1.18152	-3.58737	-1.36824
-3.58775	-1.48606	-3.58675	-1.33899
-3.58713	-1.82811	-3.58613	-1.34951
-3.58651	-1.68797	-3.58552	-1.38822
-3.5859	-1.45786	-3.5849	-1.0826
-3.58528	-1.59116	-3.58428	-1.11819
-3.58466	-1.60999	-3.58366	-1.12226
-3.58404	-1.54579	-3.58304	-1.12327
-3.58342	-1.63102	-3.58242	-1.29288
-3.5828	-1.93538	-3.5818	-1.46655
-3.58219	-1.82184	-3.58119	-1.31217
-3.58157	-1.54932	-3.58057	-1.23303
-3.58095	-1.53587	-3.57995	-1.18619
-3.58033	-1.68635	-3.57933	-1.54774
-3.57971	-1.69629	-3.57871	-1.71296
-3.57909	-1.55258	-3.57809	-1.56337
-3.57848	-1.48734	-3.57748	-1.41514
-3.57786	-1.47887	-3.57686	-1.49817
-3.57724	-1.63806	-3.57624	-1.63607
-3.57662	-1.93444	-3.57562	-1.87705
-3.576	-1.72154	-3.575	-1.62054
-3.57538	-1.40999	-3.57438	-1.60241
-3.57477	-1.4313	-3.57377	-1.58844
-3.57415	-1.62917	-3.57315	-1.31298
-3.57353	-1.45617	-3.57253	-1.09787
-3.57291	-1.46293	-3.57191	-1.3091
-3.57229	-1.33632	-3.57129	-1.53506
-3.57167	-1.27964	-3.57067	-1.5837
-3.57105	-1.0238	-3.57005	-1.32781
-3.57044	-1.24305	-3.56944	-1.41334
-3.56982	-1.02815	-3.56882	-1.44847
-3.5692	-1.21846	-3.5682	-1.52818
-3.56858	-1.58537	-3.56758	-1.31772
-3.56796	-1.27371	-3.56696	-1.35285
-3.56734	-1.28527	-3.56634	-1.31275
-3.56673	-0.85991	-3.56573	-1.26474
-3.56611	-0.92108	-3.56511	-1.42778
-3.56549	-1.12182	-3.56449	-1.28122
-3.56487	-1.67521	-3.56387	-1.23526
-3.56425	-1.52906	-3.56325	-1.23371
-3.56363	-1.46333	-3.56263	-1.10927
-3.56302	-1.4198	-3.56202	-1.26833
-3.5624	-1.28198	-3.5614	-1.24454
-3.56178	-1.31614	-3.56078	-1.20482
-3.56116	-1.5684	-3.56016	-1.39469
-3.56054	-1.72723	-3.55954	-1.63118
-3.55992	-1.56751	-3.55892	-1.37475
-3.5593	-1.59051	-3.55831	-1.36411
-3.55869	-1.53501	-3.55769	-1.5333
-3.55807	-1.22803	-3.55707	-1.3559
-3.55745	-1.17307	-3.55645	-1.41531
-3.55683	-1.23691	-3.55583	-1.22128
-3.55621	-1.57566	-3.55521	-1.18657
-3.55559	-1.71561	-3.55459	-1.14535
-3.55498	-1.94791	-3.55398	-1.09074
-3.55436	-1.98244	-3.55336	-1.16287
-3.55374	-1.73457	-3.55274	-1.32091
-3.55312	-1.49092	-3.55212	-1.43933
-3.5525	-1.224	-3.5515	-1.4588
-3.55188	-1.20502	-3.55088	-1.26514
-3.55127	-1.2717	-3.55027	-1.08035
-3.55065	-1.55898	-3.54965	-1.02291
-3.55003	-1.29498	-3.54903	-1.23277
-3.54941	-1.14731	-3.54841	-1.32933
-3.54879	-1.341	-3.54779	-1.24691
-3.54817	-1.63556	-3.54717	-1.40944
-3.54756	-1.71046	-3.54656	-1.37645
-3.54694	-1.38717	-3.54594	-1.11049
-3.54632	-1.41789	-3.54532	-1.25988
-3.5457	-1.36384	-3.5447	-1.40032
-3.54508	-1.31362	-3.54408	-1.27007
-3.54446	-1.5208	-3.54346	-1.21066
-3.54384	-1.80332	-3.54284	-1.37679
-3.54323	-2.15769	-3.54223	-1.36092
-3.54261	-2.08717	-3.54161	-1.40612
-3.54199	-1.66253	-3.54099	-1.4917
-3.54137	-1.43397	-3.54037	-1.45169
-3.54075	-1.63309	-3.53975	-1.57267
-3.54013	-1.5688	-3.53913	-1.67157
-3.53952	-1.40807	-3.53852	-1.39627
-3.5389	-1.74612	-3.5379	-1.57008
-3.53828	-1.61587	-3.53728	-1.65477
-3.53766	-1.52853	-3.53666	-1.50427
-3.53704	-1.46794	-3.53604	-1.65692
-3.53642	-1.20544	-3.53542	-1.53596
-3.53581	-1.3651	-3.53481	-1.09451
-3.53519	-1.52691	-3.53419	-1.18022
-3.53457	-1.53508	-3.53357	-1.57112
-3.53395	-1.5898	-3.53295	-1.48477
-3.53333	-1.45845	-3.53233	-1.20444
-3.53271	-1.36401	-3.53171	-1.49686
-3.53209	-1.5312	-3.5311	-1.37858
-3.53148	-1.69826	-3.53048	-1.18045
-3.53086	-1.47781	-3.52986	-1.05247
-3.53024	-1.49221	-3.52924	-1.04539
-3.52962	-1.72296	-3.52862	-1.34244
-3.529	-1.79026	-3.528	-1.31694
-3.52838	-1.9369	-3.52738	-1.36395
-3.52777	-1.55128	-3.52677	-1.62541
-3.52715	-1.64017	-3.52615	-1.4654
-3.52653	-1.46093	-3.52553	-1.49726
-3.52591	-1.17922	-3.52491	-1.56864
-3.52529	-1.37341	-3.52429	-1.69057
-3.52467	-1.25512	-3.52367	-1.6836
-3.52406	-1.21337	-3.52306	-1.83108
-3.52344	-1.34497	-3.52244	-2.08219
-3.52282	-1.47413	-3.52182	-1.83522
-3.5222	-1.63381	-3.5212	-1.35114
-3.52158	-1.63628	-3.52058	-1.16027
-3.52096	-1.21669	-3.51996	-1.22236
-3.52035	-1.07917	-3.51935	-1.23625
-3.51973	-1.33421	-3.51873	-1.42327
-3.51911	-1.6879	-3.51811	-1.59297
-3.51849	-1.6417	-3.51749	-1.30048
-3.51787	-1.45484	-3.51687	-1.04676
-3.51725	-1.21198	-3.51625	-1.37653
-3.51663	-1.60343	-3.51563	-1.51387
-3.51602	-1.67248	-3.51502	-1.43083
-3.5154	-1.6197	-3.5144	-1.35743
-3.51478	-1.76541	-3.51378	-1.31016
-3.51416	-1.63048	-3.51316	-1.18413
-3.51354	-1.91366	-3.51254	-1.41458
-3.51292	-1.57159	-3.51192	-1.44435
-3.51231	-1.44146	-3.51131	-1.30667
-3.51169	-1.60649	-3.51069	-1.60846
-3.51107	-1.76387	-3.51007	-1.71621
-3.51045	-1.92869	-3.50945	-1.60506
-3.50983	-1.60568	-3.50883	-1.53123
-3.50921	-1.4038	-3.50821	-1.57058
-3.5086	-1.33495	-3.5076	-1.83985
-3.50798	-1.3363	-3.50698	-1.83755
-3.50736	-1.39199	-3.50636	-1.65792
-3.50674	-1.7068	-3.50574	-1.61693
-3.50612	-1.55821	-3.50512	-1.6095
-3.5055	-1.63152	-3.5045	-1.38999
-3.50488	-1.84625	-3.50389	-1.22316
-3.50427	-1.54634	-3.50327	-1.29541
-3.50365	-1.64568	-3.50265	-1.38536
-3.50303	-1.80903	-3.50203	-1.298
-3.50241	-2.00582	-3.50141	-1.16881
-3.50179	-1.68873	-3.50079	-1.35324
-3.50117	-1.36463	-3.50017	-1.18518
-3.50056	-1.0025	-3.49956	-1.20547
-3.49994	-1.13864	-3.49894	-1.41363
-3.49932	-1.18987	-3.49832	-1.61062
-3.4987	-1.57406	-3.4977	-1.38114
-3.49808	-1.63898	-3.49708	-1.31339
-3.49746	-1.42784	-3.49646	-1.4318
-3.49685	-1.55609	-3.49585	-1.3799
-3.49623	-1.68393	-3.49523	-1.15097
-3.49561	-1.44328	-3.49461	-1.17954
-3.49499	-1.35925	-3.49399	-1.25634
-3.49437	-1.5246	-3.49337	-1.00682
-3.49375	-1.51823	-3.49275	-1.016
-3.49314	-1.5421	-3.49214	-1.5825
-3.49252	-1.58205	-3.49152	-1.88868
-3.4919	-1.6683	-3.4909	-1.5191
-3.49128	-1.80005	-3.49028	-1.5949
-3.49066	-1.60413	-3.48966	-1.73738
-3.49004	-1.30073	-3.48904	-1.68706
-3.48942	-1.28535	-3.48842	-1.80656
-3.48881	-1.39838	-3.48781	-1.67084
-3.48819	-1.62112	-3.48719	-1.44585
-3.48757	-1.47966	-3.48657	-1.58139
-3.48695	-1.44748	-3.48595	-1.46435
-3.48633	-1.50581	-3.48533	-1.55156
-3.48571	-1.62556	-3.48471	-1.02577
-3.4851	-1.69666	-3.4841	-0.98073
-3.48448	-1.61873	-3.48348	-1.23855
-3.48386	-1.51696	-3.48286	-1.34672
-3.48324	-1.74987	-3.48224	-1.40651
-3.48262	-1.5413	-3.48162	-1.49226
-3.482	-1.24922	-3.481	-1.67134
-3.48139	-1.45095	-3.48039	-1.66804
-3.48077	-1.50948	-3.47977	-1.63196
-3.48015	-1.5631	-3.47915	-1.49017
-3.47953	-1.58223	-3.47853	-1.47482
-3.47891	-1.44432	-3.47791	-1.5931
-3.47829	-1.47073	-3.47729	-1.32765
-3.47767	-1.45623	-3.47668	-1.5773
-3.47706	-1.09416	-3.47606	-1.53646
-3.47644	-1.18635	-3.47544	-1.47794
-3.47582	-1.28233	-3.47482	-1.43487
-3.4752	-1.44171	-3.4742	-1.2787
-3.47458	-1.2213	-3.47358	-1.30981
-3.47396	-1.07979	-3.47296	-1.34381
-3.47335	-1.41064	-3.47235	-1.15737
-3.47273	-1.56723	-3.47173	-1.08896
-3.47211	-1.42967	-3.47111	-1.45795
-3.47149	-1.24679	-3.47049	-1.65806
-3.47087	-1.57948	-3.46987	-1.53477
-3.47025	-1.71332	-3.46925	-1.14666
-3.46964	-1.57102	-3.46864	-1.13048
-3.46902	-1.28742	-3.46802	-1.53025
-3.4684	-1.41869	-3.4674	-1.43143
-3.46778	-1.53718	-3.46678	-1.6957
-3.46716	-1.51575	-3.46616	-1.97768
-3.46654	-1.5329	-3.46554	-1.71632
-3.46593	-1.49734	-3.46493	-1.85112
-3.46531	-1.26419	-3.46431	-1.85387
-3.46469	-1.38174	-3.46369	-1.66667
-3.46407	-1.24695	-3.46307	-1.46616
-3.46345	-1.25769	-3.46245	-1.37196
-3.46283	-1.27416	-3.46183	-1.46568
-3.46221	-1.51263	-3.46121	-1.67305
-3.4616	-1.54631	-3.4606	-1.35024
-3.46098	-1.78448	-3.45998	-1.32457
-3.46036	-1.86829	-3.45936	-1.23168
-3.45974	-1.65662	-3.45874	-1.24855
-3.45912	-1.24386	-3.45812	-1.50351
-3.4585	-0.94793	-3.4575	-1.68784
-3.45789	-1.20032	-3.45689	-1.60151
-3.45727	-0.9002	-3.45627	-1.49931
-3.45665	-0.97354	-3.45565	-1.29017
-3.45603	-1.35187	-3.45503	-1.19123
-3.45541	-1.49615	-3.45441	-1.44061
-3.45479	-1.33114	-3.45379	-1.29797
-3.45418	-1.59887	-3.45318	-1.51499
-3.45356	-1.67782	-3.45256	-1.46654
-3.45294	-1.42186	-3.45194	-1.29283
-3.45232	-1.22972	-3.45132	-1.33714
-3.4517	-1.20896	-3.4507	-1.33252
-3.45108	-1.02199	-3.45008	-1.50785
-3.45046	-1.09762	-3.44947	-1.57348
-3.44985	-1.66716	-3.44885	-1.4143
-3.44923	-1.40263	-3.44823	-1.54083
-3.44861	-1.25338	-3.44761	-1.59907
-3.44799	-1.49325	-3.44699	-1.66155
-3.44737	-1.59761	-3.44637	-1.5201
-3.44675	-1.68191	-3.44575	-1.38688
-3.44614	-1.65892	-3.44514	-1.2651
-3.44552	-1.48499	-3.44452	-0.87117
-3.4449	-1.27276	-3.4439	-1.14962
-3.44428	-1.19829	-3.44328	-1.02572
-3.44366	-1.33076	-3.44266	-1.13894
-3.44304	-1.37701	-3.44204	-1.41547
-3.44243	-1.38953	-3.44143	-1.63465
-3.44181	-1.22403	-3.44081	-1.659
-3.44119	-1.6309	-3.44019	-1.85768
-3.44057	-1.48721	-3.43957	-1.50754
-3.43995	-1.02854	-3.43895	-1.32917
-3.43933	-0.72317	-3.43833	-1.2633
-3.43872	-1.01641	-3.43772	-1.28133
-3.4381	-1.46441	-3.4371	-1.24174
-3.43748	-1.4036	-3.43648	-1.03879
-3.43686	-1.33743	-3.43586	-1.33431
-3.43624	-1.34532	-3.43524	-1.5939
-3.43562	-1.50656	-3.43462	-1.44459
-3.435	-1.26324	-3.43401	-1.35347
-3.43439	-1.33998	-3.43339	-1.49862
-3.43377	-1.48073	-3.43277	-1.56806
-3.43315	-1.34107	-3.43215	-1.6989
-3.43253	-1.09382	-3.43153	-1.61601
-3.43191	-1.09005	-3.43091	-1.45529
-3.43129	-1.4606	-3.43029	-1.62095
-3.43068	-1.49185	-3.42968	-1.55302
-3.43006	-1.21413	-3.42906	-1.47272
-3.42944	-1.13862	-3.42844	-1.6115
-3.42882	-1.39734	-3.42782	-1.37138
-3.4282	-1.3208	-3.4272	-1.59837
-3.42758	-0.70311	-3.42658	-1.62144
-3.42697	-1.08277	-3.42597	-1.27338
-3.42635	-1.013	-3.42535	-1.0155
-3.42573	-1.30639	-3.42473	-1.13891
-3.42511	-1.26586	-3.42411	-1.27392
-3.42449	-1.24007	-3.42349	-1.30875
-3.42387	-1.24599	-3.42287	-1.32775
-3.42326	-1.25652	-3.42226	-1.08997
-3.42264	-1.42342	-3.42164	-0.96884
-3.42202	-1.2987	-3.42102	-1.22775
-3.4214	-1.54542	-3.4204	-1.57461
-3.42078	-1.6881	-3.41978	-1.66252
-3.42016	-1.28372	-3.41916	-1.39133
-3.41954	-1.39473	-3.41854	-1.47677
-3.41893	-1.16222	-3.41793	-1.58285
-3.41831	-1.15417	-3.41731	-1.3877
-3.41769	-1.28199	-3.41669	-1.34281
-3.41707	-1.21982	-3.41607	-1.40064
-3.41645	-1.33389	-3.41545	-1.29573
-3.41583	-1.3344	-3.41483	-1.24983
-3.41522	-1.46237	-3.41422	-1.28534
-3.4146	-1.55015	-3.4136	-1.42199
-3.41398	-1.61677	-3.41298	-1.48934
-3.41336	-1.49456	-3.41236	-1.44175
-3.41274	-1.53119	-3.41174	-1.40812
-3.41212	-1.46739	-3.41112	-1.14704
-3.41151	-1.37233	-3.41051	-1.18487
-3.41089	-1.30558	-3.40989	-1.43445
-3.41027	-1.57023	-3.40927	-1.44601
-3.40965	-1.37594	-3.40865	-1.45278
-3.40903	-0.87614	-3.40803	-1.24717
-3.40841	-1.33797	-3.40741	-1.27362
-3.40779	-1.69273	-3.4068	-1.28393
-3.40718	-1.29801	-3.40618	-1.42052
-3.40656	-1.2287	-3.40556	-1.44547
-3.40594	-0.7953	-3.40494	-1.34248
-3.40532	-0.82215	-3.40432	-1.66929
-3.4047	-0.9979	-3.4037	-1.3921
-3.40408	-1.03835	-3.40308	-1.4616
-3.40347	-1.37755	-3.40247	-1.28403
-3.40285	-1.63401	-3.40185	-1.27616
-3.40223	-1.50343	-3.40123	-1.4469
-3.40161	-1.26949	-3.40061	-1.30848
-3.40099	-1.2014	-3.39999	-1.34712
-3.40037	-1.08948	-3.39937	-1.71071
-3.39976	-1.32288	-3.39876	-1.68442
-3.39914	-1.48606	-3.39814	-1.51376
-3.39852	-1.36526	-3.39752	-1.33272
-3.3979	-1.4475	-3.3969	-1.31938
-3.39728	-1.49275	-3.39628	-1.30979
-3.39666	-1.85371	-3.39566	-1.17845
-3.39605	-1.97575	-3.39505	-1.73413
-3.39543	-1.7398	-3.39443	-1.86855
-3.39481	-1.32171	-3.39381	-1.64384
-3.39419	-1.40768	-3.39319	-1.52821
-3.39357	-1.48146	-3.39257	-1.51271
-3.39295	-1.6376	-3.39195	-1.27991
-3.39233	-1.71648	-3.39133	-1.54665
-3.39172	-1.53747	-3.39072	-1.77998
-3.3911	-1.75353	-3.3901	-1.73972
-3.39048	-1.71483	-3.38948	-1.39088
-3.38986	-1.14005	-3.38886	-1.54996
-3.38924	-1.05672	-3.38824	-1.72727
-3.38862	-1.20806	-3.38762	-1.93908
-3.38801	-1.08394	-3.38701	-1.82324
-3.38739	-1.53784	-3.38639	-1.45771
-3.38677	-1.5105	-3.38577	-1.50908
-3.38615	-1.47851	-3.38515	-1.36737
-3.38553	-1.53113	-3.38453	-1.48082
-3.38491	-1.31706	-3.38391	-1.48246
-3.3843	-1.71001	-3.3833	-1.41984
-3.38368	-1.54716	-3.38268	-1.77549
-3.38306	-1.18425	-3.38206	-1.44137
-3.38244	-1.26627	-3.38144	-1.32507
-3.38182	-1.43817	-3.38082	-1.4225
-3.3812	-1.28714	-3.3802	-1.86505
-3.38058	-1.35232	-3.37959	-1.6457
-3.37997	-1.69241	-3.37897	-1.29009
-3.37935	-1.8844	-3.37835	-1.49941
-3.37873	-1.74849	-3.37773	-1.70074
-3.37811	-1.53615	-3.37711	-1.46203
-3.37749	-1.34228	-3.37649	-1.33523
-3.37687	-1.25581	-3.37587	-1.44929
-3.37626	-2.14503	-3.37526	-1.44185
-3.37564	-1.77275	-3.37464	-1.57171
-3.37502	-1.53646	-3.37402	-1.53136
-3.3744	-1.6036	-3.3734	-1.66829
-3.37378	-1.74237	-3.37278	-1.30934
-3.37316	-1.82341	-3.37216	-1.32501
-3.37255	-1.51228	-3.37155	-1.50541
-3.37193	-1.73088	-3.37093	-1.63523
-3.37131	-1.63449	-3.37031	-1.77215
-3.37069	-1.91915	-3.36969	-1.54405
-3.37007	-1.63019	-3.36907	-1.45377
-3.36945	-1.49994	-3.36845	-1.37709
-3.36884	-1.60942	-3.36784	-1.35579
-3.36822	-1.76402	-3.36722	-1.66205
-3.3676	-1.49084	-3.3666	-1.61575
-3.36698	-1.20791	-3.36598	-1.60251
-3.36636	-1.56091	-3.36536	-1.54126
-3.36574	-1.75515	-3.36474	-1.62636
-3.36512	-1.80897	-3.36412	-1.43194
-3.36451	-1.46889	-3.36351	-1.62393
-3.36389	-1.80686	-3.36289	-1.57134
-3.36327	-1.7371	-3.36227	-1.48155
-3.36265	-1.69987	-3.36165	-1.49556
-3.36203	-1.63017	-3.36103	-1.51316
-3.36141	-1.622	-3.36041	-1.44812
-3.3608	-1.76105	-3.3598	-1.30592
-3.36018	-1.48052	-3.35918	-1.21962
-3.35956	-1.53088	-3.35856	-1.22835
-3.35894	-1.91163	-3.35794	-1.41931
-3.35832	-1.72732	-3.35732	-1.64473
-3.3577	-1.67751	-3.3567	-1.78533
-3.35709	-1.98315	-3.35609	-1.76488
-3.35647	-1.8132	-3.35547	-1.90158
-3.35585	-1.77437	-3.35485	-1.88479
-3.35523	-1.47364	-3.35423	-1.70163
-3.35461	-1.58963	-3.35361	-1.74273
-3.35399	-1.82163	-3.35299	-1.68511
-3.35337	-1.71028	-3.35238	-1.57827
-3.35276	-1.68472	-3.35176	-1.57522
-3.35214	-1.74027	-3.35114	-1.54083
-3.35152	-1.80961	-3.35052	-1.61034
-3.3509	-2.03371	-3.3499	-1.69191
-3.35028	-1.69583	-3.34928	-1.90205
-3.34966	-1.30389	-3.34866	-1.56606
-3.34905	-1.20464	-3.34805	-1.36266
-3.34843	-0.90548	-3.34743	-1.2292
-3.34781	-1.43576	-3.34681	-1.28447
-3.34719	-1.56469	-3.34619	-1.72516
-3.34657	-1.36173	-3.34557	-1.7905
-3.34595	-1.45706	-3.34495	-1.64766
-3.34534	-1.61089	-3.34434	-1.64304
-3.34472	-1.64603	-3.34372	-1.47643
-3.3441	-1.97338	-3.3431	-1.24992
-3.34348	-1.7372	-3.34248	-1.66325
-3.34286	-1.53545	-3.34186	-1.60904
-3.34224	-1.36071	-3.34124	-1.3417
-3.34163	-1.1657	-3.34063	-1.36143
-3.34101	-1.46737	-3.34001	-1.35378
-3.34039	-1.63585	-3.33939	-1.26997
-3.33977	-1.7794	-3.33877	-1.33244
-3.33915	-1.88699	-3.33815	-1.27187
-3.33853	-1.92965	-3.33753	-1.50413
-3.33791	-1.23159	-3.33691	-1.60652
-3.3373	-1.24295	-3.3363	-1.85055
-3.33668	-1.71944	-3.33568	-1.90928
-3.33606	-1.87372	-3.33506	-1.90916
-3.33544	-1.70972	-3.33444	-1.72738
-3.33482	-1.87173	-3.33382	-1.30094
-3.3342	-1.62714	-3.3332	-1.21893
-3.33359	-1.31154	-3.33259	-1.20654
-3.33297	-1.19942	-3.33197	-1.29969
-3.33235	-1.35275	-3.33135	-1.3468
-3.33173	-1.31382	-3.33073	-1.54638
-3.33111	-1.43434	-3.33011	-1.34269
-3.33049	-1.67606	-3.32949	-1.49551
-3.32988	-1.26298	-3.32888	-1.44833
-3.32926	-1.47112	-3.32826	-1.45368
-3.32864	-1.45728	-3.32764	-1.67767
-3.32802	-1.59092	-3.32702	-1.57264
-3.3274	-1.99718	-3.3264	-1.54954
-3.32678	-2.04246	-3.32578	-1.46976
-3.32616	-1.9002	-3.32517	-1.58541
-3.32555	-1.48042	-3.32455	-1.54613
-3.32493	-1.41714	-3.32393	-1.54135
-3.32431	-1.295	-3.32331	-1.70105
-3.32369	-1.59782	-3.32269	-1.6436
-3.32307	-1.78757	-3.32207	-1.36809
-3.32245	-1.46503	-3.32145	-1.29183
-3.32184	-1.23205	-3.32084	-1.19524
-3.32122	-0.99798	-3.32022	-1.19127
-3.3206	-1.11005	-3.3196	-1.4986
-3.31998	-1.46663	-3.31898	-1.39418
-3.31936	-1.56724	-3.31836	-1.40207
-3.31874	-1.3059	-3.31774	-1.40873
-3.31813	-1.55552	-3.31713	-1.53161
-3.31751	-1.79266	-3.31651	-1.24279
-3.31689	-1.53079	-3.31589	-1.22926
-3.31627	-1.77491	-3.31527	-1.38118
-3.31565	-1.88838	-3.31465	-1.4214
-3.31503	-1.4233	-3.31403	-1.46528
-3.31442	-1.15832	-3.31342	-1.47923
-3.3138	-1.16052	-3.3128	-1.37298
-3.31318	-1.56922	-3.31218	-1.46883
-3.31256	-1.32684	-3.31156	-1.48961
-3.31194	-1.41968	-3.31094	-1.23216
-3.31132	-1.45482	-3.31032	-1.42954
-3.3107	-1.34495	-3.3097	-1.37998
-3.31009	-1.65371	-3.30909	-1.59917
-3.30947	-1.6388	-3.30847	-1.50395
-3.30885	-1.77837	-3.30785	-1.17156
-3.30823	-1.55306	-3.30723	-1.2164
-3.30761	-1.26699	-3.30661	-1.12287
-3.30699	-1.4851	-3.30599	-1.13629
-3.30638	-1.81654	-3.30538	-1.04688
-3.30576	-1.75945	-3.30476	-1.53419
-3.30514	-1.78128	-3.30414	-1.78088
-3.30452	-1.96531	-3.30352	-1.58698
-3.3039	-1.72424	-3.3029	-1.53321
-3.30328	-1.7207	-3.30228	-1.39028
-3.30267	-1.30527	-3.30167	-1.18983
-3.30205	-0.93741	-3.30105	-1.44427
-3.30143	-1.04893	-3.30043	-1.40711
-3.30081	-1.1606	-3.29981	-1.53289
-3.30019	-1.17501	-3.29919	-1.60443
-3.29957	-1.0765	-3.29857	-1.59665
-3.29895	-0.98368	-3.29796	-1.66623
-3.29834	-1.12347	-3.29734	-1.55061
-3.29772	-1.19757	-3.29672	-1.67161
-3.2971	-1.32282	-3.2961	-1.71962
-3.29648	-1.63579	-3.29548	-1.59755
-3.29586	-1.66371	-3.29486	-1.43046
-3.29524	-1.67554	-3.29424	-1.2854
-3.29463	-1.5029	-3.29363	-1.32438
-3.29401	-1.53456	-3.29301	-1.70137
-3.29339	-1.78517	-3.29239	-1.68169
-3.29277	-1.68895	-3.29177	-1.54658
-3.29215	-1.33571	-3.29115	-1.27729
-3.29153	-1.37804	-3.29053	-0.96235
-3.29092	-1.61037	-3.28992	-0.90195
-3.2903	-1.458	-3.2893	-1.19632
-3.28968	-1.41809	-3.28868	-1.30061
-3.28906	-1.60244	-3.28806	-1.01283
-3.28844	-1.76969	-3.28744	-0.93659
-3.28782	-1.51982	-3.28682	-1.32716
-3.28721	-1.41186	-3.28621	-1.4959
-3.28659	-1.18562	-3.28559	-1.38601
-3.28597	-1.46213	-3.28497	-1.37498
-3.28535	-1.46889	-3.28435	-1.33173
-3.28473	-1.57024	-3.28373	-1.33344
-3.28411	-1.56188	-3.28311	-1.48253
-3.28349	-1.38471	-3.28249	-1.55195
-3.28288	-1.7382	-3.28188	-1.52585
-3.28226	-1.5909	-3.28126	-1.32898
-3.28164	-1.61008	-3.28064	-1.53367
-3.28102	-1.34599	-3.28002	-1.665
-3.2804	-1.18528	-3.2794	-1.56304
-3.27978	-1.0184	-3.27878	-1.51881
-3.27917	-1.08572	-3.27817	-1.41478
-3.27855	-1.68949	-3.27755	-1.45442
-3.27793	-1.79543	-3.27693	-1.25646
-3.27731	-1.4511	-3.27631	-1.56539
-3.27669	-1.14862	-3.27569	-1.61527
-3.27607	-1.01559	-3.27507	-1.48457
-3.27546	-1.1825	-3.27446	-1.31963
-3.27484	-1.16634	-3.27384	-1.31462
-3.27422	-1.34137	-3.27322	-1.58804
-3.2736	-1.13354	-3.2726	-1.48581
-3.27298	-1.06002	-3.27198	-1.21306
-3.27236	-1.53375	-3.27136	-1.2098
-3.27174	-1.60982	-3.27075	-1.38079
-3.27113	-1.48442	-3.27013	-1.19215
-3.27051	-1.71609	-3.26951	-1.23758
-3.26989	-1.43612	-3.26889	-1.64792
-3.26927	-1.57623	-3.26827	-1.60561
-3.26865	-1.82648	-3.26765	-1.6863
-3.26803	-1.5856	-3.26703	-1.51383
-3.26742	-1.74529	-3.26642	-1.19435
-3.2668	-1.90945	-3.2658	-1.23076
-3.26618	-1.58947	-3.26518	-1.6189
-3.26556	-1.67558	-3.26456	-1.70937
-3.26494	-1.5414	-3.26394	-1.23652
-3.26432	-1.18497	-3.26332	-1.18148
-3.26371	-1.30115	-3.26271	-1.26245
-3.26309	-1.20223	-3.26209	-1.47536
-3.26247	-1.05594	-3.26147	-1.29172
-3.26185	-0.99041	-3.26085	-1.66284
-3.26123	-0.95756	-3.26023	-1.54296
-3.26061	-1.19611	-3.25961	-1.50684
-3.26	-1.69207	-3.259	-1.44603
-3.25938	-1.86889	-3.25838	-1.50735
-3.25876	-1.52956	-3.25776	-1.20121
-3.25814	-1.65128	-3.25714	-1.11192
-3.25752	-1.31761	-3.25652	-1.42641
-3.2569	-1.31707	-3.2559	-1.39337
-3.25628	-1.162	-3.25528	-1.69332
-3.25567	-0.83515	-3.25467	-1.81174
-3.25505	-1.68571	-3.25405	-1.79649
-3.25443	-1.83586	-3.25343	-1.67326
-3.25381	-1.8044	-3.25281	-1.18707
-3.25319	-1.50086	-3.25219	-1.42418
-3.25257	-1.29261	-3.25157	-1.27417
-3.25196	-1.25053	-3.25096	-1.32849
-3.25134	-1.29304	-3.25034	-1.58905
-3.25072	-1.68533	-3.24972	-1.6687
-3.2501	-2.01253	-3.2491	-1.65477
-3.24948	-1.581	-3.24848	-1.42967
-3.24886	-1.07926	-3.24786	-1.40219
-3.24825	-1.339	-3.24725	-1.61206
-3.24763	-1.33664	-3.24663	-1.23802
-3.24701	-1.26792	-3.24601	-1.13294
-3.24639	-1.452	-3.24539	-1.30952
-3.24577	-1.20338	-3.24477	-1.44756
-3.24515	-1.24888	-3.24415	-1.37035
-3.24453	-1.52031	-3.24354	-1.22678
-3.24392	-1.55883	-3.24292	-1.28132
-3.2433	-1.40153	-3.2423	-1.50707
-3.24268	-1.29872	-3.24168	-1.63454
-3.24206	-1.59266	-3.24106	-1.5092
-3.24144	-1.39618	-3.24044	-1.6182
-3.24082	-1.3011	-3.23982	-1.49903
-3.24021	-1.51625	-3.23921	-1.29027
-3.23959	-1.61015	-3.23859	-1.03282
-3.23897	-1.84722	-3.23797	-1.42659
-3.23835	-1.59404	-3.23735	-1.63958
-3.23773	-1.1873	-3.23673	-1.42207
-3.23711	-1.43225	-3.23611	-1.19101
-3.2365	-1.26601	-3.2355	-1.69139
-3.23588	-1.35004	-3.23488	-1.4542
-3.23526	-1.31256	-3.23426	-1.39578
-3.23464	-1.14945	-3.23364	-1.26113
-3.23402	-1.96061	-3.23302	-1.61036
-3.2334	-1.54918	-3.2324	-1.50465
-3.23279	-0.99999	-3.23179	-1.60875
-3.23217	-0.7575	-3.23117	-1.79925
-3.23155	-0.9213	-3.23055	-1.90208
-3.23093	-1.20431	-3.22993	-1.77881
-3.23031	-1.44958	-3.22931	-1.54015
-3.22969	-1.50041	-3.22869	-1.34593
-3.22907	-1.31617	-3.22808	-1.24244
-3.22846	-1.34549	-3.22746	-1.37616
-3.22784	-1.80964	-3.22684	-1.4991
-3.22722	-1.58927	-3.22622	-1.37469
-3.2266	-1.1808	-3.2256	-1.29
-3.22598	-1.49565	-3.22498	-1.29074
-3.22536	-1.52521	-3.22436	-1.46215
-3.22475	-1.34775	-3.22375	-1.2897
-3.22413	-1.20734	-3.22313	-1.29308
-3.22351	-1.0098	-3.22251	-1.31255
-3.22289	-1.23498	-3.22189	-1.44434
-3.22227	-1.2555	-3.22127	-1.58284
-3.22165	-0.92543	-3.22065	-1.31803
-3.22104	-1.05038	-3.22004	-1.47951
-3.22042	-1.48609	-3.21942	-1.63773
-3.2198	-1.34922	-3.2188	-1.68399
-3.21918	-1.49016	-3.21818	-1.52821
-3.21856	-1.92642	-3.21756	-1.49778
-3.21794	-2.08702	-3.21694	-1.3448
-3.21733	-1.9887	-3.21633	-1.46056
-3.21671	-1.68883	-3.21571	-1.42333
-3.21609	-1.51927	-3.21509	-1.64875
-3.21547	-0.91519	-3.21447	-1.69312
-3.21485	-0.87759	-3.21385	-1.42143
-3.21423	-1.27579	-3.21323	-1.56641
-3.21361	-1.55084	-3.21261	-1.76112
-3.213	-1.41671	-3.212	-1.76959
-3.21238	-1.24303	-3.21138	-1.74375
-3.21176	-1.02696	-3.21076	-1.64643
-3.21114	-1.22215	-3.21014	-1.44474
-3.21052	-1.37814	-3.20952	-1.56104
-3.2099	-1.49791	-3.2089	-1.50609
-3.20929	-1.77103	-3.20829	-1.63389
-3.20867	-1.45815	-3.20767	-1.78547
-3.20805	-1.32139	-3.20705	-1.69785
-3.20743	-1.34522	-3.20643	-1.74707
-3.20681	-1.52509	-3.20581	-1.43485
-3.20619	-1.58088	-3.20519	-1.44585
-3.20558	-1.45015	-3.20458	-1.28775
-3.20496	-1.40892	-3.20396	-1.20605
-3.20434	-1.4246	-3.20334	-1.29173
-3.20372	-1.86234	-3.20272	-1.69251
-3.2031	-1.81075	-3.2021	-1.52435
-3.20248	-1.49313	-3.20148	-1.46596
-3.20186	-1.21375	-3.20087	-1.66793
-3.20125	-1.35575	-3.20025	-1.76532
-3.20063	-1.37256	-3.19963	-1.9174
-3.20001	-1.59866	-3.19901	-1.53231
-3.19939	-1.69125	-3.19839	-1.39346
-3.19877	-1.62806	-3.19777	-1.22669
-3.19815	-1.60188	-3.19715	-1.14832
-3.19754	-2.04096	-3.19654	-1.0237
-3.19692	-1.83925	-3.19592	-1.07041
-3.1963	-1.40535	-3.1953	-1.45549
-3.19568	-1.41308	-3.19468	-1.57832
-3.19506	-1.48457	-3.19406	-1.80485
-3.19444	-1.52451	-3.19344	-1.60134
-3.19383	-1.13286	-3.19283	-1.22001
-3.19321	-1.3883	-3.19221	-1.38511
-3.19259	-1.59634	-3.19159	-1.66189
-3.19197	-1.5141	-3.19097	-1.51991
-3.19135	-1.51634	-3.19035	-0.98909
-3.19073	-1.31588	-3.18973	-1.2746
-3.19012	-1.39564	-3.18912	-1.2336
-3.1895	-1.51921	-3.1885	-1.03569
-3.18888	-1.17247	-3.18788	-1.04582
-3.18826	-1.22286	-3.18726	-0.82783
-3.18764	-1.40105	-3.18664	-0.97508
-3.18702	-1.73123	-3.18602	-1.09049
-3.1864	-1.85534	-3.1854	-1.16961
-3.18579	-1.80025	-3.18479	-1.19372
-3.18517	-1.51056	-3.18417	-1.41948
-3.18455	-1.25083	-3.18355	-1.24559
-3.18393	-1.17639	-3.18293	-1.46077
-3.18331	-1.11206	-3.18231	-1.6287
-3.18269	-1.07422	-3.18169	-1.56282
-3.18208	-1.01139	-3.18108	-1.79374
-3.18146	-1.54228	-3.18046	-1.73385
-3.18084	-1.38692	-3.17984	-1.38642
-3.18022	-1.0358	-3.17922	-1.58192
-3.1796	-1.03394	-3.1786	-1.54995
-3.17898	-1.27214	-3.17798	-1.31592
-3.17837	-1.2796	-3.17737	-1.13145
-3.17775	-1.37483	-3.17675	-1.06777
-3.17713	-1.5126	-3.17613	-1.25267
-3.17651	-1.38912	-3.17551	-1.70582
-3.17589	-1.14472	-3.17489	-1.67586
-3.17527	-0.95191	-3.17427	-1.70199
-3.17465	-1.01328	-3.17366	-1.83519
-3.17404	-1.06538	-3.17304	-1.86419
-3.17342	-1.22124	-3.17242	-1.80539
-3.1728	-1.41384	-3.1718	-1.88369
-3.17218	-1.41731	-3.17118	-1.99601
-3.17156	-0.7289	-3.17056	-1.93308
-3.17094	-0.85783	-3.16994	-1.66859
-3.17033	-1.32178	-3.16933	-1.48777
-3.16971	-1.5508	-3.16871	-1.2319
-3.16909	-1.78282	-3.16809	-1.41483
-3.16847	-1.56057	-3.16747	-1.41536
-3.16785	-1.31851	-3.16685	-1.20719
-3.16723	-1.42514	-3.16623	-1.22982
-3.16662	-1.41341	-3.16562	-1.11789
-3.166	-1.43091	-3.165	-1.19836
-3.16538	-1.42177	-3.16438	-1.5208
-3.16476	-1.71448	-3.16376	-1.69532
-3.16414	-1.79763	-3.16314	-1.5906
-3.16352	-1.65983	-3.16252	-1.65022
-3.16291	-1.59323	-3.16191	-1.40361
-3.16229	-1.60165	-3.16129	-1.25503
-3.16167	-1.65948	-3.16067	-1.42196
-3.16105	-1.46948	-3.16005	-1.60786
-3.16043	-1.35682	-3.15943	-1.54206
-3.15981	-1.42114	-3.15881	-1.55351
-3.15919	-1.41022	-3.15819	-1.43283
-3.15858	-1.67289	-3.15758	-1.53512
-3.15796	-1.61609	-3.15696	-1.48368
-3.15734	-1.88027	-3.15634	-1.65984
-3.15672	-1.85257	-3.15572	-1.53351
-3.1561	-1.51173	-3.1551	-1.51179
-3.15548	-1.36063	-3.15448	-1.53848
-3.15487	-1.51475	-3.15387	-1.59897
-3.15425	-1.52678	-3.15325	-1.63234
-3.15363	-1.21406	-3.15263	-1.93615
-3.15301	-0.80186	-3.15201	-2.09699
-3.15239	-1.1102	-3.15139	-1.64259
-3.15177	-1.71874	-3.15077	-1.37585
-3.15116	-1.63634	-3.15016	-1.76857
-3.15054	-1.7415	-3.14954	-1.81331
-3.14992	-1.42823	-3.14892	-1.50425
-3.1493	-1.67033	-3.1483	-1.36039
-3.14868	-1.90403	-3.14768	-1.52206
-3.14806	-1.54044	-3.14706	-1.52004
-3.14744	-1.44022	-3.14645	-1.73071
-3.14683	-1.79574	-3.14583	-1.6169
-3.14621	-2.00521	-3.14521	-1.39743
-3.14559	-1.65395	-3.14459	-1.32453
-3.14497	-1.57761	-3.14397	-1.2561
-3.14435	-1.84222	-3.14335	-1.47176
-3.14373	-1.92919	-3.14273	-1.49901
-3.14312	-1.81793	-3.14212	-1.57707
-3.1425	-1.80544	-3.1415	-1.2102
-3.14188	-1.55729	-3.14088	-1.07979
-3.14126	-1.9368	-3.14026	-1.28414
-3.14064	-1.81115	-3.13964	-1.29163
-3.14002	-1.60781	-3.13902	-1.26448
-3.13941	-1.77655	-3.13841	-1.48626
-3.13879	-1.48512	-3.13779	-1.37043
-3.13817	-1.53912	-3.13717	-1.58252
-3.13755	-1.21479	-3.13655	-1.56025
-3.13693	-1.34461	-3.13593	-1.37813
-3.13631	-1.67057	-3.13531	-1.67009
-3.1357	-1.73956	-3.1347	-1.54128
-3.13508	-1.76219	-3.13408	-1.65789
-3.13446	-1.68552	-3.13346	-1.5882
-3.13384	-1.77794	-3.13284	-1.66774
-3.13322	-2.08685	-3.13222	-1.76789
-3.1326	-2.05444	-3.1316	-1.5965
-3.13198	-1.92287	-3.13098	-1.37403
-3.13137	-1.80319	-3.13037	-1.19938
-3.13075	-1.94782	-3.12975	-1.33159
-3.13013	-1.59736	-3.12913	-1.38679
-3.12951	-1.40441	-3.12851	-1.34934
-3.12889	-1.47491	-3.12789	-1.23536
-3.12827	-1.52482	-3.12727	-1.13836
-3.12766	-1.4079	-3.12666	-1.47583
-3.12704	-1.59472	-3.12604	-1.40004
-3.12642	-1.11671	-3.12542	-1.51966
-3.1258	-1.21444	-3.1248	-1.4493
-3.12518	-1.27044	-3.12418	-1.62679
-3.12456	-1.80263	-3.12356	-1.56383
-3.12395	-1.95439	-3.12295	-1.41498
-3.12333	-1.25351	-3.12233	-1.64902
-3.12271	-1.37664	-3.12171	-1.81568
-3.12209	-1.64566	-3.12109	-1.83696
-3.12147	-1.40351	-3.12047	-1.49258
-3.12085	-1.59936	-3.11985	-1.36755
-3.12023	-1.78074	-3.11924	-1.44591
-3.11962	-1.77526	-3.11862	-1.8112
-3.119	-1.78253	-3.118	-1.63118
-3.11838	-1.33194	-3.11738	-1.53371
-3.11776	-1.78978	-3.11676	-1.58783
-3.11714	-1.70134	-3.11614	-1.55412
-3.11652	-1.57482	-3.11552	-1.40213
-3.11591	-1.55136	-3.11491	-1.28529
-3.11529	-1.29915	-3.11429	-1.33216
-3.11467	-0.75582	-3.11367	-1.55279
-3.11405	-1.16835	-3.11305	-1.76287
-3.11343	-1.51373	-3.11243	-1.87211
-3.11281	-1.87569	-3.11181	-1.72591
-3.1122	-2.17221	-3.1112	-1.76126
-3.11158	-2.03398	-3.11058	-1.72264
-3.11096	-1.75996	-3.10996	-1.70875
-3.11034	-1.42287	-3.10934	-1.34178
-3.10972	-1.12324	-3.10872	-1.48412
-3.1091	-1.59209	-3.1081	-1.5178
-3.10849	-1.65018	-3.10749	-1.59552
-3.10787	-1.8168	-3.10687	-1.44511
-3.10725	-1.83771	-3.10625	-1.33581
-3.10663	-1.75023	-3.10563	-1.52335
-3.10601	-1.57547	-3.10501	-1.52353
-3.10539	-1.72638	-3.10439	-1.39649
-3.10477	-1.48628	-3.10377	-1.39679
-3.10416	-1.33119	-3.10316	-1.16512
-3.10354	-1.62169	-3.10254	-1.14342
-3.10292	-1.35232	-3.10192	-1.3858
-3.1023	-1.47799	-3.1013	-1.24914
-3.10168	-1.23339	-3.10068	-1.19873
-3.10106	-1.07648	-3.10006	-1.30356
-3.10045	-1.18723	-3.09945	-1.4592
-3.09983	-1.24043	-3.09883	-1.40045
-3.09921	-1.34027	-3.09821	-1.36014
-3.09859	-1.38859	-3.09759	-1.60323
-3.09797	-1.10678	-3.09697	-1.9576
-3.09735	-0.95492	-3.09635	-1.74355
-3.09674	-1.31277	-3.09574	-1.60054
-3.09612	-1.61602	-3.09512	-1.44987
-3.0955	-1.30857	-3.0945	-1.53868
-3.09488	-0.85763	-3.09388	-1.52124
-3.09426	-0.90156	-3.09326	-1.23209
-3.09364	-1.34394	-3.09264	-1.34359
-3.09302	-1.34437	-3.09203	-1.48701
-3.09241	-1.68232	-3.09141	-1.51632
-3.09179	-1.77722	-3.09079	-1.5392
-3.09117	-1.63477	-3.09017	-1.60048
-3.09055	-1.32295	-3.08955	-1.53006
-3.08993	-1.29319	-3.08893	-1.48459
-3.08931	-1.48374	-3.08831	-1.55862
-3.0887	-1.74098	-3.0877	-1.20863
-3.08808	-1.8525	-3.08708	-1.02707
-3.08746	-1.66822	-3.08646	-1.04357
-3.08684	-1.29727	-3.08584	-1.15271
-3.08622	-1.23649	-3.08522	-1.36886
-3.0856	-1.49355	-3.0846	-1.63189
-3.08499	-1.55599	-3.08399	-1.79859
-3.08437	-1.13759	-3.08337	-1.61513
-3.08375	-1.39775	-3.08275	-1.49425
-3.08313	-1.59865	-3.08213	-1.4576
-3.08251	-1.27172	-3.08151	-1.54713
-3.08189	-1.47166	-3.08089	-1.41973
-3.08128	-1.48017	-3.08028	-1.33512
-3.08066	-1.48155	-3.07966	-1.66515
-3.08004	-1.47818	-3.07904	-1.67418
-3.07942	-1.40674	-3.07842	-1.68817
-3.0788	-1.31789	-3.0778	-1.52333
-3.07818	-1.45904	-3.07718	-1.63739
-3.07756	-1.40702	-3.07656	-1.44386
-3.07695	-1.47294	-3.07595	-1.39205
-3.07633	-1.4156	-3.07533	-1.42355
-3.07571	-1.32457	-3.07471	-1.45627
-3.07509	-1.60044	-3.07409	-1.52037
-3.07447	-1.58276	-3.07347	-1.56577
-3.07385	-1.51322	-3.07285	-1.37376
-3.07324	-1.81279	-3.07224	-1.50729
-3.07262	-1.79707	-3.07162	-1.72743
-3.072	-1.36062	-3.071	-1.67378
-3.07138	-1.53963	-3.07038	-1.63345
-3.07076	-1.69028	-3.06976	-1.18349
-3.07014	-1.44669	-3.06914	-1.30003
-3.06953	-1.38816	-3.06853	-1.60175
-3.06891	-1.59529	-3.06791	-1.7834
-3.06829	-1.87979	-3.06729	-1.56647
-3.06767	-1.76206	-3.06667	-1.53785
-3.06705	-1.31917	-3.06605	-1.50325
-3.06643	-1.06439	-3.06543	-1.71411
-3.06581	-1.36771	-3.06482	-1.48573
-3.0652	-1.52255	-3.0642	-1.12411
-3.06458	-1.66448	-3.06358	-0.99706
-3.06396	-1.31278	-3.06296	-1.23667
-3.06334	-1.18329	-3.06234	-1.37368
-3.06272	-1.4422	-3.06172	-1.33115
-3.0621	-1.48857	-3.0611	-0.99264
-3.06149	-1.32371	-3.06049	-1.15413
-3.06087	-1.33473	-3.05987	-1.53111
-3.06025	-1.32503	-3.05925	-1.34358
-3.05963	-1.33899	-3.05863	-1.08075
-3.05901	-1.67935	-3.05801	-1.13785
-3.05839	-1.8251	-3.05739	-1.00995
-3.05778	-1.85949	-3.05678	-0.98791
-3.05716	-1.77479	-3.05616	-1.2103
-3.05654	-1.72744	-3.05554	-1.28521
-3.05592	-1.51191	-3.05492	-1.68928
-3.0553	-1.77587	-3.0543	-1.51997
-3.05468	-1.46102	-3.05368	-1.38784
-3.05407	-1.3583	-3.05307	-1.43532
-3.05345	-1.51668	-3.05245	-1.07122
-3.05283	-1.69475	-3.05183	-1.02656
-3.05221	-1.27603	-3.05121	-1.21773
-3.05159	-0.9553	-3.05059	-1.23596
-3.05097	-1.09059	-3.04997	-1.54417
-3.05035	-1.23381	-3.04935	-1.49582
-3.04974	-1.522	-3.04874	-1.49751
-3.04912	-1.7426	-3.04812	-1.25123
-3.0485	-1.54666	-3.0475	-1.15321
-3.04788	-1.28538	-3.04688	-1.2662
-3.04726	-1.27833	-3.04626	-1.52935
-3.04664	-1.64768	-3.04564	-1.54221
-3.04603	-1.95158	-3.04503	-1.59678
-3.04541	-1.88251	-3.04441	-1.51653
-3.04479	-1.51524	-3.04379	-1.31346
-3.04417	-1.20916	-3.04317	-1.5269
-3.04355	-1.3789	-3.04255	-1.40669
-3.04293	-1.24611	-3.04193	-1.279
-3.04232	-1.39615	-3.04132	-1.17415
-3.0417	-1.52167	-3.0407	-1.10248
-3.04108	-1.35272	-3.04008	-1.09484
-3.04046	-1.29631	-3.03946	-1.17898
-3.03984	-1.28187	-3.03884	-1.43514
-3.03922	-1.38864	-3.03822	-1.3412
-3.0386	-1.76106	-3.03761	-1.26685
-3.03799	-1.63671	-3.03699	-1.21935
-3.03737	-1.87869	-3.03637	-1.32173
-3.03675	-1.92314	-3.03575	-1.37583
-3.03613	-1.48882	-3.03513	-1.52583
-3.03551	-1.22224	-3.03451	-1.4623
-3.03489	-1.26898	-3.03389	-1.36938
-3.03428	-1.01048	-3.03328	-1.4886
-3.03366	-1.29264	-3.03266	-1.73875
-3.03304	-1.43865	-3.03204	-1.43795
-3.03242	-1.71811	-3.03142	-1.36001
-3.0318	-1.59359	-3.0308	-1.72578
-3.03118	-1.69983	-3.03018	-1.68505
-3.03057	-1.88262	-3.02957	-1.41461
-3.02995	-1.72164	-3.02895	-1.50662
-3.02933	-1.53269	-3.02833	-1.65717
-3.02871	-1.44144	-3.02771	-1.3921
-3.02809	-1.3934	-3.02709	-1.52715
-3.02747	-1.16933	-3.02647	-1.49568
-3.02686	-1.42218	-3.02586	-1.38156
-3.02624	-1.52783	-3.02524	-1.268
-3.02562	-1.61021	-3.02462	-1.29254
-3.025	-2.04119	-3.024	-1.46492
-3.02438	-1.85628	-3.02338	-1.66252
-3.02376	-1.4526	-3.02276	-1.58497
-3.02314	-1.24464	-3.02215	-1.50925
-3.02253	-0.95006	-3.02153	-1.53015
-3.02191	-1.09232	-3.02091	-1.58637
-3.02129	-1.42487	-3.02029	-1.62769
-3.02067	-1.59222	-3.01967	-1.60409
-3.02005	-1.77767	-3.01905	-1.34853
-3.01943	-1.76206	-3.01843	-1.4115
-3.01882	-1.89257	-3.01782	-1.3433
-3.0182	-2.1774	-3.0172	-1.39614
-3.01758	-1.81794	-3.01658	-1.42421
-3.01696	-1.55345	-3.01596	-1.37733
-3.01634	-1.46284	-3.01534	-1.58041
-3.01572	-1.36001	-3.01472	-1.62524
-3.01511	-1.31364	-3.01411	-1.51743
-3.01449	-1.64529	-3.01349	-1.2799
-3.01387	-1.41553	-3.01287	-1.48184
-3.01325	-1.61477	-3.01225	-1.44676
-3.01263	-1.64246	-3.01163	-1.41899
-3.01201	-1.77619	-3.01101	-1.51291
-3.0114	-1.49345	-3.0104	-1.51614
-3.01078	-1.40153	-3.00978	-1.62074
-3.01016	-1.67131	-3.00916	-1.51171
-3.00954	-1.65559	-3.00854	-1.36725
-3.00892	-1.5546	-3.00792	-1.40007
-3.0083	-1.47269	-3.0073	-1.38881
-3.00768	-1.27337	-3.00668	-1.13964
-3.00707	-1.42056	-3.00607	-0.9923
-3.00645	-1.31346	-3.00545	-1.1733
-3.00583	-1.30521	-3.00483	-1.38612
-3.00521	-1.28212	-3.00421	-1.36178
-3.00459	-1.27468	-3.00359	-1.23924
-3.00397	-1.48794	-3.00297	-1.45648
-3.00336	-1.58441	-3.00236	-1.84703
-3.00274	-1.79964	-3.00174	-1.58063
-3.00212	-1.57379	-3.00112	-1.47209
-3.0015	-1.52872	-3.0005	-1.45579
-3.00088	-2.07763	-2.99988	-1.66662
-3.00026	-2.09307	-2.99926	-1.63548
-2.99965	-1.70436	-2.99865	-1.33668
-2.99903	-1.53938	-2.99803	-1.13618
-2.99841	-0.98077	-2.99741	-1.09466
-2.99779	-1.3907	-2.99679	-1.4842
-2.99717	-1.08236	-2.99617	-1.50861
-2.99655	-1.19689	-2.99555	-1.47107
-2.99593	-1.56404	-2.99494	-1.4503
-2.99532	-1.87713	-2.99432	-1.51978
-2.9947	-1.77861	-2.9937	-1.45981
-2.99408	-1.39387	-2.99308	-1.36019
-2.99346	-1.382	-2.99246	-1.48299
-2.99284	-1.29824	-2.99184	-1.92444
-2.99222	-1.34755	-2.99122	-2.17917
-2.99161	-1.17692	-2.99061	-1.7727
-2.99099	-1.12037	-2.98999	-1.5145
-2.99037	-0.94478	-2.98937	-1.32864
-2.98975	-1.23541	-2.98875	-0.96956
-2.98913	-1.39991	-2.98813	-1.18355
-2.98851	-1.14158	-2.98751	-1.34543
-2.9879	-0.88073	-2.9869	-1.43748
-2.98728	-1.04838	-2.98628	-1.41377
-2.98666	-1.0098	-2.98566	-1.43292
-2.98604	-1.12532	-2.98504	-1.76614
-2.98542	-1.25823	-2.98442	-1.59392
-2.9848	-1.21639	-2.9838	-1.46628
-2.98419	-1.36318	-2.98319	-1.533
-2.98357	-1.52177	-2.98257	-1.7608
-2.98295	-1.49877	-2.98195	-1.81766
-2.98233	-1.14426	-2.98133	-1.44987
-2.98171	-0.79558	-2.98071	-1.68232
-2.98109	-1.36858	-2.98009	-1.91524
-2.98047	-1.81507	-2.97947	-2.00284
-2.97986	-1.68158	-2.97886	-1.82214
-2.97924	-1.6545	-2.97824	-1.3652
-2.97862	-1.51846	-2.97762	-1.30152
-2.978	-1.71395	-2.977	-1.51087
-2.97738	-1.67542	-2.97638	-1.38569
-2.97676	-1.54968	-2.97576	-1.39522
-2.97615	-1.68926	-2.97515	-1.50008
-2.97553	-1.87251	-2.97453	-1.48225
-2.97491	-1.86515	-2.97391	-1.47451
-2.97429	-1.77109	-2.97329	-1.44726
-2.97367	-1.70287	-2.97267	-1.37258
-2.97305	-1.43401	-2.97205	-1.07854
-2.97244	-1.22922	-2.97144	-1.46627
-2.97182	-1.54654	-2.97082	-1.94564
-2.9712	-1.72325	-2.9702	-1.92372
-2.97058	-1.9495	-2.96958	-1.54145
-2.96996	-2.12235	-2.96896	-1.51566
-2.96934	-1.68637	-2.96834	-1.60534
-2.96872	-1.3295	-2.96773	-1.44526
-2.96811	-1.60605	-2.96711	-1.35787
-2.96749	-1.55747	-2.96649	-1.62702
-2.96687	-1.58921	-2.96587	-1.52943
-2.96625	-1.70708	-2.96525	-1.37552
-2.96563	-1.69263	-2.96463	-1.40363
-2.96501	-1.84814	-2.96401	-1.51504
-2.9644	-1.7171	-2.9634	-1.4756
-2.96378	-1.76607	-2.96278	-1.50205
-2.96316	-1.55939	-2.96216	-1.43037
-2.96254	-1.32456	-2.96154	-1.58224
-2.96192	-1.38597	-2.96092	-1.74055
-2.9613	-1.43756	-2.9603	-1.69533
-2.96069	-1.84396	-2.95969	-1.5821
-2.96007	-1.68097	-2.95907	-1.60643
-2.95945	-1.2322	-2.95845	-1.74793
-2.95883	-1.51089	-2.95783	-1.59595
-2.95821	-1.78378	-2.95721	-1.80296
-2.95759	-1.8199	-2.95659	-1.68957
-2.95698	-1.60848	-2.95598	-1.94689
-2.95636	-1.35833	-2.95536	-1.92611
-2.95574	-1.25631	-2.95474	-1.42725
-2.95512	-1.36988	-2.95412	-1.66848
-2.9545	-1.37556	-2.9535	-1.43162
-2.95388	-0.96103	-2.95288	-1.36569
-2.95326	-1.46025	-2.95226	-1.60395
-2.95265	-1.97963	-2.95165	-1.48298
-2.95203	-1.7341	-2.95103	-1.20772
-2.95141	-1.76714	-2.95041	-1.48469
-2.95079	-1.8078	-2.94979	-1.39452
-2.95017	-2.10647	-2.94917	-1.30804
-2.94955	-2.01005	-2.94855	-1.48555
-2.94894	-1.7529	-2.94794	-1.35591
-2.94832	-1.52051	-2.94732	-1.77451
-2.9477	-1.42522	-2.9467	-1.77631
-2.94708	-1.68885	-2.94608	-1.79984
-2.94646	-1.76342	-2.94546	-2.03659
-2.94584	-1.5475	-2.94484	-1.72293
-2.94523	-1.20842	-2.94423	-1.58921
-2.94461	-1.34334	-2.94361	-1.60948
-2.94399	-1.43543	-2.94299	-1.43312
-2.94337	-1.75395	-2.94237	-1.45449
-2.94275	-1.79423	-2.94175	-1.24923
-2.94213	-1.94418	-2.94113	-1.1587
-2.94151	-1.99792	-2.94052	-1.03945
-2.9409	-1.49975	-2.9399	-1.07083
-2.94028	-1.17207	-2.93928	-1.13083
-2.93966	-1.29115	-2.93866	-1.25763
-2.93904	-1.43439	-2.93804	-1.32458
-2.93842	-1.71899	-2.93742	-1.46244
-2.9378	-1.63194	-2.9368	-1.52778
-2.93719	-1.33875	-2.93619	-1.76666
[truncated: 30,768 more rows]
