# Supplementary material for: Cation-π interactions enabled water-stable perovskite X-ray flat mini-panel imager
Source: Nat Commun. 2024 Jan 4;15:257. doi: 10.1038/s41467-023-44644-7 (PMC10767000; doi:10.1038/s41467-023-44644-7)
Supplement: Supplementary file 7 — Source Data [file 41467_2023_44644_MOESM7_ESM.zip › Fig.3c.xlsx]

## Sheet: Sheet1
X	Y	X	Y	X	Y	X	Y	X	Y	X	Y
-2.03809	0.03336	-2.03809	30.4896	-2.03484	59.7683	-2.03484	89.6834	-2.0261	120.041	-2.02168	149.824
-2.0379	0.02975	-2.0379	30.4879	-2.03465	59.7954	-2.03465	89.6973	-2.02591	120.03	-2.02149	149.848
-2.0377	0.02391	-2.0377	30.4767	-2.03445	59.8693	-2.03445	89.7426	-2.02571	120.024	-2.02129	149.932
-2.0375	0.02326	-2.0375	30.4595	-2.03425	59.9435	-2.03425	89.8018	-2.02551	120.024	-2.02109	150.053
-2.0373	0.02998	-2.0373	30.4465	-2.03405	59.9985	-2.03405	89.8674	-2.02531	120.027	-2.02089	150.199
-2.0371	0.042	-2.0371	30.4467	-2.03385	60.0301	-2.03385	89.9334	-2.02511	120.036	-2.02069	150.345
-2.0369	0.05404	-2.0369	30.4582	-2.03365	60.05	-2.03365	89.9959	-2.02491	120.048	-2.02049	150.471
-2.0367	0.06106	-2.0367	30.471	-2.03345	60.0698	-2.03345	90.0514	-2.02471	120.057	-2.02029	150.565
-2.0365	0.0609	-2.0365	30.475	-2.03325	60.0889	-2.03325	90.0966	-2.02451	120.053	-2.02009	150.624
-2.03631	0.05437	-2.03631	30.4661	-2.03306	60.0999	-2.03306	90.1291	-2.02432	120.032	-2.0199	150.649
-2.03611	0.04372	-2.03611	30.4474	-2.03286	60.0977	-2.03286	90.1475	-2.02412	119.999	-2.0197	150.642
-2.03591	0.03096	-2.03591	30.4248	-2.03266	60.0814	-2.03266	90.1526	-2.02392	119.967	-2.0195	150.609
-2.03571	0.01692	-2.03571	30.4017	-2.03246	60.0525	-2.03246	90.152	-2.02372	119.953	-2.0193	150.553
-2.03551	0.00144	-2.03551	30.3787	-2.03226	60.0155	-2.03226	90.1624	-2.02352	119.967	-2.0191	150.472
-2.03531	-0.01576	-2.03531	30.3593	-2.03206	59.9783	-2.03206	90.2016	-2.02332	120.013	-2.0189	150.371
-2.03511	-0.03356	-2.03511	30.3489	-2.03186	59.9486	-2.03186	90.2717	-2.02312	120.083	-2.0187	150.267
-2.03492	-0.04884	-2.03492	30.3475	-2.03167	59.9334	-2.03167	90.3543	-2.02293	120.17	-2.01851	150.178
-2.03472	-0.05803	-2.03472	30.3476	-2.03147	59.9366	-2.03147	90.4269	-2.02273	120.267	-2.01831	150.115
-2.03452	-0.05948	-2.03452	30.3413	-2.03127	59.9552	-2.03127	90.4814	-2.02253	120.367	-2.01811	150.082
-2.03432	-0.05375	-2.03432	30.3243	-2.03107	59.978	-2.03107	90.5244	-2.02233	120.458	-2.01791	150.074
-2.03412	-0.04256	-2.03412	30.2952	-2.03087	59.991	-2.03087	90.5627	-2.02213	120.53	-2.01771	150.075
-2.03392	-0.02817	-2.03392	30.2559	-2.03067	59.9894	-2.03067	90.5899	-2.02193	120.572	-2.01751	150.068
-2.03372	-0.01329	-2.03372	30.2126	-2.03047	59.9817	-2.03047	90.5897	-2.02173	120.59	-2.01731	150.042
-2.03353	-0.000632222	-2.03353	30.1716	-2.03028	59.9793	-2.03028	90.5518	-2.02154	120.6	-2.01712	150.001
-2.03333	0.00766	-2.03333	30.1365	-2.03008	59.9844	-2.03008	90.4865	-2.02134	120.61	-2.01692	149.95
-2.03313	0.01074	-2.03313	30.1106	-2.02988	59.9896	-2.02988	90.418	-2.02114	120.618	-2.01672	149.893
-2.03293	0.00998	-2.03293	30.0978	-2.02968	59.9872	-2.02968	90.3651	-2.02094	120.611	-2.01652	149.837
-2.03273	0.00801	-2.03273	30.0951	-2.02948	59.9761	-2.02948	90.3327	-2.02074	120.574	-2.01632	149.788
-2.03253	0.00632	-2.03253	30.091	-2.02928	59.9602	-2.02928	90.3175	-2.02054	120.505	-2.01612	149.75
-2.03233	0.00443	-2.03233	30.0767	-2.02908	59.9429	-2.02908	90.3107	-2.02034	120.406	-2.01592	149.728
-2.03213	0.00174	-2.03213	30.0564	-2.02888	59.9228	-2.02888	90.2965	-2.02014	120.285	-2.01572	149.72
-2.03194	-0.00127	-2.03194	30.0419	-2.02869	59.8982	-2.02869	90.2594	-2.01995	120.157	-2.01553	149.72
-2.03174	-0.00369	-2.03174	30.041	-2.02849	59.8753	-2.02849	90.1961	-2.01975	120.043	-2.01533	149.721
-2.03154	-0.00469	-2.03154	30.0534	-2.02829	59.8659	-2.02829	90.1192	-2.01955	119.956	-2.01513	149.723
-2.03134	-0.00387	-2.03134	30.0707	-2.02809	59.8746	-2.02809	90.0508	-2.01935	119.901	-2.01493	149.73
-2.03114	-0.00202	-2.03114	30.0796	-2.02789	59.897	-2.02789	90.0113	-2.01915	119.878	-2.01473	149.75
-2.03094	-0.000851897	-2.03094	30.0724	-2.02769	59.9286	-2.02769	90.008	-2.01895	119.888	-2.01453	149.792
-2.03074	-0.00159	-2.03074	30.0581	-2.02749	59.9708	-2.02749	90.0317	-2.01875	119.926	-2.01433	149.86
-2.03055	-0.00463	-2.03055	30.0537	-2.0273	60.0243	-2.0273	90.0688	-2.01856	119.984	-2.01414	149.949
-2.03035	-0.01088	-2.03035	30.0639	-2.0271	60.0843	-2.0271	90.1133	-2.01836	120.051	-2.01394	150.041
-2.03015	-0.02148	-2.03015	30.0774	-2.0269	60.1406	-2.0269	90.1651	-2.01816	120.112	-2.01374	150.116
-2.02995	-0.03555	-2.02995	30.083	-2.0267	60.1797	-2.0267	90.2228	-2.01796	120.15	-2.01354	150.169
-2.02975	-0.04932	-2.02975	30.0779	-2.0265	60.1904	-2.0265	90.2817	-2.01776	120.161	-2.01334	150.205
-2.02955	-0.05845	-2.02955	30.0599	-2.0263	60.1715	-2.0263	90.3338	-2.01756	120.154	-2.01314	150.231
-2.02935	-0.06078	-2.02935	30.0251	-2.0261	60.1332	-2.0261	90.3684	-2.01736	120.144	-2.01294	150.245
-2.02916	-0.05722	-2.02916	29.9767	-2.02591	60.0891	-2.02591	90.3759	-2.01716	120.137	-2.01275	150.247
-2.02896	-0.05083	-2.02896	29.9261	-2.02571	60.0472	-2.02571	90.354	-2.01697	120.133	-2.01255	150.24
-2.02876	-0.04491	-2.02876	29.8835	-2.02551	60.0074	-2.02551	90.3114	-2.01677	120.134	-2.01235	150.232
-2.02856	-0.04116	-2.02856	29.8543	-2.02531	59.9673	-2.02531	90.2676	-2.01657	120.147	-2.01215	150.231
-2.02836	-0.03914	-2.02836	29.8439	-2.02511	59.9288	-2.02511	90.247	-2.01637	120.172	-2.01195	150.246
-2.02816	-0.03746	-2.02816	29.857	-2.02491	59.8999	-2.02491	90.2643	-2.01617	120.202	-2.01175	150.277
-2.02796	-0.03533	-2.02796	29.8895	-2.02471	59.8878	-2.02471	90.3103	-2.01597	120.226	-2.01155	150.31
-2.02776	-0.03308	-2.02776	29.9264	-2.02451	59.8943	-2.02451	90.3602	-2.01577	120.237	-2.01135	150.328
-2.02757	-0.03138	-2.02757	29.9509	-2.02432	59.9168	-2.02432	90.3959	-2.01558	120.227	-2.01116	150.322
-2.02737	-0.03024	-2.02737	29.9578	-2.02412	59.9519	-2.02412	90.418	-2.01538	120.198	-2.01096	150.294
-2.02717	-0.02868	-2.02717	29.9578	-2.02392	59.9977	-2.02392	90.4364	-2.01518	120.155	-2.01076	150.26
-2.02697	-0.02554	-2.02697	29.9671	-2.02372	60.0502	-2.02372	90.458	-2.01498	120.107	-2.01056	150.235
-2.02677	-0.02049	-2.02677	29.9905	-2.02352	60.0974	-2.02352	90.4833	-2.01478	120.064	-2.01036	150.227
-2.02657	-0.01433	-2.02657	30.0173	-2.02332	60.1209	-2.02332	90.5072	-2.01458	120.037	-2.01016	150.222
-2.02637	-0.00836	-2.02637	30.0339	-2.02312	60.1085	-2.02312	90.5179	-2.01438	120.031	-2.00996	150.201
-2.02618	-0.00379	-2.02618	30.0384	-2.02293	60.0639	-2.02293	90.5042	-2.01419	120.048	-2.00977	150.153
-2.02598	-0.00136	-2.02598	30.039	-2.02273	60.0035	-2.02273	90.4671	-2.01399	120.079	-2.00957	150.085
-2.02578	-0.000463574	-2.02578	30.0435	-2.02253	59.9483	-2.02253	90.4216	-2.01379	120.114	-2.00937	150.019
-2.02558	0.00131	-2.02558	30.0547	-2.02233	59.9174	-2.02233	90.3854	-2.01359	120.142	-2.00917	149.975
-2.02538	0.00665	-2.02538	30.0722	-2.02213	59.9166	-2.02213	90.3677	-2.01339	120.159	-2.00897	149.949
-2.02518	0.01585	-2.02518	30.0913	-2.02193	59.9341	-2.02193	90.3652	-2.01319	120.164	-2.00877	149.929
-2.02498	0.0266	-2.02498	30.1006	-2.02173	59.9544	-2.02173	90.3622	-2.01299	120.164	-2.00857	149.914
-2.02479	0.03646	-2.02479	30.0888	-2.02153	59.9745	-2.02153	90.3401	-2.01279	120.159	-2.00838	149.916
-2.02459	0.04421	-2.02459	30.0577	-2.02134	60.001	-2.02134	90.2935	-2.0126	120.148	-2.00818	149.947
-2.02439	0.04892	-2.02439	30.0243	-2.02114	60.039	-2.02114	90.2319	-2.0124	120.124	-2.00798	150.006
-2.02419	0.04935	-2.02419	30.005	-2.02094	60.0906	-2.02094	90.1626	-2.0122	120.089	-2.00778	150.076
-2.02399	0.04496	-2.02399	30.0027	-2.02074	60.1527	-2.02074	90.0818	-2.012	120.053	-2.00758	150.129
-2.02379	0.03684	-2.02379	30.0127	-2.02054	60.2127	-2.02054	89.9878	-2.0118	120.026	-2.00738	150.151
-2.02359	0.02731	-2.02359	30.0354	-2.02034	60.2527	-2.02034	89.8901	-2.0116	120.008	-2.00718	150.143
-2.02339	0.01874	-2.02339	30.0753	-2.02014	60.2648	-2.02014	89.8016	-2.0114	119.996	-2.00698	150.123
-2.0232	0.01276	-2.0232	30.1293	-2.01995	60.255	-2.01995	89.7315	-2.01121	119.988	-2.00679	150.1
-2.023	0.0103	-2.023	30.1815	-2.01975	60.2358	-2.01975	89.6877	-2.01101	119.988	-2.00659	150.076
-2.0228	0.01214	-2.0228	30.2125	-2.01955	60.2208	-2.01955	89.6756	-2.01081	119.994	-2.00639	150.055
-2.0226	0.01913	-2.0226	30.216	-2.01935	60.2218	-2.01935	89.6943	-2.01061	120.003	-2.00619	150.042
-2.0224	0.03109	-2.0224	30.2047	-2.01915	60.2427	-2.01915	89.7389	-2.01041	120.011	-2.00599	150.037
-2.0222	0.04551	-2.0222	30.1993	-2.01895	60.2744	-2.01895	89.8034	-2.01021	120.021	-2.00579	150.038
-2.022	0.05772	-2.022	30.2103	-2.01875	60.2995	-2.01875	89.8808	-2.01001	120.039	-2.00559	150.039
-2.02181	0.06318	-2.02181	30.2327	-2.01856	60.3043	-2.01856	89.963	-2.00982	120.068	-2.0054	150.035
-2.02161	0.05976	-2.02161	30.2581	-2.01836	60.2882	-2.01836	90.0445	-2.00962	120.105	-2.0052	150.025
-2.02141	0.04814	-2.02141	30.2856	-2.01816	60.2625	-2.01816	90.1228	-2.00942	120.143	-2.005	150.013
-2.02121	0.03068	-2.02121	30.3201	-2.01796	60.2391	-2.01796	90.1958	-2.00922	120.175	-2.0048	149.998
-2.02101	0.01113	-2.02101	30.3647	-2.01776	60.22	-2.01776	90.2601	-2.00902	120.19	-2.0046	149.969
-2.02081	-0.00526	-2.02081	30.4168	-2.01756	60.2019	-2.01756	90.3098	-2.00882	120.175	-2.0044	149.917
-2.02061	-0.01399	-2.02061	30.4694	-2.01736	60.1843	-2.01736	90.3394	-2.00862	120.127	-2.0042	149.849
-2.02041	-0.01444	-2.02041	30.5121	-2.01716	60.166	-2.01716	90.3497	-2.00842	120.049	-2.00401	149.78
-2.02022	-0.00971	-2.02022	30.5369	-2.01697	60.1393	-2.01697	90.3505	-2.00823	119.959	-2.00381	149.731
-2.02002	-0.00303	-2.02002	30.545	-2.01677	60.0962	-2.01677	90.3541	-2.00803	119.874	-2.00361	149.718
-2.01982	0.00479	-2.01982	30.5457	-2.01657	60.0398	-2.01657	90.3648	-2.00783	119.811	-2.00341	149.745
-2.01962	0.01501	-2.01962	30.5456	-2.01637	59.9828	-2.01637	90.3773	-2.00763	119.781	-2.00321	149.803
-2.01942	0.02889	-2.01942	30.5389	-2.01617	59.9358	-2.01617	90.3813	-2.00743	119.782	-2.00301	149.878
-2.01922	0.0455	-2.01922	30.5136	-2.01597	59.9005	-2.01597	90.3694	-2.00723	119.806	-2.00281	149.956
-2.01902	0.0612	-2.01902	30.4679	-2.01577	59.8741	-2.01577	90.3397	-2.00703	119.84	-2.00261	150.024
-2.01883	0.07251	-2.01883	30.4167	-2.01558	59.8561	-2.01558	90.2938	-2.00684	119.876	-2.00242	150.079
-2.01863	0.07938	-2.01863	30.3806	-2.01538	59.8501	-2.01538	90.2367	-2.00664	119.906	-2.00222	150.13
-2.01843	0.08434	-2.01843	30.3744	-2.01518	59.8604	-2.01518	90.1839	-2.00644	119.924	-2.00202	150.191
-2.01823	0.08868	-2.01823	30.4014	-2.01498	59.8866	-2.01498	90.1573	-2.00624	119.933	-2.00182	150.269
-2.01803	0.09133	-2.01803	30.4547	-2.01478	59.9221	-2.01478	90.1648	-2.00604	119.941	-2.00162	150.357
-2.01783	0.09085	-2.01783	30.5206	-2.01458	59.955	-2.01458	90.1882	-2.00584	119.951	-2.00142	150.446
-2.01763	0.08681	-2.01763	30.5836	-2.01438	59.9721	-2.01438	90.1974	-2.00564	119.959	-2.00122	150.523
-2.01744	0.0796	-2.01744	30.6293	-2.01419	59.9636	-2.01419	90.1752	-2.00545	119.954	-2.00103	150.578
-2.01724	0.07061	-2.01724	30.6466	-2.01399	59.9284	-2.01399	90.1257	-2.00525	119.933	-2.00083	150.609
-2.01704	0.0621	-2.01704	30.6339	-2.01379	59.876	-2.01379	90.0642	-2.00505	119.908	-2.00063	150.619
-2.01684	0.05605	-2.01684	30.603	-2.01359	59.8205	-2.01359	90.0051	-2.00485	119.892	-2.00043	150.607
-2.01664	0.05316	-2.01664	30.5712	-2.01339	59.7738	-2.01339	89.9545	-2.00465	119.894	-2.00023	150.569
-2.01644	0.05348	-2.01644	30.55	-2.01319	59.7438	-2.01319	89.9123	-2.00445	119.914	-2.00003	150.511
-2.01624	0.05744	-2.01624	30.5423	-2.01299	59.7354	-2.01299	89.8788	-2.00425	119.952	-1.99983	150.441
-2.01604	0.0659	-2.01604	30.5441	-2.01279	59.7517	-2.01279	89.8581	-2.00405	120.002	-1.99964	150.363
-2.01585	0.07875	-2.01585	30.5456	-2.0126	59.7916	-2.0126	89.8584	-2.00386	120.055	-1.99944	150.278
-2.01565	0.09335	-2.01565	30.535	-2.0124	59.8496	-2.0124	89.89	-2.00366	120.091	-1.99924	150.193
-2.01545	0.105	-2.01545	30.5075	-2.0122	59.9201	-2.0122	89.9569	-2.00346	120.106	-1.99904	150.111
-2.01525	0.10986	-2.01525	30.4693	-2.012	60.0009	-2.012	90.0479	-2.00326	120.108	-1.99884	150.039
-2.01505	0.10746	-2.01505	30.4339	-2.0118	60.0912	-2.0118	90.1381	-2.00306	120.118	-1.99864	149.984
-2.01485	0.10019	-2.01485	30.4128	-2.0116	60.1853	-2.0116	90.2046	-2.00286	120.145	-1.99844	149.952
-2.01465	0.09128	-2.01465	30.4053	-2.0114	60.2707	-2.0114	90.2412	-2.00266	120.186	-1.99824	149.943
-2.01446	0.08371	-2.01446	30.3971	-2.01121	60.3332	-2.01121	90.2564	-2.00247	120.228	-1.99805	149.953
-2.01426	0.07956	-2.01426	30.373	-2.01101	60.3629	-2.01101	90.2584	-2.00227	120.257	-1.99785	149.983
-2.01406	0.07928	-2.01406	30.3296	-2.01081	60.3585	-2.01081	90.2424	-2.00207	120.266	-1.99765	150.032
-2.01386	0.0817	-2.01386	30.2743	-2.01061	60.3256	-2.01061	90.2004	-2.00187	120.254	-1.99745	150.094
-2.01366	0.08513	-2.01366	30.2181	-2.01041	60.271	-2.01041	90.1434	-2.00167	120.224	-1.99725	150.155
-2.01346	0.08797	-2.01346	30.1697	-2.01021	60.1957	-2.01021	90.1002	-2.00147	120.181	-1.99705	150.207
-2.01326	0.0891	-2.01326	30.1318	-2.01001	60.0975	-2.01001	90.0924	-2.00127	120.134	-1.99685	150.251
-2.01307	0.08848	-2.01307	30.0991	-2.00982	59.9802	-2.00982	90.118	-2.00107	120.09	-1.99666	150.291
-2.01287	0.08729	-2.01287	30.0658	-2.00962	59.86	-2.00962	90.165	-2.00088	120.054	-1.99646	150.325
-2.01267	0.08674	-2.01267	30.0333	-2.00942	59.7604	-2.00942	90.2266	-2.00068	120.025	-1.99626	150.35
-2.01247	0.08692	-2.01247	30.0072	-2.00922	59.697	-2.00922	90.2982	-2.00048	119.998	-1.99606	150.358
-2.01227	0.08716	-2.01227	29.9917	-2.00902	59.6658	-2.00902	90.3713	-2.00028	119.969	-1.99586	150.347
-2.01207	0.08705	-2.01207	29.9872	-2.00882	59.6465	-2.00882	90.4369	-2.00008	119.946	-1.99566	150.325
-2.01187	0.08631	-2.01187	29.9891	-2.00862	59.6223	-2.00862	90.4877	-1.99988	119.941	-1.99546	150.307
-2.01167	0.08392	-2.01167	29.9867	-2.00842	59.5933	-2.00842	90.5194	-1.99968	119.962	-1.99527	150.303
-2.01148	0.07835	-2.01148	29.972	-2.00823	59.5681	-2.00823	90.5346	-1.99949	120	-1.99507	150.309
-2.01128	0.06948	-2.01128	29.9486	-2.00803	59.547	-2.00803	90.5424	-1.99929	120.036	-1.99487	150.311
-2.01108	0.06025	-2.01108	29.9269	-2.00783	59.5221	-2.00783	90.5491	-1.99909	120.05	-1.99467	150.304
-2.01088	0.055	-2.01088	29.9135	-2.00763	59.4934	-2.00763	90.553	-1.99889	120.036	-1.99447	150.294
-2.01068	0.05557	-2.01068	29.9095	-2.00743	59.4722	-2.00743	90.5537	-1.99869	120.002	-1.99427	150.292
-2.01048	0.06012	-2.01048	29.9111	-2.00723	59.4682	-2.00723	90.5554	-1.99849	119.964	-1.99407	150.297
-2.01028	0.06587	-2.01028	29.91	-2.00703	59.4815	-2.00703	90.5578	-1.99829	119.933	-1.99387	150.3
-2.01009	0.07146	-2.01009	29.8998	-2.00684	59.5049	-2.00684	90.5491	-1.9981	119.918	-1.99368	150.286
-2.00989	0.07629	-2.00989	29.8841	-2.00664	59.5285	-2.00664	90.518	-1.9979	119.922	-1.99348	150.251
-2.00969	0.07917	-2.00969	29.8752	-2.00644	59.5435	-2.00644	90.4697	-1.9977	119.937	-1.99328	150.199
-2.00949	0.07868	-2.00949	29.8833	-2.00624	59.5485	-2.00624	90.4245	-1.9975	119.952	-1.99308	150.142
-2.00929	0.07428	-2.00929	29.9094	-2.00604	59.552	-2.00604	90.4042	-1.9973	119.964	-1.99288	150.089
-2.00909	0.06692	-2.00909	29.948	-2.00584	59.5643	-2.00584	90.4176	-1.9971	119.98	-1.99268	150.045
-2.00889	0.05892	-2.00889	29.9937	-2.00564	59.59	-2.00564	90.454	-1.9969	120.008	-1.99248	150.014
-2.0087	0.05233	-2.0087	30.0451	-2.00545	59.6273	-2.00545	90.4854	-1.9967	120.044	-1.99229	149.998
-2.0085	0.04729	-2.0085	30.1023	-2.00525	59.6716	-2.00525	90.4839	-1.99651	120.076	-1.99209	149.996
-2.0083	0.04235	-2.0083	30.1613	-2.00505	59.716	-2.00505	90.443	-1.99631	120.098	-1.99189	150.008
-2.0081	0.03625	-2.0081	30.2145	-2.00485	59.7543	-2.00485	90.3777	-1.99611	120.108	-1.99169	150.041
-2.0079	0.02886	-2.0079	30.2548	-2.00465	59.7855	-2.00465	90.3027	-1.99591	120.107	-1.99149	150.097
-2.0077	0.02137	-2.0077	30.278	-2.00445	59.8124	-2.00445	90.222	-1.99571	120.098	-1.99129	150.167
-2.0075	0.01631	-2.0075	30.284	-2.00425	59.8327	-2.00425	90.1402	-1.99551	120.083	-1.99109	150.237
-2.0073	0.01578	-2.0073	30.2788	-2.00405	59.8359	-2.00405	90.0715	-1.99531	120.062	-1.99089	150.295
-2.00711	0.01918	-2.00711	30.2723	-2.00386	59.8122	-2.00386	90.0311	-1.99512	120.036	-1.9907	150.33
-2.00691	0.0237	-2.00691	30.2675	-2.00366	59.7626	-2.00366	90.0224	-1.99492	120.013	-1.9905	150.334
-2.00671	0.02706	-2.00671	30.2579	-2.00346	59.7003	-2.00346	90.0376	-1.99472	120.003	-1.9903	150.307
-2.00651	0.02869	-2.00651	30.2401	-2.00326	59.6472	-2.00326	90.0652	-1.99452	120.008	-1.9901	150.258
-2.00631	0.02946	-2.00631	30.2248	-2.00306	59.6267	-2.00306	90.094	-1.99432	120.03	-1.9899	150.195
-2.00611	0.03143	-2.00611	30.2318	-2.00286	59.651	-2.00286	90.1144	-1.99412	120.061	-1.9897	150.124
-2.00591	0.03601	-2.00591	30.2753	-2.00266	59.7098	-2.00266	90.1187	-1.99392	120.094	-1.9895	150.053
-2.00572	0.04124	-2.00572	30.3542	-2.00247	59.7797	-2.00247	90.1045	-1.99373	120.125	-1.98931	149.989
-2.00552	0.04293	-2.00552	30.4508	-2.00227	59.8457	-2.00227	90.0782	-1.99353	120.159	-1.98911	149.941
-2.00532	0.03823	-2.00532	30.5387	-2.00207	59.9082	-2.00207	90.0524	-1.99333	120.205	-1.98891	149.916
-2.00512	0.02662	-2.00512	30.5973	-2.00187	59.971	-2.00187	90.0336	-1.99313	120.257	-1.98871	149.919
-2.00492	0.00872	-2.00492	30.6201	-2.00167	60.0314	-2.00167	90.0191	-1.99293	120.298	-1.98851	149.944
-2.00472	-0.01275	-2.00472	30.6108	-2.00147	60.0819	-2.00147	90.0073	-1.99273	120.315	-1.98831	149.975
-2.00452	-0.03232	-2.00452	30.5761	-2.00127	60.1145	-2.00127	90.005	-1.99253	120.31	-1.98811	150.004
-2.00433	-0.04575	-2.00433	30.5251	-2.00108	60.1266	-2.00108	90.0209	-1.99233	120.292	-1.98792	150.033
-2.00413	-0.05366	-2.00413	30.47	-2.00088	60.1265	-2.00088	90.0563	-1.99214	120.272	-1.98772	150.063
-2.00393	-0.05924	-2.00393	30.4193	-2.00068	60.1307	-2.00068	90.1049	-1.99194	120.258	-1.98752	150.09
-2.00373	-0.06386	-2.00373	30.3721	-2.00048	60.1497	-2.00048	90.1549	-1.99174	120.253	-1.98732	150.102
-2.00353	-0.0668	-2.00353	30.3223	-2.00028	60.1787	-2.00028	90.191	-1.99154	120.259	-1.98712	150.094
-2.00333	-0.06795	-2.00333	30.2674	-2.00008	60.2029	-2.00008	90.2031	-1.99134	120.269	-1.98692	150.079
-2.00313	-0.06846	-2.00313	30.2105	-1.99988	60.2118	-1.99988	90.1962	-1.99114	120.274	-1.98672	150.075
-2.00293	-0.06908	-2.00293	30.1582	-1.99968	60.207	-1.99968	90.1899	-1.99094	120.265	-1.98652	150.086
-2.00274	-0.06869	-2.00274	30.1169	-1.99949	60.2022	-1.99949	90.2011	-1.99075	120.235	-1.98633	150.1
-2.00254	-0.06542	-2.00254	30.0907	-1.99929	60.2156	-1.99929	90.2269	-1.99055	120.189	-1.98613	150.112
-2.00234	-0.05906	-2.00234	30.0827	-1.99909	60.2571	-1.99909	90.2453	-1.99035	120.138	-1.98593	150.134
-2.00214	-0.05187	-2.00214	30.0953	-1.99889	60.3184	-1.99889	90.2356	-1.99015	120.105	-1.98573	150.176
-2.00194	-0.04658	-2.00194	30.1267	-1.99869	60.3755	-1.99869	90.1961	-1.98995	120.109	-1.98553	150.231
-2.00174	-0.04388	-2.00174	30.1698	-1.99849	60.4033	-1.99849	90.143	-1.98975	120.151	-1.98533	150.285
-2.00154	-0.04183	-2.00154	30.2168	-1.99829	60.393	-1.99829	90.094	-1.98955	120.211	-1.98513	150.328
-2.00135	-0.03781	-2.00135	30.2591	-1.9981	60.3541	-1.9981	90.0594	-1.98936	120.272	-1.98494	150.355
-2.00115	-0.03102	-2.00115	30.2878	-1.9979	60.3018	-1.9979	90.0437	-1.98916	120.325	-1.98474	150.364
-2.00095	-0.02374	-2.00095	30.3021	-1.9977	60.2469	-1.9977	90.0461	-1.98896	120.366	-1.98454	150.361
-2.00075	-0.0197	-2.00075	30.3137	-1.9975	60.1976	-1.9975	90.0587	-1.98876	120.385	-1.98434	150.357
-2.00055	-0.02065	-2.00055	30.334	-1.9973	60.1656	-1.9973	90.0749	-1.98856	120.372	-1.98414	150.363
-2.00035	-0.02445	-2.00035	30.3583	-1.9971	60.1621	-1.9971	90.1006	-1.98836	120.327	-1.98394	150.376
-2.00015	-0.02654	-2.00015	30.3726	-1.9969	60.1855	-1.9969	90.1531	-1.98816	120.263	-1.98374	150.39
-1.99996	-0.02326	-1.99996	30.3683	-1.99671	60.2175	-1.99671	90.245	-1.98796	120.192	-1.98355	150.391
-1.99976	-0.01425	-1.99976	30.3444	-1.99651	60.2383	-1.99651	90.3715	-1.98777	120.124	-1.98335	150.366
-1.99956	-0.00176	-1.99956	30.3048	-1.99631	60.2439	-1.99631	90.5118	-1.98757	120.059	-1.98315	150.304
-1.99936	0.01214	-1.99936	30.2627	-1.99611	60.2426	-1.99611	90.6368	-1.98737	119.99	-1.98295	150.21
-1.99916	0.02712	-1.99916	30.2367	-1.99591	60.2357	-1.99591	90.7198	-1.98717	119.915	-1.98275	150.101
-1.99896	0.04337	-1.99896	30.2368	-1.99571	60.2124	-1.99571	90.748	-1.98697	119.843	-1.98255	149.993
-1.99876	0.06022	-1.99876	30.2564	-1.99551	60.1673	-1.99551	90.7265	-1.98677	119.785	-1.98235	149.9
-1.99856	0.07654	-1.99856	30.2791	-1.99531	60.1127	-1.99531	90.669	-1.98657	119.745	-1.98215	149.835
-1.99837	0.09113	-1.99837	30.2905	-1.99512	60.0701	-1.99512	90.5887	-1.98638	119.722	-1.98196	149.806
-1.99817	0.10198	-1.99817	30.2859	-1.99492	60.0547	-1.99492	90.4991	-1.98618	119.71	-1.98176	149.812
-1.99797	0.10653	-1.99797	30.2709	-1.99472	60.0695	-1.99472	90.4191	-1.98598	119.709	-1.98156	149.841
-1.99777	0.10377	-1.99777	30.2523	-1.99452	60.1063	-1.99452	90.3653	-1.98578	119.721	-1.98136	149.888
-1.99757	0.09564	-1.99757	30.2315	-1.99432	60.148	-1.99432	90.3391	-1.98558	119.738	-1.98116	149.953
-1.99737	0.08555	-1.99737	30.2086	-1.99412	60.1783	-1.99412	90.3267	-1.98538	119.749	-1.98096	150.034
-1.99717	0.07542	-1.99717	30.1893	-1.99392	60.1914	-1.99392	90.3125	-1.98518	119.746	-1.98076	150.122
-1.99698	0.06462	-1.99698	30.183	-1.99373	60.1914	-1.99373	90.2923	-1.98498	119.743	-1.98057	150.205
-1.99678	0.05185	-1.99678	30.1956	-1.99353	60.1826	-1.99353	90.2737	-1.98479	119.756	-1.98037	150.268
-1.99658	0.03798	-1.99658	30.2255	-1.99333	60.1656	-1.99333	90.2694	-1.98459	119.787	-1.98017	150.305
-1.99638	0.02598	-1.99638	30.262	-1.99313	60.1393	-1.99313	90.2869	-1.98439	119.824	-1.97997	150.318
-1.99618	0.01805	-1.99618	30.2921	-1.99293	60.1013	-1.99293	90.3212	-1.98419	119.855	-1.97977	150.314
-1.99598	0.01358	-1.99598	30.3106	-1.99273	60.047	-1.99273	90.3575	-1.98399	119.878	-1.97957	150.301
-1.99578	0.01017	-1.99578	30.3184	-1.99253	59.9751	-1.99253	90.3825	-1.98379	119.895	-1.97937	150.287
-1.99559	0.00598	-1.99559	30.3136	-1.99234	59.8948	-1.99234	90.3931	-1.98359	119.911	-1.97918	150.279
-1.99539	0.000723215	-1.99539	30.2928	-1.99214	59.8266	-1.99214	90.395	-1.9834	119.927	-1.97898	150.272
-1.99519	-0.00495	-1.99519	30.2606	-1.99194	59.7933	-1.99194	90.3945	-1.9832	119.938	-1.97878	150.256
-1.99499	-0.01	-1.99499	30.2312	-1.99174	59.8026	-1.99174	90.3911	-1.983	119.945	-1.97858	150.224
-1.99479	-0.01255	-1.99479	30.2229	-1.99154	59.8358	-1.99154	90.3812	-1.9828	119.953	-1.97838	150.184
-1.99459	-0.01014	-1.99459	30.2504	-1.99134	59.8597	-1.99134	90.3656	-1.9826	119.967	-1.97818	150.151
-1.99439	-0.00193	-1.99439	30.3144	-1.99114	59.854	-1.99114	90.3522	-1.9824	119.983	-1.97798	150.128
-1.99419	0.00981	-1.99419	30.396	-1.99094	59.8245	-1.99094	90.3504	-1.9822	119.996	-1.97778	150.109
-1.994	0.02172	-1.994	30.468	-1.99075	59.7866	-1.99075	90.3657	-1.98201	120.005	-1.97759	150.089
-1.9938	0.03257	-1.9938	30.5102	-1.99055	59.7474	-1.99055	90.3955	-1.98181	120.015	-1.97739	150.073
-1.9936	0.04344	-1.9936	30.5114	-1.99035	59.7085	-1.99035	90.4278	-1.98161	120.019	-1.97719	150.071
-1.9934	0.05573	-1.9934	30.467	-1.99015	59.6756	-1.99015	90.4487	-1.98141	120.006	-1.97699	150.089
-1.9932	0.06977	-1.9932	30.3848	-1.98995	59.6575	-1.98995	90.4552	-1.98121	119.972	-1.97679	150.123
-1.993	0.08422	-1.993	30.2858	-1.98975	59.6589	-1.98975	90.4561	-1.98101	119.928	-1.97659	150.163
-1.9928	0.09609	-1.9928	30.191	-1.98955	59.6796	-1.98955	90.4565	-1.98081	119.897	-1.97639	150.202
-1.99261	0.10233	-1.99261	30.1108	-1.98936	59.7182	-1.98936	90.4511	-1.98061	119.893	-1.9762	150.235
-1.99241	0.10243	-1.99241	30.0471	-1.98916	59.7731	-1.98916	90.4364	-1.98042	119.92	-1.976	150.262
-1.99221	0.09823	-1.99221	30.0001	-1.98896	59.8428	-1.98896	90.4176	-1.98022	119.974	-1.9758	150.289
-1.99201	0.09118	-1.99201	29.97	-1.98876	59.9239	-1.98876	90.402	-1.98002	120.036	-1.9756	150.319
-1.99181	0.08089	-1.99181	29.9505	-1.98856	60.0107	-1.98856	90.3919	-1.97982	120.09	-1.9754	150.342
-1.99161	0.06648	-1.99161	29.9264	-1.98836	60.0963	-1.98836	90.3864	-1.97962	120.129	-1.9752	150.348
-1.99141	0.04832	-1.99141	29.8824	-1.98816	60.1779	-1.98816	90.3819	-1.97942	120.158	-1.975	150.343
-1.99122	0.02868	-1.99122	29.8178	-1.98796	60.255	-1.98796	90.3712	-1.97922	120.18	-1.97481	150.349
-1.99102	0.01094	-1.99102	29.7498	-1.98777	60.325	-1.98777	90.3479	-1.97903	120.196	-1.97461	150.375
-1.99082	-0.00185	-1.99082	29.7013	-1.98757	60.3799	-1.98757	90.3128	-1.97883	120.204	-1.97441	150.413
-1.99062	-0.00795	-1.99062	29.6861	-1.98737	60.4098	-1.98737	90.2751	-1.97863	120.206	-1.97421	150.442
-1.99042	-0.00683	-1.99042	29.7023	-1.98717	60.4113	-1.98717	90.2476	-1.97843	120.201	-1.97401	150.442
-1.99022	0.000395483	-1.99022	29.7337	-1.98697	60.3915	-1.98697	90.2407	-1.97823	120.184	-1.97381	150.406
-1.99002	0.00981	-1.99002	29.761	-1.98677	60.3608	-1.98677	90.2582	-1.97803	120.16	-1.97361	150.349
-1.98982	0.01563	-1.98982	29.7742	-1.98657	60.3199	-1.98657	90.2987	-1.97783	120.139	-1.97341	150.296
-1.98963	0.01353	-1.98963	29.7722	-1.98638	60.2593	-1.98638	90.3575	-1.97764	120.137	-1.97322	150.265
-1.98943	0.00328	-1.98943	29.7563	-1.98618	60.1734	-1.98618	90.4246	-1.97744	120.162	-1.97302	150.26
-1.98923	-0.01211	-1.98923	29.7327	-1.98598	60.068	-1.98598	90.4833	-1.97724	120.218	-1.97282	150.274
-1.98903	-0.02884	-1.98903	29.7176	-1.98578	59.9551	-1.98578	90.5191	-1.97704	120.303	-1.97262	150.295
-1.98883	-0.04463	-1.98883	29.73	-1.98558	59.85	-1.98558	90.5282	-1.97684	120.408	-1.97242	150.31
-1.98863	-0.05932	-1.98863	29.7774	-1.98538	59.7739	-1.98538	90.5138	-1.97664	120.509	-1.97222	150.309
-1.98843	-0.07342	-1.98843	29.8513	-1.98518	59.7501	-1.98518	90.4783	-1.97644	120.582	-1.97202	150.287
-1.98824	-0.08561	-1.98824	29.9334	-1.98499	59.7876	-1.98499	90.4257	-1.97624	120.614	-1.97183	150.246
-1.98804	-0.09265	-1.98804	30.0042	-1.98479	59.8712	-1.98479	90.3674	-1.97605	120.607	-1.97163	150.199
-1.98784	-0.09215	-1.98784	30.0518	-1.98459	59.9692	-1.98459	90.3169	-1.97585	120.564	-1.97143	150.166
-1.98764	-0.08438	-1.98764	30.079	-1.98439	60.0523	-1.98439	90.2769	-1.97565	120.502	-1.97123	150.161
-1.98744	-0.07101	-1.98744	30.1033	-1.98419	60.1081	-1.98419	90.2394	-1.97545	120.441	-1.97103	150.19
-1.98724	-0.05378	-1.98724	30.144	-1.98399	60.1363	-1.98399	90.1982	-1.97525	120.395	-1.97083	150.243
-1.98704	-0.0347	-1.98704	30.2081	-1.98379	60.1333	-1.98379	90.1579	-1.97505	120.362	-1.97063	150.303
-1.98684	-0.01589	-1.98684	30.2861	-1.98359	60.0905	-1.98359	90.13	-1.97485	120.332	-1.97044	150.358
-1.98665	0.00131	-1.98665	30.3589	-1.9834	60.0151	-1.9834	90.1208	-1.97466	120.299	-1.97024	150.408
-1.98645	0.01609	-1.98645	30.4092	-1.9832	59.9386	-1.9832	90.1265	-1.97446	120.267	-1.97004	150.454
-1.98625	0.02708	-1.98625	30.4314	-1.983	59.8942	-1.983	90.136	-1.97426	120.243	-1.96984	150.493
-1.98605	0.03276	-1.98605	30.4333	-1.9828	59.8866	-1.9828	90.1391	-1.97406	120.232	-1.96964	150.513
-1.98585	0.03306	-1.98585	30.4282	-1.9826	59.894	-1.9826	90.13	-1.97386	120.226	-1.96944	150.509
-1.98565	0.02963	-1.98565	30.423	-1.9824	59.8917	-1.9824	90.1055	-1.97366	120.21	-1.96924	150.488
-1.98545	0.02424	-1.98545	30.4157	-1.9822	59.8694	-1.9822	90.0615	-1.97346	120.179	-1.96904	150.457
-1.98526	0.01724	-1.98526	30.4045	-1.98201	59.8309	-1.98201	89.9952	-1.97327	120.135	-1.96885	150.422
-1.98506	0.00762	-1.98506	30.3911	-1.98181	59.7886	-1.98181	89.9156	-1.97307	120.093	-1.96865	150.386
-1.98486	-0.00494	-1.98486	30.3755	-1.98161	59.7542	-1.98161	89.8445	-1.97287	120.065	-1.96845	150.36
-1.98466	-0.01836	-1.98466	30.3547	-1.98141	59.7306	-1.98141	89.8033	-1.97267	120.06	-1.96825	150.352
-1.98446	-0.02943	-1.98446	30.3298	-1.98121	59.7161	-1.98121	89.7997	-1.97247	120.075	-1.96805	150.361
-1.98426	-0.03661	-1.98426	30.3113	-1.98101	59.7124	-1.98101	89.8267	-1.97227	120.107	-1.96785	150.37
-1.98406	-0.04057	-1.98406	30.3123	-1.98081	59.7257	-1.98081	89.8708	-1.97207	120.157	-1.96765	150.36
-1.98387	-0.04246	-1.98387	30.3363	-1.98062	59.7578	-1.98062	89.9204	-1.97187	120.227	-1.96746	150.33
-1.98367	-0.04264	-1.98367	30.3725	-1.98042	59.8027	-1.98042	89.9684	-1.97168	120.307	-1.96726	150.3
-1.98347	-0.04108	-1.98347	30.4042	-1.98022	59.85	-1.98022	90.0108	-1.97148	120.379	-1.96706	150.291
-1.98327	-0.03734	-1.98327	30.425	-1.98002	59.8912	-1.98002	90.0477	-1.97128	120.42	-1.96686	150.307
-1.98307	-0.03065	-1.98307	30.442	-1.97982	59.9249	-1.97982	90.0848	-1.97108	120.415	-1.96666	150.34
-1.98287	-0.02145	-1.98287	30.4663	-1.97962	59.9557	-1.97962	90.1289	-1.97088	120.362	-1.96646	150.378
-1.98267	-0.01295	-1.98267	30.5022	-1.97942	59.9877	-1.97942	90.1816	-1.97068	120.278	-1.96626	150.415
-1.98247	-0.01004	-1.98247	30.548	-1.97922	60.0182	-1.97922	90.2403	-1.97048	120.185	-1.96607	150.452
-1.98228	-0.01582	-1.98228	30.5956	-1.97903	60.0432	-1.97903	90.304	-1.97029	120.098	-1.96587	150.482
-1.98208	-0.02887	-1.98208	30.6307	-1.97883	60.0628	-1.97883	90.3692	-1.97009	120.019	-1.96567	150.503
-1.98188	-0.04392	-1.98188	30.6416	-1.97863	60.0785	-1.97863	90.4243	-1.96989	119.946	-1.96547	150.522
-1.98168	-0.05522	-1.98168	30.6321	-1.97843	60.0905	-1.97843	90.4558	-1.96969	119.879	-1.96527	150.547
-1.98148	-0.05949	-1.98148	30.6158	-1.97823	60.1012	-1.97823	90.4621	-1.96949	119.821	-1.96507	150.58
-1.98128	-0.05658	-1.98128	30.6015	-1.97803	60.1126	-1.97803	90.4524	-1.96929	119.776	-1.96487	150.613
-1.98108	-0.04879	-1.98108	30.5877	-1.97783	60.1196	-1.97783	90.4387	-1.96909	119.749	-1.96467	150.636
-1.98089	-0.0394	-1.98089	30.5703	-1.97764	60.1118	-1.97764	90.43	-1.96889	119.746	-1.96448	150.64
-1.98069	-0.03067	-1.98069	30.5482	-1.97744	60.0845	-1.97744	90.4302	-1.9687	119.764	-1.96428	150.619
-1.98049	-0.02286	-1.98049	30.5257	-1.97724	60.0431	-1.97724	90.4376	-1.9685	119.798	-1.96408	150.569
-1.98029	-0.01522	-1.98029	30.5138	-1.97704	59.999	-1.97704	90.4491	-1.9683	119.837	-1.96388	150.482
-1.98009	-0.00738	-1.98009	30.5243	-1.97684	59.9654	-1.97684	90.4622	-1.9681	119.877	-1.96368	150.356
-1.97989	0.000357337	-1.97989	30.5563	-1.97664	59.9542	-1.97664	90.4701	-1.9679	119.914	-1.96348	150.202
-1.97969	0.00732	-1.97969	30.5961	-1.97644	59.9712	-1.97644	90.4639	-1.9677	119.947	-1.96328	150.045
-1.9795	0.01245	-1.9795	30.6295	-1.97625	60.018	-1.97625	90.4458	-1.9675	119.975	-1.96309	149.908
-1.9793	0.0151	-1.9793	30.6509	-1.97605	60.0964	-1.97605	90.4326	-1.96731	120.003	-1.96289	149.808
-1.9791	0.01578	-1.9791	30.6575	-1.97585	60.2044	-1.97585	90.4397	-1.96711	120.031	-1.96269	149.752
-1.9789	0.01499	-1.9789	30.6437	-1.97565	60.3254	-1.97565	90.4674	-1.96691	120.047	-1.96249	149.748
-1.9787	0.01206	-1.9787	30.6078	-1.97545	60.4284	-1.97545	90.5034	-1.96671	120.044	-1.96229	149.794
-1.9785	0.00662	-1.9785	30.5594	-1.97525	60.4856	-1.97525	90.5339	-1.96651	120.02	-1.96209	149.881
-1.9783	0.000565339	-1.9783	30.5162	-1.97505	60.4868	-1.97505	90.552	-1.96631	119.977	-1.96189	149.989
-1.9781	-0.003	-1.9781	30.4926	-1.97485	60.4419	-1.97485	90.5598	-1.96611	119.919	-1.9617	150.094
-1.97791	-0.00239	-1.97791	30.4916	-1.97466	60.3722	-1.97466	90.5628	-1.96592	119.859	-1.9615	150.185
-1.97771	0.00182	-1.97771	30.5068	-1.97446	60.3035	-1.97446	90.5639	-1.96572	119.82	-1.9613	150.263
-1.97751	0.00792	-1.97751	30.5311	-1.97426	60.2591	-1.97426	90.5657	-1.96552	119.808	-1.9611	150.329
-1.97731	0.01429	-1.97731	30.5602	-1.97406	60.2501	-1.97406	90.573	-1.96532	119.818	-1.9609	150.382
-1.97711	0.02013	-1.97711	30.5874	-1.97386	60.2686	-1.97386	90.589	-1.96512	119.838	-1.9607	150.414
-1.97691	0.02581	-1.97691	30.6019	-1.97366	60.2963	-1.97366	90.614	-1.96492	119.862	-1.9605	150.424
-1.97671	0.03249	-1.97671	30.5967	-1.97346	60.32	-1.97346	90.6486	-1.96472	119.886	-1.9603	150.413
-1.97652	0.04126	-1.97652	30.5767	-1.97327	60.3396	-1.97327	90.6933	-1.96452	119.903	-1.96011	150.389
-1.97632	0.05263	-1.97632	30.5504	-1.97307	60.3637	-1.97307	90.7439	-1.96433	119.904	-1.95991	150.352
-1.97612	0.0665	-1.97612	30.5185	-1.97287	60.4014	-1.97287	90.7949	-1.96413	119.883	-1.95971	150.3
-1.97592	0.08214	-1.97592	30.4761	-1.97267	60.4547	-1.97267	90.8448	-1.96393	119.838	-1.95951	150.224
-1.97572	0.09866	-1.97572	30.4244	-1.97247	60.5115	-1.97247	90.8931	-1.96373	119.77	-1.95931	150.127
-1.97552	0.11551	-1.97552	30.3732	-1.97227	60.5479	-1.97227	90.9347	-1.96353	119.687	-1.95911	150.023
-1.97532	0.13206	-1.97532	30.3347	-1.97207	60.5447	-1.97207	90.9628	-1.96333	119.604	-1.95891	149.932
-1.97513	0.14649	-1.97513	30.3159	-1.97188	60.5007	-1.97188	90.9732	-1.96313	119.541	-1.95872	149.862
-1.97493	0.15617	-1.97493	30.3127	-1.97168	60.4296	-1.97168	90.9645	-1.96294	119.517	-1.95852	149.812
-1.97473	0.15928	-1.97473	30.3112	-1.97148	60.349	-1.97148	90.9389	-1.96274	119.536	-1.95832	149.782
-1.97453	0.15531	-1.97453	30.2992	-1.97128	60.2732	-1.97128	90.9039	-1.96254	119.591	-1.95812	149.781
-1.97433	0.1441	-1.97433	30.2757	-1.97108	60.2107	-1.97108	90.8668	-1.96234	119.669	-1.95792	149.812
-1.97413	0.12639	-1.97413	30.2454	-1.97088	60.1644	-1.97088	90.8287	-1.96214	119.761	-1.95772	149.859
-1.97393	0.10539	-1.97393	30.2066	-1.97068	60.1348	-1.97068	90.7862	-1.96194	119.859	-1.95752	149.896
-1.97373	0.08565	-1.97373	30.1535	-1.97048	60.1218	-1.97048	90.7361	-1.96174	119.956	-1.95732	149.909
-1.97354	0.06988	-1.97354	30.0881	-1.97029	60.1206	-1.97029	90.6779	-1.96155	120.048	-1.95713	149.905
-1.97334	0.05831	-1.97334	30.0255	-1.97009	60.1182	-1.97009	90.6166	-1.96135	120.127	-1.95693	149.903
-1.97314	0.05036	-1.97314	29.9832	-1.96989	60.1027	-1.96989	90.5618	-1.96115	120.182	-1.95673	149.903
-1.97294	0.04505	-1.97294	29.9684	-1.96969	60.0724	-1.96969	90.5191	-1.96095	120.212	-1.95653	149.899
-1.97274	0.04073	-1.97274	29.979	-1.96949	60.0329	-1.96949	90.4841	-1.96075	120.229	-1.95633	149.889
-1.97254	0.03659	-1.97254	30.0135	-1.96929	59.9901	-1.96929	90.4482	-1.96055	120.245	-1.95613	149.886
-1.97234	0.03372	-1.97234	30.0706	-1.96909	59.9499	-1.96909	90.4106	-1.96035	120.261	-1.95593	149.9
-1.97215	0.03329	-1.97215	30.1398	-1.9689	59.9219	-1.9689	90.3788	-1.96015	120.277	-1.95574	149.93
-1.97195	0.03522	-1.97195	30.2004	-1.9687	59.9141	-1.9687	90.3594	-1.95996	120.296	-1.95554	149.963
-1.97175	0.03933	-1.97175	30.2334	-1.9685	59.9256	-1.9685	90.3538	-1.95976	120.319	-1.95534	149.983
-1.97155	0.04602	-1.97155	30.2321	-1.9683	59.9505	-1.9683	90.361	-1.95956	120.34	-1.95514	149.978
-1.97135	0.05499	-1.97135	30.2008	-1.9681	59.9866	-1.9681	90.3807	-1.95936	120.354	-1.95494	149.95
-1.97115	0.06491	-1.97115	30.1473	-1.9679	60.0374	-1.9679	90.4082	-1.95916	120.36	-1.95474	149.912
-1.97095	0.0744	-1.97095	30.077	-1.9677	60.1057	-1.9677	90.4333	-1.95896	120.362	-1.95454	149.884
-1.97076	0.08235	-1.97076	29.997	-1.96751	60.1849	-1.96751	90.4463	-1.95876	120.359	-1.95435	149.876
-1.97056	0.08749	-1.97056	29.9221	-1.96731	60.2564	-1.96731	90.4452	-1.95857	120.344	-1.95415	149.887
-1.97036	0.0885	-1.97036	29.8709	-1.96711	60.297	-1.96711	90.435	-1.95837	120.314	-1.95395	149.912
-1.97016	0.08431	-1.97016	29.8517	-1.96691	60.2945	-1.96691	90.4211	-1.95817	120.275	-1.95375	149.945
-1.96996	0.07519	-1.96996	29.8598	-1.96671	60.2556	-1.96671	90.4086	-1.95797	120.237	-1.95355	149.982
-1.96976	0.06418	-1.96976	29.8914	-1.96651	60.1993	-1.96651	90.4054	-1.95777	120.207	-1.95335	150.014
-1.96956	0.05674	-1.96956	29.9478	-1.96631	60.1417	-1.96631	90.4164	-1.95757	120.194	-1.95315	150.03
-1.96936	0.05723	-1.96936	30.021	-1.96611	60.0884	-1.96611	90.4334	-1.95737	120.198	-1.95295	150.021
-1.96917	0.06593	-1.96917	30.0898	-1.96592	60.035	-1.96592	90.4382	-1.95718	120.207	-1.95276	149.983
-1.96897	0.07956	-1.96897	30.1381	-1.96572	59.9761	-1.96572	90.4194	-1.95698	120.205	-1.95256	149.919
-1.96877	0.09379	-1.96877	30.1668	-1.96552	59.915	-1.96552	90.3822	-1.95678	120.194	-1.95236	149.839
-1.96857	0.10514	-1.96857	30.1833	-1.96532	59.8644	-1.96532	90.339	-1.95658	120.196	-1.95216	149.763
-1.96837	0.11169	-1.96837	30.1881	-1.96512	59.8383	-1.96512	90.2935	-1.95638	120.228	-1.95196	149.706
-1.96817	0.11333	-1.96817	30.1778	-1.96492	59.8464	-1.96492	90.238	-1.95618	120.284	-1.95176	149.667
-1.96797	0.111	-1.96797	30.155	-1.96472	59.8943	-1.96472	90.1674	-1.95598	120.342	-1.95156	149.635
-1.96778	0.10628	-1.96778	30.1274	-1.96453	59.9804	-1.96453	90.0936	-1.95578	120.384	-1.95137	149.603
-1.96758	0.10117	-1.96758	30.1022	-1.96433	60.089	-1.96433	90.0418	-1.95559	120.399	-1.95117	149.569
-1.96738	0.09726	-1.96738	30.0848	-1.96413	60.1902	-1.96413	90.0334	-1.95539	120.386	-1.95097	149.536
-1.96718	0.09422	-1.96718	30.0807	-1.96393	60.2541	-1.96393	90.0738	-1.95519	120.35	-1.95077	149.51
-1.96698	0.09021	-1.96698	30.0934	-1.96373	60.2687	-1.96373	90.1548	-1.95499	120.305	-1.95057	149.499
-1.96678	0.08383	-1.96678	30.1207	-1.96353	60.2488	-1.96353	90.2617	-1.95479	120.269	-1.95037	149.51
-1.96658	0.07527	-1.96658	30.1575	-1.96333	60.2252	-1.96333	90.3763	-1.95459	120.256	-1.95017	149.549
-1.96639	0.06566	-1.96639	30.202	-1.96314	60.2181	-1.96314	90.4773	-1.95439	120.271	-1.94998	149.622
-1.96619	0.05672	-1.96619	30.2573	-1.96294	60.2212	-1.96294	90.5461	-1.9542	120.304	-1.94978	149.736
-1.96599	0.05102	-1.96599	30.3217	-1.96274	60.2139	-1.96274	90.5755	-1.954	120.341	-1.94958	149.89
-1.96579	0.05111	-1.96579	30.38	-1.96254	60.1872	-1.96254	90.5755	-1.9538	120.366	-1.94938	150.078
-1.96559	0.05748	-1.96559	30.4088	-1.96234	60.1499	-1.96234	90.5669	-1.9536	120.368	-1.94918	150.274
-1.96539	0.06777	-1.96539	30.3924	-1.96214	60.118	-1.96214	90.5614	-1.9534	120.341	-1.94898	150.443
-1.96519	0.07838	-1.96519	30.336	-1.96194	60.1042	-1.96194	90.5509	-1.9532	120.289	-1.94878	150.56
-1.96499	0.08645	-1.96499	30.261	-1.96174	60.1148	-1.96174	90.5224	-1.953	120.225	-1.94858	150.621
-1.9648	0.09056	-1.9648	30.1903	-1.96155	60.1467	-1.96155	90.4797	-1.9528	120.166	-1.94839	150.64
-1.9646	0.09077	-1.9646	30.1375	-1.96135	60.1866	-1.96135	90.4389	-1.95261	120.118	-1.94819	150.631
-1.9644	0.08814	-1.9644	30.1038	-1.96115	60.218	-1.96115	90.4052	-1.95241	120.075	-1.94799	150.606
-1.9642	0.08381	-1.9642	30.0805	-1.96095	60.2292	-1.96095	90.3656	-1.95221	120.029	-1.94779	150.576
-1.964	0.07851	-1.964	30.0562	-1.96075	60.2165	-1.96075	90.3026	-1.95201	119.973	-1.94759	150.547
-1.9638	0.07316	-1.9638	30.0268	-1.96055	60.1848	-1.96055	90.2117	-1.95181	119.915	-1.94739	150.522
-1.9636	0.06972	-1.9636	29.9922	-1.96035	60.1478	-1.96035	90.106	-1.95161	119.865	-1.94719	150.504
-1.96341	0.07083	-1.96341	29.9485	-1.96016	60.1231	-1.96016	90.0098	-1.95141	119.834	-1.947	150.494
-1.96321	0.07804	-1.96321	29.8924	-1.95996	60.1245	-1.95996	89.9436	-1.95122	119.82	-1.9468	150.484
-1.96301	0.09023	-1.96301	29.8324	-1.95976	60.1538	-1.95976	89.9127	-1.95102	119.811	-1.9466	150.46
-1.96281	0.10474	-1.96281	29.7837	-1.95956	60.2013	-1.95956	89.9112	-1.95082	119.801	-1.9464	150.411
-1.96261	0.1196	-1.96261	29.7514	-1.95936	60.251	-1.95936	89.9301	-1.95062	119.795	-1.9462	150.343
-1.96241	0.13367	-1.96241	29.7314	-1.95916	60.287	-1.95916	89.9623	-1.95042	119.808	-1.946	150.277
-1.96221	0.14501	-1.96221	29.7218	-1.95896	60.2966	-1.95896	90.0023	-1.95022	119.853	-1.9458	150.238
-1.96202	0.15091	-1.96202	29.7261	-1.95877	60.2702	-1.95877	90.046	-1.95002	119.925	-1.94561	150.233
-1.96182	0.14987	-1.96182	29.7458	-1.95857	60.2038	-1.95857	90.0862	-1.94983	119.998	-1.94541	150.252
-1.96162	0.14225	-1.96162	29.7787	-1.95837	60.1075	-1.95837	90.1116	-1.94963	120.046	-1.94521	150.285
-1.96142	0.12947	-1.96142	29.8186	-1.95817	60.008	-1.95817	90.1145	-1.94943	120.065	-1.94501	150.329
-1.96122	0.11417	-1.96122	29.8541	-1.95797	59.9352	-1.95797	90.095	-1.94923	120.063	-1.94481	150.378
-1.96102	0.09987	-1.96102	29.8764	-1.95777	59.9017	-1.95777	90.0538	-1.94903	120.048	-1.94461	150.426
-1.96082	0.08874	-1.96082	29.8883	-1.95757	59.8965	-1.95757	89.9915	-1.94883	120.029	-1.94441	150.477
-1.96062	0.08054	-1.96062	29.8964	-1.95737	59.8993	-1.95737	89.917	-1.94863	120.021	-1.94421	150.537
-1.96043	0.07442	-1.96043	29.8962	-1.95718	59.8964	-1.95718	89.848	-1.94843	120.038	-1.94402	150.601
-1.96023	0.06996	-1.96023	29.874	-1.95698	59.8857	-1.95698	89.7997	-1.94824	120.078	-1.94382	150.658
-1.96003	0.06621	-1.96003	29.8247	-1.95678	59.8689	-1.95678	89.7787	-1.94804	120.128	-1.94362	150.707
-1.95983	0.06119	-1.95983	29.7608	-1.95658	59.8448	-1.95658	89.7864	-1.94784	120.178	-1.94342	150.756
-1.95963	0.05314	-1.95963	29.7033	-1.95638	59.8128	-1.95638	89.819	-1.94764	120.226	-1.94322	150.81
-1.95943	0.04187	-1.95943	29.6686	-1.95618	59.7819	-1.95618	89.8663	-1.94744	120.27	-1.94302	150.866
-1.95923	0.02967	-1.95923	29.6641	-1.95598	59.7699	-1.95598	89.9154	-1.94724	120.298	-1.94282	150.913
-1.95904	0.02099	-1.95904	29.691	-1.95579	59.7901	-1.95579	89.9574	-1.94704	120.296	-1.94263	150.938
-1.95884	0.01954	-1.95884	29.7469	-1.95559	59.8394	-1.95559	89.9894	-1.94685	120.262	-1.94243	150.922
-1.95864	0.02526	-1.95864	29.8253	-1.95539	59.8957	-1.95539	90.0197	-1.94665	120.205	-1.94223	150.857
-1.95844	0.03527	-1.95844	29.9155	-1.95519	59.9255	-1.95519	90.0634	-1.94645	120.137	-1.94203	150.75
-1.95824	0.04652	-1.95824	30.0045	-1.95499	59.904	-1.95499	90.123	-1.94625	120.065	-1.94183	150.62
-1.95804	0.0561	-1.95804	30.0798	-1.95479	59.8371	-1.95479	90.1747	-1.94605	119.997	-1.94163	150.487
-1.95784	0.0611	-1.95784	30.1335	-1.95459	59.7634	-1.95459	90.1872	-1.94585	119.943	-1.94143	150.365
-1.95765	0.0601	-1.95765	30.1687	-1.95439	59.7263	-1.95439	90.1532	-1.94565	119.902	-1.94124	150.266
-1.95745	0.05383	-1.95745	30.1976	-1.9542	59.7452	-1.9542	90.0952	-1.94546	119.868	-1.94104	150.202
-1.95725	0.04365	-1.95725	30.2284	-1.954	59.8098	-1.954	90.0419	-1.94526	119.84	-1.94084	150.172
-1.95705	0.03041	-1.95705	30.2564	-1.9538	59.8947	-1.9538	90.0052	-1.94506	119.817	-1.94064	150.164
-1.95685	0.01473	-1.95685	30.2706	-1.9536	59.975	-1.9536	89.9786	-1.94486	119.802	-1.94044	150.165
-1.95665	-0.0024	-1.95665	30.2685	-1.9534	60.0359	-1.9534	89.9535	-1.94466	119.798	-1.94024	150.169
-1.95645	-0.01903	-1.95645	30.2606	-1.9532	60.0754	-1.9532	89.9336	-1.94446	119.819	-1.94004	150.18
-1.95625	-0.03222	-1.95625	30.265	-1.953	60.0979	-1.953	89.9344	-1.94426	119.872	-1.93984	150.2
-1.95606	-0.03977	-1.95606	30.2957	-1.95281	60.1054	-1.95281	89.9698	-1.94406	119.948	-1.93965	150.226
-1.95586	-0.04169	-1.95586	30.3509	-1.95261	60.0954	-1.95261	90.0393	-1.94387	120.024	-1.93945	150.256
-1.95566	-0.03921	-1.95566	30.4095	-1.95241	60.0661	-1.95241	90.1283	-1.94367	120.08	-1.93925	150.287
-1.95546	-0.03301	-1.95546	30.4423	-1.95221	60.023	-1.95221	90.218	-1.94347	120.111	-1.93905	150.328
-1.95526	-0.02385	-1.95526	30.4312	-1.95201	59.9792	-1.95201	90.2954	-1.94327	120.123	-1.93885	150.392
-1.95506	-0.0136	-1.95506	30.3761	-1.95181	59.9482	-1.95181	90.3573	-1.94307	120.129	-1.93865	150.487
-1.95486	-0.00446	-1.95486	30.2916	-1.95161	59.9344	-1.95161	90.4069	-1.94287	120.135	-1.93845	150.607
-1.95467	0.00255	-1.95467	30.206	-1.95142	59.9287	-1.95142	90.4488	-1.94267	120.142	-1.93826	150.733
-1.95447	0.00776	-1.95447	30.1562	-1.95122	59.914	-1.95122	90.4887	-1.94248	120.151	-1.93806	150.841
-1.95427	0.01208	-1.95427	30.1689	-1.95102	59.8829	-1.95102	90.533	-1.94228	120.173	-1.93786	150.917
-1.95407	0.01616	-1.95407	30.24	-1.95082	59.8483	-1.95082	90.5858	-1.94208	120.212	-1.93766	150.961
-1.95387	0.02062	-1.95387	30.34	-1.95062	59.8331	-1.95062	90.6434	-1.94188	120.252	-1.93746	150.984
-1.95367	0.02637	-1.95367	30.4391	-1.95042	59.8469	-1.95042	90.6949	-1.94168	120.27	-1.93726	151.004
-1.95347	0.03382	-1.95347	30.5226	-1.95022	59.8792	-1.95022	90.729	-1.94148	120.261	-1.93706	151.035
-1.95327	0.04156	-1.95327	30.5868	-1.95002	59.913	-1.95002	90.7395	-1.94128	120.241	-1.93687	151.08
-1.95308	0.04728	-1.95308	30.6333	-1.94983	59.9366	-1.94983	90.7274	-1.94109	120.231	-1.93667	151.125
-1.95288	0.05019	-1.95288	30.6667	-1.94963	59.9439	-1.94963	90.6996	-1.94089	120.242	-1.93647	151.151
-1.95268	0.05147	-1.95268	30.6874	-1.94943	59.9364	-1.94943	90.6678	-1.94069	120.27	-1.93627	151.143
-1.95248	0.05198	-1.95248	30.6869	-1.94923	59.924	-1.94923	90.6442	-1.94049	120.303	-1.93607	151.103
-1.95228	0.05071	-1.95228	30.6562	-1.94903	59.9166	-1.94903	90.6368	-1.94029	120.329	-1.93587	151.037
-1.95208	0.04564	-1.95208	30.5995	-1.94883	59.9156	-1.94883	90.6466	-1.94009	120.349	-1.93567	150.953
-1.95188	0.03549	-1.95188	30.5298	-1.94863	59.9183	-1.94863	90.6664	-1.93989	120.373	-1.93547	150.853
-1.95169	0.02094	-1.95169	30.4555	-1.94844	59.9226	-1.94844	90.6789	-1.93969	120.406	-1.93528	150.734
-1.95149	0.00462	-1.95149	30.3773	-1.94824	59.925	-1.94824	90.6602	-1.9395	120.441	-1.93508	150.594
-1.95129	-0.0103	-1.95129	30.2979	-1.94804	59.9216	-1.94804	90.5982	-1.9393	120.471	-1.93488	150.444
-1.95109	-0.02149	-1.95109	30.2247	-1.94784	59.9161	-1.94784	90.5058	-1.9391	120.5	-1.93468	150.301
-1.95089	-0.02728	-1.95089	30.1642	-1.94764	59.9184	-1.94764	90.4111	-1.9389	120.535	-1.93448	150.178
-1.95069	-0.0265	-1.95069	30.1174	-1.94744	59.9358	-1.94744	90.3372	-1.9387	120.578	-1.93428	150.071
-1.95049	-0.01937	-1.95049	30.0798	-1.94724	59.9652	-1.94724	90.2959	-1.9385	120.617	-1.93408	149.973
-1.9503	-0.00772	-1.9503	30.0451	-1.94705	59.9906	-1.94705	90.294	-1.9383	120.638	-1.93389	149.889
-1.9501	0.00674	-1.9501	30.0074	-1.94685	59.9866	-1.94685	90.33	-1.93811	120.638	-1.93369	149.842
-1.9499	0.02367	-1.9499	29.9639	-1.94665	59.9373	-1.94665	90.386	-1.93791	120.624	-1.93349	149.846
-1.9497	0.04272	-1.9497	29.9158	-1.94645	59.8578	-1.94645	90.4332	-1.93771	120.603	-1.93329	149.894
-1.9495	0.06125	-1.9495	29.8674	-1.94625	59.7892	-1.94625	90.4495	-1.93751	120.572	-1.93309	149.965
-1.9493	0.07493	-1.9493	29.8247	-1.94605	59.7693	-1.94605	90.4294	-1.93731	120.529	-1.93289	150.04
-1.9491	0.08125	-1.9491	29.7936	-1.94585	59.8114	-1.94585	90.3811	-1.93711	120.483	-1.93269	150.111
-1.9489	0.08181	-1.9489	29.7799	-1.94565	59.904	-1.94565	90.3189	-1.93691	120.443	-1.9325	150.169
-1.94871	0.08074	-1.94871	29.789	-1.94546	60.0222	-1.94546	90.2569	-1.93671	120.416	-1.9323	150.21
-1.94851	0.08134	-1.94851	29.8241	-1.94526	60.1407	-1.94526	90.2089	-1.93652	120.397	-1.9321	150.228
-1.94831	0.08407	-1.94831	29.8836	-1.94506	60.2458	-1.94506	90.1874	-1.93632	120.387	-1.9319	150.223
-1.94811	0.08672	-1.94811	29.9612	-1.94486	60.3355	-1.94486	90.1987	-1.93612	120.383	-1.9317	150.208
-1.94791	0.08636	-1.94791	30.0468	-1.94466	60.4119	-1.94466	90.2372	-1.93592	120.376	-1.9315	150.2
-1.94771	0.08193	-1.94771	30.1268	-1.94446	60.4725	-1.94446	90.2904	-1.93572	120.359	-1.9313	150.214
-1.94751	0.0749	-1.94751	30.1846	-1.94426	60.5094	-1.94426	90.346	-1.93552	120.33	-1.9311	150.25
-1.94732	0.06692	-1.94732	30.2057	-1.94407	60.514	-1.94407	90.3918	-1.93532	120.297	-1.93091	150.303
-1.94712	0.05791	-1.94712	30.1843	-1.94387	60.4838	-1.94387	90.4151	-1.93513	120.268	-1.93071	150.37
-1.94692	0.04739	-1.94692	30.1256	-1.94367	60.4245	-1.94367	90.4084	-1.93493	120.253	-1.93051	150.452
-1.94672	0.03618	-1.94672	30.0456	-1.94347	60.3479	-1.94347	90.3764	-1.93473	120.258	-1.93031	150.544
-1.94652	0.02601	-1.94652	29.964	-1.94327	60.2697	-1.94327	90.3328	-1.93453	120.278	-1.93011	150.632
-1.94632	0.01836	-1.94632	29.8929	-1.94307	60.2077	-1.94307	90.2914	-1.93433	120.3	-1.92991	150.697
-1.94612	0.01414	-1.94612	29.8318	-1.94287	60.1726	-1.94287	90.2584	-1.93413	120.309	-1.92971	150.73
-1.94593	0.0133	-1.94593	29.7757	-1.94268	60.1583	-1.94268	90.2302	-1.93393	120.304	-1.92952	150.737
-1.94573	0.01472	-1.94573	29.7246	-1.94248	60.1464	-1.94248	90.1983	-1.93374	120.299	-1.92932	150.733
-1.94553	0.01737	-1.94553	29.6826	-1.94228	60.1194	-1.94228	90.1584	-1.93354	120.307	-1.92912	150.726
-1.94533	0.02112	-1.94533	29.657	-1.94208	60.0698	-1.94208	90.115	-1.93334	120.338	-1.92892	150.715
-1.94513	0.02598	-1.94513	29.6571	-1.94188	60.0014	-1.94188	90.0742	-1.93314	120.388	-1.92872	150.694
-1.94493	0.0319	-1.94493	29.6865	-1.94168	59.9275	-1.94168	90.0386	-1.93294	120.44	-1.92852	150.67
-1.94473	0.0394	-1.94473	29.7321	-1.94148	59.8659	-1.94148	90.0114	-1.93274	120.475	-1.92832	150.654
-1.94453	0.04886	-1.94453	29.7728	-1.94128	59.8295	-1.94128	90.0031	-1.93254	120.474	-1.92813	150.648
-1.94434	0.05882	-1.94434	29.7986	-1.94109	59.8206	-1.94109	90.0296	-1.93234	120.432	-1.92793	150.643
-1.94414	0.0671	-1.94414	29.8143	-1.94089	59.8321	-1.94089	90.1001	-1.93215	120.352	-1.92773	150.636
-1.94394	0.07374	-1.94394	29.8264	-1.94069	59.8558	-1.94069	90.2067	-1.93195	120.25	-1.92753	150.628
-1.94374	0.08114	-1.94374	29.8359	-1.94049	59.8871	-1.94049	90.3219	-1.93175	120.156	-1.92733	150.624
-1.94354	0.0909	-1.94354	29.8451	-1.94029	59.9257	-1.94029	90.4126	-1.93155	120.1	-1.92713	150.618
-1.94334	0.10199	-1.94334	29.8653	-1.94009	59.9706	-1.94009	90.46	-1.93135	120.096	-1.92693	150.605
-1.94314	0.11217	-1.94314	29.9103	-1.93989	60.0167	-1.93989	90.4688	-1.93115	120.134	-1.92673	150.589
-1.94295	0.12029	-1.94295	29.9783	-1.9397	60.053	-1.9397	90.4575	-1.93095	120.193	-1.92654	150.565
-1.94275	0.12645	-1.94275	30.0472	-1.9395	60.0627	-1.9395	90.4425	-1.93076	120.246	-1.92634	150.523
-1.94255	0.12967	-1.94255	30.0958	-1.9393	60.0301	-1.9393	90.4313	-1.93056	120.279	-1.92614	150.461
-1.94235	0.12621	-1.94235	30.1268	-1.9391	59.9522	-1.9391	90.4231	-1.93036	120.285	-1.92594	150.4
-1.94215	0.11192	-1.94215	30.1612	-1.9389	59.8402	-1.9389	90.4095	-1.93016	120.269	-1.92574	150.361
-1.94195	0.08712	-1.94195	30.2117	-1.9387	59.7131	-1.9387	90.3776	-1.92996	120.243	-1.92554	150.339
-1.94175	0.05817	-1.94175	30.2714	-1.9385	59.5961	-1.9385	90.32	-1.92976	120.222	-1.92534	150.316
-1.94156	0.03312	-1.94156	30.3266	-1.93831	59.5196	-1.93831	90.2442	-1.92956	120.216	-1.92515	150.273
-1.94136	0.01672	-1.94136	30.3729	-1.93811	59.5	-1.93811	90.1673	-1.92937	120.23	-1.92495	150.21
-1.94116	0.00963	-1.94116	30.4171	-1.93791	59.5238	-1.93791	90.1062	-1.92917	120.253	-1.92475	150.134
-1.94096	0.01011	-1.94096	30.4636	-1.93771	59.5609	-1.93771	90.07	-1.92897	120.268	-1.92455	150.062
-1.94076	0.01476	-1.94076	30.5003	-1.93751	59.5927	-1.93751	90.0586	-1.92877	120.264	-1.92435	150.007
-1.94056	0.01968	-1.94056	30.5041	-1.93731	59.6172	-1.93731	90.0635	-1.92857	120.243	-1.92415	149.977
-1.94036	0.02359	-1.94036	30.467	-1.93711	59.6362	-1.93711	90.0749	-1.92837	120.215	-1.92395	149.969
-1.94016	0.02873	-1.94016	30.4083	-1.93691	59.6524	-1.93691	90.0878	-1.92817	120.184	-1.92375	149.973
-1.93997	0.03709	-1.93997	30.3584	-1.93672	59.6735	-1.93672	90.1013	-1.92797	120.156	-1.92356	149.984
-1.93977	0.04686	-1.93977	30.3356	-1.93652	59.7062	-1.93652	90.1132	-1.92778	120.138	-1.92336	149.996
-1.93957	0.05415	-1.93957	30.3406	-1.93632	59.7466	-1.93632	90.1198	-1.92758	120.138	-1.92316	150.012
-1.93937	0.05685	-1.93937	30.3652	-1.93612	59.7815	-1.93612	90.1163	-1.92738	120.16	-1.92296	150.035
-1.93917	0.0552	-1.93917	30.4026	-1.93592	59.7926	-1.93592	90.0961	-1.92718	120.204	-1.92276	150.062
-1.93897	0.0499	-1.93897	30.4504	-1.93572	59.7651	-1.93572	90.0552	-1.92698	120.264	-1.92256	150.086
-1.93877	0.04183	-1.93877	30.507	-1.93552	59.7021	-1.93552	90.0028	-1.92678	120.327	-1.92236	150.112
-1.93858	0.03307	-1.93858	30.5671	-1.93533	59.6334	-1.93533	89.9628	-1.92658	120.377	-1.92217	150.151
-1.93838	0.02705	-1.93838	30.6257	-1.93513	59.6002	-1.93513	89.957	-1.92639	120.401	-1.92197	150.213
-1.93818	0.02692	-1.93818	30.6821	-1.93493	59.6272	-1.93493	89.9877	-1.92619	120.398	-1.92177	150.29
-1.93798	0.03369	-1.93798	30.7392	-1.93473	59.711	-1.93473	90.0391	-1.92599	120.376	-1.92157	150.36
-1.93778	0.04567	-1.93778	30.8003	-1.93453	59.8302	-1.93453	90.0889	-1.92579	120.336	-1.92137	150.404
-1.93758	0.05984	-1.93758	30.8691	-1.93433	59.9624	-1.93433	90.116	-1.92559	120.269	-1.92117	150.423
-1.93738	0.07404	-1.93738	30.9441	-1.93413	60.0923	-1.93413	90.1044	-1.92539	120.179	-1.92097	150.437
-1.93719	0.0877	-1.93719	31.0102	-1.93394	60.2097	-1.93394	90.0518	-1.92519	120.088	-1.92078	150.466
-1.93699	0.10083	-1.93699	31.0429	-1.93374	60.3064	-1.93374	89.9764	-1.92499	120.022	-1.92058	150.508
-1.93679	0.11304	-1.93679	31.0257	-1.93354	60.3752	-1.93354	89.9117	-1.9248	119.984	-1.92038	150.536
-1.93659	0.12393	-1.93659	30.9639	-1.93334	60.412	-1.93334	89.8898	-1.9246	119.962	-1.92018	150.526
-1.93639	0.13387	-1.93639	30.8837	-1.93314	60.4179	-1.93314	89.9241	-1.9244	119.938	-1.91998	150.474
-1.93619	0.14367	-1.93619	30.8169	-1.93294	60.4012	-1.93294	90.0036	-1.9242	119.898	-1.91978	150.394
-1.93599	0.15361	-1.93599	30.7776	-1.93274	60.3746	-1.93274	90.0999	-1.924	119.848	-1.91958	150.312
-1.93579	0.1627	-1.93579	30.7543	-1.93254	60.3473	-1.93254	90.186	-1.9238	119.812	-1.91938	150.258
-1.9356	0.16866	-1.9356	30.7266	-1.93235	60.32	-1.93235	90.2502	-1.9236	119.812	-1.91919	150.244
-1.9354	0.16926	-1.9354	30.6876	-1.93215	60.2914	-1.93215	90.2934	-1.92341	119.859	-1.91899	150.264
-1.9352	0.16431	-1.9352	30.647	-1.93195	60.2635	-1.93195	90.3155	-1.92321	119.935	-1.91879	150.3
-1.935	0.15613	-1.935	30.6187	-1.93175	60.2368	-1.93175	90.3133	-1.92301	120.011	-1.91859	150.332
-1.9348	0.14772	-1.9348	30.6116	-1.93155	60.207	-1.93155	90.2919	-1.92281	120.061	-1.91839	150.347
-1.9346	0.14057	-1.9346	30.6282	-1.93135	60.1732	-1.93135	90.27	-1.92261	120.071	-1.91819	150.337
-1.9344	0.13438	-1.9344	30.6642	-1.93115	60.1437	-1.93115	90.2662	-1.92241	120.036	-1.91799	150.299
-1.93421	0.12814	-1.93421	30.7059	-1.93096	60.1269	-1.93096	90.2816	-1.92221	119.955	-1.9178	150.243
-1.93401	0.1211	-1.93401	30.7336	-1.93076	60.1209	-1.93076	90.2987	-1.92202	119.842	-1.9176	150.191
-1.93381	0.11392	-1.93381	30.7311	-1.93056	60.1154	-1.93056	90.2989	-1.92182	119.733	-1.9174	150.168
-1.93361	0.10887	-1.93361	30.6971	-1.93036	60.1001	-1.93036	90.2804	-1.92162	119.662	-1.9172	150.185
-1.93341	0.10768	-1.93341	30.6457	-1.93016	60.0693	-1.93016	90.2588	-1.92142	119.645	-1.917	150.236
-1.93321	0.10843	-1.93321	30.5941	-1.92996	60.0252	-1.92996	90.2515	-1.92122	119.678	-1.9168	150.302
-1.93301	0.10611	-1.93301	30.5508	-1.92976	59.983	-1.92976	90.2643	-1.92102	119.745	-1.9166	150.358
-1.93282	0.09754	-1.93282	30.5157	-1.92957	59.9654	-1.92957	90.2873	-1.92082	119.825	-1.91641	150.386
-1.93262	0.08463	-1.93262	30.4885	-1.92937	59.9862	-1.92937	90.3015	-1.92062	119.908	-1.91621	150.379
-1.93242	0.07207	-1.93242	30.4745	-1.92917	60.0346	-1.92917	90.2883	-1.92043	119.997	-1.91601	150.348
-1.93222	0.06297	-1.93222	30.4794	-1.92897	60.0796	-1.92897	90.2407	-1.92023	120.097	-1.91581	150.309
-1.93202	0.05741	-1.93202	30.5009	-1.92877	60.0957	-1.92877	90.1696	-1.92003	120.207	-1.91561	150.264
-1.93182	0.05424	-1.93182	30.53	-1.92857	60.0819	-1.92857	90.0994	-1.91983	120.312	-1.91541	150.205
-1.93162	0.05297	-1.93162	30.5603	-1.92837	60.0545	-1.92837	90.0512	-1.91963	120.393	-1.91521	150.137
-1.93142	0.05405	-1.93142	30.5895	-1.92817	60.026	-1.92817	90.0263	-1.91943	120.436	-1.91501	150.076
-1.93123	0.05796	-1.93123	30.6079	-1.92798	59.9997	-1.92798	90.0082	-1.91923	120.445	-1.91482	150.037
-1.93103	0.06446	-1.93103	30.593	-1.92778	59.9772	-1.92778	89.9847	-1.91904	120.439	-1.91462	150.021
-1.93083	0.07254	-1.93083	30.5195	-1.92758	59.9613	-1.92758	89.9662	-1.91884	120.434	-1.91442	150.021
-1.93063	0.08055	-1.93063	30.3794	-1.92738	59.9535	-1.92738	89.9734	-1.91864	120.422	-1.91422	150.036
-1.93043	0.08598	-1.93043	30.1956	-1.92718	59.9558	-1.92718	90.0118	-1.91844	120.383	-1.91402	150.068
-1.93023	0.08608	-1.93023	30.0189	-1.92698	59.9711	-1.92698	90.0679	-1.91824	120.305	-1.91382	150.12
-1.93003	0.07997	-1.93003	29.9016	-1.92678	59.9957	-1.92678	90.1279	-1.91804	120.201	-1.91362	150.186
-1.92984	0.07016	-1.92984	29.8652	-1.92659	60.0172	-1.92659	90.1863	-1.91784	120.099	-1.91343	150.246
-1.92964	0.06099	-1.92964	29.8942	-1.92639	60.0246	-1.92639	90.2408	-1.91765	120.032	-1.91323	150.284
-1.92944	0.05511	-1.92944	29.957	-1.92619	60.0173	-1.92619	90.2902	-1.91745	120.014	-1.91303	150.298
-1.92924	0.05204	-1.92924	30.0277	-1.92599	60.0027	-1.92599	90.3358	-1.91725	120.032	-1.91283	150.304
-1.92904	0.04983	-1.92904	30.0909	-1.92579	59.9899	-1.92579	90.3763	-1.91705	120.068	-1.91263	150.319
-1.92884	0.04693	-1.92884	30.1376	-1.92559	59.9814	-1.92559	90.4032	-1.91685	120.111	-1.91243	150.337
-1.92864	0.0424	-1.92864	30.1631	-1.92539	59.9695	-1.92539	90.406	-1.91665	120.16	-1.91223	150.345
-1.92845	0.03565	-1.92845	30.1686	-1.9252	59.9385	-1.9252	90.3816	-1.91645	120.212	-1.91204	150.333
-1.92825	0.02707	-1.92825	30.1652	-1.925	59.8774	-1.925	90.3354	-1.91625	120.254	-1.91184	150.303
-1.92805	0.01898	-1.92805	30.1701	-1.9248	59.7894	-1.9248	90.2755	-1.91606	120.277	-1.91164	150.263
-1.92785	0.01482	-1.92785	30.1925	-1.9246	59.6954	-1.9246	90.206	-1.91586	120.28	-1.91144	150.227
-1.92765	0.0167	-1.92765	30.2247	-1.9244	59.6275	-1.9244	90.1288	-1.91566	120.26	-1.91124	150.21
-1.92745	0.02344	-1.92745	30.2567	-1.9242	59.6106	-1.9242	90.0524	-1.91546	120.217	-1.91104	150.209
-1.92725	0.03163	-1.92725	30.2938	-1.924	59.6435	-1.924	89.9963	-1.91526	120.161	-1.91084	150.212
-1.92705	0.03806	-1.92705	30.3502	-1.9238	59.7028	-1.9238	89.9777	-1.91506	120.118	-1.91064	150.212
-1.92686	0.04124	-1.92686	30.4294	-1.92361	59.7682	-1.92361	89.9987	-1.91486	120.112	-1.91045	150.215
-1.92666	0.04143	-1.92666	30.5214	-1.92341	59.8378	-1.92341	90.05	-1.91467	120.145	-1.91025	150.234
-1.92646	0.04069	-1.92646	30.6157	-1.92321	59.9185	-1.92321	90.1247	-1.91447	120.204	-1.91005	150.269
-1.92626	0.0421	-1.92626	30.7054	-1.92301	60.0113	-1.92301	90.2196	-1.91427	120.273	-1.90985	150.301
-1.92606	0.04682	-1.92606	30.7779	-1.92281	60.1104	-1.92281	90.3274	-1.91407	120.333	-1.90965	150.302
-1.92586	0.05198	-1.92586	30.8138	-1.92261	60.206	-1.92261	90.436	-1.91387	120.375	-1.90945	150.269
-1.92566	0.05287	-1.92566	30.8005	-1.92241	60.2848	-1.92241	90.5326	-1.91367	120.402	-1.90925	150.222
-1.92547	0.04775	-1.92547	30.7435	-1.92222	60.3286	-1.92222	90.6078	-1.91347	120.425	-1.90906	150.189
-1.92527	0.03966	-1.92527	30.663	-1.92202	60.3223	-1.92202	90.6584	-1.91328	120.452	-1.90886	150.186
-1.92507	0.03323	-1.92507	30.5799	-1.92182	60.2653	-1.92182	90.6894	-1.91308	120.487	-1.90866	150.214
-1.92487	0.03039	-1.92487	30.5058	-1.92162	60.1793	-1.92162	90.7096	-1.91288	120.539	-1.90846	150.252
-1.92467	0.02944	-1.92467	30.4409	-1.92142	60.0984	-1.92142	90.7253	-1.91268	120.619	-1.90826	150.272
-1.92447	0.02791	-1.92447	30.381	-1.92122	60.0475	-1.92122	90.7417	-1.91248	120.718	-1.90806	150.257
-1.92427	0.02484	-1.92427	30.3256	-1.92102	60.0283	-1.92102	90.7673	-1.91228	120.806	-1.90786	150.213
-1.92407	0.01968	-1.92407	30.2834	-1.92082	60.0289	-1.92082	90.8087	-1.91208	120.856	-1.90767	150.152
-1.92388	0.01117	-1.92388	30.2697	-1.92063	60.0406	-1.92063	90.8616	-1.91188	120.862	-1.90747	150.085
-1.92368	-0.000677733	-1.92368	30.296	-1.92043	60.0613	-1.92043	90.9126	-1.91169	120.84	-1.90727	150.024
-1.92348	-0.01241	-1.92348	30.3575	-1.92023	60.0872	-1.92023	90.9487	-1.91149	120.81	-1.90707	149.981
-1.92328	-0.0195	-1.92328	30.4324	-1.92003	60.1088	-1.92003	90.9615	-1.91129	120.784	-1.90687	149.963
-1.92308	-0.02053	-1.92308	30.4996	-1.91983	60.1174	-1.91983	90.9479	-1.91109	120.757	-1.90667	149.962
-1.92288	-0.01774	-1.92288	30.5547	-1.91963	60.1116	-1.91963	90.9143	-1.91089	120.724	-1.90647	149.97
-1.92268	-0.01383	-1.92268	30.6039	-1.91943	60.0981	-1.91943	90.8748	-1.91069	120.675	-1.90627	149.978
-1.92249	-0.0095	-1.92249	30.6459	-1.91924	60.0857	-1.91924	90.8383	-1.91049	120.605	-1.90608	149.981
-1.92229	-0.003	-1.92229	30.671	-1.91904	60.0806	-1.91904	90.8038	-1.9103	120.51	-1.90588	149.973
-1.92209	0.00855	-1.92209	30.6711	-1.91884	60.0857	-1.91884	90.7668	-1.9101	120.393	-1.90568	149.953
-1.92189	0.02663	-1.92189	30.6481	-1.91864	60.1011	-1.91864	90.7242	-1.9099	120.269	-1.90548	149.922
-1.92169	0.0492	-1.92169	30.6161	-1.91844	60.1233	-1.91844	90.6732	-1.9097	120.154	-1.90528	149.886
-1.92149	0.07184	-1.92149	30.5946	-1.91824	60.1447	-1.91824	90.6155	-1.9095	120.06	-1.90508	149.856
-1.92129	0.09124	-1.92129	30.5877	-1.91804	60.1543	-1.91804	90.5628	-1.9093	119.989	-1.90488	149.84
-1.9211	0.10687	-1.9211	30.5753	-1.91785	60.1446	-1.91785	90.5289	-1.9091	119.933	-1.90469	149.835
-1.9209	0.11936	-1.9209	30.5371	-1.91765	60.1142	-1.91765	90.5213	-1.9089	119.884	-1.90449	149.831
-1.9207	0.12841	-1.9207	30.4821	-1.91745	60.0662	-1.91745	90.542	-1.90871	119.84	-1.90429	149.825
-1.9205	0.133	-1.9205	30.4388	-1.91725	60.0087	-1.91725	90.587	-1.90851	119.808	-1.90409	149.834
-1.9203	0.1326	-1.9203	30.4244	-1.91705	59.9618	-1.91705	90.6403	-1.90831	119.796	-1.90389	149.881
-1.9201	0.12789	-1.9201	30.4346	-1.91685	59.954	-1.91685	90.678	-1.90811	119.804	-1.90369	149.976
-1.9199	0.1209	-1.9199	30.4571	-1.91665	60.0025	-1.91665	90.6848	-1.90791	119.824	-1.90349	150.1
-1.9197	0.11513	-1.9197	30.487	-1.91645	60.0959	-1.91645	90.6582	-1.90771	119.845	-1.9033	150.218
-1.91951	0.11422	-1.91951	30.5307	-1.91626	60.2041	-1.91626	90.602	-1.90751	119.856	-1.9031	150.299
-1.91931	0.11899	-1.91931	30.5978	-1.91606	60.3013	-1.91606	90.5217	-1.90732	119.856	-1.9029	150.331
-1.91911	0.12637	-1.91911	30.6847	-1.91586	60.3759	-1.91586	90.425	-1.90712	119.849	-1.9027	150.318
-1.91891	0.13224	-1.91891	30.7699	-1.91566	60.4275	-1.91566	90.3195	-1.90692	119.841	-1.9025	150.269
-1.91871	0.13434	-1.91871	30.827	-1.91546	60.4587	-1.91546	90.2146	-1.90672	119.835	-1.9023	150.195
-1.91851	0.1317	-1.91851	30.8404	-1.91526	60.4701	-1.91526	90.1259	-1.90652	119.825	-1.9021	150.112
-1.91831	0.12322	-1.91831	30.8133	-1.91506	60.4609	-1.91506	90.0687	-1.90632	119.799	-1.9019	150.036
-1.91812	0.10882	-1.91812	30.7658	-1.91487	60.4306	-1.91487	90.0471	-1.90612	119.753	-1.90171	149.98
-1.91792	0.091	-1.91792	30.724	-1.91467	60.3786	-1.91467	90.0557	-1.90593	119.696	-1.90151	149.947
-1.91772	0.07311	-1.91772	30.7011	-1.91447	60.3001	-1.91447	90.0872	-1.90573	119.64	-1.90131	149.932
-1.91752	0.05644	-1.91752	30.6935	-1.91427	60.1936	-1.91427	90.1316	-1.90553	119.589	-1.90111	149.931
-1.91732	0.04017	-1.91732	30.6949	-1.91407	60.0725	-1.91407	90.1766	-1.90533	119.538	-1.90091	149.942
-1.91712	0.02366	-1.91712	30.7059	-1.91387	59.9629	-1.91387	90.2161	-1.90513	119.481	-1.90071	149.967
-1.91692	0.0077	-1.91692	30.729	-1.91367	59.8898	-1.91367	90.2515	-1.90493	119.421	-1.90051	150.002
-1.91673	-0.00597	-1.91673	30.7599	-1.91348	59.8693	-1.91348	90.2829	-1.90473	119.364	-1.90032	150.037
-1.91653	-0.01534	-1.91653	30.7871	-1.91328	59.9023	-1.91328	90.306	-1.90453	119.316	-1.90012	150.065
-1.91633	-0.01839	-1.91633	30.7973	-1.91308	59.9666	-1.91308	90.3159	-1.90434	119.28	-1.89992	150.082
-1.91613	-0.01441	-1.91613	30.785	-1.91288	60.0233	-1.91288	90.3087	-1.90414	119.251	-1.89972	150.093
-1.91593	-0.00567	-1.91593	30.7574	-1.91268	60.0461	-1.91268	90.2814	-1.90394	119.227	-1.89952	150.111
-1.91573	0.00302	-1.91573	30.7283	-1.91248	60.0413	-1.91248	90.2345	-1.90374	119.221	-1.89932	150.147
-1.91553	0.00796	-1.91553	30.7062	-1.91228	60.0326	-1.91228	90.1759	-1.90354	119.242	-1.89912	150.196
-1.91533	0.00918	-1.91533	30.691	-1.91208	60.0337	-1.91208	90.1205	-1.90334	119.287	-1.89893	150.249
-1.91514	0.00929	-1.91514	30.6773	-1.91189	60.0415	-1.91189	90.0874	-1.90314	119.338	-1.89873	150.305
-1.91494	0.01064	-1.91494	30.6584	-1.91169	60.0482	-1.91169	90.0912	-1.90295	119.381	-1.89853	150.373
-1.91474	0.01443	-1.91474	30.632	-1.91149	60.0472	-1.91149	90.1322	-1.90275	119.412	-1.89833	150.451
-1.91454	0.02138	-1.91454	30.6016	-1.91129	60.0347	-1.91129	90.1982	-1.90255	119.431	-1.89813	150.524
-1.91434	0.03276	-1.91434	30.5712	-1.91109	60.0122	-1.91109	90.2759	-1.90235	119.436	-1.89793	150.573
-1.91414	0.05002	-1.91414	30.5438	-1.91089	59.9907	-1.91089	90.3568	-1.90215	119.43	-1.89773	150.591
-1.91394	0.07242	-1.91394	30.526	-1.91069	59.9832	-1.91069	90.4313	-1.90195	119.423	-1.89753	150.586
-1.91375	0.09467	-1.91375	30.5255	-1.9105	59.9935	-1.9105	90.4882	-1.90175	119.43	-1.89734	150.568
-1.91355	0.10962	-1.91355	30.5391	-1.9103	60.0126	-1.9103	90.5254	-1.90156	119.465	-1.89714	150.547
-1.91335	0.11411	-1.91335	30.5516	-1.9101	60.0251	-1.9101	90.5535	-1.90136	119.541	-1.89694	150.52
-1.91315	0.11027	-1.91315	30.552	-1.9099	60.0181	-1.9099	90.5845	-1.90116	119.665	-1.89674	150.477
-1.91295	0.10135	-1.91295	30.5437	-1.9097	59.9907	-1.9097	90.6193	-1.90096	119.835	-1.89654	150.412
-1.91275	0.09005	-1.91275	30.5385	-1.9095	59.9555	-1.9095	90.6519	-1.90076	120.026	-1.89634	150.327
-1.91255	0.08107	-1.91255	30.5434	-1.9093	59.926	-1.9093	90.6789	-1.90056	120.193	-1.89614	150.23
-1.91236	0.08089	-1.91236	30.5577	-1.90911	59.9026	-1.90911	90.7015	-1.90036	120.297	-1.89595	150.129
-1.91216	0.0931	-1.91216	30.5777	-1.90891	59.8803	-1.90891	90.7222	-1.90016	120.333	-1.89575	150.037
-1.91196	0.11526	-1.91196	30.6014	-1.90871	59.8665	-1.90871	90.7477	-1.89997	120.324	-1.89555	149.964
-1.91176	0.1405	-1.91176	30.6265	-1.90851	59.8786	-1.90851	90.7886	-1.89977	120.301	-1.89535	149.921
-1.91156	0.1608	-1.91156	30.6468	-1.90831	59.9215	-1.90831	90.8445	-1.89957	120.285	-1.89515	149.915
-1.91136	0.17022	-1.91136	30.6561	-1.90811	59.9813	-1.90811	90.8945	-1.89937	120.284	-1.89495	149.938
-1.91116	0.16744	-1.91116	30.6539	-1.90791	60.0377	-1.90791	90.9161	-1.89917	120.296	-1.89475	149.968
-1.91096	0.15546	-1.91096	30.6443	-1.90771	60.075	-1.90771	90.9121	-1.89897	120.314	-1.89456	149.972
-1.91077	0.13856	-1.91077	30.6285	-1.90752	60.082	-1.90752	90.9052	-1.89877	120.326	-1.89436	149.938
-1.91057	0.12017	-1.91057	30.6061	-1.90732	60.0553	-1.90732	90.9101	-1.89858	120.33	-1.89416	149.88
-1.91037	0.10281	-1.91037	30.5812	-1.90712	60.0033	-1.90712	90.9207	-1.89838	120.336	-1.89396	149.833
-1.91017	0.08847	-1.91017	30.5631	-1.90692	59.9412	-1.90692	90.9236	-1.89818	120.353	-1.89376	149.827
-1.90997	0.07842	-1.90997	30.5583	-1.90672	59.8839	-1.90672	90.9116	-1.89798	120.382	-1.89356	149.866
-1.90977	0.07354	-1.90977	30.5629	-1.90652	59.8454	-1.90652	90.8855	-1.89778	120.423	-1.89336	149.932
-1.90957	0.07417	-1.90957	30.5659	-1.90632	59.836	-1.90632	90.8491	-1.89758	120.471	-1.89316	150.004
-1.90938	0.07898	-1.90938	30.5616	-1.90613	59.8571	-1.90613	90.8062	-1.89738	120.511	-1.89297	150.068
-1.90918	0.08476	-1.90918	30.5554	-1.90593	59.8996	-1.90593	90.7585	-1.89719	120.523	-1.89277	150.108
-1.90898	0.08812	-1.90898	30.5548	-1.90573	59.9487	-1.90573	90.7068	-1.89699	120.502	-1.89257	150.116
-1.90878	0.08752	-1.90878	30.5604	-1.90553	59.9884	-1.90553	90.6531	-1.89679	120.459	-1.89237	150.102
-1.90858	0.08373	-1.90858	30.5697	-1.90533	60.0068	-1.90533	90.5997	-1.89659	120.411	-1.89217	150.095
-1.90838	0.07909	-1.90838	30.5827	-1.90513	60.0034	-1.90513	90.5473	-1.89639	120.379	-1.89197	150.117
-1.90818	0.07601	-1.90818	30.5971	-1.90493	59.9871	-1.90493	90.4979	-1.89619	120.381	-1.89177	150.167
-1.90799	0.07559	-1.90799	30.6022	-1.90474	59.9667	-1.90474	90.4587	-1.89599	120.418	-1.89158	150.231
-1.90779	0.07719	-1.90779	30.5892	-1.90454	59.9438	-1.90454	90.4355	-1.89579	120.476	-1.89138	150.295
-1.90759	0.07965	-1.90759	30.5633	-1.90434	59.9156	-1.90434	90.4203	-1.8956	120.542	-1.89118	150.349
-1.90739	0.08294	-1.90739	30.5412	-1.90414	59.8819	-1.90414	90.3928	-1.8954	120.612	-1.89098	150.395
-1.90719	0.08786	-1.90719	30.5377	-1.90394	59.8507	-1.90394	90.3382	-1.8952	120.686	-1.89078	150.444
-1.90699	0.09398	-1.90699	30.5598	-1.90374	59.8356	-1.90374	90.2605	-1.895	120.752	-1.89058	150.505
-1.90679	0.09894	-1.90679	30.6081	-1.90354	59.8452	-1.90354	90.1796	-1.8948	120.795	-1.89038	150.567
-1.90659	0.10048	-1.90659	30.6761	-1.90334	59.8774	-1.90334	90.1203	-1.8946	120.815	-1.89018	150.605
-1.9064	0.09813	-1.9064	30.7522	-1.90315	59.9231	-1.90315	90.0985	-1.8944	120.821	-1.88999	150.594
-1.9062	0.09244	-1.9062	30.8275	-1.90295	59.9678	-1.90295	90.11	-1.89421	120.826	-1.88979	150.528
-1.906	0.08422	-1.906	30.8993	-1.90275	59.9935	-1.90275	90.1357	-1.89401	120.825	-1.88959	150.432
-1.9058	0.0752	-1.9058	30.9621	-1.90255	59.9911	-1.90255	90.1631	-1.89381	120.808	-1.88939	150.346
-1.9056	0.06717	-1.9056	31.0005	-1.90235	59.9719	-1.90235	90.1952	-1.89361	120.769	-1.88919	150.304
-1.9054	0.0602	-1.9054	31.0003	-1.90215	59.9542	-1.90215	90.2355	-1.89341	120.718	-1.88899	150.314
-1.9052	0.05352	-1.9052	30.9591	-1.90195	59.9382	-1.90195	90.2797	-1.89321	120.676	-1.88879	150.364
-1.90501	0.04837	-1.90501	30.8797	-1.90176	59.9076	-1.90176	90.3272	-1.89301	120.655	-1.8886	150.427
-1.90481	0.04701	-1.90481	30.7647	-1.90156	59.8556	-1.90156	90.3846	-1.89281	120.654	-1.8884	150.475
-1.90461	0.04923	-1.90461	30.6263	-1.90136	59.7944	-1.90136	90.4524	-1.89262	120.66	-1.8882	150.487
-1.90441	0.05258	-1.90441	30.4925	-1.90116	59.7404	-1.90116	90.5191	-1.89242	120.66	-1.888	150.456
-1.90421	0.05528	-1.90421	30.3909	-1.90096	59.7004	-1.90096	90.5746	-1.89222	120.654	-1.8878	150.39
-1.90401	0.0562	-1.90401	30.3316	-1.90076	59.6701	-1.90076	90.6184	-1.89202	120.648	-1.8876	150.306
-1.90381	0.05348	-1.90381	30.3101	-1.90056	59.6413	-1.90056	90.6533	-1.89182	120.642	-1.8874	150.229
-1.90362	0.04652	-1.90362	30.3131	-1.90037	59.6089	-1.90037	90.6779	-1.89162	120.63	-1.88721	150.178
-1.90342	0.03884	-1.90342	30.3207	-1.90017	59.5772	-1.90017	90.686	-1.89142	120.606	-1.88701	150.16
-1.90322	0.03527	-1.90322	30.3138	-1.89997	59.556	-1.89997	90.6706	-1.89123	120.575	-1.88681	150.164
-1.90302	0.03677	-1.90302	30.2906	-1.89977	59.5515	-1.89977	90.6343	-1.89103	120.545	-1.88661	150.172
-1.90282	0.04027	-1.90282	30.2646	-1.89957	59.5633	-1.89957	90.5936	-1.89083	120.529	-1.88641	150.166
-1.90262	0.04321	-1.90262	30.2483	-1.89937	59.5833	-1.89937	90.5651	-1.89063	120.537	-1.88621	150.145
-1.90242	0.04535	-1.90242	30.2424	-1.89917	59.5932	-1.89917	90.549	-1.89043	120.562	-1.88601	150.126
-1.90222	0.04636	-1.90222	30.2395	-1.89897	59.5739	-1.89897	90.5348	-1.89023	120.59	-1.88581	150.138
-1.90203	0.04468	-1.90203	30.2296	-1.89878	59.5258	-1.89878	90.5156	-1.89003	120.607	-1.88562	150.191
-1.90183	0.04002	-1.90183	30.2067	-1.89858	59.4743	-1.89858	90.4872	-1.88984	120.607	-1.88542	150.268
-1.90163	0.03474	-1.90163	30.1732	-1.89838	59.4479	-1.89838	90.4408	-1.88964	120.581	-1.88522	150.337
-1.90143	0.03168	-1.90143	30.1376	-1.89818	59.4554	-1.89818	90.3703	-1.88944	120.53	-1.88502	150.379
-1.90123	0.03227	-1.90123	30.1086	-1.89798	59.4885	-1.89798	90.2851	-1.88924	120.467	-1.88482	150.405
-1.90103	0.03712	-1.90103	30.092	-1.89778	59.5376	-1.89778	90.2065	-1.88904	120.412	-1.88462	150.435
-1.90083	0.04623	-1.90083	30.0905	-1.89758	59.5996	-1.89758	90.1512	-1.88884	120.376	-1.88442	150.483
-1.90064	0.05751	-1.90064	30.1041	-1.89739	59.6719	-1.89739	90.121	-1.88864	120.357	-1.88423	150.542
-1.90044	0.06709	-1.90044	30.1322	-1.89719	59.7468	-1.89719	90.1096	-1.88844	120.354	-1.88403	150.597
-1.90024	0.07177	-1.90024	30.1789	-1.89699	59.8108	-1.89699	90.1138	-1.88825	120.365	-1.88383	150.628
-1.90004	0.07044	-1.90004	30.2522	-1.89679	59.8525	-1.89679	90.135	-1.88805	120.38	-1.88363	150.626
-1.89984	0.06451	-1.89984	30.3523	-1.89659	59.8668	-1.89659	90.1701	-1.88785	120.387	-1.88343	150.589
-1.89964	0.05837	-1.89964	30.4602	-1.89639	59.8537	-1.89639	90.2085	-1.88765	120.377	-1.88323	150.525
-1.89944	0.05761	-1.89944	30.5406	-1.89619	59.816	-1.89619	90.2379	-1.88745	120.354	-1.88303	150.441
-1.89925	0.06419	-1.89925	30.563	-1.896	59.7611	-1.896	90.2563	-1.88725	120.326	-1.88284	150.352
-1.89905	0.074	-1.89905	30.5246	-1.8958	59.7007	-1.8958	90.2751	-1.88705	120.292	-1.88264	150.27
-1.89885	0.08019	-1.89885	30.4469	-1.8956	59.6454	-1.8956	90.3067	-1.88686	120.239	-1.88244	150.201
-1.89865	0.07827	-1.89865	30.3572	-1.8954	59.6048	-1.8954	90.3449	-1.88666	120.158	-1.88224	150.141
-1.89845	0.06772	-1.89845	30.2771	-1.8952	59.592	-1.8952	90.3631	-1.88646	120.055	-1.88204	150.08
-1.89825	0.05104	-1.89825	30.223	-1.895	59.6183	-1.895	90.3379	-1.88626	119.954	-1.88184	150.012
-1.89805	0.03283	-1.89805	30.1981	-1.8948	59.677	-1.8948	90.2707	-1.88606	119.878	-1.88164	149.939
-1.89785	0.01856	-1.89785	30.1863	-1.8946	59.7436	-1.8946	90.1857	-1.88586	119.838	-1.88144	149.877
-1.89766	0.01197	-1.89766	30.1683	-1.89441	59.8	-1.89441	90.1136	-1.88566	119.831	-1.88125	149.837
-1.89746	0.01279	-1.89746	30.1424	-1.89421	59.8529	-1.89421	90.0805	-1.88547	119.85	-1.88105	149.815
-1.89726	0.01748	-1.89726	30.1204	-1.89401	59.9205	-1.89401	90.0969	-1.88527	119.888	-1.88085	149.802
-1.89706	0.02305	-1.89706	30.1124	-1.89381	60.0057	-1.89381	90.1527	-1.88507	119.936	-1.88065	149.799
-1.89686	0.02989	-1.89686	30.1256	-1.89361	60.0896	-1.89361	90.2271	-1.88487	119.984	-1.88045	149.819
-1.89666	0.04058	-1.89666	30.1677	-1.89341	60.1432	-1.89341	90.3009	-1.88467	120.02	-1.88025	149.875
-1.89646	0.05667	-1.89646	30.2407	-1.89321	60.1428	-1.89321	90.354	-1.88447	120.042	-1.88005	149.968
-1.89627	0.07663	-1.89627	30.3334	-1.89302	60.0817	-1.89302	90.3623	-1.88427	120.056	-1.87986	150.079
-1.89607	0.09635	-1.89607	30.4241	-1.89282	59.9749	-1.89282	90.315	-1.88407	120.077	-1.87966	150.173
-1.89587	0.1116	-1.89587	30.4879	-1.89262	59.8505	-1.89262	90.2288	-1.88388	120.107	-1.87946	150.224
-1.89567	0.12099	-1.89567	30.5091	-1.89242	59.7324	-1.89242	90.1375	-1.88368	120.14	-1.87926	150.227
-1.89547	0.12613	-1.89547	30.4916	-1.89222	59.6323	-1.89222	90.0694	-1.88348	120.163	-1.87906	150.191
-1.89527	0.12845	-1.89527	30.4537	-1.89202	59.554	-1.89202	90.0354	-1.88328	120.184	-1.87886	150.13
-1.89507	0.12763	-1.89507	30.4105	-1.89182	59.4966	-1.89182	90.0296	-1.88308	120.217	-1.87866	150.054
-1.89488	0.12339	-1.89488	30.3644	-1.89163	59.4561	-1.89163	90.0384	-1.88288	120.264	-1.87847	149.979
-1.89468	0.11624	-1.89468	30.3124	-1.89143	59.4313	-1.89143	90.0502	-1.88268	120.32	-1.87827	149.924
-1.89448	0.10629	-1.89448	30.2531	-1.89123	59.4239	-1.89123	90.0587	-1.88249	120.38	-1.87807	149.902
-1.89428	0.0936	-1.89428	30.1885	-1.89103	59.433	-1.89103	90.0625	-1.88229	120.446	-1.87787	149.92
-1.89408	0.08021	-1.89408	30.1284	-1.89083	59.4541	-1.89083	90.0695	-1.88209	120.518	-1.87767	149.97
-1.89388	0.06921	-1.89388	30.0897	-1.89063	59.4858	-1.89063	90.094	-1.88189	120.585	-1.87747	150.027
-1.89368	0.06154	-1.89368	30.0852	-1.89043	59.5292	-1.89043	90.138	-1.88169	120.63	-1.87727	150.068
-1.89348	0.05519	-1.89348	30.112	-1.89023	59.5839	-1.89023	90.1836	-1.88149	120.651	-1.87707	150.086
-1.89329	0.04759	-1.89329	30.1549	-1.89004	59.6507	-1.89004	90.2139	-1.88129	120.659	-1.87688	150.083
-1.89309	0.03787	-1.89309	30.2012	-1.88984	59.7371	-1.88984	90.2315	-1.8811	120.672	-1.87668	150.068
-1.89289	0.0275	-1.89289	30.2496	-1.88964	59.855	-1.88964	90.2509	-1.8809	120.692	-1.87648	150.056
-1.89269	0.01849	-1.89269	30.3021	-1.88944	60.0114	-1.88944	90.2792	-1.8807	120.716	-1.87628	150.065
-1.89249	0.01088	-1.89249	30.3533	-1.88924	60.2001	-1.88924	90.3115	-1.8805	120.748	-1.87608	150.11
-1.89229	0.00272	-1.89229	30.3909	-1.88904	60.4004	-1.88904	90.3384	-1.8803	120.793	-1.87588	150.19
-1.89209	-0.00704	-1.89209	30.4048	-1.88884	60.5919	-1.88884	90.3546	-1.8801	120.846	-1.87568	150.279
-1.8919	-0.01627	-1.8919	30.3932	-1.88865	60.7694	-1.88865	90.3632	-1.8799	120.898	-1.87549	150.346
-1.8917	-0.02078	-1.8917	30.3641	-1.88845	60.9368	-1.88845	90.3717	-1.8797	120.935	-1.87529	150.379
-1.8915	-0.0174	-1.8915	30.3353	-1.88825	61.0864	-1.88825	90.3838	-1.87951	120.938	-1.87509	150.383
-1.8913	-0.00625	-1.8913	30.3271	-1.88805	61.1964	-1.88805	90.3982	-1.87931	120.898	-1.87489	150.363
-1.8911	0.00982	-1.8911	30.3466	-1.88785	61.245	-1.88785	90.4121	-1.87911	120.824	-1.87469	150.312
-1.8909	0.02805	-1.8909	30.3842	-1.88765	61.2205	-1.88765	90.421	-1.87891	120.739	-1.87449	150.226
-1.8907	0.04709	-1.8907	30.427	-1.88745	61.1269	-1.88745	90.4181	-1.87871	120.669	-1.87429	150.127
-1.8905	0.06479	-1.8905	30.4668	-1.88725	60.992	-1.88725	90.4012	-1.87851	120.62	-1.8741	150.053
-1.89031	0.07663	-1.89031	30.4944	-1.88706	60.8578	-1.88706	90.3724	-1.87831	120.584	-1.8739	150.036
-1.89011	0.07861	-1.89011	30.4962	-1.88686	60.7502	-1.88686	90.3294	-1.87812	120.555	-1.8737	150.083
-1.88991	0.07081	-1.88991	30.4665	-1.88666	60.6658	-1.88666	90.2679	-1.87792	120.54	-1.8735	150.175
-1.88971	0.05712	-1.88971	30.4193	-1.88646	60.5928	-1.88646	90.193	-1.87772	120.553	-1.8733	150.278
-1.88951	0.04158	-1.88951	30.3805	-1.88626	60.5305	-1.88626	90.117	-1.87752	120.597	-1.8731	150.364
-1.88931	0.02518	-1.88931	30.3683	-1.88606	60.4861	-1.88606	90.0462	-1.87732	120.661	-1.8729	150.414
-1.88911	0.0059	-1.88911	30.383	-1.88586	60.46	-1.88586	89.9838	-1.87712	120.726	-1.8727	150.426
-1.88892	-0.01774	-1.88892	30.413	-1.88567	60.4439	-1.88567	89.9428	-1.87692	120.777	-1.87251	150.402
-1.88872	-0.04349	-1.88872	30.4439	-1.88547	60.43	-1.88547	89.9437	-1.87672	120.798	-1.87231	150.351
-1.88852	-0.06629	-1.88852	30.4614	-1.88527	60.4195	-1.88527	89.9977	-1.87653	120.789	-1.87211	150.292
-1.88832	-0.08151	-1.88832	30.4546	-1.88507	60.4184	-1.88507	90.1003	-1.87633	120.762	-1.87191	150.248
-1.88812	-0.08687	-1.88812	30.424	-1.88487	60.4234	-1.88487	90.2372	-1.87613	120.734	-1.87171	150.238
-1.88792	-0.08327	-1.88792	30.3821	-1.88467	60.4194	-1.88467	90.3859	-1.87593	120.714	-1.87151	150.259
-1.88772	-0.07478	-1.88772	30.3443	-1.88447	60.3934	-1.88447	90.5168	-1.87573	120.702	-1.87131	150.289
-1.88753	-0.0654	-1.88753	30.3231	-1.88428	60.3469	-1.88428	90.6038	-1.87553	120.689	-1.87112	150.299
-1.88733	-0.05542	-1.88733	30.3255	-1.88408	60.2941	-1.88408	90.6366	-1.87533	120.672	-1.87092	150.283
-1.88713	-0.04298	-1.88713	30.347	-1.88388	60.2546	-1.88388	90.6202	-1.87514	120.652	-1.87072	150.26
-1.88693	-0.02887	-1.88693	30.3718	-1.88368	60.2443	-1.88368	90.5669	-1.87494	120.629	-1.87052	150.255
-1.88673	-0.01696	-1.88673	30.387	-1.88348	60.2688	-1.88348	90.495	-1.87474	120.591	-1.87032	150.27
-1.88653	-0.01002	-1.88653	30.3942	-1.88328	60.3251	-1.88328	90.426	-1.87454	120.529	-1.87012	150.297
-1.88633	-0.00735	-1.88633	30.401	-1.88308	60.4074	-1.88308	90.3722	-1.87434	120.442	-1.86992	150.338
-1.88613	-0.00587	-1.88613	30.4082	-1.88288	60.5055	-1.88288	90.3246	-1.87414	120.347	-1.86973	150.399
-1.88594	-0.00203	-1.88594	30.4108	-1.88269	60.6009	-1.88269	90.2589	-1.87394	120.265	-1.86953	150.478
-1.88574	0.00624	-1.88574	30.406	-1.88249	60.6766	-1.88249	90.1593	-1.87375	120.209	-1.86933	150.557
-1.88554	0.01759	-1.88554	30.3953	-1.88229	60.7309	-1.88229	90.037	-1.87355	120.171	-1.86913	150.61
-1.88534	0.02734	-1.88534	30.3781	-1.88209	60.7732	-1.88209	89.9262	-1.87335	120.133	-1.86893	150.622
-1.88514	0.03044	-1.88514	30.3476	-1.88189	60.8101	-1.88189	89.8625	-1.87315	120.072	-1.86873	150.593
-1.88494	0.02541	-1.88494	30.2965	-1.88169	60.8346	-1.88169	89.8611	-1.87295	119.979	-1.86853	150.543
-1.88474	0.01613	-1.88474	30.2273	-1.88149	60.8305	-1.88149	89.9112	-1.87275	119.854	-1.86833	150.499
-1.88455	0.00968	-1.88455	30.1491	-1.8813	60.7862	-1.8813	89.9857	-1.87255	119.718	-1.86814	150.475
-1.88435	0.01155	-1.88435	30.0653	-1.8811	60.7062	-1.8811	90.0572	-1.87235	119.608	-1.86794	150.472
-1.88415	0.02239	-1.88415	29.9756	-1.8809	60.6079	-1.8809	90.1087	-1.87216	119.551	-1.86774	150.478
-1.88395	0.03821	-1.88395	29.8896	-1.8807	60.5095	-1.8807	90.1408	-1.87196	119.553	-1.86754	150.485
-1.88375	0.05264	-1.88375	29.8258	-1.8805	60.4289	-1.8805	90.1677	-1.87176	119.595	-1.86734	150.491
-1.88355	0.05959	-1.88355	29.794	-1.8803	60.3842	-1.8803	90.1997	-1.87156	119.651	-1.86714	150.496
-1.88335	0.05608	-1.88335	29.7887	-1.8801	60.3816	-1.8801	90.2281	-1.87136	119.696	-1.86694	150.492
-1.88316	0.04396	-1.88316	29.7963	-1.87991	60.4072	-1.87991	90.2314	-1.87116	119.719	-1.86675	150.476
-1.88296	0.02904	-1.88296	29.8001	-1.87971	60.4387	-1.87971	90.1959	-1.87096	119.717	-1.86655	150.455
-1.88276	0.01776	-1.88276	29.7888	-1.87951	60.4603	-1.87951	90.1285	-1.87077	119.695	-1.86635	150.432
-1.88256	0.01292	-1.88256	29.7659	-1.87931	60.4645	-1.87931	90.0533	-1.87057	119.662	-1.86615	150.407
-1.88236	0.01178	-1.88236	29.7462	-1.87911	60.4473	-1.87911	90.0039	-1.87037	119.633	-1.86595	150.381
-1.88216	0.01017	-1.88216	29.7419	-1.87891	60.4093	-1.87891	90.0089	-1.87017	119.629	-1.86575	150.355
-1.88196	0.00824	-1.88196	29.7577	-1.87871	60.3544	-1.87871	90.0718	-1.86997	119.66	-1.86555	150.327
-1.88176	0.00973	-1.88176	29.79	-1.87851	60.2865	-1.87851	90.1633	-1.86977	119.726	-1.86536	150.291
-1.88157	0.0157	-1.88157	29.8216	-1.87832	60.2122	-1.87832	90.2395	-1.86957	119.817	-1.86516	150.246
-1.88137	0.02221	-1.88137	29.8291	-1.87812	60.1462	-1.87812	90.2708	-1.86938	119.917	-1.86496	150.198
-1.88117	0.0247	-1.88117	29.8072	-1.87792	60.1094	-1.87792	90.2543	-1.86918	120.012	-1.86476	150.151
-1.88097	0.0218	-1.88097	29.7752	-1.87772	60.1171	-1.87772	90.2083	-1.86898	120.086	-1.86456	150.118
-1.88077	0.01491	-1.88077	29.7565	-1.87752	60.163	-1.87752	90.1626	-1.86878	120.128	-1.86436	150.117
-1.88057	0.0068	-1.88057	29.7642	-1.87732	60.2158	-1.87732	90.1473	-1.86858	120.133	-1.86416	150.156
-1.88037	0.000711094	-1.88037	29.8016	-1.87712	60.2435	-1.87712	90.177	-1.86838	120.115	-1.86396	150.231
-1.88018	-0.00114	-1.88018	29.8655	-1.87693	60.2433	-1.87693	90.2423	-1.86818	120.091	-1.86377	150.328
-1.87998	0.00126	-1.87998	29.9512	-1.87673	60.2387	-1.87673	90.3166	-1.86798	120.065	-1.86357	150.429
-1.87978	0.00615	-1.87978	30.0604	-1.87653	60.2491	-1.87653	90.3735	-1.86779	120.03	-1.86337	150.517
-1.87958	0.01118	-1.87958	30.1955	-1.87633	60.2727	-1.87633	90.3973	-1.86759	119.978	-1.86317	150.584
-1.87938	0.01469	-1.87938	30.3417	-1.87613	60.2979	-1.87613	90.383	-1.86739	119.914	-1.86297	150.63
-1.87918	0.01702	-1.87918	30.4675	-1.87593	60.3184	-1.87593	90.3337	-1.86719	119.844	-1.86277	150.66
-1.87898	0.01999	-1.87898	30.5479	-1.87573	60.3369	-1.87573	90.2603	-1.86699	119.776	-1.86257	150.679
-1.87879	0.02447	-1.87879	30.5796	-1.87554	60.3611	-1.87554	90.1841	-1.86679	119.715	-1.86238	150.686
-1.87859	0.02949	-1.87859	30.5778	-1.87534	60.3961	-1.87534	90.1329	-1.86659	119.667	-1.86218	150.681
-1.87839	0.03415	-1.87839	30.5645	-1.87514	60.4392	-1.87514	90.1288	-1.8664	119.64	-1.86198	150.66
-1.87819	0.03874	-1.87819	30.556	-1.87494	60.4809	-1.87494	90.1736	-1.8662	119.631	-1.86178	150.629
-1.87799	0.0427	-1.87799	30.5541	-1.87474	60.5117	-1.87474	90.2429	-1.866	119.625	-1.86158	150.598
-1.87779	0.0436	-1.87779	30.5511	-1.87454	60.5263	-1.87454	90.2988	-1.8658	119.613	-1.86138	150.575
-1.87759	0.03997	-1.87759	30.5448	-1.87434	60.5313	-1.87434	90.3182	-1.8656	119.599	-1.86118	150.568
-1.87739	0.0338	-1.87739	30.5425	-1.87414	60.5463	-1.87414	90.3107	-1.8654	119.591	-1.86098	150.58
-1.8772	0.02876	-1.8772	30.5541	-1.87395	60.5889	-1.87395	90.3034	-1.8652	119.59	-1.86079	150.624
-1.877	0.02701	-1.877	30.5817	-1.87375	60.654	-1.87375	90.3093	-1.86501	119.595	-1.86059	150.7
-1.8768	0.02909	-1.8768	30.6146	-1.87355	60.7092	-1.87355	90.3207	-1.86481	119.621	-1.86039	150.788
-1.8766	0.03595	-1.8766	30.6315	-1.87335	60.7109	-1.87335	90.3341	-1.86461	119.682	-1.86019	150.856
-1.8764	0.04838	-1.8764	30.613	-1.87315	60.6286	-1.87315	90.3625	-1.86441	119.778	-1.85999	150.891
-1.8762	0.0648	-1.8762	30.5544	-1.87295	60.464	-1.87295	90.4175	-1.86421	119.887	-1.85979	150.912
-1.876	0.08144	-1.876	30.4681	-1.87275	60.2557	-1.87275	90.4925	-1.86401	119.979	-1.85959	150.945
-1.87581	0.09457	-1.87581	30.3756	-1.87256	60.0628	-1.87256	90.5723	-1.86381	120.037	-1.8594	150.985
-1.87561	0.10217	-1.87561	30.2985	-1.87236	59.9376	-1.87236	90.6436	-1.86361	120.063	-1.8592	151.009
-1.87541	0.10442	-1.87541	30.2462	-1.87216	59.9053	-1.87216	90.6923	-1.86342	120.067	-1.859	150.997
-1.87521	0.10407	-1.87521	30.2115	-1.87196	59.9632	-1.87196	90.7042	-1.86322	120.051	-1.8588	150.941
-1.87501	0.10506	-1.87501	30.1815	-1.87176	60.089	-1.87176	90.6819	-1.86302	120.019	-1.8586	150.851
-1.87481	0.10922	-1.87481	30.1528	-1.87156	60.2511	-1.87156	90.654	-1.86282	119.988	-1.8584	150.738
-1.87461	0.11466	-1.87461	30.1334	-1.87136	60.4147	-1.87136	90.6585	-1.86262	119.989	-1.8582	150.611
-1.87442	0.11762	-1.87442	30.1358	-1.87117	60.547	-1.87117	90.715	-1.86242	120.046	-1.85801	150.484
-1.87422	0.11587	-1.87422	30.1728	-1.87097	60.6249	-1.87097	90.8092	-1.86222	120.154	-1.85781	150.374
-1.87402	0.11012	-1.87402	30.2493	-1.87077	60.6397	-1.87077	90.9043	-1.86203	120.287	-1.85761	150.295
-1.87382	0.10293	-1.87382	30.3501	-1.87057	60.5982	-1.87057	90.9704	-1.86183	120.421	-1.85741	150.246
-1.87362	0.09648	-1.87362	30.443	-1.87037	60.5204	-1.87037	91.006	-1.86163	120.541	-1.85721	150.217
-1.87342	0.09169	-1.87342	30.4996	-1.87017	60.4361	-1.87017	91.0262	-1.86143	120.653	-1.85701	150.201
-1.87322	0.08914	-1.87322	30.5111	-1.86997	60.373	-1.86997	91.0364	-1.86123	120.76	-1.85681	150.181
-1.87302	0.08936	-1.87302	30.4847	-1.86977	60.3443	-1.86977	91.0265	-1.86103	120.859	-1.85661	150.144
-1.87283	0.09134	-1.87283	30.4338	-1.86958	60.3434	-1.86958	90.9872	-1.86083	120.926	-1.85642	150.089
-1.87263	0.09189	-1.87263	30.3715	-1.86938	60.3479	-1.86938	90.9244	-1.86063	120.944	-1.85622	150.034
-1.87243	0.08765	-1.87243	30.3048	-1.86918	60.3288	-1.86918	90.8561	-1.86044	120.914	-1.85602	149.991
-1.87223	0.07776	-1.87223	30.2316	-1.86898	60.2651	-1.86898	90.8014	-1.86024	120.853	-1.85582	149.97
-1.87203	0.06468	-1.87203	30.1476	-1.86878	60.1557	-1.86878	90.7697	-1.86004	120.779	-1.85562	149.972
-1.87183	0.05328	-1.87183	30.0581	-1.86858	60.0175	-1.86858	90.7571	-1.85984	120.706	-1.85542	149.995
-1.87163	0.04827	-1.87163	29.9826	-1.86838	59.8739	-1.86838	90.7525	-1.85964	120.642	-1.85522	150.024
-1.87144	0.05087	-1.87144	29.9456	-1.86819	59.7439	-1.86819	90.744	-1.85944	120.596	-1.85503	150.046
-1.87124	0.0575	-1.87124	29.9625	-1.86799	59.6367	-1.86799	90.7223	-1.85924	120.577	-1.85483	150.061
-1.87104	0.06239	-1.87104	30.0289	-1.86779	59.5506	-1.86779	90.6853	-1.85905	120.583	-1.85463	150.089
-1.87084	0.062	-1.87084	30.1213	-1.86759	59.4794	-1.86759	90.6456	-1.85885	120.597	-1.85443	150.15
-1.87064	0.05742	-1.87064	30.2071	-1.86739	59.4198	-1.86739	90.6212	-1.85865	120.6	-1.85423	150.247
-1.87044	0.05313	-1.87044	30.2582	-1.86719	59.3708	-1.86719	90.6167	-1.85845	120.583	-1.85403	150.364
-1.87024	0.05278	-1.87024	30.263	-1.86699	59.3291	-1.86699	90.6213	-1.85825	120.553	-1.85383	150.48
-1.87005	0.0556	-1.87005	30.231	-1.8668	59.2949	-1.8668	90.6287	-1.85805	120.514	-1.85364	150.584
-1.86985	0.05739	-1.86985	30.1894	-1.8666	59.2773	-1.8666	90.6415	-1.85785	120.47	-1.85344	150.672
-1.86965	0.05558	-1.86965	30.1707	-1.8664	59.2891	-1.8664	90.6586	-1.85766	120.43	-1.85324	150.741
-1.86945	0.05207	-1.86945	30.1954	-1.8662	59.3357	-1.8662	90.6737	-1.85746	120.4	-1.85304	150.783
-1.86925	0.05031	-1.86925	30.2569	-1.866	59.4134	-1.866	90.6894	-1.85726	120.376	-1.85284	150.789
-1.86905	0.05032	-1.86905	30.3249	-1.8658	59.5124	-1.8658	90.7164	-1.85706	120.344	-1.85264	150.764
-1.86885	0.04788	-1.86885	30.3688	-1.8656	59.6177	-1.8656	90.7572	-1.85686	120.309	-1.85244	150.724
-1.86865	0.03875	-1.86865	30.3819	-1.8654	59.7117	-1.8654	90.8004	-1.85666	120.277	-1.85224	150.691
-1.86846	0.02376	-1.86846	30.3799	-1.86521	59.7795	-1.86521	90.8352	-1.85646	120.257	-1.85205	150.668
-1.86826	0.00956	-1.86826	30.3795	-1.86501	59.8153	-1.86501	90.8616	-1.85626	120.252	-1.85185	150.647
-1.86806	0.00418	-1.86806	30.3841	-1.86481	59.8248	-1.86481	90.887	-1.85607	120.26	-1.85165	150.616
-1.86786	0.01153	-1.86786	30.3907	-1.86461	59.8249	-1.86461	90.9161	-1.85587	120.266	-1.85145	150.563
-1.86766	0.03016	-1.86766	30.4007	-1.86441	59.8359	-1.86441	90.9488	-1.85567	120.256	-1.85125	150.482
-1.86746	0.0557	-1.86746	30.4183	-1.86421	59.8695	-1.86421	90.986	-1.85547	120.227	-1.85105	150.372
-1.86726	0.08345	-1.86726	30.4426	-1.86401	59.9215	-1.86401	91.0323	-1.85527	120.182	-1.85085	150.252
-1.86707	0.10937	-1.86707	30.4676	-1.86382	59.9751	-1.86382	91.0878	-1.85507	120.123	-1.85066	150.153
-1.86687	0.13043	-1.86687	30.4891	-1.86362	60.0112	-1.86362	91.1411	-1.85487	120.058	-1.85046	150.1
-1.86667	0.14499	-1.86667	30.5081	-1.86342	60.0167	-1.86342	91.177	-1.85468	120.003	-1.85026	150.099
-1.86647	0.15268	-1.86647	30.5276	-1.86322	59.9859	-1.86322	91.189	-1.85448	119.959	-1.85006	150.138
-1.86627	0.15447	-1.86627	30.5495	-1.86302	59.9187	-1.86302	91.177	-1.85428	119.913	-1.84986	150.19
-1.86607	0.15263	-1.86607	30.5742	-1.86282	59.8254	-1.86282	91.1408	-1.85408	119.859	-1.84966	150.223
-1.86587	0.14968	-1.86587	30.598	-1.86262	59.733	-1.86262	91.0833	-1.85388	119.806	-1.84946	150.219
-1.86568	0.14621	-1.86568	30.6116	-1.86243	59.6768	-1.86243	91.0116	-1.85368	119.773	-1.84927	150.186
-1.86548	0.13968	-1.86548	30.6097	-1.86223	59.6786	-1.86223	90.9318	-1.85348	119.763	-1.84907	150.154
-1.86528	0.12622	-1.86528	30.6009	-1.86203	59.7289	-1.86203	90.8497	-1.85329	119.772	-1.84887	150.152
-1.86508	0.10478	-1.86508	30.6015	-1.86183	59.7951	-1.86183	90.7759	-1.85309	119.794	-1.84867	150.197
-1.86488	0.07942	-1.86488	30.6191	-1.86163	59.8476	-1.86163	90.7153	-1.85289	119.823	-1.84847	150.282
-1.86468	0.05643	-1.86468	30.6483	-1.86143	59.879	-1.86143	90.6554	-1.85269	119.847	-1.84827	150.385
-1.86448	0.03883	-1.86448	30.677	-1.86123	59.897	-1.86123	90.578	-1.85249	119.861	-1.84807	150.48
-1.86428	0.02496	-1.86428	30.6899	-1.86103	59.9066	-1.86103	90.4817	-1.85229	119.87	-1.84787	150.565
-1.86409	0.01169	-1.86409	30.6743	-1.86084	59.9056	-1.86084	90.3795	-1.85209	119.884	-1.84768	150.646
-1.86389	-0.00254	-1.86389	30.6312	-1.86064	59.8939	-1.86064	90.2836	-1.85189	119.898	-1.84748	150.715
-1.86369	-0.01769	-1.86369	30.579	-1.86044	59.8735	-1.86044	90.2019	-1.8517	119.901	-1.84728	150.75
-1.86349	-0.03277	-1.86349	30.539	-1.86024	59.84	-1.86024	90.1433	-1.8515	119.902	-1.84708	150.733
-1.86329	-0.0461	-1.86329	30.5162	-1.86004	59.7876	-1.86004	90.1142	-1.8513	119.921	-1.84688	150.668
-1.86309	-0.05596	-1.86309	30.4952	-1.85984	59.7232	-1.85984	90.1091	-1.8511	119.972	-1.84668	150.572
-1.86289	-0.06132	-1.86289	30.4543	-1.85964	59.6635	-1.85964	90.1104	-1.8509	120.046	-1.84648	150.467
-1.8627	-0.06167	-1.8627	30.3858	-1.85945	59.6161	-1.85945	90.1003	-1.8507	120.119	-1.84629	150.379
-1.8625	-0.05694	-1.8625	30.3028	-1.85925	59.5737	-1.85925	90.0745	-1.8505	120.174	-1.84609	150.323
-1.8623	-0.0479	-1.8623	30.227	-1.85905	59.5293	-1.85905	90.0429	-1.85031	120.209	-1.84589	150.304
-1.8621	-0.0362	-1.8621	30.1734	-1.85885	59.4895	-1.85885	90.0154	-1.85011	120.234	-1.84569	150.319
-1.8619	-0.02395	-1.8619	30.1474	-1.85865	59.4674	-1.85865	89.9949	-1.84991	120.25	-1.84549	150.351
-1.8617	-0.01367	-1.8617	30.1468	-1.85845	59.4687	-1.85845	89.9852	-1.84971	120.247	-1.84529	150.38
-1.8615	-0.00763	-1.8615	30.1621	-1.85825	59.4889	-1.85825	89.9978	-1.84951	120.228	-1.84509	150.39
-1.86131	-0.00649	-1.86131	30.1819	-1.85806	59.5243	-1.85806	90.0415	-1.84931	120.205	-1.8449	150.383
-1.86111	-0.0091	-1.86111	30.201	-1.85786	59.5809	-1.85786	90.1099	-1.84911	120.188	-1.8447	150.377
-1.86091	-0.01387	-1.86091	30.2211	-1.85766	59.6686	-1.85766	90.1875	-1.84892	120.173	-1.8445	150.392
-1.86071	-0.01978	-1.86071	30.2435	-1.85746	59.7845	-1.85746	90.2652	-1.84872	120.159	-1.8443	150.435
-1.86051	-0.02561	-1.86051	30.2705	-1.85726	59.9073	-1.85726	90.3438	-1.84852	120.155	-1.8441	150.5
-1.86031	-0.02851	-1.86031	30.3096	-1.85706	60.0105	-1.85706	90.4219	-1.84832	120.167	-1.8439	150.57
-1.86011	-0.02417	-1.86011	30.3688	-1.85686	60.0831	-1.85686	90.4863	-1.84812	120.191	-1.8437	150.633
-1.85991	-0.00982	-1.85991	30.4463	-1.85666	60.1382	-1.85666	90.5187	-1.84792	120.221	-1.8435	150.678
-1.85972	0.01241	-1.85972	30.5307	-1.85647	60.2017	-1.85647	90.5126	-1.84772	120.248	-1.84331	150.699
-1.85952	0.0361	-1.85952	30.6077	-1.85627	60.2898	-1.85627	90.4812	-1.84752	120.259	-1.84311	150.694
-1.85932	0.05509	-1.85932	30.6635	-1.85607	60.3951	-1.85607	90.4512	-1.84733	120.241	-1.84291	150.672
-1.85912	0.06706	-1.85912	30.6839	-1.85587	60.492	-1.85587	90.448	-1.84713	120.183	-1.84271	150.649
-1.85892	0.07305	-1.85892	30.6568	-1.85567	60.5579	-1.85567	90.48	-1.84693	120.087	-1.84251	150.636
-1.85872	0.07573	-1.85872	30.5824	-1.85547	60.5898	-1.85547	90.5336	-1.84673	119.967	-1.84231	150.632
-1.85852	0.07792	-1.85852	30.479	-1.85527	60.6011	-1.85527	90.5885	-1.84653	119.848	-1.84211	150.624
-1.85833	0.08082	-1.85833	30.3737	-1.85508	60.6027	-1.85508	90.6371	-1.84633	119.759	-1.84192	150.603
-1.85813	0.08297	-1.85813	30.285	-1.85488	60.5868	-1.85488	90.6853	-1.84613	119.714	-1.84172	150.574
-1.85793	0.08194	-1.85793	30.2154	-1.85468	60.5315	-1.85468	90.7417	-1.84594	119.7	-1.84152	150.549
-1.85773	0.07723	-1.85773	30.1575	-1.85448	60.4213	-1.85448	90.8087	-1.84574	119.688	-1.84132	150.539
-1.85753	0.07082	-1.85753	30.1024	-1.85428	60.2629	-1.85428	90.8771	-1.84554	119.657	-1.84112	150.549
-1.85733	0.06593	-1.85733	30.0461	-1.85408	60.0849	-1.85408	90.9273	-1.84534	119.611	-1.84092	150.571
-1.85713	0.06592	-1.85713	29.9926	-1.85388	59.924	-1.85388	90.9483	-1.84514	119.563	-1.84072	150.584
-1.85693	0.07307	-1.85693	29.9503	-1.85368	59.8113	-1.85368	90.9522	-1.84494	119.522	-1.84053	150.568
-1.85674	0.08675	-1.85674	29.9204	-1.85349	59.7603	-1.85349	90.9574	-1.84474	119.489	-1.84033	150.51
-1.85654	0.10316	-1.85654	29.8941	-1.85329	59.7583	-1.85329	90.9669	-1.84454	119.463	-1.84013	150.418
-1.85634	0.11749	-1.85634	29.8658	-1.85309	59.7715	-1.85309	90.9756	-1.84435	119.444	-1.83993	150.315
-1.85614	0.12657	-1.85614	29.8388	-1.85289	59.7683	-1.85289	90.9802	-1.84415	119.443	-1.83973	150.228
-1.85594	0.12959	-1.85594	29.8162	-1.85269	59.7425	-1.85269	90.9664	-1.84395	119.471	-1.83953	150.174
-1.85574	0.1275	-1.85574	29.7933	-1.85249	59.7077	-1.85249	90.9072	-1.84375	119.527	-1.83933	150.144
-1.85554	0.12243	-1.85554	29.7674	-1.85229	59.6746	-1.85229	90.7965	-1.84355	119.598	-1.83913	150.121
-1.85535	0.11676	-1.85535	29.7454	-1.8521	59.6447	-1.8521	90.6714	-1.84335	119.669	-1.83894	150.089
-1.85515	0.11193	-1.85515	29.7372	-1.8519	59.6206	-1.8519	90.582	-1.84315	119.726	-1.83874	150.043
-1.85495	0.10798	-1.85495	29.7479	-1.8517	59.6067	-1.8517	90.547	-1.84296	119.769	-1.83854	149.985
-1.85475	0.10439	-1.85475	29.7811	-1.8515	59.6034	-1.8515	90.543	-1.84276	119.809	-1.83834	149.927
-1.85455	0.10068	-1.85455	29.8405	-1.8513	59.6148	-1.8513	90.5316	-1.84256	119.862	-1.83814	149.882
-1.85435	0.09639	-1.85435	29.9246	-1.8511	59.6591	-1.8511	90.4936	-1.84236	119.928	-1.83794	149.858
-1.85415	0.09155	-1.85415	30.0215	-1.8509	59.754	-1.8509	90.4383	-1.84216	120.004	-1.83774	149.859
-1.85396	0.08712	-1.85396	30.1157	-1.85071	59.8909	-1.85071	90.3846	-1.84196	120.082	-1.83755	149.886
-1.85376	0.08334	-1.85376	30.1975	-1.85051	60.0348	-1.85051	90.3394	-1.84176	120.16	-1.83735	149.934
-1.85356	0.0778	-1.85356	30.2635	-1.85031	60.1488	-1.85031	90.303	-1.84157	120.231	-1.83715	149.985
-1.85336	0.06704	-1.85336	30.3136	-1.85011	60.2143	-1.85011	90.2848	-1.84137	120.293	-1.83695	150.023
-1.85316	0.05061	-1.85316	30.3521	-1.84991	60.2341	-1.84991	90.3023	-1.84117	120.337	-1.83675	150.03
-1.85296	0.03231	-1.85296	30.3886	-1.84971	60.2265	-1.84971	90.362	-1.84097	120.349	-1.83655	150.001
-1.85276	0.01698	-1.85276	30.4308	-1.84951	60.2131	-1.84951	90.4445	-1.84077	120.326	-1.83635	149.948
-1.85256	0.00669	-1.85256	30.4721	-1.84931	60.2041	-1.84931	90.5138	-1.84057	120.285	-1.83616	149.897
-1.85237	-8.44579e-05	-1.85237	30.4935	-1.84912	60.1918	-1.84912	90.5479	-1.84037	120.247	-1.83596	149.873
-1.85217	-0.00618	-1.85217	30.479	-1.84892	60.1579	-1.84892	90.5651	-1.84017	120.221	-1.83576	149.888
-1.85197	-0.01292	-1.85197	30.4316	-1.84872	60.0896	-1.84872	90.6049	-1.83998	120.204	-1.83556	149.933
-1.85177	-0.01964	-1.85177	30.372	-1.84852	59.9932	-1.84852	90.6847	-1.83978	120.192	-1.83536	149.986
-1.85157	-0.0249	-1.85157	30.3211	-1.84832	59.8936	-1.84832	90.7845	-1.83958	120.185	-1.83516	150.027
-1.85137	-0.02712	-1.85137	30.286	-1.84812	59.8194	-1.84812	90.8709	-1.83938	120.18	-1.83496	150.059
-1.85117	-0.02479	-1.85117	30.2624	-1.84792	59.7876	-1.84792	90.919	-1.83918	120.173	-1.83476	150.099
-1.85098	-0.01847	-1.85098	30.2442	-1.84773	59.7994	-1.84773	90.9174	-1.83898	120.156	-1.83457	150.155
-1.85078	-0.0118	-1.85078	30.2296	-1.84753	59.8456	-1.84753	90.8695	-1.83878	120.132	-1.83437	150.21
-1.85058	-0.00771	-1.85058	30.2207	-1.84733	59.9157	-1.84733	90.7945	-1.83859	120.114	-1.83417	150.245
-1.85038	-0.00358	-1.85038	30.2214	-1.84713	60.0014	-1.84713	90.7168	-1.83839	120.112	-1.83397	150.252
-1.85018	0.00716	-1.85018	30.2339	-1.84693	60.0937	-1.84693	90.6517	-1.83819	120.122	-1.83377	150.241
-1.84998	0.02816	-1.84998	30.257	-1.84673	60.1801	-1.84673	90.6014	-1.83799	120.135	-1.83357	150.234
-1.84978	0.0569	-1.84978	30.2921	-1.84653	60.2462	-1.84653	90.5583	-1.83779	120.148	-1.83337	150.249
-1.84959	0.08833	-1.84959	30.3457	-1.84634	60.2773	-1.84634	90.51	-1.83759	120.155	-1.83318	150.286
-1.84939	0.1191	-1.84939	30.4206	-1.84614	60.2578	-1.84614	90.4477	-1.83739	120.146	-1.83298	150.328
-1.84919	0.14681	-1.84919	30.502	-1.84594	60.1797	-1.84594	90.3751	-1.8372	120.111	-1.83278	150.354
-1.84899	0.16733	-1.84899	30.5625	-1.84574	60.0602	-1.84574	90.3046	-1.837	120.056	-1.83258	150.355
-1.84879	0.17628	-1.84879	30.5859	-1.84554	59.9405	-1.84554	90.2445	-1.8368	119.998	-1.83238	150.337
-1.84859	0.17331	-1.84859	30.5783	-1.84534	59.8601	-1.84534	90.1936	-1.8366	119.952	-1.83218	150.31
-1.84839	0.16333	-1.84839	30.5549	-1.84514	59.8306	-1.84514	90.1525	-1.8364	119.928	-1.83198	150.28
-1.84819	0.15332	-1.84819	30.523	-1.84494	59.8354	-1.84494	90.1307	-1.8362	119.928	-1.83179	150.243
-1.848	0.14833	-1.848	30.4826	-1.84475	59.852	-1.84475	90.1337	-1.836	119.951	-1.83159	150.19
-1.8478	0.14934	-1.8478	30.4367	-1.84455	59.8718	-1.84455	90.1502	-1.8358	119.999	-1.83139	150.128
-1.8476	0.15284	-1.8476	30.3954	-1.84435	59.8986	-1.84435	90.164	-1.83561	120.068	-1.83119	150.082
-1.8474	0.1528	-1.8474	30.3698	-1.84415	59.9301	-1.84415	90.175	-1.83541	120.142	-1.83099	150.078
-1.8472	0.14466	-1.8472	30.3664	-1.84395	59.951	-1.84395	90.1981	-1.83521	120.193	-1.83079	150.122
-1.847	0.12773	-1.847	30.3833	-1.84375	59.951	-1.84375	90.2489	-1.83501	120.206	-1.83059	150.204
-1.8468	0.10464	-1.8468	30.4111	-1.84355	59.9388	-1.84355	90.3377	-1.83481	120.191	-1.83039	150.306
-1.84661	0.07989	-1.84661	30.4392	-1.84336	59.9333	-1.84336	90.4644	-1.83461	120.179	-1.8302	150.409
-1.84641	0.05854	-1.84641	30.4655	-1.84316	59.946	-1.84316	90.6061	-1.83441	120.19	-1.83	150.492
-1.84621	0.0439	-1.84621	30.4988	-1.84296	59.9744	-1.84296	90.7208	-1.83422	120.222	-1.8298	150.536
-1.84601	0.03535	-1.84601	30.5446	-1.84276	60.0032	-1.84276	90.7784	-1.83402	120.252	-1.8296	150.544
-1.84581	0.02903	-1.84581	30.5879	-1.84256	60.0092	-1.84256	90.7837	-1.83382	120.265	-1.8294	150.526
-1.84561	0.02053	-1.84561	30.5991	-1.84236	59.9768	-1.84236	90.7638	-1.83362	120.262	-1.8292	150.497
-1.84541	0.0075	-1.84541	30.5615	-1.84216	59.9137	-1.84216	90.7414	-1.83342	120.252	-1.829	150.467
-1.84522	-0.00906	-1.84522	30.4876	-1.84197	59.842	-1.84197	90.7267	-1.83322	120.235	-1.82881	150.447
-1.84502	-0.02496	-1.84502	30.4059	-1.84177	59.7794	-1.84177	90.7233	-1.83302	120.21	-1.82861	150.445
-1.84482	-0.03498	-1.84482	30.3388	-1.84157	59.7353	-1.84157	90.7322	-1.83283	120.175	-1.82841	150.465
-1.84462	-0.03573	-1.84462	30.2947	-1.84137	59.714	-1.84137	90.7483	-1.83263	120.133	-1.82821	150.502
-1.84442	-0.0272	-1.84442	30.2677	-1.84117	59.7127	-1.84117	90.7638	-1.83243	120.088	-1.82801	150.548
-1.84422	-0.01235	-1.84422	30.2427	-1.84097	59.7223	-1.84097	90.7767	-1.83223	120.043	-1.82781	150.603
-1.84402	0.00461	-1.84402	30.2124	-1.84077	59.7365	-1.84077	90.7861	-1.83203	119.993	-1.82761	150.669
-1.84382	0.02035	-1.84382	30.1884	-1.84057	59.7537	-1.84057	90.7827	-1.83183	119.939	-1.82741	150.748
-1.84363	0.0337	-1.84363	30.1868	-1.84038	59.7685	-1.84038	90.756	-1.83163	119.89	-1.82722	150.837
-1.84343	0.04543	-1.84343	30.2086	-1.84018	59.7716	-1.84018	90.7082	-1.83143	119.862	-1.82702	150.931
-1.84323	0.05695	-1.84323	30.2419	-1.83998	59.7615	-1.83998	90.6489	-1.83124	119.857	-1.82682	151.018
-1.84303	0.06857	-1.84303	30.2741	-1.83978	59.7445	-1.83978	90.5791	-1.83104	119.87	-1.82662	151.077
-1.84283	0.07833	-1.84283	30.2931	-1.83958	59.7238	-1.83958	90.4958	-1.83084	119.901	-1.82642	151.091
-1.84263	0.08334	-1.84263	30.2892	-1.83938	59.6994	-1.83938	90.4104	-1.83064	119.953	-1.82622	151.057
-1.84243	0.0834	-1.84243	30.2631	-1.83918	59.6808	-1.83918	90.3471	-1.83044	120.02	-1.82602	150.992
-1.84224	0.08243	-1.84224	30.2215	-1.83899	59.6879	-1.83899	90.3192	-1.83024	120.092	-1.82583	150.923
-1.84204	0.08502	-1.84204	30.1644	-1.83879	59.7359	-1.83879	90.3208	-1.83004	120.162	-1.82563	150.86
-1.84184	0.09202	-1.84184	30.088	-1.83859	59.8199	-1.83859	90.3387	-1.82985	120.224	-1.82543	150.793
-1.84164	0.10041	-1.84164	29.9985	-1.83839	59.9196	-1.83839	90.3621	-1.82965	120.268	-1.82523	150.698
-1.84144	0.10705	-1.84144	29.9116	-1.83819	60.0148	-1.83819	90.3814	-1.82945	120.289	-1.82503	150.566
-1.84124	0.11139	-1.84124	29.8402	-1.83799	60.095	-1.83799	90.3893	-1.82925	120.292	-1.82483	150.414
-1.84104	0.11445	-1.84104	29.7913	-1.83779	60.16	-1.83779	90.3904	-1.82905	120.29	-1.82463	150.277
-1.84085	0.11636	-1.84085	29.7695	-1.8376	60.2167	-1.8376	90.4012	-1.82885	120.297	-1.82444	150.183
-1.84065	0.11662	-1.84065	29.7776	-1.8374	60.2742	-1.8374	90.4353	-1.82865	120.316	-1.82424	150.136
-1.84045	0.11682	-1.84045	29.8136	-1.8372	60.3354	-1.8372	90.4902	-1.82845	120.343	-1.82404	150.119
-1.84025	0.12076	-1.84025	29.8653	-1.837	60.3957	-1.837	90.5522	-1.82826	120.366	-1.82384	150.114
-1.84005	0.13041	-1.84005	29.9079	-1.8368	60.446	-1.8368	90.6111	-1.82806	120.376	-1.82364	150.116
-1.83985	0.14341	-1.83985	29.92	-1.8366	60.4744	-1.8366	90.6643	-1.82786	120.375	-1.82344	150.134
-1.83965	0.15591	-1.83965	29.9069	-1.8364	60.4664	-1.8364	90.711	-1.82766	120.373	-1.82324	150.175
-1.83945	0.16594	-1.83945	29.9	-1.8362	60.4152	-1.8362	90.7498	-1.82746	120.388	-1.82304	150.238
-1.83926	0.17281	-1.83926	29.9249	-1.83601	60.3308	-1.83601	90.7832	-1.82726	120.423	-1.82285	150.309
-1.83906	0.17563	-1.83906	29.981	-1.83581	60.2324	-1.83581	90.8213	-1.82706	120.465	-1.82265	150.363
-1.83886	0.17414	-1.83886	30.0507	-1.83561	60.1342	-1.83561	90.8793	-1.82687	120.5	-1.82245	150.383
-1.83866	0.16964	-1.83866	30.12	-1.83541	60.0471	-1.83541	90.9654	-1.82667	120.526	-1.82225	150.372
-1.83846	0.1637	-1.83846	30.1855	-1.83521	59.9876	-1.83521	91.0687	-1.82647	120.542	-1.82205	150.354
-1.83826	0.15677	-1.83826	30.2495	-1.83501	59.9724	-1.83501	91.1613	-1.82627	120.533	-1.82185	150.35
-1.83806	0.14824	-1.83806	30.3118	-1.83481	60.0055	-1.83481	91.2132	-1.82607	120.495	-1.82165	150.368
-1.83787	0.13683	-1.83787	30.366	-1.83462	60.0745	-1.83462	91.2012	-1.82587	120.443	-1.82146	150.395
-1.83767	0.12131	-1.83767	30.4017	-1.83442	60.1579	-1.83442	91.1137	-1.82567	120.393	-1.82126	150.416
-1.83747	0.10209	-1.83747	30.413	-1.83422	60.235	-1.83422	90.9621	-1.82548	120.354	-1.82106	150.418
-1.83727	0.08261	-1.83727	30.4056	-1.83402	60.2952	-1.83402	90.7871	-1.82528	120.333	-1.82086	150.398
-1.83707	0.06803	-1.83707	30.3939	-1.83382	60.34	-1.83382	90.6386	-1.82508	120.33	-1.82066	150.356
-1.83687	0.06201	-1.83687	30.3895	-1.83362	60.3767	-1.83362	90.5465	-1.82488	120.333	-1.82046	150.305
-1.83667	0.06423	-1.83667	30.392	-1.83342	60.4112	-1.83342	90.5087	-1.82468	120.33	-1.82026	150.258
-1.83648	0.07044	-1.83648	30.3954	-1.83323	60.4441	-1.83323	90.4993	-1.82448	120.326	-1.82007	150.229
-1.83628	0.07459	-1.83628	30.4036	-1.83303	60.4682	-1.83303	90.4882	-1.82428	120.333	-1.81987	150.219
-1.83608	0.07167	-1.83608	30.4301	-1.83283	60.4697	-1.83283	90.4591	-1.82408	120.359	-1.81967	150.221
-1.83588	0.05997	-1.83588	30.4781	-1.83263	60.4401	-1.83263	90.4141	-1.82389	120.402	-1.81947	150.227
-1.83568	0.04171	-1.83568	30.5253	-1.83243	60.3856	-1.83243	90.3629	-1.82369	120.458	-1.81927	150.234
-1.83548	0.02141	-1.83548	30.5378	-1.83223	60.3217	-1.83223	90.312	-1.82349	120.523	-1.81907	150.235
-1.83528	0.0028	-1.83528	30.4958	-1.83203	60.2613	-1.83203	90.2623	-1.82329	120.597	-1.81887	150.215
-1.83508	-0.01321	-1.83508	30.4083	-1.83183	60.2109	-1.83183	90.211	-1.82309	120.679	-1.81867	150.153
-1.83489	-0.02736	-1.83489	30.3086	-1.83164	60.172	-1.83164	90.1561	-1.82289	120.753	-1.81848	150.043
-1.83469	-0.0393	-1.83469	30.24	-1.83144	60.1476	-1.83144	90.0997	-1.82269	120.796	-1.81828	149.904
-1.83449	-0.04709	-1.83449	30.2369	-1.83124	60.1464	-1.83124	90.0427	-1.8225	120.801	-1.81808	149.765
-1.83429	-0.0495	-1.83429	30.3042	-1.83104	60.1767	-1.83104	89.9795	-1.8223	120.785	-1.81788	149.653
-1.83409	-0.04762	-1.83409	30.4158	-1.83084	60.2306	-1.83084	89.9087	-1.8221	120.773	-1.81768	149.584
-1.83389	-0.04355	-1.83389	30.5345	-1.83064	60.2823	-1.83064	89.842	-1.8219	120.772	-1.81748	149.561
-1.83369	-0.03784	-1.83369	30.6284	-1.83044	60.31	-1.83044	89.7943	-1.8217	120.769	-1.81728	149.57
-1.8335	-0.02908	-1.8335	30.6746	-1.83025	60.3129	-1.83025	89.7706	-1.8215	120.754	-1.81709	149.591
-1.8333	-0.01606	-1.8333	30.6621	-1.83005	60.3071	-1.83005	89.7699	-1.8213	120.732	-1.81689	149.623
-1.8331	0.000746663	-1.8331	30.5978	-1.82985	60.3098	-1.82985	89.79	-1.82111	120.713	-1.81669	149.676
-1.8329	0.02031	-1.8329	30.5004	-1.82965	60.3283	-1.82965	89.8206	-1.82091	120.693	-1.81649	149.757
-1.8327	0.04249	-1.8327	30.3874	-1.82945	60.3589	-1.82945	89.8438	-1.82071	120.659	-1.81629	149.856
-1.8325	0.06669	-1.8325	30.2742	-1.82925	60.3959	-1.82925	89.8454	-1.82051	120.596	-1.81609	149.948
-1.8323	0.08966	-1.8323	30.1807	-1.82905	60.4384	-1.82905	89.8231	-1.82031	120.507	-1.81589	149.998
-1.83211	0.10665	-1.83211	30.1258	-1.82886	60.4834	-1.82886	89.7836	-1.82011	120.405	-1.8157	149.985
-1.83191	0.11435	-1.83191	30.1152	-1.82866	60.518	-1.82866	89.7399	-1.81991	120.31	-1.8155	149.914
-1.83171	0.11162	-1.83171	30.14	-1.82846	60.5273	-1.82846	89.7089	-1.81971	120.239	-1.8153	149.818
-1.83151	0.09923	-1.83151	30.1808	-1.82826	60.5067	-1.82826	89.7046	-1.81952	120.2	-1.8151	149.731
-1.83131	0.08149	-1.83131	30.2133	-1.82806	60.4614	-1.82806	89.731	-1.81932	120.192	-1.8149	149.675
-1.83111	0.06623	-1.83111	30.2182	-1.82786	60.3997	-1.82786	89.7784	-1.81912	120.206	-1.8147	149.656
-1.83091	0.05925	-1.83091	30.1922	-1.82766	60.3322	-1.82766	89.8292	-1.81892	120.24	-1.8145	149.661
-1.83071	0.05939	-1.83071	30.147	-1.82746	60.2721	-1.82746	89.8721	-1.81872	120.301	-1.8143	149.664
-1.83052	0.06119	-1.83052	30.099	-1.82727	60.2289	-1.82727	89.9082	-1.81852	120.387	-1.81411	149.643
-1.83032	0.06108	-1.83032	30.0586	-1.82707	60.2023	-1.82707	89.9412	-1.81832	120.474	-1.81391	149.599
-1.83012	0.05925	-1.83012	30.0236	-1.82687	60.1833	-1.82687	89.9705	-1.81813	120.527	-1.81371	149.552
-1.82992	0.05835	-1.82992	29.9813	-1.82667	60.1633	-1.82667	89.9975	-1.81793	120.528	-1.81351	149.524
-1.82972	0.0624	-1.82972	29.9228	-1.82647	60.1433	-1.82647	90.0291	-1.81773	120.486	-1.81331	149.519
-1.82952	0.0743	-1.82952	29.8563	-1.82627	60.1351	-1.82627	90.0702	-1.81753	120.424	-1.81311	149.521
-1.82932	0.09159	-1.82932	29.8032	-1.82607	60.1492	-1.82607	90.1218	-1.81733	120.365	-1.81291	149.506
-1.82913	0.10645	-1.82913	29.7838	-1.82588	60.1844	-1.82588	90.1846	-1.81713	120.32	-1.81272	149.468
-1.82893	0.11234	-1.82893	29.807	-1.82568	60.2303	-1.82568	90.2532	-1.81693	120.29	-1.81252	149.422
-1.82873	0.10965	-1.82873	29.8656	-1.82548	60.2753	-1.82548	90.3113	-1.81674	120.26	-1.81232	149.394
-1.82853	0.10399	-1.82853	29.9403	-1.82528	60.3084	-1.82528	90.342	-1.81654	120.22	-1.81212	149.403
-1.82833	0.09994	-1.82833	30.0118	-1.82508	60.3217	-1.82508	90.3441	-1.81634	120.174	-1.81192	149.453
-1.82813	0.09733	-1.82813	30.075	-1.82488	60.3138	-1.82488	90.3315	-1.81614	120.134	-1.81172	149.527
-1.82793	0.09297	-1.82793	30.1398	-1.82468	60.2874	-1.82468	90.3194	-1.81594	120.113	-1.81152	149.601
-1.82774	0.08473	-1.82774	30.2207	-1.82449	60.2411	-1.82449	90.3148	-1.81574	120.114	-1.81133	149.661
-1.82754	0.07301	-1.82754	30.3201	-1.82429	60.1699	-1.82429	90.313	-1.81554	120.136	-1.81113	149.704
-1.82734	0.05866	-1.82734	30.4207	-1.82409	60.0759	-1.82409	90.3029	-1.81534	120.171	-1.81093	149.733
-1.82714	0.04159	-1.82714	30.4997	-1.82389	59.9751	-1.82389	90.2732	-1.81515	120.207	-1.81073	149.751
-1.82694	0.02252	-1.82694	30.548	-1.82369	59.8909	-1.82369	90.2185	-1.81495	120.23	-1.81053	149.759
-1.82674	0.00472	-1.82674	30.5701	-1.82349	59.8397	-1.82349	90.1453	-1.81475	120.231	-1.81033	149.755
-1.82654	-0.00757	-1.82654	30.5729	-1.82329	59.8228	-1.82329	90.074	-1.81455	120.217	-1.81013	149.733
-1.82634	-0.01166	-1.82634	30.5657	-1.82309	59.8312	-1.82309	90.024	-1.81435	120.204	-1.80993	149.688
-1.82615	-0.00682	-1.82615	30.5647	-1.8229	59.8549	-1.8229	90.0013	-1.81415	120.206	-1.80974	149.62
-1.82595	0.00665	-1.82595	30.5827	-1.8227	59.8882	-1.8227	90.0047	-1.81395	120.224	-1.80954	149.544
-1.82575	0.0273	-1.82575	30.6148	-1.8225	59.931	-1.8225	90.0373	-1.81376	120.251	-1.80934	149.485
-1.82555	0.05196	-1.82555	30.6433	-1.8223	59.9865	-1.8223	90.099	-1.81356	120.283	-1.80914	149.464
-1.82535	0.07674	-1.82535	30.6542	-1.8221	60.0558	-1.8221	90.1748	-1.81336	120.315	-1.80894	149.484
-1.82515	0.09872	-1.82515	30.6415	-1.8219	60.1327	-1.8219	90.2437	-1.81316	120.331	-1.80874	149.537
-1.82495	0.11653	-1.82495	30.5987	-1.8217	60.2063	-1.8217	90.29	-1.81296	120.315	-1.80854	149.607
-1.82476	0.12927	-1.82476	30.5205	-1.82151	60.2686	-1.82151	90.3056	-1.81276	120.265	-1.80835	149.684
-1.82456	0.13607	-1.82456	30.421	-1.82131	60.3178	-1.82131	90.2923	-1.81256	120.192	-1.80815	149.765
-1.82436	0.13757	-1.82436	30.3413	-1.82111	60.3555	-1.82111	90.2677	-1.81236	120.108	-1.80795	149.847
-1.82416	0.13663	-1.82416	30.3209	-1.82091	60.3837	-1.82091	90.2599	-1.81217	120.018	-1.80775	149.927
-1.82396	0.13595	-1.82396	30.3585	-1.82071	60.4067	-1.82071	90.2893	-1.81197	119.928	-1.80755	149.997
-1.82376	0.13572	-1.82376	30.4171	-1.82051	60.4323	-1.82051	90.3581	-1.81177	119.843	-1.80735	150.054
-1.82356	0.1345	-1.82356	30.4614	-1.82031	60.4648	-1.82031	90.4531	-1.81157	119.765	-1.80715	150.107
-1.82336	0.13146	-1.82336	30.4781	-1.82011	60.4946	-1.82011	90.553	-1.81137	119.686	-1.80696	150.16
-1.82317	0.12664	-1.82317	30.4659	-1.81992	60.5017	-1.81992	90.636	-1.81117	119.605	-1.80676	150.205
-1.82297	0.12054	-1.82297	30.4284	-1.81972	60.4759	-1.81972	90.6886	-1.81097	119.536	-1.80656	150.223
-1.82277	0.11403	-1.82277	30.3756	-1.81952	60.4283	-1.81952	90.7111	-1.81078	119.491	-1.80636	150.209
-1.82257	0.10752	-1.82257	30.3177	-1.81932	60.3826	-1.81932	90.7169	-1.81058	119.468	-1.80616	150.178
-1.82237	0.10046	-1.82237	30.2605	-1.81912	60.3584	-1.81912	90.7236	-1.81038	119.461	-1.80596	150.154
-1.82217	0.09266	-1.82217	30.214	-1.81892	60.3634	-1.81892	90.7402	-1.81018	119.461	-1.80576	150.145
-1.82197	0.08436	-1.82197	30.1946	-1.81872	60.3929	-1.81872	90.7625	-1.80998	119.459	-1.80556	150.143
-1.82178	0.07375	-1.82178	30.2106	-1.81853	60.4278	-1.81853	90.7791	-1.80978	119.456	-1.80537	150.14
-1.82158	0.05738	-1.82158	30.2541	-1.81833	60.4398	-1.81833	90.7787	-1.80958	119.466	-1.80517	150.148
-1.82138	0.03501	-1.82138	30.3095	-1.81813	60.4047	-1.81813	90.7552	-1.80939	119.502	-1.80497	150.184
-1.82118	0.01125	-1.82118	30.3628	-1.81793	60.3173	-1.81793	90.71	-1.80919	119.565	-1.80477	150.242
-1.82098	-0.0088	-1.82098	30.4038	-1.81773	60.1949	-1.81773	90.6478	-1.80899	119.634	-1.80457	150.302
-1.82078	-0.0229	-1.82078	30.4283	-1.81753	60.0634	-1.81753	90.5694	-1.80879	119.685	-1.80437	150.35
-1.82058	-0.03006	-1.82058	30.4417	-1.81733	59.9402	-1.81733	90.4762	-1.80859	119.706	-1.80417	150.386
-1.82039	-0.02873	-1.82039	30.4552	-1.81714	59.8342	-1.81714	90.38	-1.80839	119.707	-1.80398	150.41
-1.82019	-0.01738	-1.82019	30.4734	-1.81694	59.7519	-1.81694	90.2963	-1.80819	119.705	-1.80378	150.419
-1.81999	0.00453	-1.81999	30.4842	-1.81674	59.6984	-1.81674	90.2301	-1.80799	119.707	-1.80358	150.403
-1.81979	0.03443	-1.81979	30.4681	-1.81654	59.6713	-1.81654	90.1766	-1.8078	119.709	-1.80338	150.357
-1.81959	0.06474	-1.81959	30.421	-1.81634	59.6649	-1.81634	90.134	-1.8076	119.7	-1.80318	150.293
-1.81939	0.08652	-1.81939	30.362	-1.81614	59.6731	-1.81614	90.1065	-1.8074	119.672	-1.80298	150.23
-1.81919	0.0973	-1.81919	30.3133	-1.81594	59.6837	-1.81594	90.096	-1.8072	119.631	-1.80278	150.187
-1.81899	0.10259	-1.81899	30.286	-1.81574	59.6774	-1.81574	90.0984	-1.807	119.599	-1.80259	150.171
-1.8188	0.10899	-1.8188	30.2851	-1.81555	59.6407	-1.81555	90.1067	-1.8068	119.598	-1.80239	150.182
-1.8186	0.11833	-1.8186	30.3118	-1.81535	59.5755	-1.81535	90.1162	-1.8066	119.626	-1.80219	150.212
-1.8184	0.12829	-1.8184	30.3545	-1.81515	59.4967	-1.81515	90.1253	-1.80641	119.66	-1.80199	150.244
-1.8182	0.13534	-1.8182	30.3951	-1.81495	59.424	-1.81495	90.1358	-1.80621	119.685	-1.80179	150.257
-1.818	0.13718	-1.818	30.4277	-1.81475	59.3781	-1.81475	90.1525	-1.80601	119.705	-1.80159	150.238
-1.8178	0.13452	-1.8178	30.4577	-1.81455	59.3746	-1.81455	90.1823	-1.80581	119.728	-1.80139	150.19
-1.8176	0.13025	-1.8176	30.4895	-1.81435	59.4159	-1.81435	90.223	-1.80561	119.753	-1.80119	150.127
-1.81741	0.12621	-1.81741	30.528	-1.81416	59.4898	-1.81416	90.2578	-1.80541	119.783	-1.801	150.069
-1.81721	0.12224	-1.81721	30.5822	-1.81396	59.5776	-1.81396	90.2691	-1.80521	119.822	-1.8008	150.035
-1.81701	0.11842	-1.81701	30.6499	-1.81376	59.666	-1.81376	90.2595	-1.80502	119.863	-1.8006	150.036
-1.81681	0.11626	-1.81681	30.7076	-1.81356	59.7531	-1.81356	90.2454	-1.80482	119.898	-1.8004	150.078
-1.81661	0.11694	-1.81661	30.7318	-1.81336	59.842	-1.81336	90.2373	-1.80462	119.927	-1.8002	150.157
-1.81641	0.12029	-1.81641	30.7204	-1.81316	59.9307	-1.81316	90.2371	-1.80442	119.956	-1.8	150.257
-1.81621	0.12552	-1.81621	30.6848	-1.81296	60.01	-1.81296	90.2472	-1.80422	119.985	-1.7998	150.358
-1.81602	0.13139	-1.81602	30.6342	-1.81277	60.0692	-1.81277	90.2678	-1.80402	120.018	-1.79961	150.436
-1.81582	0.13599	-1.81582	30.5762	-1.81257	60.0996	-1.81257	90.2933	-1.80382	120.061	-1.79941	150.478
-1.81562	0.13754	-1.81562	30.5186	-1.81237	60.098	-1.81237	90.3213	-1.80362	120.117	-1.79921	150.48
-1.81542	0.13517	-1.81542	30.4638	-1.81217	60.0672	-1.81217	90.355	-1.80343	120.172	-1.79901	150.452
-1.81522	0.12794	-1.81522	30.4109	-1.81197	60.0137	-1.81197	90.3964	-1.80323	120.206	-1.79881	150.402
-1.81502	0.11416	-1.81502	30.3642	-1.81177	59.9421	-1.81177	90.4468	-1.80303	120.208	-1.79861	150.337
-1.81482	0.09335	-1.81482	30.3298	-1.81157	59.8577	-1.81157	90.5142	-1.80283	120.18	-1.79841	150.266
-1.81462	0.06763	-1.81462	30.3103	-1.81137	59.7732	-1.81137	90.6027	-1.80263	120.133	-1.79822	150.197
-1.81443	0.03956	-1.81443	30.3091	-1.81118	59.7096	-1.81118	90.6982	-1.80243	120.091	-1.79802	150.131
-1.81423	0.00962	-1.81423	30.3333	-1.81098	59.6876	-1.81098	90.7773	-1.80223	120.08	-1.79782	150.057
-1.81403	-0.02178	-1.81403	30.3803	-1.81078	59.7157	-1.81078	90.8306	-1.80204	120.113	-1.79762	149.964
-1.81383	-0.05075	-1.81383	30.4314	-1.81058	59.785	-1.81058	90.8645	-1.80184	120.188	-1.79742	149.848
-1.81363	-0.07145	-1.81363	30.4694	-1.81038	59.8787	-1.81038	90.8847	-1.80164	120.301	-1.79722	149.718
-1.81343	-0.08082	-1.81343	30.4943	-1.81018	59.9815	-1.81018	90.8863	-1.80144	120.442	-1.79702	149.605
-1.81323	-0.07976	-1.81323	30.5181	-1.80998	60.0805	-1.80998	90.862	-1.80124	120.593	-1.79682	149.542
-1.81304	-0.07053	-1.81304	30.5486	-1.80979	60.1622	-1.80979	90.8119	-1.80104	120.726	-1.79663	149.546
-1.81284	-0.05512	-1.81284	30.5789	-1.80959	60.2166	-1.80959	90.7425	-1.80084	120.821	-1.79643	149.605
-1.81264	-0.03599	-1.81264	30.5901	-1.80939	60.2401	-1.80939	90.6594	-1.80065	120.873	-1.79623	149.696
-1.81244	-0.0164	-1.81244	30.566	-1.80919	60.2341	-1.80919	90.5657	-1.80045	120.884	-1.79603	149.801
-1.81224	0.000508823	-1.81224	30.5078	-1.80899	60.2066	-1.80899	90.4688	-1.80025	120.863	-1.79583	149.908
-1.81204	0.01343	-1.81204	30.4269	-1.80879	60.1731	-1.80879	90.383	-1.80005	120.835	-1.79563	150.006
-1.81184	0.0238	-1.81184	30.3283	-1.80859	60.149	-1.80859	90.3203	-1.79985	120.823	-1.79543	150.095
-1.81165	0.03469	-1.81165	30.2159	-1.8084	60.1411	-1.8084	90.2828	-1.79965	120.829	-1.79524	150.181
-1.81145	0.04783	-1.81145	30.1072	-1.8082	60.1515	-1.8082	90.2646	-1.79945	120.842	-1.79504	150.267
-1.81125	0.06186	-1.81125	30.0247	-1.808	60.1802	-1.808	90.2601	-1.79925	120.854	-1.79484	150.342
-1.81105	0.07363	-1.81105	29.977	-1.8078	60.2199	-1.8078	90.2663	-1.79906	120.878	-1.79464	150.389
-1.81085	0.08086	-1.81085	29.9608	-1.8076	60.2584	-1.8076	90.2749	-1.79886	120.933	-1.79444	150.397
-1.81065	0.08371	-1.81065	29.9742	-1.8074	60.2921	-1.8074	90.2674	-1.79866	121.021	-1.79424	150.367
-1.81045	0.08483	-1.81045	30.0146	-1.8072	60.3285	-1.8072	90.2287	-1.79846	121.115	-1.79404	150.313
-1.81025	0.08716	-1.81025	30.0706	-1.807	60.3737	-1.807	90.1668	-1.79826	121.183	-1.79384	150.256
-1.81006	0.09085	-1.81006	30.1252	-1.80681	60.4237	-1.80681	90.1111	-1.79806	121.201	-1.79365	150.209
-1.80986	0.09293	-1.80986	30.1634	-1.80661	60.4677	-1.80661	90.0897	-1.79786	121.169	-1.79345	150.186
-1.80966	0.09089	-1.80966	30.1736	-1.80641	60.492	-1.80641	90.1178	-1.79767	121.097	-1.79325	150.196
-1.80946	0.0861	-1.80946	30.1524	-1.80621	60.4841	-1.80621	90.2028	-1.79747	121.006	-1.79305	150.237
-1.80926	0.08329	-1.80926	30.1107	-1.80601	60.4367	-1.80601	90.3433	-1.79727	120.912	-1.79285	150.28
-1.80906	0.0871	-1.80906	30.0685	-1.80581	60.3491	-1.80581	90.5181	-1.79707	120.814	-1.79265	150.292
-1.80886	0.09948	-1.80886	30.041	-1.80561	60.2305	-1.80561	90.6902	-1.79687	120.7	-1.79245	150.264
-1.80867	0.11925	-1.80867	30.0289	-1.80542	60.103	-1.80542	90.8285	-1.79667	120.572	-1.79226	150.218
-1.80847	0.14294	-1.80847	30.0213	-1.80522	59.9949	-1.80522	90.922	-1.79647	120.453	-1.79206	150.175
-1.80827	0.16563	-1.80827	30.0069	-1.80502	59.9235	-1.80502	90.9742	-1.79627	120.368	-1.79186	150.143
-1.80807	0.18184	-1.80807	29.9842	-1.80482	59.8876	-1.80482	90.9882	-1.79608	120.321	-1.79166	150.114
-1.80787	0.18708	-1.80787	29.9621	-1.80462	59.878	-1.80462	90.9619	-1.79588	120.305	-1.79146	150.073
-1.80767	0.17932	-1.80767	29.9499	-1.80442	59.8887	-1.80442	90.898	-1.79568	120.306	-1.79126	150.021
-1.80747	0.15946	-1.80747	29.9495	-1.80422	59.9168	-1.80422	90.8172	-1.79548	120.31	-1.79106	149.97
-1.80728	0.13117	-1.80728	29.9547	-1.80403	59.955	-1.80403	90.7551	-1.79528	120.299	-1.79087	149.937
-1.80708	0.09991	-1.80708	29.9548	-1.80383	59.9909	-1.80383	90.7392	-1.79508	120.274	-1.79067	149.932
-1.80688	0.07062	-1.80688	29.9405	-1.80363	60.0142	-1.80363	90.7717	-1.79488	120.256	-1.79047	149.954
-1.80668	0.04555	-1.80668	29.9083	-1.80343	60.0257	-1.80343	90.8332	-1.79469	120.266	-1.79027	149.997
-1.80648	0.02514	-1.80648	29.8682	-1.80323	60.0344	-1.80323	90.898	-1.79449	120.302	-1.79007	150.049
-1.80628	0.01022	-1.80628	29.8418	-1.80303	60.0498	-1.80303	90.9423	-1.79429	120.331	-1.78987	150.103
-1.80608	0.00158	-1.80608	29.8479	-1.80283	60.0828	-1.80283	90.9492	-1.79409	120.319	-1.78967	150.158
-1.80588	-0.00229	-1.80588	29.8845	-1.80263	60.1489	-1.80263	90.9184	-1.79389	120.25	-1.78947	150.216
-1.80569	-0.00443	-1.80569	29.9318	-1.80244	60.2561	-1.80244	90.8716	-1.79369	120.135	-1.78928	150.262
-1.80549	-0.00561	-1.80549	29.9739	-1.80224	60.3892	-1.80224	90.8412	-1.79349	120.004	-1.78908	150.275
-1.80529	-0.00301	-1.80529	30.0101	-1.80204	60.5156	-1.80204	90.8473	-1.7933	119.894	-1.78888	150.252
-1.80509	0.00604	-1.80509	30.0454	-1.80184	60.6079	-1.80184	90.8839	-1.7931	119.834	-1.78868	150.217
-1.80489	0.01963	-1.80489	30.0802	-1.80164	60.6561	-1.80164	90.9264	-1.7929	119.843	-1.78848	150.205
-1.80469	0.03202	-1.80469	30.116	-1.80144	60.6637	-1.80144	90.9517	-1.7927	119.926	-1.78828	150.234
-1.80449	0.03867	-1.80449	30.1609	-1.80124	60.6419	-1.80124	90.9498	-1.7925	120.072	-1.78808	150.305
-1.8043	0.03939	-1.8043	30.2281	-1.80105	60.6059	-1.80105	90.9189	-1.7923	120.256	-1.78789	150.403
-1.8041	0.03633	-1.8041	30.3274	-1.80085	60.5678	-1.80085	90.858	-1.7921	120.449	-1.78769	150.504
-1.8039	0.03005	-1.8039	30.4552	-1.80065	60.5302	-1.80065	90.7679	-1.7919	120.623	-1.78749	150.595
-1.8037	0.01919	-1.8037	30.5916	-1.80045	60.488	-1.80045	90.6616	-1.79171	120.753	-1.78729	150.672
-1.8035	0.0036	-1.8035	30.7117	-1.80025	60.4379	-1.80025	90.5665	-1.79151	120.821	-1.78709	150.74
-1.8033	-0.0134	-1.8033	30.801	-1.80005	60.3832	-1.80005	90.5119	-1.79131	120.819	-1.78689	150.793
-1.8031	-0.02667	-1.8031	30.8559	-1.79985	60.3299	-1.79985	90.5127	-1.79111	120.752	-1.78669	150.821
-1.80291	-0.03278	-1.80291	30.8761	-1.79966	60.2804	-1.79966	90.5653	-1.79091	120.643	-1.7865	150.817
-1.80271	-0.03184	-1.80271	30.8622	-1.79946	60.231	-1.79946	90.6544	-1.79071	120.521	-1.7863	150.777
-1.80251	-0.02627	-1.80251	30.8162	-1.79926	60.1773	-1.79926	90.7571	-1.79051	120.414	-1.7861	150.707
-1.80231	-0.01852	-1.80231	30.7424	-1.79906	60.1182	-1.79906	90.8465	-1.79032	120.334	-1.7859	150.621
-1.80211	-0.00986	-1.80211	30.6517	-1.79886	60.059	-1.79886	90.9024	-1.79012	120.277	-1.7857	150.529
-1.80191	-2.62278e-05	-1.80191	30.563	-1.79866	60.009	-1.79866	90.9205	-1.78992	120.236	-1.7855	150.441
-1.80171	0.01174	-1.80171	30.4933	-1.79846	59.9756	-1.79846	90.9088	-1.78972	120.201	-1.7853	150.361
-1.80151	0.02519	-1.80151	30.4469	-1.79826	59.9622	-1.79826	90.8807	-1.78952	120.164	-1.7851	150.298
-1.80132	0.0385	-1.80132	30.419	-1.79807	59.9705	-1.79807	90.8548	-1.78932	120.124	-1.78491	150.254
-1.80112	0.04944	-1.80112	30.4047	-1.79787	60.0029	-1.79787	90.85	-1.78912	120.09	-1.78471	150.225
-1.80092	0.05662	-1.80092	30.3967	-1.79767	60.0609	-1.79767	90.874	-1.78893	120.073	-1.78451	150.207
-1.80072	0.05997	-1.80072	30.385	-1.79747	60.143	-1.79747	90.9156	-1.78873	120.079	-1.78431	150.206
-1.80052	0.06093	-1.80052	30.3651	-1.79727	60.2408	-1.79727	90.9529	-1.78853	120.102	-1.78411	150.227
-1.80032	0.06159	-1.80032	30.3439	-1.79707	60.337	-1.79707	90.9675	-1.78833	120.134	-1.78391	150.265
-1.80012	0.06282	-1.80012	30.3314	-1.79687	60.4117	-1.79687	90.9536	-1.78813	120.165	-1.78371	150.305
-1.79993	0.06398	-1.79993	30.3324	-1.79668	60.4549	-1.79668	90.9189	-1.78793	120.186	-1.78352	150.338
-1.79973	0.06558	-1.79973	30.3436	-1.79648	60.4661	-1.79648	90.8767	-1.78773	120.196	-1.78332	150.368
-1.79953	0.07053	-1.79953	30.355	-1.79628	60.4451	-1.79628	90.8344	-1.78753	120.2	-1.78312	150.398
-1.79933	0.08133	-1.79933	30.3553	-1.79608	60.395	-1.79608	90.7879	-1.78734	120.203	-1.78292	150.431
-1.79913	0.09691	-1.79913	30.3379	-1.79588	60.331	-1.79588	90.7274	-1.78714	120.2	-1.78272	150.47
-1.79893	0.11313	-1.79893	30.2994	-1.79568	60.2758	-1.79568	90.6486	-1.78694	120.178	-1.78252	150.512
-1.79873	0.12517	-1.79873	30.2341	-1.79548	60.2385	-1.79548	90.56	-1.78674	120.117	-1.78232	150.548
-1.79854	0.12969	-1.79854	30.1389	-1.79529	60.2088	-1.79529	90.4805	-1.78654	120.008	-1.78213	150.566
-1.79834	0.12689	-1.79834	30.0266	-1.79509	60.1714	-1.79509	90.4263	-1.78634	119.857	-1.78193	150.559
-1.79814	0.12127	-1.79814	29.9286	-1.79489	60.1234	-1.79489	90.4003	-1.78614	119.685	-1.78173	150.533
-1.79794	0.11883	-1.79794	29.8739	-1.79469	60.0742	-1.79469	90.3938	-1.78595	119.519	-1.78153	150.492
-1.79774	0.12286	-1.79774	29.8674	-1.79449	60.0339	-1.79449	90.3964	-1.78575	119.386	-1.78133	150.438
-1.79754	0.13219	-1.79754	29.8945	-1.79429	60.0069	-1.79429	90.4004	-1.78555	119.297	-1.78113	150.379
-1.79734	0.1428	-1.79734	29.945	-1.79409	59.9948	-1.79409	90.3989	-1.78535	119.248	-1.78093	150.328
-1.79714	0.15105	-1.79714	30.018	-1.79389	59.9967	-1.79389	90.3846	-1.78515	119.227	-1.78073	150.306
-1.79695	0.15656	-1.79695	30.101	-1.7937	60.0045	-1.7937	90.3556	-1.78495	119.22	-1.78054	150.318
-1.79675	0.16234	-1.79675	30.1625	-1.7935	60.0083	-1.7935	90.3177	-1.78475	119.222	-1.78034	150.356
-1.79655	0.17119	-1.79655	30.1784	-1.7933	60.0085	-1.7933	90.2784	-1.78456	119.236	-1.78014	150.403
-1.79635	0.18177	-1.79635	30.1598	-1.7931	60.0169	-1.7931	90.239	-1.78436	119.263	-1.77994	150.441
-1.79615	0.1894	-1.79615	30.1427	-1.7929	60.0407	-1.7929	90.1959	-1.78416	119.296	-1.77974	150.457
-1.79595	0.1904	-1.79595	30.1568	-1.7927	60.0765	-1.7927	90.1454	-1.78396	119.31	-1.77954	150.456
-1.79575	0.18455	-1.79575	30.2095	-1.7925	60.1198	-1.7925	90.0859	-1.78376	119.295	-1.77934	150.447
-1.79556	0.17363	-1.79556	30.2916	-1.79231	60.1718	-1.79231	90.018	-1.78356	119.265	-1.77915	150.443
-1.79536	0.15968	-1.79536	30.3867	-1.79211	60.2316	-1.79211	89.947	-1.78336	119.244	-1.77895	150.448
-1.79516	0.14533	-1.79516	30.4809	-1.79191	60.2906	-1.79191	89.8822	-1.78316	119.242	-1.77875	150.467
-1.79496	0.13374	-1.79496	30.5694	-1.79171	60.3342	-1.79171	89.8284	-1.78297	119.247	-1.77855	150.5
-1.79476	0.1262	-1.79476	30.6547	-1.79151	60.3436	-1.79151	89.7832	-1.78277	119.251	-1.77835	150.542
-1.79456	0.12004	-1.79456	30.7344	-1.79131	60.302	-1.79131	89.742	-1.78257	119.263	-1.77815	150.585
-1.79436	0.11058	-1.79436	30.7965	-1.79111	60.2063	-1.79111	89.702	-1.78237	119.295	-1.77795	150.635
-1.79417	0.09504	-1.79417	30.8263	-1.79091	60.0733	-1.79091	89.6632	-1.78217	119.351	-1.77776	150.701
-1.79397	0.07422	-1.79397	30.8165	-1.79072	59.9308	-1.79072	89.6319	-1.78197	119.429	-1.77756	150.78
-1.79377	0.05106	-1.79377	30.7694	-1.79052	59.8037	-1.79052	89.6245	-1.78177	119.518	-1.77736	150.848
-1.79357	0.02889	-1.79357	30.6907	-1.79032	59.7065	-1.79032	89.6584	-1.78158	119.602	-1.77716	150.878
-1.79337	0.01018	-1.79337	30.5825	-1.79012	59.6409	-1.79012	89.7353	-1.78138	119.663	-1.77696	150.864
-1.79317	-0.00409	-1.79317	30.4476	-1.78992	59.6002	-1.78992	89.8348	-1.78118	119.699	-1.77676	150.817
-1.79297	-0.01427	-1.79297	30.3011	-1.78972	59.5761	-1.78972	89.9279	-1.78098	119.72	-1.77656	150.758
-1.79277	-0.02093	-1.79277	30.1741	-1.78952	59.5597	-1.78952	89.9977	-1.78078	119.743	-1.77636	150.701
-1.79258	-0.024	-1.79258	30.0997	-1.78933	59.5412	-1.78933	90.0489	-1.78058	119.779	-1.77617	150.649
-1.79238	-0.0227	-1.79238	30.0928	-1.78913	59.5183	-1.78913	90.0952	-1.78038	119.83	-1.77597	150.604
-1.79218	-0.01636	-1.79218	30.1421	-1.78893	59.5034	-1.78893	90.1421	-1.78018	119.885	-1.77577	150.564
-1.79198	-0.00526	-1.79198	30.2181	-1.78873	59.5149	-1.78873	90.1803	-1.77999	119.93	-1.77557	150.527
-1.79178	0.00889	-1.79178	30.2921	-1.78853	59.5609	-1.78853	90.1933	-1.77979	119.957	-1.77537	150.492
-1.79158	0.02338	-1.79158	30.3515	-1.78833	59.6357	-1.78833	90.17	-1.77959	119.966	-1.77517	150.457
-1.79138	0.03554	-1.79138	30.3966	-1.78813	59.727	-1.78813	90.1198	-1.77939	119.968	-1.77497	150.421
-1.79119	0.04323	-1.79119	30.4267	-1.78794	59.824	-1.78794	90.0755	-1.77919	119.972	-1.77478	150.382
-1.79099	0.04488	-1.79099	30.4347	-1.78774	59.9193	-1.78774	90.0737	-1.77899	119.979	-1.77458	150.336
-1.79079	0.0401	-1.79079	30.4153	-1.78754	60.007	-1.78754	90.1277	-1.77879	119.986	-1.77438	150.277
-1.79059	0.02993	-1.79059	30.3719	-1.78734	60.0798	-1.78734	90.2215	-1.7786	119.994	-1.77418	150.208
-1.79039	0.01675	-1.79039	30.3137	-1.78714	60.1315	-1.78714	90.3268	-1.7784	120.004	-1.77398	150.145
-1.79019	0.00347	-1.79019	30.2483	-1.78694	60.1634	-1.78694	90.4181	-1.7782	120.017	-1.77378	150.09
-1.78999	-0.00776	-1.78999	30.1789	-1.78674	60.1797	-1.78674	90.4759	-1.778	120.032	-1.77358	150.037
-1.78979	-0.01673	-1.78979	30.1109	-1.78654	60.1778	-1.78654	90.4899	-1.7778	120.05	-1.77339	149.978
-1.7896	-0.02478	-1.7896	30.0591	-1.78635	60.1545	-1.78635	90.4622	-1.7776	120.077	-1.77319	149.918
-1.7894	-0.03257	-1.7894	30.0419	-1.78615	60.1202	-1.78615	90.4049	-1.7774	120.105	-1.77299	149.87
-1.7892	-0.03878	-1.7892	30.0647	-1.78595	60.0945	-1.78595	90.3367	-1.77721	120.123	-1.77279	149.836
-1.789	-0.04153	-1.789	30.1157	-1.78575	60.0825	-1.78575	90.2762	-1.77701	120.128	-1.77259	149.809
-1.7888	-0.04081	-1.7888	30.181	-1.78555	60.0687	-1.78555	90.2319	-1.77681	120.126	-1.77239	149.781
-1.7886	-0.03794	-1.7886	30.2528	-1.78535	60.039	-1.78535	90.1984	-1.77661	120.128	-1.77219	149.747
-1.7884	-0.03358	-1.7884	30.3234	-1.78515	59.9999	-1.78515	90.1673	-1.77641	120.139	-1.77199	149.708
-1.78821	-0.02755	-1.78821	30.382	-1.78496	59.9758	-1.78496	90.1414	-1.77621	120.161	-1.7718	149.675
-1.78801	-0.02076	-1.78801	30.4234	-1.78476	59.9931	-1.78476	90.1335	-1.77601	120.182	-1.7716	149.654
-1.78781	-0.01507	-1.78781	30.4495	-1.78456	60.0619	-1.78456	90.1536	-1.77581	120.196	-1.7714	149.643
-1.78761	-0.01069	-1.78761	30.4607	-1.78436	60.1674	-1.78436	90.1984	-1.77562	120.201	-1.7712	149.634
-1.78741	-0.00577	-1.78741	30.4549	-1.78416	60.2806	-1.78416	90.2515	-1.77542	120.199	-1.771	149.615
-1.78721	0.000515568	-1.78721	30.4368	-1.78396	60.376	-1.78396	90.2922	-1.77522	120.184	-1.7708	149.572
-1.78701	0.00618	-1.78701	30.4215	-1.78376	60.4358	-1.78376	90.3048	-1.77502	120.15	-1.7706	149.504
-1.78682	0.00876	-1.78682	30.4259	-1.78357	60.4445	-1.78357	90.2818	-1.77482	120.116	-1.77041	149.43
-1.78662	0.00775	-1.78662	30.453	-1.78337	60.3967	-1.78337	90.2273	-1.77462	120.108	-1.77021	149.367
-1.78642	0.00416	-1.78642	30.4882	-1.78317	60.3074	-1.78317	90.1602	-1.77442	120.142	-1.77001	149.314
-1.78622	-0.00136	-1.78622	30.5133	-1.78297	60.2034	-1.78297	90.1062	-1.77423	120.208	-1.76981	149.27
-1.78602	-0.00933	-1.78602	30.5257	-1.78277	60.1039	-1.78277	90.078	-1.77403	120.285	-1.76961	149.252
-1.78582	-0.02099	-1.78582	30.5392	-1.78257	60.0186	-1.78257	90.0661	-1.77383	120.357	-1.76941	149.284
-1.78562	-0.03677	-1.78562	30.5681	-1.78237	59.9604	-1.78237	90.0557	-1.77363	120.416	-1.76921	149.376
-1.78542	-0.05449	-1.78542	30.6172	-1.78217	59.9454	-1.78217	90.0458	-1.77343	120.459	-1.76902	149.515
-1.78523	-0.06956	-1.78523	30.6808	-1.78198	59.9755	-1.78198	90.048	-1.77323	120.481	-1.76882	149.674
-1.78503	-0.0775	-1.78503	30.7443	-1.78178	60.0274	-1.78178	90.0704	-1.77303	120.477	-1.76862	149.826
-1.78483	-0.0757	-1.78483	30.787	-1.78158	60.0643	-1.78158	90.1109	-1.77284	120.442	-1.76842	149.957
-1.78463	-0.06377	-1.78463	30.7926	-1.78138	60.0617	-1.78138	90.1621	-1.77264	120.374	-1.76822	150.066
-1.78443	-0.04409	-1.78443	30.7554	-1.78118	60.023	-1.78118	90.2169	-1.77244	120.278	-1.76802	150.152
-1.78423	-0.02151	-1.78423	30.6776	-1.78098	59.9708	-1.78098	90.2691	-1.77224	120.17	-1.76782	150.207
-1.78403	-0.000780405	-1.78403	30.5706	-1.78078	59.9228	-1.78078	90.3125	-1.77204	120.066	-1.76762	150.228
-1.78384	0.01602	-1.78384	30.459	-1.78059	59.8793	-1.78059	90.3418	-1.77184	119.983	-1.76743	150.217
-1.78364	0.02951	-1.78364	30.3755	-1.78039	59.8335	-1.78039	90.3507	-1.77164	119.927	-1.76723	150.181
-1.78344	0.04202	-1.78344	30.3432	-1.78019	59.7867	-1.78019	90.3317	-1.77144	119.883	-1.76703	150.134
-1.78324	0.05656	-1.78324	30.3597	-1.77999	59.748	-1.77999	90.2857	-1.77125	119.832	-1.76683	150.093
-1.78304	0.07437	-1.78304	30.3947	-1.77979	59.7253	-1.77979	90.2288	-1.77105	119.766	-1.76663	150.08
-1.78284	0.09276	-1.78284	30.4078	-1.77959	59.721	-1.77959	90.1837	-1.77085	119.701	-1.76643	150.102
-1.78264	0.10666	-1.78264	30.3803	-1.77939	59.7306	-1.77939	90.1633	-1.77065	119.66	-1.76623	150.15
-1.78245	0.11238	-1.78245	30.3319	-1.7792	59.7418	-1.7792	90.1689	-1.77045	119.658	-1.76604	150.205
-1.78225	0.10907	-1.78225	30.3053	-1.779	59.7448	-1.779	90.1982	-1.77025	119.686	-1.76584	150.251
-1.78205	0.09802	-1.78205	30.3321	-1.7788	59.7471	-1.7788	90.2468	-1.77005	119.721	-1.76564	150.285
-1.78185	0.08163	-1.78185	30.4104	-1.7786	59.7682	-1.7786	90.3064	-1.76986	119.741	-1.76544	150.309
-1.78165	0.06223	-1.78165	30.5082	-1.7784	59.8133	-1.7784	90.3723	-1.76966	119.748	-1.76524	150.316
-1.78145	0.0415	-1.78145	30.5879	-1.7782	59.8644	-1.7782	90.4503	-1.76946	119.757	-1.76504	150.298
-1.78125	0.02188	-1.78125	30.63	-1.778	59.8997	-1.778	90.5465	-1.76926	119.767	-1.76484	150.252
-1.78105	0.00695	-1.78105	30.633	-1.7778	59.9111	-1.7778	90.6542	-1.76906	119.774	-1.76465	150.192
-1.78086	-0.00143	-1.78086	30.5995	-1.77761	59.9027	-1.77761	90.7566	-1.76886	119.787	-1.76445	150.133
-1.78066	-0.00489	-1.78066	30.5348	-1.77741	59.8843	-1.77741	90.8406	-1.76866	119.819	-1.76425	150.095
-1.78046	-0.00591	-1.78046	30.4544	-1.77721	59.8706	-1.77721	90.9019	-1.76846	119.869	-1.76405	150.1
-1.78026	-0.00519	-1.78026	30.3776	-1.77701	59.8757	-1.77701	90.9434	-1.76827	119.926	-1.76385	150.159
-1.78006	-0.00265	-1.78006	30.3149	-1.77681	59.9095	-1.77681	90.9719	-1.76807	119.981	-1.76365	150.265
-1.77986	0.00136	-1.77986	30.2693	-1.77661	59.9771	-1.77661	90.9956	-1.76787	120.031	-1.76345	150.395
-1.77966	0.0067	-1.77966	30.2398	-1.77641	60.0769	-1.77641	91.0201	-1.76767	120.073	-1.76325	150.521
-1.77947	0.01334	-1.77947	30.2167	-1.77622	60.195	-1.77622	91.0502	-1.76747	120.103	-1.76306	150.622
-1.77927	0.0202	-1.77927	30.1879	-1.77602	60.3124	-1.77602	91.0914	-1.76727	120.116	-1.76286	150.692
-1.77907	0.02575	-1.77907	30.1559	-1.77582	60.4183	-1.77582	91.1402	-1.76707	120.111	-1.76266	150.74
-1.77887	0.02941	-1.77887	30.1366	-1.77562	60.5098	-1.77562	91.1778	-1.76688	120.089	-1.76246	150.783
-1.77867	0.03172	-1.77867	30.1386	-1.77542	60.5774	-1.77542	91.1824	-1.76668	120.049	-1.76226	150.831
-1.77847	0.03384	-1.77847	30.1589	-1.77522	60.6035	-1.77522	91.1461	-1.76648	119.999	-1.76206	150.88
-1.77827	0.03715	-1.77827	30.1974	-1.77502	60.5783	-1.77502	91.0751	-1.76628	119.96	-1.76186	150.919
-1.77808	0.04241	-1.77808	30.2552	-1.77483	60.5123	-1.77483	90.9835	-1.76608	119.963	-1.76167	150.942
-1.77788	0.04914	-1.77788	30.3189	-1.77463	60.4282	-1.77463	90.8931	-1.76588	120.029	-1.76147	150.95
-1.77768	0.05689	-1.77768	30.3608	-1.77443	60.342	-1.77443	90.8268	-1.76568	120.143	-1.76127	150.935
-1.77748	0.06655	-1.77748	30.3587	-1.77423	60.257	-1.77423	90.7912	-1.76549	120.268	-1.76107	150.885
-1.77728	0.07952	-1.77728	30.3122	-1.77403	60.1749	-1.77403	90.7752	-1.76529	120.363	-1.76087	150.798
-1.77708	0.09549	-1.77708	30.2432	-1.77383	60.105	-1.77383	90.7738	-1.76509	120.409	-1.76067	150.7
-1.77688	0.11121	-1.77688	30.1817	-1.77363	60.0582	-1.77363	90.7982	-1.76489	120.415	-1.76047	150.621
-1.77668	0.12206	-1.77668	30.1462	-1.77343	60.0416	-1.77343	90.8561	-1.76469	120.413	-1.76027	150.571
-1.77649	0.12556	-1.77649	30.1394	-1.77324	60.0611	-1.77324	90.9354	-1.76449	120.426	-1.76008	150.537
-1.77629	0.12311	-1.77629	30.1585	-1.77304	60.1223	-1.77304	91.0152	-1.76429	120.46	-1.75988	150.504
-1.77609	0.11756	-1.77609	30.2021	-1.77284	60.2228	-1.77284	91.0804	-1.76409	120.51	-1.75968	150.467
-1.77589	0.10978	-1.77589	30.2681	-1.77264	60.3487	-1.77264	91.1242	-1.7639	120.56	-1.75948	150.434
-1.77569	0.09985	-1.77569	30.3529	-1.77244	60.4817	-1.77244	91.1471	-1.7637	120.591	-1.75928	150.412
-1.77549	0.0903	-1.77549	30.4505	-1.77224	60.6054	-1.77224	91.1548	-1.7635	120.59	-1.75908	150.404
-1.77529	0.0854	-1.77529	30.546	-1.77204	60.7069	-1.77204	91.1511	-1.7633	120.562	-1.75888	150.407
-1.7751	0.0869	-1.7751	30.6185	-1.77185	60.7775	-1.77185	91.1325	-1.7631	120.524	-1.75869	150.415
-1.7749	0.09214	-1.7749	30.6574	-1.77165	60.815	-1.77165	91.0954	-1.7629	120.493	-1.75849	150.419
-1.7747	0.09677	-1.7747	30.6653	-1.77145	60.82	-1.77145	91.0435	-1.7627	120.477	-1.75829	150.411
-1.7745	0.09785	-1.7745	30.6487	-1.77125	60.795	-1.77125	90.9889	-1.76251	120.475	-1.75809	150.389
-1.7743	0.09424	-1.7743	30.6169	-1.77105	60.7478	-1.77105	90.9463	-1.76231	120.481	-1.75789	150.361
-1.7741	0.08555	-1.7741	30.587	-1.77085	60.6955	-1.77085	90.9294	-1.76211	120.483	-1.75769	150.339
-1.7739	0.07256	-1.7739	30.5706	-1.77065	60.6614	-1.77065	90.9482	-1.76191	120.474	-1.75749	150.34
-1.77371	0.05832	-1.77371	30.5594	-1.77046	60.6612	-1.77046	91.0039	-1.76171	120.444	-1.7573	150.371
-1.77351	0.04647	-1.77351	30.5393	-1.77026	60.6872	-1.77026	91.0832	-1.76151	120.395	-1.7571	150.418
-1.77331	0.0377	-1.77331	30.5157	-1.77006	60.7076	-1.77006	91.1562	-1.76131	120.337	-1.7569	150.461
-1.77311	0.02868	-1.77311	30.5118	-1.76986	60.6893	-1.76986	91.1924	-1.76112	120.292	-1.7567	150.489
-1.77291	0.01554	-1.77291	30.5455	-1.76966	60.6227	-1.76966	91.1871	-1.76092	120.272	-1.7565	150.506
-1.77271	-0.00226	-1.77271	30.613	-1.76946	60.523	-1.76946	91.1668	-1.76072	120.283	-1.7563	150.518
-1.77251	-0.02113	-1.77251	30.693	-1.76926	60.4126	-1.76926	91.1633	-1.76052	120.337	-1.7561	150.528
-1.77231	-0.03619	-1.77231	30.7644	-1.76906	60.3055	-1.76906	91.1835	-1.76032	120.441	-1.7559	150.532
-1.77212	-0.045	-1.77212	30.8188	-1.76887	60.2041	-1.76887	91.2097	-1.76012	120.576	-1.75571	150.519
-1.77192	-0.049	-1.77192	30.8587	-1.76867	60.1028	-1.76867	91.2235	-1.75992	120.708	-1.75551	150.482
-1.77172	-0.05063	-1.77172	30.8862	-1.76847	59.9999	-1.76847	91.2198	-1.75972	120.81	-1.75531	150.425
-1.77152	-0.04976	-1.77152	30.8985	-1.76827	59.9089	-1.76827	91.1984	-1.75953	120.874	-1.75511	150.352
-1.77132	-0.04376	-1.77132	30.8905	-1.76807	59.8489	-1.76807	91.1565	-1.75933	120.898	-1.75491	150.273
-1.77112	-0.03081	-1.77112	30.8567	-1.76787	59.8198	-1.76787	91.0964	-1.75913	120.88	-1.75471	150.196
-1.77092	-0.01181	-1.77092	30.7925	-1.76767	59.7958	-1.76767	91.0328	-1.75893	120.833	-1.75451	150.13
-1.77073	0.01054	-1.77073	30.6986	-1.76748	59.7495	-1.76748	90.9802	-1.75873	120.779	-1.75432	150.078
-1.77053	0.03366	-1.77053	30.5837	-1.76728	59.6768	-1.76728	90.9375	-1.75853	120.738	-1.75412	150.04
-1.77033	0.05634	-1.77033	30.4649	-1.76708	59.5969	-1.76708	90.8922	-1.75833	120.705	-1.75392	150.019
-1.77013	0.07812	-1.77013	30.3655	-1.76688	59.5344	-1.76688	90.8365	-1.75814	120.66	-1.75372	150.018
-1.76993	0.09756	-1.76993	30.3067	-1.76668	59.5034	-1.76668	90.7737	-1.75794	120.592	-1.75352	150.026
-1.76973	0.11146	-1.76973	30.2972	-1.76648	59.5045	-1.76648	90.7137	-1.75774	120.506	-1.75332	150.034
-1.76953	0.11613	-1.76953	30.3316	-1.76628	59.5275	-1.76628	90.6676	-1.75754	120.416	-1.75312	150.04
-1.76934	0.10967	-1.76934	30.394	-1.76609	59.5615	-1.76609	90.6386	-1.75734	120.33	-1.75293	150.049
-1.76914	0.09376	-1.76914	30.4609	-1.76589	59.6051	-1.76589	90.6168	-1.75714	120.267	-1.75273	150.07
-1.76894	0.07421	-1.76894	30.5134	-1.76569	59.6667	-1.76569	90.5856	-1.75694	120.244	-1.75253	150.102
-1.76874	0.05848	-1.76874	30.5546	-1.76549	59.7514	-1.76549	90.5386	-1.75675	120.265	-1.75233	150.138
-1.76854	0.05122	-1.76854	30.6027	-1.76529	59.8481	-1.76529	90.4823	-1.75655	120.312	-1.75213	150.165
-1.76834	0.05233	-1.76834	30.6605	-1.76509	59.9347	-1.76509	90.4253	-1.75635	120.36	-1.75193	150.169
-1.76814	0.05953	-1.76814	30.7071	-1.76489	59.9945	-1.76489	90.3704	-1.75615	120.4	-1.75173	150.147
-1.76794	0.07073	-1.76794	30.7236	-1.76469	60.0237	-1.76469	90.3172	-1.75595	120.437	-1.75153	150.116
-1.76775	0.08317	-1.76775	30.7127	-1.7645	60.0228	-1.7645	90.2667	-1.75575	120.486	-1.75134	150.094
-1.76755	0.0925	-1.76755	30.688	-1.7643	59.9903	-1.7643	90.2194	-1.75555	120.551	-1.75114	150.087
-1.76735	0.0949	-1.76735	30.6607	-1.7641	59.931	-1.7641	90.1697	-1.75535	120.63	-1.75094	150.082
-1.76715	0.08993	-1.76715	30.6424	-1.7639	59.8642	-1.7639	90.1117	-1.75516	120.715	-1.75074	150.067
-1.76695	0.08039	-1.76695	30.6439	-1.7637	59.8135	-1.7637	90.0539	-1.75496	120.795	-1.75054	150.041
-1.76675	0.06999	-1.76675	30.666	-1.7635	59.7901	-1.7635	90.0202	-1.75476	120.861	-1.75034	150.01
-1.76655	0.06128	-1.76655	30.6991	-1.7633	59.7883	-1.7633	90.0313	-1.75456	120.908	-1.75014	149.978
-1.76636	0.05493	-1.76636	30.7345	-1.76311	59.7938	-1.76311	90.0897	-1.75436	120.936	-1.74995	149.944
-1.76616	0.04968	-1.76616	30.771	-1.76291	59.7919	-1.76291	90.1812	-1.75416	120.943	-1.74975	149.906
-1.76596	0.04351	-1.76596	30.8107	-1.76271	59.773	-1.76271	90.2815	-1.75396	120.928	-1.74955	149.872
-1.76576	0.03624	-1.76576	30.8545	-1.76251	59.7392	-1.76251	90.3563	-1.75377	120.896	-1.74935	149.856
-1.76556	0.03086	-1.76556	30.9004	-1.76231	59.7058	-1.76231	90.3707	-1.75357	120.855	-1.74915	149.866
-1.76536	0.03116	-1.76536	30.9427	-1.76211	59.6923	-1.76211	90.3122	-1.75337	120.818	-1.74895	149.895
-1.76516	0.03832	-1.76516	30.9735	-1.76191	59.7129	-1.76191	90.2035	-1.75317	120.793	-1.74875	149.93
-1.76497	0.0501	-1.76497	30.9887	-1.76172	59.7706	-1.76172	90.0894	-1.75297	120.769	-1.74856	149.958
-1.76477	0.06223	-1.76477	30.9893	-1.76152	59.8545	-1.76152	90.0107	-1.75277	120.721	-1.74836	149.972
-1.76457	0.07026	-1.76457	30.9745	-1.76132	59.9381	-1.76132	89.9876	-1.75257	120.632	-1.74816	149.97
-1.76437	0.07189	-1.76437	30.9409	-1.76112	59.9896	-1.76112	90.0229	-1.75237	120.506	-1.74796	149.957
-1.76417	0.06823	-1.76417	30.8922	-1.76092	59.9944	-1.76092	90.1072	-1.75218	120.361	-1.74776	149.933
-1.76397	0.06191	-1.76397	30.842	-1.76072	59.9677	-1.76072	90.2166	-1.75198	120.216	-1.74756	149.901
-1.76377	0.05467	-1.76377	30.8011	-1.76052	59.94	-1.76052	90.3158	-1.75178	120.089	-1.74736	149.866
-1.76357	0.04851	-1.76357	30.7686	-1.76032	59.9302	-1.76032	90.3817	-1.75158	119.988	-1.74716	149.834
-1.76338	0.0473	-1.76338	30.7386	-1.76013	59.9366	-1.76013	90.4212	-1.75138	119.911	-1.74697	149.8
-1.76318	0.05455	-1.76318	30.7077	-1.75993	59.9518	-1.75993	90.4562	-1.75118	119.851	-1.74677	149.749
-1.76298	0.07004	-1.76298	30.6745	-1.75973	59.9767	-1.75973	90.4955	-1.75098	119.802	-1.74657	149.683
-1.76278	0.09061	-1.76278	30.6404	-1.75953	60.0158	-1.75953	90.5302	-1.75079	119.763	-1.74637	149.619
-1.76258	0.1128	-1.76258	30.6097	-1.75933	60.0694	-1.75933	90.5493	-1.75059	119.729	-1.74617	149.576
-1.76238	0.13259	-1.76238	30.5824	-1.75913	60.1339	-1.75913	90.5485	-1.75039	119.699	-1.74597	149.563
-1.76218	0.14486	-1.76218	30.5513	-1.75893	60.203	-1.75893	90.5286	-1.75019	119.68	-1.74577	149.58
-1.76199	0.14588	-1.76199	30.513	-1.75874	60.2629	-1.75874	90.4933	-1.74999	119.673	-1.74558	149.631
-1.76179	0.13642	-1.76179	30.4762	-1.75854	60.292	-1.75854	90.4433	-1.74979	119.668	-1.74538	149.721
-1.76159	0.12112	-1.76159	30.4521	-1.75834	60.2774	-1.75834	90.3749	-1.74959	119.659	-1.74518	149.852
-1.76139	0.10563	-1.76139	30.4419	-1.75814	60.2298	-1.75814	90.2929	-1.7494	119.657	-1.74498	150.01
-1.76119	0.09422	-1.76119	30.4394	-1.75794	60.1781	-1.75794	90.2208	-1.7492	119.683	-1.74478	150.173
-1.76099	0.08808	-1.76099	30.4421	-1.75774	60.1478	-1.75774	90.1879	-1.749	119.74	-1.74458	150.312
-1.76079	0.08498	-1.76079	30.4555	-1.75754	60.1459	-1.75754	90.2075	-1.7488	119.812	-1.74438	150.412
-1.7606	0.08185	-1.7606	30.4832	-1.75734	60.1617	-1.75734	90.2734	-1.7486	119.871	-1.74419	150.462
-1.7604	0.07838	-1.7604	30.5195	-1.75715	60.1757	-1.75715	90.3702	-1.7484	119.901	-1.74399	150.458
-1.7602	0.07733	-1.7602	30.5541	-1.75695	60.173	-1.75695	90.4807	-1.7482	119.904	-1.74379	150.413
-1.76	0.08096	-1.76	30.5821	-1.75675	60.156	-1.75675	90.5896	-1.748	119.89	-1.74359	150.36
-1.7598	0.088	-1.7598	30.6065	-1.75655	60.1424	-1.75655	90.6862	-1.74781	119.869	-1.74339	150.337
-1.7596	0.09413	-1.7596	30.6322	-1.75635	60.1451	-1.75635	90.7618	-1.74761	119.853	-1.74319	150.362
-1.7594	0.09513	-1.7594	30.6612	-1.75615	60.1591	-1.75615	90.8081	-1.74741	119.857	-1.74299	150.424
-1.7592	0.08973	-1.7592	30.6894	-1.75595	60.1722	-1.75595	90.8204	-1.74721	119.893	-1.74279	150.501
-1.75901	0.07974	-1.75901	30.7049	-1.75576	60.1755	-1.75576	90.797	-1.74701	119.956	-1.7426	150.587
-1.75881	0.06816	-1.75881	30.6981	-1.75556	60.1606	-1.75556	90.7343	-1.74681	120.034	-1.7424	150.688
-1.75861	0.05761	-1.75861	30.6749	-1.75536	60.118	-1.75536	90.633	-1.74661	120.111	-1.7422	150.801
-1.75841	0.0504	-1.75841	30.6521	-1.75516	60.0481	-1.75516	90.5095	-1.74642	120.17	-1.742	150.898
-1.75821	0.04787	-1.75821	30.6416	-1.75496	59.965	-1.75496	90.3924	-1.74622	120.194	-1.7418	150.941
-1.75801	0.04889	-1.75801	30.6445	-1.75476	59.8853	-1.75476	90.3053	-1.74602	120.179	-1.7416	150.911
-1.75781	0.05073	-1.75781	30.6567	-1.75456	59.821	-1.75456	90.2588	-1.74582	120.137	-1.7414	150.817
-1.75762	0.05202	-1.75762	30.6671	-1.75437	59.7827	-1.75437	90.2512	-1.74562	120.091	-1.74121	150.686
-1.75742	0.0533	-1.75742	30.6584	-1.75417	59.7761	-1.75417	90.2692	-1.74542	120.056	-1.74101	150.548
-1.75722	0.05485	-1.75722	30.6214	-1.75397	59.7931	-1.75397	90.2969	-1.74522	120.038	-1.74081	150.437
-1.75702	0.05583	-1.75702	30.565	-1.75377	59.8159	-1.75377	90.3343	-1.74503	120.035	-1.74061	150.375
-1.75682	0.056	-1.75682	30.5059	-1.75357	59.8324	-1.75357	90.3997	-1.74483	120.042	-1.74041	150.356
-1.75662	0.05653	-1.75662	30.4533	-1.75337	59.8426	-1.75337	90.5079	-1.74463	120.066	-1.74021	150.341
-1.75642	0.05893	-1.75642	30.4068	-1.75317	59.8539	-1.75317	90.6509	-1.74443	120.122	-1.74001	150.294
-1.75622	0.06384	-1.75622	30.3609	-1.75297	59.8723	-1.75297	90.7989	-1.74423	120.218	-1.73982	150.216
-1.75603	0.07067	-1.75603	30.3075	-1.75278	59.8954	-1.75278	90.9156	-1.74403	120.342	-1.73962	150.143
-1.75583	0.07809	-1.75583	30.2427	-1.75258	59.9099	-1.75258	90.974	-1.74383	120.461	-1.73942	150.104
-1.75563	0.0857	-1.75563	30.1769	-1.75238	59.8977	-1.75238	90.9729	-1.74363	120.545	-1.73922	150.093
-1.75543	0.09406	-1.75543	30.137	-1.75218	59.8487	-1.75218	90.9384	-1.74344	120.579	-1.73902	150.091
-1.75523	0.10197	-1.75523	30.154	-1.75198	59.7677	-1.75198	90.904	-1.74324	120.58	-1.73882	150.092
-1.75503	0.10576	-1.75503	30.2441	-1.75178	59.6709	-1.75178	90.886	-1.74304	120.576	-1.73862	150.095
-1.75483	0.10345	-1.75483	30.3958	-1.75158	59.5751	-1.75158	90.8749	-1.74284	120.593	-1.73842	150.099
-1.75464	0.09785	-1.75464	30.5692	-1.75139	59.49	-1.75139	90.8489	-1.74264	120.629	-1.73823	150.099
-1.75444	0.09371	-1.75444	30.7151	-1.75119	59.4177	-1.75119	90.7935	-1.74244	120.662	-1.73803	150.102
-1.75424	0.09288	-1.75424	30.806	-1.75099	59.3578	-1.75099	90.7121	-1.74224	120.665	-1.73783	150.12
-1.75404	0.09345	-1.75404	30.8512	-1.75079	59.3102	-1.75079	90.6175	-1.74205	120.623	-1.73763	150.159
-1.75384	0.09219	-1.75384	30.8803	-1.75059	59.2775	-1.75059	90.5179	-1.74185	120.542	-1.73743	150.211
-1.75364	0.08695	-1.75364	30.9143	-1.75039	59.2689	-1.75039	90.4148	-1.74165	120.438	-1.73723	150.266
-1.75344	0.07825	-1.75344	30.9593	-1.75019	59.2977	-1.75019	90.3106	-1.74145	120.327	-1.73703	150.312
-1.75325	0.06945	-1.75325	31.0176	-1.75	59.3682	-1.75	90.2149	-1.74125	120.214	-1.73684	150.338
-1.75305	0.06454	-1.75305	31.0897	-1.7498	59.4682	-1.7498	90.1429	-1.74105	120.101	-1.73664	150.339
-1.75285	0.0654	-1.75285	31.1673	-1.7496	59.5766	-1.7496	90.108	-1.74085	119.988	-1.73644	150.315
-1.75265	0.07091	-1.75265	31.2365	-1.7494	59.6709	-1.7494	90.1116	-1.74066	119.872	-1.73624	150.277
-1.75245	0.07787	-1.75245	31.2867	-1.7492	59.7288	-1.7492	90.1402	-1.74046	119.751	-1.73604	150.233
-1.75225	0.08258	-1.75225	31.3107	-1.749	59.7381	-1.749	90.177	-1.74026	119.639	-1.73584	150.189
-1.75205	0.08258	-1.75205	31.305	-1.7488	59.7106	-1.7488	90.2176	-1.74006	119.555	-1.73564	150.152
-1.75185	0.07803	-1.75185	31.274	-1.7486	59.6776	-1.7486	90.2724	-1.73986	119.518	-1.73545	150.132
-1.75166	0.07161	-1.75166	31.2285	-1.74841	59.6671	-1.74841	90.3523	-1.73966	119.526	-1.73525	150.128
-1.75146	0.06673	-1.75146	31.1746	-1.74821	59.6908	-1.74821	90.4508	-1.73946	119.568	-1.73505	150.128
-1.75126	0.06531	-1.75126	31.114	-1.74801	59.7449	-1.74801	90.5402	-1.73926	119.636	-1.73485	150.127
-1.75106	0.06691	-1.75106	31.055	-1.74781	59.8152	-1.74781	90.592	-1.73907	119.725	-1.73465	150.132
-1.75086	0.06963	-1.75086	31.0123	-1.74761	59.8873	-1.74761	90.6018	-1.73887	119.821	-1.73445	150.149
-1.75066	0.07116	-1.75066	30.9952	-1.74741	59.9574	-1.74741	90.5873	-1.73867	119.898	-1.73425	150.168
-1.75046	0.06957	-1.75046	31.0008	-1.74721	60.026	-1.74721	90.5669	-1.73847	119.944	-1.73405	150.177
-1.75027	0.06416	-1.75027	31.0212	-1.74702	60.0805	-1.74702	90.5495	-1.73827	119.961	-1.73386	150.168
-1.75007	0.05597	-1.75007	31.052	-1.74682	60.1011	-1.74682	90.5408	-1.73807	119.961	-1.73366	150.139
-1.74987	0.04631	-1.74987	31.092	-1.74662	60.0871	-1.74662	90.5416	-1.73787	119.948	-1.73346	150.098
-1.74967	0.03526	-1.74967	31.1374	-1.74642	60.0601	-1.74642	90.5401	-1.73768	119.92	-1.73326	150.062
-1.74947	0.02276	-1.74947	31.1787	-1.74622	60.0396	-1.74622	90.518	-1.73748	119.88	-1.73306	150.041
-1.74927	0.01114	-1.74927	31.2064	-1.74602	60.029	-1.74602	90.4635	-1.73728	119.837	-1.73286	150.031
-1.74907	0.00485	-1.74907	31.2199	-1.74582	60.0239	-1.74582	90.3782	-1.73708	119.806	-1.73266	150.03
-1.74888	0.00706	-1.74888	31.2252	-1.74563	60.0201	-1.74563	90.2754	-1.73688	119.807	-1.73247	150.042
-1.74868	0.01728	-1.74868	31.2251	-1.74543	60.0125	-1.74543	90.1758	-1.73668	119.842	-1.73227	150.071
-1.74848	0.03212	-1.74848	31.2154	-1.74523	59.9956	-1.74523	90.0996	-1.73648	119.888	-1.73207	150.108
-1.74828	0.04771	-1.74828	31.1926	-1.74503	59.9675	-1.74503	90.0555	-1.73628	119.923	-1.73187	150.141
-1.74808	0.06128	-1.74808	31.16	-1.74483	59.9327	-1.74483	90.0407	-1.73609	119.938	-1.73167	150.162
-1.74788	0.07175	-1.74788	31.1216	-1.74463	59.903	-1.74463	90.0482	-1.73589	119.946	-1.73147	150.176
-1.74768	0.0795	-1.74768	31.077	-1.74443	59.8913	-1.74443	90.0709	-1.73569	119.963	-1.73127	150.189
-1.74748	0.08533	-1.74748	31.0283	-1.74423	59.8996	-1.74423	90.1007	-1.73549	119.991	-1.73108	150.203
-1.74729	0.08893	-1.74729	30.9854	-1.74404	59.9175	-1.74404	90.1241	-1.73529	120.018	-1.73088	150.207
-1.74709	0.08863	-1.74709	30.9523	-1.74384	59.9334	-1.74384	90.1239	-1.73509	120.026	-1.73068	150.196
-1.74689	0.08324	-1.74689	30.9162	-1.74364	59.9463	-1.74364	90.0878	-1.73489	120.015	-1.73048	150.178
-1.74669	0.07407	-1.74669	30.8637	-1.74344	59.9674	-1.74344	90.0215	-1.7347	120.008	-1.73028	150.172
-1.74649	0.06479	-1.74649	30.8042	-1.74324	60.0105	-1.74324	89.9472	-1.7345	120.025	-1.73008	150.188
-1.74629	0.05914	-1.74629	30.7598	-1.74304	60.0757	-1.74304	89.8868	-1.7343	120.067	-1.72988	150.235
-1.74609	0.05853	-1.74609	30.7386	-1.74284	60.1398	-1.74284	89.8475	-1.7341	120.118	-1.72968	150.317
-1.7459	0.06181	-1.7459	30.7323	-1.74265	60.1713	-1.74265	89.8222	-1.7339	120.163	-1.72949	150.427
-1.7457	0.06699	-1.7457	30.7359	-1.74245	60.1605	-1.74245	89.8019	-1.7337	120.199	-1.72929	150.54
-1.7455	0.07321	-1.7455	30.7543	-1.74225	60.13	-1.74225	89.786	-1.7335	120.233	-1.72909	150.637
-1.7453	0.081	-1.7453	30.7891	-1.74205	60.1102	-1.74205	89.7813	-1.73331	120.272	-1.72889	150.722
-1.7451	0.09112	-1.7451	30.8303	-1.74185	60.1135	-1.74185	89.7939	-1.73311	120.308	-1.72869	150.806
-1.7449	0.10361	-1.7449	30.8576	-1.74165	60.1347	-1.74165	89.826	-1.73291	120.33	-1.72849	150.883
-1.7447	0.11771	-1.7447	30.8466	-1.74145	60.1638	-1.74145	89.8793	-1.73271	120.337	-1.72829	150.932
-1.74451	0.13208	-1.74451	30.7802	-1.74126	60.1886	-1.74126	89.9556	-1.73251	120.333	-1.7281	150.94
-1.74431	0.14541	-1.74431	30.6649	-1.74106	60.1902	-1.74106	90.0503	-1.73231	120.317	-1.7279	150.907
-1.74411	0.15711	-1.74411	30.5337	-1.74086	60.1508	-1.74086	90.151	-1.73211	120.291	-1.7277	150.84
-1.74391	0.16672	-1.74391	30.4267	-1.74066	60.0709	-1.74066	90.2446	-1.73191	120.256	-1.7275	150.744
-1.74371	0.1725	-1.74371	30.3674	-1.74046	59.975	-1.74046	90.3256	-1.73172	120.217	-1.7273	150.64
-1.74351	0.17185	-1.74351	30.3559	-1.74026	59.8913	-1.74026	90.3969	-1.73152	120.17	-1.7271	150.559
-1.74331	0.16379	-1.74331	30.3807	-1.74006	59.8295	-1.74006	90.4598	-1.73132	120.108	-1.7269	150.525
-1.74311	0.15024	-1.74311	30.4278	-1.73986	59.7852	-1.73986	90.5026	-1.73112	120.023	-1.7267	150.54
-1.74292	0.13462	-1.74292	30.4803	-1.73967	59.7583	-1.73967	90.5088	-1.73092	119.923	-1.72651	150.59
-1.74272	0.12008	-1.74272	30.5216	-1.73947	59.7575	-1.73947	90.481	-1.73072	119.827	-1.72631	150.646
-1.74252	0.1093	-1.74252	30.5469	-1.73927	59.7856	-1.73927	90.447	-1.73052	119.753	-1.72611	150.683
-1.74232	0.10413	-1.74232	30.5658	-1.73907	59.8288	-1.73907	90.4363	-1.73033	119.701	-1.72591	150.691
-1.74212	0.10436	-1.74212	30.5916	-1.73887	59.8642	-1.73887	90.4592	-1.73013	119.661	-1.72571	150.674
-1.74192	0.10756	-1.74192	30.6326	-1.73867	59.8756	-1.73867	90.5097	-1.72993	119.63	-1.72551	150.629
-1.74172	0.11094	-1.74172	30.6925	-1.73847	59.8642	-1.73847	90.5728	-1.72973	119.613	-1.72531	150.554
-1.74153	0.11285	-1.74153	30.7664	-1.73828	59.8468	-1.73828	90.6215	-1.72953	119.604	-1.72512	150.465
-1.74133	0.11244	-1.74133	30.8357	-1.73808	59.8463	-1.73808	90.6268	-1.72933	119.597	-1.72492	150.381
-1.74113	0.1092	-1.74113	30.8751	-1.73788	59.877	-1.73788	90.5805	-1.72913	119.588	-1.72472	150.313
-1.74093	0.10376	-1.74093	30.8753	-1.73768	59.9321	-1.73768	90.5028	-1.72894	119.582	-1.72452	150.254
-1.74073	0.09792	-1.74073	30.852	-1.73748	59.9817	-1.73748	90.4243	-1.72874	119.587	-1.72432	150.203
-1.74053	0.09301	-1.74053	30.8293	-1.73728	59.9904	-1.73728	90.3667	-1.72854	119.613	-1.72412	150.17
-1.74033	0.08883	-1.74033	30.8164	-1.73708	59.9389	-1.73708	90.3365	-1.72834	119.665	-1.72392	150.168
-1.74014	0.08507	-1.74014	30.805	-1.73689	59.8349	-1.73689	90.3263	-1.72814	119.735	-1.72373	150.207
-1.73994	0.0823	-1.73994	30.7826	-1.73669	59.7093	-1.73669	90.3246	-1.72794	119.812	-1.72353	150.286
-1.73974	0.0806	-1.73974	30.7398	-1.73649	59.602	-1.73649	90.3311	-1.72774	119.884	-1.72333	150.396
-1.73954	0.07838	-1.73954	30.6686	-1.73629	59.5416	-1.73629	90.36	-1.72754	119.947	-1.72313	150.517
-1.73934	0.07376	-1.73934	30.5678	-1.73609	59.5342	-1.73609	90.4227	-1.72735	120.006	-1.72293	150.628
-1.73914	0.06672	-1.73914	30.4503	-1.73589	59.5703	-1.73589	90.5131	-1.72715	120.066	-1.72273	150.716
-1.73894	0.05927	-1.73894	30.3359	-1.73569	59.6378	-1.73569	90.6141	-1.72695	120.132	-1.72253	150.784
-1.73874	0.05375	-1.73874	30.2335	-1.73549	59.7243	-1.73549	90.7102	-1.72675	120.198	-1.72233	150.837
-1.73855	0.05142	-1.73855	30.1371	-1.7353	59.8169	-1.7353	90.7885	-1.72655	120.255	-1.72214	150.871
-1.73835	0.05241	-1.73835	30.0399	-1.7351	59.9087	-1.7351	90.8359	-1.72635	120.304	-1.72194	150.893
-1.73815	0.05676	-1.73815	29.9415	-1.7349	59.9995	-1.7349	90.8442	-1.72615	120.356	-1.72174	150.913
-1.73795	0.06537	-1.73795	29.8437	-1.7347	60.0861	-1.7347	90.815	-1.72596	120.412	-1.72154	150.942
-1.73775	0.07918	-1.73775	29.7473	-1.7345	60.1591	-1.7345	90.7587	-1.72576	120.455	-1.72134	150.972
-1.73755	0.09707	-1.73755	29.66	-1.7343	60.2126	-1.7343	90.6943	-1.72556	120.462	-1.72114	150.99
-1.73735	0.1152	-1.73735	29.6026	-1.7341	60.2475	-1.7341	90.6494	-1.72536	120.427	-1.72094	150.984
-1.73716	0.12971	-1.73716	29.5961	-1.73391	60.2643	-1.73391	90.6468	-1.72516	120.36	-1.72075	150.955
-1.73696	0.13976	-1.73696	29.644	-1.73371	60.2629	-1.73371	90.683	-1.72496	120.281	-1.72055	150.917
-1.73676	0.14722	-1.73676	29.7306	-1.73351	60.2509	-1.73351	90.725	-1.72476	120.214	-1.72035	150.886
-1.73656	0.15352	-1.73656	29.8357	-1.73331	60.2421	-1.73331	90.7359	-1.72457	120.184	-1.72015	150.87
-1.73636	0.15797	-1.73636	29.9443	-1.73311	60.24	-1.73311	90.7003	-1.72437	120.192	-1.71995	150.866
-1.73616	0.15937	-1.73616	30.0438	-1.73291	60.2237	-1.73291	90.6279	-1.72417	120.212	-1.71975	150.869
-1.73596	0.15764	-1.73596	30.1284	-1.73271	60.157	-1.73271	90.5419	-1.72397	120.22	-1.71955	150.878
-1.73577	0.15365	-1.73577	30.2046	-1.73252	60.0205	-1.73252	90.4677	-1.72377	120.215	-1.71936	150.89
-1.73557	0.14885	-1.73557	30.2813	-1.73232	59.8359	-1.73232	90.4239	-1.72357	120.22	-1.71916	150.898
-1.73537	0.14609	-1.73537	30.352	-1.73212	59.6523	-1.73212	90.413	-1.72337	120.256	-1.71896	150.899
-1.73517	0.14945	-1.73517	30.397	-1.73192	59.5102	-1.73192	90.4246	-1.72317	120.32	-1.71876	150.897
-1.73497	0.16099	-1.73497	30.4027	-1.73172	59.4217	-1.73172	90.4478	-1.72298	120.39	-1.71856	150.908
-1.73477	0.17764	-1.73477	30.3712	-1.73152	59.3792	-1.73152	90.478	-1.72278	120.438	-1.71836	150.944
-1.73457	0.19268	-1.73457	30.3171	-1.73132	59.3691	-1.73132	90.5111	-1.72258	120.444	-1.71816	151.002
-1.73437	0.20112	-1.73437	30.2617	-1.73112	59.3762	-1.73112	90.5403	-1.72238	120.403	-1.71796	151.063
-1.73418	0.20304	-1.73418	30.224	-1.73093	59.3872	-1.73093	90.5607	-1.72218	120.317	-1.71777	151.099
-1.73398	0.20154	-1.73398	30.2058	-1.73073	59.3961	-1.73073	90.5682	-1.72198	120.199	-1.71757	151.093
-1.73378	0.19921	-1.73378	30.1898	-1.73053	59.4039	-1.73053	90.553	-1.72178	120.07	-1.71737	151.039
-1.73358	0.19741	-1.73358	30.1565	-1.73033	59.4089	-1.73033	90.5088	-1.72159	119.958	-1.71717	150.956
-1.73338	0.19718	-1.73338	30.1017	-1.73013	59.4006	-1.73013	90.4476	-1.72139	119.886	-1.71697	150.876
-1.73318	0.19881	-1.73318	30.0336	-1.72993	59.3661	-1.72993	90.3983	-1.72119	119.865	-1.71677	150.822
-1.73298	0.20102	-1.73298	29.9607	-1.72973	59.3063	-1.72973	90.3868	-1.72099	119.887	-1.71657	150.783
-1.73279	0.20195	-1.73279	29.8887	-1.72954	59.2402	-1.72954	90.4262	-1.72079	119.934	-1.71638	150.727
-1.73259	0.2008	-1.73259	29.8274	-1.72934	59.193	-1.72934	90.5194	-1.72059	119.974	-1.71618	150.644
-1.73239	0.19796	-1.73239	29.7912	-1.72914	59.1832	-1.72914	90.6573	-1.72039	119.987	-1.71598	150.556
-1.73219	0.19403	-1.73219	29.7877	-1.72894	59.219	-1.72894	90.8153	-1.72019	119.976	-1.71578	150.484
-1.73199	0.1893	-1.73199	29.8123	-1.72874	59.295	-1.72874	90.962	-1.72	119.963	-1.71558	150.427
-1.73179	0.18415	-1.73179	29.8588	-1.72854	59.3944	-1.72854	91.0716	-1.7198	119.968	-1.71538	150.376
-1.73159	0.17897	-1.73159	29.9322	-1.72834	59.5036	-1.72834	91.1294	-1.7196	119.988	-1.71518	150.332
-1.7314	0.17336	-1.7314	30.043	-1.72815	59.6246	-1.72815	91.1342	-1.7194	120.007	-1.71499	150.307
-1.7312	0.16634	-1.7312	30.1907	-1.72795	59.7643	-1.72795	91.0999	-1.7192	120.01	-1.71479	150.309
-1.731	0.15882	-1.731	30.3566	-1.72775	59.9134	-1.72775	91.045	-1.719	119.99	-1.71459	150.323
-1.7308	0.15476	-1.7308	30.5137	-1.72755	60.044	-1.72755	90.9806	-1.7188	119.941	-1.71439	150.327
-1.7306	0.15741	-1.7306	30.6427	-1.72735	60.1275	-1.72735	90.9113	-1.71861	119.868	-1.71419	150.314
-1.7304	0.16503	-1.7304	30.737	-1.72715	60.1522	-1.72715	90.8414	-1.71841	119.79	-1.71399	150.294
-1.7302	0.17224	-1.7302	30.7985	-1.72695	60.1272	-1.72695	90.7733	-1.71821	119.732	-1.71379	150.285
-1.73	0.17458	-1.73	30.8306	-1.72675	60.075	-1.72675	90.7052	-1.71801	119.716	-1.71359	150.299
-1.72981	0.17042	-1.72981	30.836	-1.72656	60.0148	-1.72656	90.6361	-1.71781	119.744	-1.7134	150.338
-1.72961	0.16028	-1.72961	30.8154	-1.72636	59.9528	-1.72636	90.5658	-1.71761	119.797	-1.7132	150.394
-1.72941	0.14688	-1.72941	30.7682	-1.72616	59.8915	-1.72616	90.4899	-1.71741	119.853	-1.713	150.448
-1.72921	0.13437	-1.72921	30.6976	-1.72596	59.8389	-1.72596	90.4039	-1.71722	119.908	-1.7128	150.489
-1.72901	0.12556	-1.72901	30.6144	-1.72576	59.8016	-1.72576	90.3089	-1.71702	119.978	-1.7126	150.51
-1.72881	0.12038	-1.72881	30.5327	-1.72556	59.7747	-1.72556	90.2102	-1.71682	120.077	-1.7124	150.515
-1.72861	0.11719	-1.72861	30.4596	-1.72536	59.7502	-1.72536	90.1132	-1.71662	120.207	-1.7122	150.512
-1.72842	0.11409	-1.72842	30.3912	-1.72517	59.732	-1.72517	90.0296	-1.71642	120.351	-1.71201	150.514
-1.72822	0.10937	-1.72822	30.3189	-1.72497	59.7347	-1.72497	89.9755	-1.71622	120.48	-1.71181	150.53
-1.72802	0.10229	-1.72802	30.2403	-1.72477	59.767	-1.72477	89.9621	-1.71602	120.567	-1.71161	150.548
-1.72782	0.09321	-1.72782	30.1627	-1.72457	59.8234	-1.72457	89.9897	-1.71582	120.604	-1.71141	150.554
-1.72762	0.08239	-1.72762	30.0965	-1.72437	59.8906	-1.72437	90.0495	-1.71563	120.603	-1.71121	150.541
-1.72742	0.06968	-1.72742	30.0509	-1.72417	59.9565	-1.72417	90.1267	-1.71543	120.578	-1.71101	150.514
-1.72722	0.0555	-1.72722	30.0381	-1.72397	60.0102	-1.72397	90.2035	-1.71523	120.536	-1.71081	150.47
-1.72703	0.04077	-1.72703	30.0707	-1.72377	60.0424	-1.72377	90.2667	-1.71503	120.494	-1.71062	150.407
-1.72683	0.02596	-1.72683	30.1424	-1.72358	60.0499	-1.72358	90.3113	-1.71483	120.475	-1.71042	150.335
-1.72663	0.01172	-1.72663	30.2192	-1.72338	60.0419	-1.72338	90.3349	-1.71463	120.498	-1.71022	150.274
-1.72643	0.000196202	-1.72643	30.2615	-1.72318	60.0349	-1.72318	90.3356	-1.71443	120.555	-1.71002	150.241
-1.72623	-0.00579	-1.72623	30.2556	-1.72298	60.0425	-1.72298	90.3124	-1.71424	120.622	-1.70982	150.244
-1.72603	-0.00504	-1.72603	30.2203	-1.72278	60.0695	-1.72278	90.2667	-1.71404	120.678	-1.70962	150.275
-1.72583	0.000955786	-1.72583	30.1858	-1.72258	60.1097	-1.72258	90.2097	-1.71384	120.715	-1.70942	150.323
-1.72563	0.00892	-1.72563	30.1702	-1.72238	60.1472	-1.72238	90.1681	-1.71364	120.736	-1.70922	150.371
-1.72544	0.01566	-1.72544	30.1714	-1.72219	60.165	-1.72219	90.1734	-1.71344	120.743	-1.70903	150.401
-1.72524	0.01968	-1.72524	30.1784	-1.72199	60.1563	-1.72199	90.2374	-1.71324	120.739	-1.70883	150.405
-1.72504	0.0212	-1.72504	30.1873	-1.72179	60.1306	-1.72179	90.3377	-1.71304	120.722	-1.70863	150.393
-1.72484	0.0207	-1.72484	30.2011	-1.72159	60.1079	-1.72159	90.4316	-1.71285	120.684	-1.70843	150.391
-1.72464	0.01793	-1.72464	30.2172	-1.72139	60.1088	-1.72139	90.4855	-1.71265	120.616	-1.70823	150.412
-1.72444	0.01232	-1.72444	30.2256	-1.72119	60.1453	-1.72119	90.493	-1.71245	120.521	-1.70803	150.446
-1.72424	0.00418	-1.72424	30.2202	-1.72099	60.2155	-1.72099	90.4663	-1.71225	120.417	-1.70783	150.466
-1.72405	-0.0049	-1.72405	30.2014	-1.7208	60.3036	-1.7208	90.4161	-1.71205	120.319	-1.70764	150.459
-1.72385	-0.01323	-1.72385	30.1682	-1.7206	60.3896	-1.7206	90.3477	-1.71185	120.232	-1.70744	150.438
-1.72365	-0.02004	-1.72365	30.1168	-1.7204	60.4612	-1.7204	90.2692	-1.71165	120.159	-1.70724	150.422
-1.72345	-0.02511	-1.72345	30.0482	-1.7202	60.5202	-1.7202	90.1899	-1.71145	120.106	-1.70704	150.423
-1.72325	-0.02759	-1.72325	29.9688	-1.72	60.573	-1.72	90.1108	-1.71126	120.072	-1.70684	150.435
-1.72305	-0.02575	-1.72305	29.8891	-1.7198	60.617	-1.7198	90.0332	-1.71106	120.052	-1.70664	150.449
-1.72285	-0.01817	-1.72285	29.8252	-1.7196	60.6394	-1.7196	89.9716	-1.71086	120.037	-1.70644	150.456
-1.72265	-0.0051	-1.72265	29.793	-1.7194	60.6341	-1.7194	89.9449	-1.71066	120.029	-1.70625	150.443
-1.72246	0.01122	-1.72246	29.7927	-1.71921	60.6142	-1.71921	89.9554	-1.71046	120.036	-1.70605	150.401
-1.72226	0.02792	-1.72226	29.8048	-1.71901	60.5991	-1.71901	89.9886	-1.71026	120.065	-1.70585	150.343
-1.72206	0.04339	-1.72206	29.8115	-1.71881	60.5924	-1.71881	90.0305	-1.71006	120.118	-1.70565	150.297
-1.72186	0.05728	-1.72186	29.815	-1.71861	60.5834	-1.71861	90.073	-1.70987	120.185	-1.70545	150.28
-1.72166	0.06884	-1.72166	29.8248	-1.71841	60.563	-1.71841	90.1064	-1.70967	120.251	-1.70525	150.288
-1.72146	0.0768	-1.72146	29.8344	-1.71821	60.531	-1.71821	90.1184	-1.70947	120.308	-1.70505	150.309
-1.72126	0.08056	-1.72126	29.8263	-1.71801	60.4894	-1.71801	90.1014	-1.70927	120.34	-1.70485	150.333
-1.72107	0.08008	-1.72107	29.7945	-1.71782	60.4401	-1.71782	90.0567	-1.70907	120.33	-1.70466	150.353
-1.72087	0.07513	-1.72087	29.748	-1.71762	60.3889	-1.71762	89.9917	-1.70887	120.275	-1.70446	150.375
-1.72067	0.06611	-1.72067	29.6957	-1.71742	60.3434	-1.71742	89.9198	-1.70867	120.199	-1.70426	150.418
-1.72047	0.05515	-1.72047	29.6446	-1.71722	60.309	-1.71722	89.8574	-1.70848	120.131	-1.70406	150.502
-1.72027	0.0442	-1.72027	29.6108	-1.71702	60.2883	-1.71702	89.814	-1.70828	120.094	-1.70386	150.626
-1.72007	0.03281	-1.72007	29.6113	-1.71682	60.2809	-1.71682	89.7851	-1.70808	120.097	-1.70366	150.76
-1.71987	0.01942	-1.71987	29.6447	-1.71662	60.2803	-1.71662	89.7617	-1.70788	120.136	-1.70346	150.859
-1.71968	0.0044	-1.71968	29.6922	-1.71643	60.2795	-1.71643	89.7438	-1.70768	120.2	-1.70327	150.892
-1.71948	-0.00977	-1.71948	29.7387	-1.71623	60.2781	-1.71623	89.7386	-1.70748	120.266	-1.70307	150.86
-1.71928	-0.02064	-1.71928	29.7832	-1.71603	60.2797	-1.71603	89.7459	-1.70728	120.315	-1.70287	150.788
-1.71908	-0.02707	-1.71908	29.8321	-1.71583	60.2851	-1.71583	89.7526	-1.70708	120.335	-1.70267	150.707
-1.71888	-0.02869	-1.71888	29.8933	-1.71563	60.2921	-1.71563	89.7424	-1.70689	120.33	-1.70247	150.643
-1.71868	-0.02545	-1.71868	29.9764	-1.71543	60.2979	-1.71543	89.7056	-1.70669	120.314	-1.70227	150.61
-1.71848	-0.01816	-1.71848	30.0886	-1.71523	60.2969	-1.71523	89.6463	-1.70649	120.304	-1.70207	150.608
-1.71828	-0.00881	-1.71828	30.2251	-1.71503	60.2843	-1.71503	89.5841	-1.70629	120.312	-1.70188	150.632
-1.71809	0.000213452	-1.71809	30.3651	-1.71484	60.2642	-1.71484	89.5457	-1.70609	120.343	-1.70168	150.667
-1.71789	0.00663	-1.71789	30.479	-1.71464	60.2472	-1.71464	89.5477	-1.70589	120.392	-1.70148	150.69
-1.71769	0.00845	-1.71769	30.5457	-1.71444	60.2353	-1.71444	89.59	-1.70569	120.441	-1.70128	150.68
-1.71749	0.00453	-1.71749	30.5643	-1.71424	60.2229	-1.71424	89.6618	-1.7055	120.474	-1.70108	150.625
-1.71729	-0.00413	-1.71729	30.5517	-1.71404	60.2091	-1.71404	89.7507	-1.7053	120.488	-1.70088	150.529
-1.71709	-0.0144	-1.71709	30.5237	-1.71384	60.199	-1.71384	89.8463	-1.7051	120.488	-1.70068	150.412
-1.71689	-0.02274	-1.71689	30.4825	-1.71364	60.1934	-1.71364	89.9452	-1.7049	120.485	-1.70048	150.301
-1.7167	-0.02663	-1.7167	30.4224	-1.71345	60.1832	-1.71345	90.0517	-1.7047	120.489	-1.70029	150.217
-1.7165	-0.02476	-1.7165	30.3464	-1.71325	60.1573	-1.71325	90.171	-1.7045	120.506	-1.70009	150.172
-1.7163	-0.01725	-1.7163	30.2695	-1.71305	60.1117	-1.71305	90.2965	-1.7043	120.533	-1.69989	150.17
-1.7161	-0.00598	-1.7161	30.2071	-1.71285	60.0564	-1.71285	90.4063	-1.7041	120.558	-1.69969	150.191
-1.7159	0.00613	-1.7159	30.1658	-1.71265	60.013	-1.71265	90.4763	-1.70391	120.569	-1.69949	150.204
-1.7157	0.01638	-1.7157	30.1441	-1.71245	59.9991	-1.71245	90.5022	-1.70371	120.557	-1.69929	150.185
-1.7155	0.02335	-1.7155	30.1349	-1.71225	60.0183	-1.71225	90.5026	-1.70351	120.52	-1.69909	150.131
-1.71531	0.02766	-1.71531	30.1265	-1.71206	60.0654	-1.71206	90.4991	-1.70331	120.472	-1.6989	150.058
-1.71511	0.03168	-1.71511	30.1111	-1.71186	60.1357	-1.71186	90.496	-1.70311	120.445	-1.6987	149.994
-1.71491	0.03776	-1.71491	30.089	-1.71166	60.2233	-1.71166	90.4892	-1.70291	120.459	-1.6985	149.966
-1.71471	0.04643	-1.71471	30.0614	-1.71146	60.3155	-1.71146	90.4824	-1.70271	120.508	-1.6983	149.99
-1.71451	0.05628	-1.71451	30.0243	-1.71126	60.3961	-1.71126	90.4861	-1.70252	120.572	-1.6981	150.06
-1.71431	0.0645	-1.71431	29.9799	-1.71106	60.4519	-1.71106	90.5058	-1.70232	120.629	-1.6979	150.156
-1.71411	0.06757	-1.71411	29.9445	-1.71086	60.4754	-1.71086	90.5409	-1.70212	120.663	-1.6977	150.253
-1.71391	0.06332	-1.71391	29.9382	-1.71066	60.4639	-1.71066	90.5863	-1.70192	120.666	-1.69751	150.332
-1.71372	0.05317	-1.71372	29.9678	-1.71047	60.4181	-1.71047	90.6328	-1.70172	120.644	-1.69731	150.389
-1.71352	0.04169	-1.71352	30.023	-1.71027	60.3413	-1.71027	90.6668	-1.70152	120.618	-1.69711	150.434
-1.71332	0.03352	-1.71332	30.082	-1.71007	60.2417	-1.71007	90.6776	-1.70132	120.608	-1.69691	150.477
-1.71312	0.0306	-1.71312	30.1212	-1.70987	60.1344	-1.70987	90.6623	-1.70113	120.628	-1.69671	150.516
-1.71292	0.03184	-1.71292	30.1252	-1.70967	60.0373	-1.70967	90.6218	-1.70093	120.679	-1.69651	150.537
-1.71272	0.03479	-1.71272	30.0908	-1.70947	59.9669	-1.70947	90.5548	-1.70073	120.752	-1.69631	150.542
-1.71252	0.03777	-1.71252	30.0207	-1.70927	59.9366	-1.70927	90.4605	-1.70053	120.828	-1.69611	150.547
-1.71233	0.04077	-1.71233	29.9168	-1.70908	59.9547	-1.70908	90.3469	-1.70033	120.888	-1.69592	150.579
-1.71213	0.04507	-1.71213	29.7863	-1.70888	60.0175	-1.70888	90.231	-1.70013	120.921	-1.69572	150.648
-1.71193	0.05236	-1.71193	29.6494	-1.70868	60.1078	-1.70868	90.1254	-1.69993	120.937	-1.69552	150.746
-1.71173	0.06319	-1.71173	29.5324	-1.70848	60.2036	-1.70848	90.0318	-1.69973	120.951	-1.69532	150.847
-1.71153	0.07589	-1.71153	29.4524	-1.70828	60.2913	-1.70828	89.958	-1.69954	120.972	-1.69512	150.927
-1.71133	0.08768	-1.71133	29.4116	-1.70808	60.3674	-1.70808	89.9289	-1.69934	120.994	-1.69492	150.973
-1.71113	0.09728	-1.71113	29.4042	-1.70788	60.4331	-1.70788	89.9652	-1.69914	121.013	-1.69472	150.983
-1.71094	0.10517	-1.71094	29.4227	-1.70769	60.4886	-1.70769	90.0545	-1.69894	121.03	-1.69453	150.961
-1.71074	0.11161	-1.71074	29.4546	-1.70749	60.5316	-1.70749	90.1606	-1.69874	121.041	-1.69433	150.922
-1.71054	0.11583	-1.71054	29.4859	-1.70729	60.5579	-1.70729	90.2586	-1.69854	121.038	-1.69413	150.889
-1.71034	0.11705	-1.71034	29.51	-1.70709	60.5615	-1.70709	90.347	-1.69834	121.009	-1.69393	150.888
-1.71014	0.11501	-1.71014	29.5297	-1.70689	60.5309	-1.70689	90.4273	-1.69815	120.957	-1.69373	150.928
-1.70994	0.10964	-1.70994	29.5468	-1.70669	60.4562	-1.70669	90.4897	-1.69795	120.894	-1.69353	150.994
-1.70974	0.10136	-1.70974	29.5568	-1.70649	60.3411	-1.70649	90.5234	-1.69775	120.831	-1.69333	151.065
-1.70954	0.09108	-1.70954	29.559	-1.70629	60.2126	-1.70629	90.5322	-1.69755	120.769	-1.69313	151.125
-1.70935	0.07948	-1.70935	29.5669	-1.7061	60.1092	-1.7061	90.5309	-1.69735	120.714	-1.69294	151.162
-1.70915	0.06715	-1.70915	29.6014	-1.7059	60.0546	-1.7059	90.5339	-1.69715	120.676	-1.69274	151.164
-1.70895	0.05535	-1.70895	29.673	-1.7057	60.0403	-1.7057	90.5476	-1.69695	120.666	-1.69254	151.127
-1.70875	0.04584	-1.70875	29.7688	-1.7055	60.0365	-1.7055	90.5676	-1.69676	120.686	-1.69234	151.066
-1.70855	0.03979	-1.70855	29.8598	-1.7053	60.0176	-1.7053	90.5797	-1.69656	120.734	-1.69214	151.013
-1.70835	0.03735	-1.70835	29.9224	-1.7051	59.9757	-1.7051	90.5708	-1.69636	120.799	-1.69194	150.988
-1.70815	0.03748	-1.70815	29.9503	-1.7049	59.9151	-1.7049	90.5425	-1.69616	120.855	-1.69174	150.991
-1.70796	0.03813	-1.70796	29.9509	-1.70471	59.8437	-1.70471	90.507	-1.69596	120.871	-1.69155	151.003
-1.70776	0.03742	-1.70776	29.9392	-1.70451	59.7721	-1.70451	90.4681	-1.69576	120.838	-1.69135	150.995
-1.70756	0.03475	-1.70756	29.9358	-1.70431	59.7104	-1.70431	90.4161	-1.69556	120.768	-1.69115	150.948
-1.70736	0.03004	-1.70736	29.9563	-1.70411	59.664	-1.70411	90.3442	-1.69536	120.679	-1.69095	150.859
-1.70716	0.02244	-1.70716	29.997	-1.70391	59.638	-1.70391	90.2586	-1.69517	120.583	-1.69075	150.742
-1.70696	0.01134	-1.70696	30.0385	-1.70371	59.6423	-1.70371	90.1708	-1.69497	120.492	-1.69055	150.612
-1.70676	-0.00141	-1.70676	30.0666	-1.70351	59.6857	-1.70351	90.0867	-1.69477	120.413	-1.69035	150.475
-1.70657	-0.01178	-1.70657	30.0851	-1.70332	59.7626	-1.70332	90.0086	-1.69457	120.351	-1.69016	150.341
-1.70637	-0.01652	-1.70637	30.1046	-1.70312	59.8516	-1.70312	89.9453	-1.69437	120.307	-1.68996	150.224
-1.70617	-0.01546	-1.70617	30.1277	-1.70292	59.9272	-1.70292	89.913	-1.69417	120.28	-1.68976	150.126
-1.70597	-0.01112	-1.70597	30.1454	-1.70272	59.9722	-1.70272	89.9244	-1.69397	120.269	-1.68956	150.042
-1.70577	-0.0067	-1.70577	30.1447	-1.70252	59.9823	-1.70252	89.9796	-1.69378	120.273	-1.68936	149.967
-1.70557	-0.0041	-1.70557	30.1192	-1.70232	59.9653	-1.70232	90.0683	-1.69358	120.299	-1.68916	149.906
-1.70537	-0.00335	-1.70537	30.0752	-1.70212	59.9336	-1.70212	90.1766	-1.69338	120.35	-1.68896	149.859
-1.70517	-0.00322	-1.70517	30.0301	-1.70192	59.8967	-1.70192	90.2858	-1.69318	120.413	-1.68876	149.831
-1.70498	-0.00243	-1.70498	30.0019	-1.70173	59.8611	-1.70173	90.3748	-1.69298	120.475	-1.68857	149.832
-1.70478	-0.00102	-1.70478	30.0032	-1.70153	59.8365	-1.70153	90.4326	-1.69278	120.524	-1.68837	149.855
-1.70458	-0.000664458	-1.70458	30.0428	-1.70133	59.835	-1.70133	90.467	-1.69258	120.555	-1.68817	149.874
-1.70438	-0.00311	-1.70438	30.1297	-1.70113	59.8582	-1.70113	90.4955	-1.69239	120.566	-1.68797	149.872
-1.70418	-0.00823	-1.70418	30.2662	-1.70093	59.8907	-1.70093	90.5281	-1.69219	120.548	-1.68777	149.863
-1.70398	-0.01415	-1.70398	30.4358	-1.70073	59.91	-1.70073	90.5617	-1.69199	120.5	-1.68757	149.872
-1.70378	-0.01929	-1.70378	30.6046	-1.70053	59.9029	-1.70053	90.586	-1.69179	120.433	-1.68737	149.918
-1.70359	-0.02374	-1.70359	30.7389	-1.70034	59.8719	-1.70034	90.5949	-1.69159	120.362	-1.68718	150.001
-1.70339	-0.02811	-1.70339	30.8245	-1.70014	59.8289	-1.70014	90.5924	-1.69139	120.3	-1.68698	150.108
-1.70319	-0.03103	-1.70319	30.867	-1.69994	59.7876	-1.69994	90.587	-1.69119	120.252	-1.68678	150.211
-1.70299	-0.029	-1.70299	30.8793	-1.69974	59.7585	-1.69974	90.5827	-1.69099	120.223	-1.68658	150.283
-1.70279	-0.01962	-1.70279	30.8678	-1.69954	59.7463	-1.69954	90.58	-1.6908	120.223	-1.68638	150.306
-1.70259	-0.00467	-1.70259	30.8304	-1.69934	59.7496	-1.69934	90.5854	-1.6906	120.259	-1.68618	150.275
-1.70239	0.01041	-1.70239	30.7672	-1.69914	59.764	-1.69914	90.6115	-1.6904	120.323	-1.68598	150.207
-1.7022	0.01961	-1.7022	30.6917	-1.69895	59.7864	-1.69895	90.6623	-1.6902	120.392	-1.68579	150.134
-1.702	0.01927	-1.702	30.6268	-1.69875	59.8168	-1.69875	90.7219	-1.69	120.434	-1.68559	150.073
-1.7018	0.00958	-1.7018	30.5884	-1.69855	59.8535	-1.69855	90.7604	-1.6898	120.435	-1.68539	150.022
-1.7016	-0.00505	-1.7016	30.5793	-1.69835	59.8903	-1.69835	90.7498	-1.6896	120.397	-1.68519	149.966
-1.7014	-0.01864	-1.7014	30.5977	-1.69815	59.9224	-1.69815	90.6776	-1.68941	120.34	-1.68499	149.906
-1.7012	-0.02692	-1.7012	30.6433	-1.69795	59.9564	-1.69795	90.5497	-1.68921	120.283	-1.68479	149.851
-1.701	-0.0276	-1.701	30.7164	-1.69775	60.0049	-1.69775	90.3859	-1.68901	120.239	-1.68459	149.804
-1.7008	-0.01916	-1.7008	30.811	-1.69755	60.0693	-1.69755	90.2153	-1.68881	120.213	-1.68439	149.759
-1.70061	-0.0025	-1.70061	30.9093	-1.69736	60.1317	-1.69736	90.0661	-1.68861	120.202	-1.6842	149.715
-1.70041	0.01681	-1.70041	30.9885	-1.69716	60.1708	-1.69716	89.9521	-1.68841	120.205	-1.684	149.684
-1.70021	0.03152	-1.70021	31.0399	-1.69696	60.1776	-1.69696	89.8694	-1.68821	120.21	-1.6838	149.678
-1.70001	0.03867	-1.70001	31.0707	-1.69676	60.1548	-1.69676	89.8092	-1.68801	120.204	-1.6836	149.701
-1.69981	0.04035	-1.69981	31.0837	-1.69656	60.1109	-1.69656	89.7685	-1.68782	120.181	-1.6834	149.747
-1.69961	0.03889	-1.69961	31.0706	-1.69636	60.0622	-1.69636	89.7463	-1.68762	120.144	-1.6832	149.808
-1.69941	0.0339	-1.69941	31.0344	-1.69616	60.0334	-1.69616	89.7399	-1.68742	120.101	-1.683	149.893
-1.69922	0.02357	-1.69922	31.0004	-1.69597	60.0506	-1.69597	89.7499	-1.68722	120.059	-1.68281	150.007
-1.69902	0.00652	-1.69902	30.9936	-1.69577	60.1279	-1.69577	89.7831	-1.68702	120.021	-1.68261	150.136
-1.69882	-0.0175	-1.69882	31.0145	-1.69557	60.257	-1.69557	89.8423	-1.68682	119.986	-1.68241	150.247
-1.69862	-0.04593	-1.69862	31.042	-1.69537	60.4072	-1.69537	89.918	-1.68662	119.944	-1.68221	150.301
-1.69842	-0.07254	-1.69842	31.0474	-1.69517	60.5384	-1.69517	89.9969	-1.68643	119.88	-1.68201	150.281
-1.69822	-0.09051	-1.69822	31.0077	-1.69497	60.6192	-1.69497	90.0743	-1.68623	119.795	-1.68181	150.194
-1.69802	-0.09679	-1.69802	30.9221	-1.69477	60.6366	-1.69477	90.1541	-1.68603	119.706	-1.68161	150.068
-1.69783	-0.09209	-1.69783	30.8191	-1.69458	60.5974	-1.69458	90.2352	-1.68583	119.638	-1.68142	149.932
-1.69763	-0.07847	-1.69763	30.7388	-1.69438	60.522	-1.69438	90.3069	-1.68563	119.61	-1.68122	149.814
-1.69743	-0.0595	-1.69743	30.7062	-1.69418	60.4383	-1.69418	90.3597	-1.68543	119.63	-1.68102	149.736
-1.69723	-0.04144	-1.69723	30.7222	-1.69398	60.3685	-1.69398	90.391	-1.68523	119.694	-1.68082	149.705
-1.69703	-0.03015	-1.69703	30.7679	-1.69378	60.3214	-1.69378	90.3998	-1.68504	119.797	-1.68062	149.711
-1.69683	-0.02615	-1.69683	30.8143	-1.69358	60.2973	-1.69358	90.3878	-1.68484	119.928	-1.68042	149.732
-1.69663	-0.02482	-1.69663	30.837	-1.69338	60.2997	-1.69338	90.3689	-1.68464	120.078	-1.68022	149.749
-1.69643	-0.0215	-1.69643	30.8286	-1.69318	60.3326	-1.69318	90.3669	-1.68444	120.229	-1.68002	149.758
-1.69624	-0.01496	-1.69624	30.7986	-1.69299	60.3842	-1.69299	90.3965	-1.68424	120.364	-1.67983	149.767
-1.69604	-0.00624	-1.69604	30.7633	-1.69279	60.4275	-1.69279	90.4537	-1.68404	120.467	-1.67963	149.788
-1.69584	0.00397	-1.69584	30.7356	-1.69259	60.4487	-1.69259	90.5233	-1.68384	120.522	-1.67943	149.826
-1.69564	0.01638	-1.69564	30.7169	-1.69239	60.4643	-1.69239	90.5885	-1.68364	120.521	-1.67923	149.871
-1.69544	0.03134	-1.69544	30.6995	-1.69219	60.4963	-1.69219	90.6333	-1.68345	120.472	-1.67903	149.9
-1.69524	0.04662	-1.69524	30.6816	-1.69199	60.5444	-1.69199	90.6457	-1.68325	120.398	-1.67883	149.891
-1.69504	0.05858	-1.69504	30.6766	-1.69179	60.5913	-1.69179	90.6218	-1.68305	120.319	-1.67863	149.847
-1.69485	0.0665	-1.69485	30.6973	-1.6916	60.6211	-1.6916	90.5652	-1.68285	120.238	-1.67844	149.798
-1.69465	0.07369	-1.69465	30.7362	-1.6914	60.624	-1.6914	90.485	-1.68265	120.146	-1.67824	149.776
-1.69445	0.08291	-1.69445	30.7753	-1.6912	60.5957	-1.6912	90.3959	-1.68245	120.039	-1.67804	149.797
-1.69425	0.09279	-1.69425	30.8103	-1.691	60.5417	-1.691	90.3178	-1.68225	119.924	-1.67784	149.857
-1.69405	0.10031	-1.69405	30.8547	-1.6908	60.4747	-1.6908	90.2687	-1.68206	119.817	-1.67764	149.935
-1.69385	0.10497	-1.69385	30.921	-1.6906	60.4031	-1.6906	90.2525	-1.68186	119.734	-1.67744	150.004
-1.69365	0.1085	-1.69365	31.0043	-1.6904	60.3331	-1.6904	90.2531	-1.68166	119.691	-1.67724	150.049
-1.69345	0.11204	-1.69345	31.0801	-1.6902	60.2779	-1.6902	90.2478	-1.68146	119.7	-1.67705	150.073
-1.69326	0.11514	-1.69326	31.1147	-1.69001	60.2542	-1.69001	90.231	-1.68126	119.756	-1.67685	150.089
-1.69306	0.11629	-1.69306	31.0848	-1.68981	60.2707	-1.68981	90.2161	-1.68106	119.84	-1.67665	150.105
-1.69286	0.11429	-1.69286	30.9923	-1.68961	60.3244	-1.68961	90.2136	-1.68086	119.93	-1.67645	150.132
-1.69266	0.11016	-1.69266	30.8595	-1.68941	60.4044	-1.68941	90.2167	-1.68067	120.014	-1.67625	150.18
-1.69246	0.10733	-1.69246	30.7108	-1.68921	60.4968	-1.68921	90.216	-1.68047	120.083	-1.67605	150.247
-1.69226	0.10845	-1.69226	30.5639	-1.68901	60.5888	-1.68901	90.2152	-1.68027	120.139	-1.67585	150.32
-1.69206	0.11196	-1.69206	30.4343	-1.68881	60.6698	-1.68881	90.2231	-1.68007	120.188	-1.67565	150.385
-1.69187	0.11394	-1.69187	30.3374	-1.68862	60.731	-1.68862	90.2359	-1.67987	120.244	-1.67546	150.425
-1.69167	0.11334	-1.69167	30.2821	-1.68842	60.7712	-1.68842	90.2385	-1.67967	120.319	-1.67526	150.432
-1.69147	0.11361	-1.69147	30.2655	-1.68822	60.7996	-1.68822	90.2235	-1.67947	120.408	-1.67506	150.408
-1.69127	0.11834	-1.69127	30.277	-1.68802	60.8259	-1.68802	90.2002	-1.67927	120.489	-1.67486	150.369
-1.69107	0.12673	-1.69107	30.3067	-1.68782	60.844	-1.68782	90.1827	-1.67908	120.535	-1.67466	150.321
-1.69087	0.13474	-1.69087	30.3491	-1.68762	60.8338	-1.68762	90.1723	-1.67888	120.54	-1.67446	150.268
-1.69067	0.13999	-1.69067	30.3949	-1.68742	60.7783	-1.68742	90.1542	-1.67868	120.515	-1.67426	150.221
-1.69048	0.14407	-1.69048	30.4254	-1.68723	60.6793	-1.68723	90.1109	-1.67848	120.481	-1.67407	150.195
-1.69028	0.15024	-1.69028	30.4235	-1.68703	60.555	-1.68703	90.0407	-1.67828	120.466	-1.67387	150.202
-1.69008	0.16022	-1.69008	30.3937	-1.68683	60.425	-1.68683	89.964	-1.67808	120.495	-1.67367	150.245
-1.68988	0.17308	-1.68988	30.3599	-1.68663	60.2983	-1.68663	89.9097	-1.67788	120.57	-1.67347	150.307
-1.68968	0.18646	-1.68968	30.3407	-1.68643	60.1758	-1.68643	89.8927	-1.67769	120.664	-1.67327	150.365
-1.68948	0.19773	-1.68948	30.3323	-1.68623	60.0659	-1.68623	89.9017	-1.67749	120.753	-1.67307	150.413
-1.68928	0.20434	-1.68928	30.3207	-1.68603	59.9889	-1.68603	89.9083	-1.67729	120.827	-1.67287	150.461
-1.68908	0.20469	-1.68908	30.2982	-1.68583	59.9598	-1.68583	89.891	-1.67709	120.881	-1.67268	150.515
-1.68889	0.19981	-1.68889	30.2634	-1.68564	59.9703	-1.68564	89.8532	-1.67689	120.898	-1.67248	150.565
-1.68869	0.19378	-1.68869	30.2148	-1.68544	59.9932	-1.68544	89.8166	-1.67669	120.862	-1.67228	150.595
-1.68849	0.19114	-1.68849	30.1555	-1.68524	60.0028	-1.68524	89.7942	-1.67649	120.771	-1.67208	150.597
-1.68829	0.19377	-1.68829	30.0984	-1.68504	59.987	-1.68504	89.7806	-1.6763	120.644	-1.67188	150.578
-1.68809	0.19975	-1.68809	30.0566	-1.68484	59.9427	-1.68484	89.7716	-1.6761	120.511	-1.67168	150.552
-1.68789	0.20475	-1.68789	30.0348	-1.68464	59.8703	-1.68464	89.7801	-1.6759	120.404	-1.67148	150.536
-1.68769	0.20465	-1.68769	30.0338	-1.68444	59.7802	-1.68444	89.8179	-1.6757	120.333	-1.67128	150.534
-1.6875	0.19768	-1.6875	30.0531	-1.68425	59.6961	-1.68425	89.8745	-1.6755	120.284	-1.67109	150.529
-1.6873	0.18494	-1.6873	30.0841	-1.68405	59.6446	-1.68405	89.9291	-1.6753	120.236	-1.67089	150.51
-1.6871	0.16906	-1.6871	30.1059	-1.68385	59.6404	-1.68385	89.9747	-1.6751	120.178	-1.67069	150.486
-1.6869	0.15346	-1.6869	30.1005	-1.68365	59.6818	-1.68365	90.0199	-1.6749	120.104	-1.67049	150.481
-1.6867	0.14256	-1.6867	30.0683	-1.68345	59.7506	-1.68345	90.0762	-1.67471	120.015	-1.67029	150.51
-1.6865	0.13973	-1.6865	30.0243	-1.68325	59.8168	-1.68325	90.1468	-1.67451	119.917	-1.67009	150.563
-1.6863	0.14435	-1.6863	29.9783	-1.68305	59.8545	-1.68305	90.2195	-1.67431	119.824	-1.66989	150.615
-1.68611	0.15158	-1.68611	29.928	-1.68286	59.8595	-1.68286	90.2729	-1.67411	119.738	-1.6697	150.64
-1.68591	0.15609	-1.68591	29.8719	-1.68266	59.8459	-1.68266	90.2948	-1.67391	119.658	-1.6695	150.626
-1.68571	0.15432	-1.68571	29.8234	-1.68246	59.8285	-1.68246	90.2939	-1.67371	119.585	-1.6693	150.575
-1.68551	0.14438	-1.68551	29.8075	-1.68226	59.8173	-1.68226	90.2883	-1.67351	119.527	-1.6691	150.493
-1.68531	0.12627	-1.68531	29.845	-1.68206	59.8257	-1.68206	90.2964	-1.67332	119.495	-1.6689	150.395
-1.68511	0.10349	-1.68511	29.9364	-1.68186	59.8701	-1.68186	90.3301	-1.67312	119.501	-1.6687	150.309
-1.68491	0.08229	-1.68491	30.059	-1.68166	59.952	-1.68166	90.3829	-1.67292	119.549	-1.6685	150.263
-1.68471	0.06866	-1.68471	30.1766	-1.68146	60.0483	-1.68146	90.4264	-1.67272	119.634	-1.66831	150.275
-1.68452	0.06533	-1.68452	30.2621	-1.68127	60.1242	-1.68127	90.4373	-1.67252	119.738	-1.66811	150.335
-1.68432	0.0708	-1.68432	30.313	-1.68107	60.1599	-1.68107	90.4213	-1.67232	119.834	-1.66791	150.409
-1.68412	0.08027	-1.68412	30.3467	-1.68087	60.1574	-1.68087	90.3996	-1.67212	119.894	-1.66771	150.457
-1.68392	0.08867	-1.68392	30.3758	-1.68067	60.1267	-1.68067	90.3841	-1.67192	119.905	-1.66751	150.459
-1.68372	0.09363	-1.68372	30.3939	-1.68047	60.0757	-1.68047	90.3748	-1.67173	119.88	-1.66731	150.425
-1.68352	0.0956	-1.68352	30.3865	-1.68027	60.0165	-1.68027	90.3674	-1.67153	119.845	-1.66711	150.38
-1.68332	0.09597	-1.68332	30.3574	-1.68007	59.9677	-1.68007	90.3545	-1.67133	119.821	-1.66691	150.335
-1.68313	0.09568	-1.68313	30.3328	-1.67988	59.9424	-1.67988	90.331	-1.67113	119.821	-1.66672	150.281
-1.68293	0.09512	-1.68293	30.3373	-1.67968	59.9415	-1.67968	90.3047	-1.67093	119.852	-1.66652	150.213
-1.68273	0.09396	-1.68273	30.3714	-1.67948	59.9616	-1.67948	90.286	-1.67073	119.92	-1.66632	150.14
-1.68253	0.09113	-1.68253	30.4172	-1.67928	59.999	-1.67928	90.2697	-1.67053	120.019	-1.66612	150.082
-1.68233	0.08542	-1.68233	30.4571	-1.67908	60.0454	-1.67908	90.2379	-1.67034	120.136	-1.66592	150.049
-1.68213	0.07671	-1.68213	30.4812	-1.67888	60.0889	-1.67888	90.1817	-1.67014	120.253	-1.66572	150.041
-1.68193	0.06685	-1.68193	30.4887	-1.67868	60.1243	-1.67868	90.1116	-1.66994	120.355	-1.66552	150.042
-1.68174	0.05949	-1.68174	30.4922	-1.67849	60.1573	-1.67849	90.0469	-1.66974	120.431	-1.66533	150.04
-1.68154	0.05849	-1.68154	30.509	-1.67829	60.1972	-1.67829	90.0024	-1.66954	120.479	-1.66513	150.037
-1.68134	0.06589	-1.68134	30.5329	-1.67809	60.2496	-1.67809	89.9826	-1.66934	120.502	-1.66493	150.049
-1.68114	0.08092	-1.68114	30.5278	-1.67789	60.3151	-1.67789	89.9843	-1.66914	120.502	-1.66473	150.084
-1.68094	0.10004	-1.68094	30.4611	-1.67769	60.3882	-1.67769	89.9984	-1.66895	120.485	-1.66453	150.142
-1.68074	0.11756	-1.68074	30.3385	-1.67749	60.4558	-1.67749	90.0117	-1.66875	120.458	-1.66433	150.229
-1.68054	0.12742	-1.68054	30.1936	-1.67729	60.5023	-1.67729	90.0115	-1.66855	120.428	-1.66413	150.346
-1.68034	0.12683	-1.68034	30.0552	-1.67709	60.5196	-1.67709	89.9908	-1.66835	120.4	-1.66393	150.477
-1.68015	0.11837	-1.68015	29.9319	-1.6769	60.5109	-1.6769	89.9493	-1.66815	120.374	-1.66374	150.589
-1.67995	0.10774	-1.67995	29.8183	-1.6767	60.4837	-1.6767	89.8919	-1.66795	120.346	-1.66354	150.656
-1.67975	0.09918	-1.67975	29.7077	-1.6765	60.4462	-1.6765	89.8255	-1.66775	120.311	-1.66334	150.667
-1.67955	0.09346	-1.67955	29.6022	-1.6763	60.4091	-1.6763	89.7544	-1.66755	120.276	-1.66314	150.63
-1.67935	0.08954	-1.67935	29.5135	-1.6761	60.3825	-1.6761	89.6757	-1.66736	120.248	-1.66294	150.566
-1.67915	0.0867	-1.67915	29.4537	-1.6759	60.3672	-1.6759	89.5862	-1.66716	120.224	-1.66274	150.504
-1.67895	0.08513	-1.67895	29.4259	-1.6757	60.355	-1.6757	89.494	-1.66696	120.195	-1.66254	150.473
-1.67876	0.08495	-1.67876	29.4231	-1.67551	60.3364	-1.67551	89.4159	-1.66676	120.156	-1.66235	150.488
-1.67856	0.08534	-1.67856	29.4345	-1.67531	60.3071	-1.67531	89.361	-1.66656	120.108	-1.66215	150.544
-1.67836	0.08433	-1.67836	29.4559	-1.67511	60.2704	-1.67511	89.3227	-1.66636	120.057	-1.66195	150.634
-1.67816	0.08013	-1.67816	29.4936	-1.67491	60.2378	-1.67491	89.2866	-1.66616	120.012	-1.66175	150.75
-1.67796	0.07261	-1.67796	29.5546	-1.67471	60.2208	-1.67471	89.2468	-1.66597	119.988	-1.66155	150.871
-1.67776	0.06326	-1.67776	29.6382	-1.67451	60.2199	-1.67451	89.2165	-1.66577	119.993	-1.66135	150.958
-1.67756	0.05337	-1.67756	29.7391	-1.67431	60.2258	-1.67431	89.224	-1.66557	120.02	-1.66115	150.974
-1.67737	0.04303	-1.67737	29.8522	-1.67412	60.2274	-1.67412	89.29	-1.66537	120.057	-1.66096	150.914
-1.67717	0.0327	-1.67717	29.9653	-1.67392	60.2156	-1.67392	89.4086	-1.66517	120.094	-1.66076	150.804
-1.67697	0.02486	-1.67697	30.0551	-1.67372	60.1856	-1.67372	89.5527	-1.66497	120.131	-1.66056	150.675
-1.67677	0.02268	-1.67677	30.1033	-1.67352	60.1404	-1.67352	89.6981	-1.66477	120.172	-1.66036	150.553
-1.67657	0.02721	-1.67657	30.1161	-1.67332	60.0838	-1.67332	89.8387	-1.66458	120.218	-1.66016	150.461
-1.67637	0.03639	-1.67637	30.1178	-1.67312	60.0131	-1.67312	89.9794	-1.66438	120.275	-1.65996	150.406
-1.67617	0.04658	-1.67617	30.1301	-1.67292	59.9254	-1.67292	90.1186	-1.66418	120.35	-1.65976	150.381
-1.67597	0.05392	-1.67597	30.1555	-1.67272	59.8274	-1.67272	90.2415	-1.66398	120.448	-1.65956	150.369
-1.67578	0.05533	-1.67578	30.1805	-1.67253	59.7345	-1.67253	90.3331	-1.66378	120.563	-1.65937	150.356
-1.67558	0.05092	-1.67558	30.191	-1.67233	59.6632	-1.67233	90.394	-1.66358	120.681	-1.65917	150.342
-1.67538	0.04551	-1.67538	30.1892	-1.67213	59.6275	-1.67213	90.4364	-1.66338	120.782	-1.65897	150.345
-1.67518	0.04593	-1.67518	30.1926	-1.67193	59.6311	-1.67193	90.4668	-1.66318	120.845	-1.65877	150.381
-1.67498	0.05584	-1.67498	30.2147	-1.67173	59.6633	-1.67173	90.4849	-1.66299	120.852	-1.65857	150.45
-1.67478	0.07358	-1.67478	30.2516	-1.67153	59.7098	-1.67153	90.496	-1.66279	120.804	-1.65837	150.526
-1.67458	0.09447	-1.67458	30.2879	-1.67133	59.7648	-1.67133	90.507	-1.66259	120.725	-1.65817	150.578
-1.67439	0.11424	-1.67439	30.3082	-1.67114	59.8252	-1.67114	90.5107	-1.66239	120.64	-1.65798	150.591
-1.67419	0.13063	-1.67419	30.3026	-1.67094	59.8851	-1.67094	90.4893	-1.66219	120.564	-1.65778	150.559
-1.67399	0.14294	-1.67399	30.2691	-1.67074	59.9423	-1.67074	90.4373	-1.66199	120.499	-1.65758	150.496
-1.67379	0.15067	-1.67379	30.2148	-1.67054	59.9999	-1.67054	90.3697	-1.66179	120.444	-1.65738	150.426
-1.67359	0.15287	-1.67359	30.1509	-1.67034	60.0568	-1.67034	90.3086	-1.6616	120.388	-1.65718	150.379
-1.67339	0.14891	-1.67339	30.0876	-1.67014	60.1072	-1.67014	90.2678	-1.6614	120.316	-1.65698	150.37
-1.67319	0.1386	-1.67319	30.0358	-1.66994	60.1487	-1.66994	90.2506	-1.6612	120.229	-1.65678	150.393
-1.673	0.12135	-1.673	30.0074	-1.66975	60.1858	-1.66975	90.2528	-1.661	120.147	-1.65659	150.432
-1.6728	0.09642	-1.6728	30.0089	-1.66955	60.2241	-1.66955	90.2696	-1.6608	120.097	-1.65639	150.468
-1.6726	0.06499	-1.6726	30.0357	-1.66935	60.268	-1.66935	90.2994	-1.6606	120.09	-1.65619	150.5
-1.6724	0.03155	-1.6724	30.0731	-1.66915	60.3193	-1.66915	90.3372	-1.6604	120.118	-1.65599	150.533
-1.6722	0.00254	-1.6722	30.1048	-1.66895	60.376	-1.66895	90.3654	-1.66021	120.164	-1.65579	150.575
-1.672	-0.01635	-1.672	30.124	-1.66875	60.4288	-1.66875	90.3627	-1.66001	120.21	-1.65559	150.624
-1.6718	-0.022	-1.6718	30.1357	-1.66855	60.4621	-1.66855	90.3246	-1.65981	120.239	-1.65539	150.667
-1.6716	-0.01338	-1.6716	30.1451	-1.66835	60.4594	-1.66835	90.2686	-1.65961	120.24	-1.65519	150.684
-1.67141	0.00922	-1.67141	30.1464	-1.66816	60.4162	-1.66816	90.2171	-1.65941	120.214	-1.655	150.659
-1.67121	0.04279	-1.67121	30.1304	-1.66796	60.3437	-1.66796	90.1812	-1.65921	120.164	-1.6548	150.599
-1.67101	0.07997	-1.67101	30.1003	-1.66776	60.2593	-1.66776	90.1612	-1.65901	120.09	-1.6546	150.527
-1.67081	0.11131	-1.67081	30.0727	-1.66756	60.1781	-1.66756	90.1536	-1.65881	119.995	-1.6544	150.466
-1.67061	0.13112	-1.67061	30.0656	-1.66736	60.1137	-1.66736	90.1556	-1.65862	119.891	-1.6542	150.424
-1.67041	0.13972	-1.67041	30.0911	-1.66716	60.0766	-1.66716	90.169	-1.65842	119.786	-1.654	150.395
-1.67021	0.14027	-1.67021	30.1497	-1.66696	60.0666	-1.66696	90.2028	-1.65822	119.686	-1.6538	150.367
-1.67002	0.13564	-1.67002	30.2244	-1.66677	60.0752	-1.66677	90.2644	-1.65802	119.61	-1.65361	150.334
-1.66982	0.12897	-1.66982	30.2908	-1.66657	60.0975	-1.66657	90.3479	-1.65782	119.581	-1.65341	150.3
-1.66962	0.12393	-1.66962	30.3355	-1.66637	60.1364	-1.66637	90.4322	-1.65762	119.615	-1.65321	150.281
-1.66942	0.12183	-1.66942	30.3621	-1.66617	60.1917	-1.66617	90.4951	-1.65742	119.703	-1.65301	150.281
-1.66922	0.11964	-1.66922	30.3814	-1.66597	60.2543	-1.66597	90.5221	-1.65723	119.823	-1.65281	150.286
-1.66902	0.1125	-1.66902	30.4072	-1.66577	60.3137	-1.66577	90.5041	-1.65703	119.955	-1.65261	150.279
-1.66882	0.0987	-1.66882	30.4544	-1.66557	60.3705	-1.66557	90.4414	-1.65683	120.08	-1.65241	150.255
-1.66863	0.08165	-1.66863	30.5267	-1.66538	60.4335	-1.66538	90.3555	-1.65663	120.182	-1.65222	150.227
-1.66843	0.06735	-1.66843	30.612	-1.66518	60.5034	-1.66518	90.2851	-1.65643	120.252	-1.65202	150.208
-1.66823	0.06043	-1.66823	30.6954	-1.66498	60.5615	-1.66498	90.2584	-1.65623	120.282	-1.65182	150.203
-1.66803	0.06252	-1.66803	30.7686	-1.66478	60.5794	-1.66478	90.2725	-1.65603	120.278	-1.65162	150.209
-1.66783	0.07246	-1.66783	30.8217	-1.66458	60.5415	-1.66458	90.3075	-1.65583	120.26	-1.65142	150.219
-1.66763	0.087	-1.66763	30.8417	-1.66438	60.4583	-1.66438	90.3513	-1.65564	120.25	-1.65122	150.231
-1.66743	0.10163	-1.66743	30.8248	-1.66418	60.3589	-1.66418	90.4024	-1.65544	120.253	-1.65102	150.251
-1.66723	0.11207	-1.66723	30.7766	-1.66398	60.2682	-1.66398	90.4555	-1.65524	120.263	-1.65082	150.291
-1.66704	0.11577	-1.66704	30.7028	-1.66379	60.1883	-1.66379	90.4957	-1.65504	120.272	-1.65063	150.346
-1.66684	0.11294	-1.66684	30.6086	-1.66359	60.1022	-1.66359	90.5087	-1.65484	120.269	-1.65043	150.388
-1.66664	0.10664	-1.66664	30.5075	-1.66339	59.9944	-1.66339	90.493	-1.65464	120.253	-1.65023	150.388
-1.66644	0.1009	-1.66644	30.4144	-1.66319	59.8679	-1.66319	90.4636	-1.65444	120.232	-1.65003	150.342
-1.66624	0.09845	-1.66624	30.3325	-1.66299	59.742	-1.66299	90.4442	-1.65425	120.223	-1.64983	150.277
-1.66604	0.10018	-1.66604	30.254	-1.66279	59.6388	-1.66279	90.4527	-1.65405	120.236	-1.64963	150.222
-1.66584	0.1059	-1.66584	30.1745	-1.66259	59.5727	-1.66259	90.4904	-1.65385	120.266	-1.64943	150.19
-1.66565	0.11424	-1.66565	30.106	-1.6624	59.5487	-1.6624	90.5432	-1.65365	120.297	-1.64924	150.175
-1.66545	0.1227	-1.66545	30.0784	-1.6622	59.5664	-1.6622	90.5934	-1.65345	120.324	-1.64904	150.17
-1.66525	0.13013	-1.66525	30.1209	-1.662	59.6197	-1.662	90.6278	-1.65325	120.359	-1.64884	150.172
-1.66505	0.13853	-1.66505	30.2362	-1.6618	59.6955	-1.6618	90.646	-1.65305	120.423	-1.64864	150.177
-1.66485	0.15049	-1.66485	30.3914	-1.6616	59.7802	-1.6616	90.6614	-1.65286	120.527	-1.64844	150.186
-1.66465	0.16516	-1.66465	30.5369	-1.6614	59.8669	-1.6614	90.6934	-1.65266	120.656	-1.64824	150.203
-1.66445	0.17781	-1.66445	30.63	-1.6612	59.946	-1.6612	90.7508	-1.65246	120.782	-1.64804	150.236
-1.66426	0.18313	-1.66426	30.6482	-1.66101	59.9961	-1.66101	90.8268	-1.65226	120.873	-1.64785	150.284
-1.66406	0.17806	-1.66406	30.5954	-1.66081	60.0001	-1.66081	90.9094	-1.65206	120.915	-1.64765	150.329
-1.66386	0.16245	-1.66386	30.4967	-1.66061	59.9701	-1.66061	90.9913	-1.65186	120.91	-1.64745	150.343
-1.66366	0.13863	-1.66366	30.3786	-1.66041	59.9397	-1.66041	91.0672	-1.65166	120.871	-1.64725	150.305
-1.66346	0.11135	-1.66346	30.2538	-1.66021	59.9291	-1.66021	91.1291	-1.65146	120.804	-1.64705	150.22
-1.66326	0.087	-1.66326	30.1285	-1.66001	59.9301	-1.66001	91.1708	-1.65127	120.714	-1.64685	150.124
-1.66306	0.07152	-1.66306	30.0159	-1.65981	59.9221	-1.65981	91.1889	-1.65107	120.605	-1.64665	150.058
-1.66286	0.06784	-1.66286	29.9313	-1.65961	59.8938	-1.65961	91.1779	-1.65087	120.494	-1.64645	150.038
-1.66267	0.07497	-1.66267	29.8771	-1.65942	59.8501	-1.65942	91.1304	-1.65067	120.394	-1.64626	150.057
-1.66247	0.08891	-1.66247	29.8429	-1.65922	59.8075	-1.65922	91.048	-1.65047	120.31	-1.64606	150.104
-1.66227	0.10463	-1.66227	29.8232	-1.65902	59.7825	-1.65902	90.9467	-1.65027	120.241	-1.64586	150.173
-1.66207	0.11812	-1.66207	29.827	-1.65882	59.7834	-1.65882	90.8475	-1.65007	120.188	-1.64566	150.253
-1.66187	0.12744	-1.66187	29.867	-1.65862	59.8138	-1.65862	90.7631	-1.64988	120.15	-1.64546	150.322
-1.66167	0.13197	-1.66167	29.9392	-1.65842	59.8807	-1.65842	90.6902	-1.64968	120.123	-1.64526	150.364
-1.66147	0.13168	-1.66147	30.0181	-1.65822	59.9892	-1.65822	90.6127	-1.64948	120.1	-1.64506	150.38
-1.66128	0.12774	-1.66128	30.0767	-1.65803	60.132	-1.65803	90.5158	-1.64928	120.075	-1.64487	150.382
-1.66108	0.12302	-1.66108	30.1101	-1.65783	60.2928	-1.65783	90.4032	-1.64908	120.051	-1.64467	150.381
-1.66088	0.1212	-1.66088	30.1356	-1.65763	60.4574	-1.65763	90.2964	-1.64888	120.034	-1.64447	150.384
-1.66068	0.12497	-1.66068	30.1717	-1.65743	60.6138	-1.65743	90.2179	-1.64868	120.034	-1.64427	150.398
-1.66048	0.13394	-1.66048	30.2252	-1.65723	60.7441	-1.65723	90.178	-1.64849	120.063	-1.64407	150.421
-1.66028	0.14314	-1.66028	30.2942	-1.65703	60.8279	-1.65703	90.1769	-1.64829	120.131	-1.64387	150.441
-1.66008	0.14551	-1.66008	30.3734	-1.65683	60.8557	-1.65683	90.2113	-1.64809	120.236	-1.64367	150.441
-1.65988	0.13816	-1.65988	30.4565	-1.65663	60.8329	-1.65663	90.275	-1.64789	120.366	-1.64348	150.414
-1.65969	0.12492	-1.65969	30.54	-1.65644	60.7711	-1.65644	90.3596	-1.64769	120.5	-1.64328	150.364
-1.65949	0.11161	-1.65949	30.6214	-1.65624	60.6853	-1.65624	90.4528	-1.64749	120.622	-1.64308	150.301
-1.65929	0.10068	-1.65929	30.6906	-1.65604	60.5946	-1.65604	90.5385	-1.64729	120.712	-1.64288	150.24
-1.65909	0.09116	-1.65909	30.7292	-1.65584	60.5198	-1.65584	90.6008	-1.64709	120.763	-1.64268	150.203
-1.65889	0.08156	-1.65889	30.7297	-1.65564	60.4752	-1.65564	90.6317	-1.6469	120.782	-1.64248	150.209
-1.65869	0.0717	-1.65869	30.7067	-1.65544	60.4657	-1.65544	90.6309	-1.6467	120.794	-1.64228	150.261
-1.65849	0.0633	-1.65849	30.6841	-1.65524	60.487	-1.65524	90.6012	-1.6465	120.823	-1.64208	150.343
-1.6583	0.05895	-1.6583	30.6777	-1.65505	60.5277	-1.65505	90.5487	-1.6463	120.871	-1.64189	150.436
-1.6581	0.05948	-1.6581	30.692	-1.65485	60.5726	-1.65485	90.4876	-1.6461	120.928	-1.64169	150.523
-1.6579	0.06301	-1.6579	30.7221	-1.65465	60.6063	-1.65465	90.4355	-1.6459	120.982	-1.64149	150.59
-1.6577	0.06706	-1.6577	30.7525	-1.65445	60.6157	-1.65445	90.3996	-1.6457	121.024	-1.64129	150.623
-1.6575	0.07036	-1.6575	30.7658	-1.65425	60.5944	-1.65425	90.3731	-1.64551	121.051	-1.64109	150.614
-1.6573	0.07276	-1.6573	30.7577	-1.65405	60.545	-1.65405	90.3461	-1.64531	121.067	-1.64089	150.567
-1.6571	0.07524	-1.6571	30.7377	-1.65385	60.4742	-1.65385	90.3153	-1.64511	121.079	-1.64069	150.495
-1.65691	0.07971	-1.65691	30.7151	-1.65366	60.3883	-1.65366	90.2832	-1.64491	121.084	-1.6405	150.42
-1.65671	0.0863	-1.65671	30.6919	-1.65346	60.2966	-1.65346	90.2567	-1.64471	121.054	-1.6403	150.359
-1.65651	0.09105	-1.65651	30.6691	-1.65326	60.2129	-1.65326	90.2469	-1.64451	120.967	-1.6401	150.322
-1.65631	0.08823	-1.65631	30.653	-1.65306	60.1525	-1.65306	90.2633	-1.64431	120.824	-1.6399	150.309
-1.65611	0.0755	-1.65611	30.6538	-1.65286	60.1257	-1.65286	90.2977	-1.64412	120.652	-1.6397	150.314
-1.65591	0.05603	-1.65591	30.6819	-1.65266	60.1339	-1.65266	90.3202	-1.64392	120.481	-1.6395	150.325
-1.65571	0.03625	-1.65571	30.7425	-1.65246	60.1656	-1.65246	90.2972	-1.64372	120.33	-1.6393	150.326
-1.65551	0.02179	-1.65551	30.8324	-1.65226	60.2034	-1.65226	90.2191	-1.64352	120.213	-1.63911	150.31
-1.65532	0.0142	-1.65532	30.9427	-1.65207	60.2376	-1.65207	90.1076	-1.64332	120.144	-1.63891	150.288
-1.65512	0.01059	-1.65512	31.0646	-1.65187	60.2653	-1.65187	89.997	-1.64312	120.122	-1.63871	150.27
-1.65492	0.00663	-1.65492	31.1869	-1.65167	60.2778	-1.65167	89.911	-1.64292	120.131	-1.63851	150.258
-1.65472	2.17189e-05	-1.65472	31.2924	-1.65147	60.2646	-1.65147	89.8588	-1.64272	120.144	-1.63831	150.24
-1.65452	-0.00916	-1.65452	31.3618	-1.65127	60.2274	-1.65127	89.8409	-1.64253	120.15	-1.63811	150.209
-1.65432	-0.02038	-1.65432	31.3836	-1.65107	60.1785	-1.65107	89.8466	-1.64233	120.151	-1.63791	150.17
-1.65412	-0.033	-1.65412	31.3556	-1.65087	60.1263	-1.65087	89.848	-1.64213	120.151	-1.63771	150.139
-1.65393	-0.04511	-1.65393	31.281	-1.65068	60.0735	-1.65068	89.8131	-1.64193	120.14	-1.63752	150.129
-1.65373	-0.05338	-1.65373	31.1691	-1.65048	60.0245	-1.65048	89.7338	-1.64173	120.106	-1.63732	150.145
-1.65353	-0.05424	-1.65353	31.0399	-1.65028	59.9843	-1.65028	89.6343	-1.64153	120.044	-1.63712	150.187
-1.65333	-0.04564	-1.65333	30.9183	-1.65008	59.9562	-1.65008	89.5488	-1.64133	119.961	-1.63692	150.254
-1.65313	-0.02863	-1.65313	30.8212	-1.64988	59.94	-1.64988	89.495	-1.64114	119.881	-1.63672	150.337
-1.65293	-0.00771	-1.65293	30.7488	-1.64968	59.9293	-1.64968	89.4698	-1.64094	119.831	-1.63652	150.413
-1.65273	0.01177	-1.65273	30.6898	-1.64948	59.9131	-1.64948	89.4638	-1.64074	119.826	-1.63632	150.455
-1.65254	0.02644	-1.65254	30.6344	-1.64929	59.8875	-1.64929	89.4739	-1.64054	119.856	-1.63613	150.446
-1.65234	0.03462	-1.65234	30.5881	-1.64909	59.8611	-1.64909	89.5016	-1.64034	119.903	-1.63593	150.394
-1.65214	0.03487	-1.65214	30.57	-1.64889	59.8448	-1.64889	89.5441	-1.64014	119.958	-1.63573	150.32
-1.65194	0.02762	-1.65194	30.5913	-1.64869	59.8422	-1.64869	89.592	-1.63994	120.022	-1.63553	150.236
-1.65174	0.01728	-1.65174	30.64	-1.64849	59.8497	-1.64849	89.6345	-1.63974	120.095	-1.63533	150.143
-1.65154	0.00996	-1.65154	30.6902	-1.64829	59.8614	-1.64829	89.6616	-1.63955	120.172	-1.63513	150.048
-1.65134	0.00889	-1.65134	30.7191	-1.64809	59.8742	-1.64809	89.6628	-1.63935	120.243	-1.63493	149.964
-1.65114	0.01332	-1.65114	30.7116	-1.64789	59.8904	-1.64789	89.6325	-1.63915	120.297	-1.63474	149.905
-1.65095	0.02064	-1.65095	30.6619	-1.6477	59.9103	-1.6477	89.5784	-1.63895	120.339	-1.63454	149.873
-1.65075	0.02832	-1.65075	30.5771	-1.6475	59.9263	-1.6475	89.5216	-1.63875	120.384	-1.63434	149.864
-1.65055	0.03478	-1.65055	30.4745	-1.6473	59.9307	-1.6473	89.4882	-1.63855	120.435	-1.63414	149.865
-1.65035	0.03987	-1.65035	30.3693	-1.6471	59.9249	-1.6471	89.4979	-1.63835	120.477	-1.63394	149.86
-1.65015	0.04431	-1.65015	30.275	-1.6469	59.9119	-1.6469	89.5528	-1.63816	120.494	-1.63374	149.837
-1.64995	0.04881	-1.64995	30.2092	-1.6467	59.8889	-1.6467	89.6346	-1.63796	120.487	-1.63354	149.798
-1.64975	0.05361	-1.64975	30.188	-1.6465	59.8543	-1.6465	89.7193	-1.63776	120.478	-1.63334	149.758
-1.64956	0.05829	-1.64956	30.2149	-1.64631	59.8144	-1.64631	89.7967	-1.63756	120.49	-1.63315	149.739
-1.64936	0.06141	-1.64936	30.2806	-1.64611	59.7766	-1.64611	89.8735	-1.63736	120.536	-1.63295	149.761
-1.64916	0.06109	-1.64916	30.3675	-1.64591	59.7435	-1.64591	89.9573	-1.63716	120.606	-1.63275	149.829
-1.64896	0.05665	-1.64896	30.45	-1.64571	59.7153	-1.64571	90.0421	-1.63696	120.672	-1.63255	149.927
-1.64876	0.05009	-1.64876	30.5018	-1.64551	59.6923	-1.64551	90.1088	-1.63677	120.715	-1.63235	150.034
-1.64856	0.04545	-1.64856	30.5099	-1.64531	59.6728	-1.64531	90.1363	-1.63657	120.735	-1.63215	150.137
-1.64836	0.04587	-1.64836	30.4775	-1.64511	59.6544	-1.64511	90.1169	-1.63637	120.742	-1.63195	150.225
-1.64817	0.05114	-1.64817	30.417	-1.64492	59.6388	-1.64492	90.0626	-1.63617	120.734	-1.63176	150.286
-1.64797	0.05918	-1.64797	30.3436	-1.64472	59.6317	-1.64472	89.9972	-1.63597	120.703	-1.63156	150.314
-1.64777	0.06947	-1.64777	30.271	-1.64452	59.6374	-1.64452	89.9402	-1.63577	120.644	-1.63136	150.321
-1.64757	0.08307	-1.64757	30.2049	-1.64432	59.6552	-1.64432	89.8951	-1.63557	120.559	-1.63116	150.33
-1.64737	0.0996	-1.64737	30.1451	-1.64412	59.6813	-1.64412	89.8475	-1.63537	120.461	-1.63096	150.349
-1.64717	0.11694	-1.64717	30.0966	-1.64392	59.7129	-1.64392	89.7773	-1.63518	120.367	-1.63076	150.373
-1.64697	0.13316	-1.64697	30.0701	-1.64372	59.7461	-1.64372	89.681	-1.63498	120.295	-1.63056	150.39
-1.64677	0.14666	-1.64677	30.0725	-1.64352	59.7757	-1.64352	89.5805	-1.63478	120.25	-1.63036	150.393
-1.64658	0.15577	-1.64658	30.1045	-1.64333	59.8025	-1.64333	89.5052	-1.63458	120.223	-1.63017	150.381
-1.64638	0.16043	-1.64638	30.1651	-1.64313	59.8396	-1.64313	89.4689	-1.63438	120.198	-1.62997	150.354
-1.64618	0.16297	-1.64618	30.2504	-1.64293	59.9042	-1.64293	89.4678	-1.63418	120.166	-1.62977	150.316
-1.64598	0.16494	-1.64598	30.3531	-1.64273	59.9995	-1.64273	89.4915	-1.63398	120.132	-1.62957	150.281
-1.64578	0.16526	-1.64578	30.4714	-1.64253	60.1072	-1.64253	89.5288	-1.63379	120.108	-1.62937	150.262
-1.64558	0.16283	-1.64558	30.6111	-1.64233	60.1971	-1.64233	89.571	-1.63359	120.093	-1.62917	150.262
-1.64538	0.15843	-1.64538	30.7736	-1.64213	60.2484	-1.64213	89.6148	-1.63339	120.078	-1.62897	150.278
-1.64519	0.15251	-1.64519	30.9422	-1.64194	60.2622	-1.64194	89.6587	-1.63319	120.058	-1.62878	150.307
-1.64499	0.1435	-1.64499	31.0841	-1.64174	60.2525	-1.64174	89.6981	-1.63299	120.042	-1.62858	150.344
-1.64479	0.13039	-1.64479	31.1681	-1.64154	60.2321	-1.64154	89.7266	-1.63279	120.051	-1.62838	150.39
-1.64459	0.11553	-1.64459	31.1819	-1.64134	60.2081	-1.64134	89.7416	-1.63259	120.092	-1.62818	150.45
-1.64439	0.1032	-1.64439	31.135	-1.64114	60.1843	-1.64114	89.7422	-1.6324	120.142	-1.62798	150.533
-1.64419	0.09536	-1.64419	31.0448	-1.64094	60.1605	-1.64094	89.7249	-1.6322	120.168	-1.62778	150.635
-1.64399	0.08998	-1.64399	30.9223	-1.64074	60.1342	-1.64074	89.6855	-1.632	120.16	-1.62758	150.737
-1.6438	0.08423	-1.6438	30.7726	-1.64055	60.1066	-1.64055	89.6282	-1.6318	120.136	-1.62739	150.826
-1.6436	0.07836	-1.6436	30.6046	-1.64035	60.0796	-1.64035	89.5729	-1.6316	120.12	-1.62719	150.9
-1.6434	0.0752	-1.6434	30.4361	-1.64015	60.0437	-1.64015	89.5474	-1.6314	120.131	-1.62699	150.96
-1.6432	0.07695	-1.6432	30.2874	-1.63995	59.9838	-1.63995	89.5706	-1.6312	120.173	-1.62679	151.004
-1.643	0.08411	-1.643	30.1685	-1.63975	59.8999	-1.63975	89.639	-1.631	120.234	-1.62659	151.02
-1.6428	0.09621	-1.6428	30.0752	-1.63955	59.8122	-1.63955	89.7312	-1.63081	120.297	-1.62639	150.999
-1.6426	0.1109	-1.6426	29.9958	-1.63935	59.7422	-1.63935	89.821	-1.63061	120.349	-1.62619	150.938
-1.6424	0.1231	-1.6424	29.9218	-1.63915	59.6982	-1.63915	89.8867	-1.63041	120.386	-1.62599	150.844
-1.64221	0.12764	-1.64221	29.8487	-1.63896	59.6814	-1.63896	89.9139	-1.63021	120.413	-1.6258	150.729
-1.64201	0.12312	-1.64201	29.7727	-1.63876	59.6956	-1.63876	89.9021	-1.63001	120.44	-1.6256	150.611
-1.64181	0.11184	-1.64181	29.6952	-1.63856	59.7446	-1.63856	89.8666	-1.62981	120.476	-1.6254	150.506
-1.64161	0.09673	-1.64161	29.6258	-1.63836	59.8241	-1.63836	89.8323	-1.62961	120.527	-1.6252	150.432
-1.64141	0.07985	-1.64141	29.5776	-1.63816	59.9186	-1.63816	89.8228	-1.62942	120.591	-1.625	150.397
-1.64121	0.06344	-1.64121	29.5577	-1.63796	60.002	-1.63796	89.8541	-1.62922	120.666	-1.6248	150.403
[truncated: 63,536 more rows]
