# Supplementary material for: Cation-π interactions enabled water-stable perovskite X-ray flat mini-panel imager
Source: Nat Commun. 2024 Jan 4;15:257. doi: 10.1038/s41467-023-44644-7 (PMC10767000; doi:10.1038/s41467-023-44644-7)
Supplement: Supplementary file 7 — Source Data [file 41467_2023_44644_MOESM7_ESM.zip › Fig.3h.xlsx]

## Sheet: Sheet1
Cs2AgBiBr6	MAPbI3	PEA2PbI4	A-2D tablet	A-1D tablet	1D/2D tablet	F-1D tablet
0.28942	0.33314	0.25834	0.36589	0.3698	0.37452	0.39426
0.20313	0.33402	0.26408	0.3717	0.38625	0.39083	0.45983
0.19229	0.3312	0.26914	0.32573	0.3553	0.34854	0.39947
