# Supplementary material for: Cation-π interactions enabled water-stable perovskite X-ray flat mini-panel imager
Source: Nat Commun. 2024 Jan 4;15:257. doi: 10.1038/s41467-023-44644-7 (PMC10767000; doi:10.1038/s41467-023-44644-7)
Supplement: Supplementary file 7 — Source Data [file 41467_2023_44644_MOESM7_ESM.zip › Fig.4a.xlsx]

## Sheet: Sheet1
3.5	0.08508	3	0.09748	3	0.05887	3	0.04922	3	0.03415
3.52	0.08338	3.02	0.09748	3.02	0.07535	3.02	0.05959	3.02	0.04634
3.54	0.07487	3.04	0.09419	3.04	0.07849	3.04	0.06218	3.04	0.04634
3.56	0.08395	3.06	0.10186	3.06	0.07221	3.06	0.06218	3.06	0.04634
3.58	0.07601	3.08	0.10077	3.08	0.07457	3.08	0.0544	3.08	0.04634
3.6	0.08054	3.1	0.09748	3.1	0.06279	3.1	0.0544	3.1	0.0439
3.62	0.1021	3.12	0.08762	3.12	0.06593	3.12	0.05181	3.12	0.05854
3.64	0.08678	3.14	0.07886	3.14	0.073	3.14	0.04145	3.14	0.05854
3.66	0.07657	3.16	0.07996	3.16	0.05808	3.16	0.05959	3.16	0.0561
3.68	0.08338	3.18	0.092	3.18	0.06201	3.18	0.06995	3.18	0.06098
3.7	0.07657	3.2	0.07777	3.2	0.0675	3.2	0.05181	3.2	0.0561
3.72	0.08395	3.22	0.092	3.22	0.05024	3.22	0.04663	3.22	0.04878
3.74	0.0726	3.24	0.08981	3.24	0.06515	3.24	0.04663	3.24	0.03902
3.76	0.07941	3.26	0.08981	3.26	0.073	3.26	0.04922	3.26	0.04634
3.78	0.07657	3.28	0.07119	3.28	0.05887	3.28	0.05181	3.28	0.05366
3.8	0.07884	3.3	0.08105	3.3	0.05338	3.3	0.04922	3.3	0.03659
3.82	0.0675	3.32	0.092	3.32	0.06201	3.32	0.03627	3.32	0.05366
3.84	0.07771	3.34	0.06024	3.34	0.04867	3.34	0.04663	3.34	0.04146
3.86	0.06977	3.36	0.07229	3.36	0.073	3.36	0.04922	3.36	0.05366
3.88	0.08111	3.38	0.06134	3.38	0.07535	3.38	0.05959	3.38	0.0439
3.9	0.0709	3.4	0.08543	3.4	0.05573	3.4	0.0544	3.4	0.04146
3.92	0.08452	3.42	0.10077	3.42	0.07064	3.42	0.04922	3.42	0.0561
3.94	0.07431	3.44	0.069	3.44	0.06593	3.44	0.06218	3.44	0.03902
3.96	0.06863	3.46	0.07558	3.46	0.05102	3.46	0.03886	3.46	0.03902
3.98	0.06693	3.48	0.07229	3.48	0.05024	3.48	0.03886	3.48	0.06585
4	0.08111	3.5	0.07667	3.5	0.05024	3.5	0.05181	3.5	0.04634
4.02	0.06977	3.52	0.06134	3.52	0.06436	3.52	0.03886	3.52	0.05854
4.04	0.07204	3.54	0.06462	3.54	0.05651	3.54	0.05959	3.54	0.04878
4.06	0.06977	3.56	0.09858	3.56	0.073	3.56	0.0544	3.56	0.03902
4.08	0.06977	3.58	0.10186	3.58	0.05965	3.58	0.03886	3.58	0.03902
4.1	0.0675	3.6	0.07996	3.6	0.05651	3.6	0.04663	3.6	0.0439
4.12	0.0641	3.62	0.06791	3.62	0.05887	3.62	0.07513	3.62	0.04146
4.14	0.05786	3.64	0.08434	3.64	0.05495	3.64	0.04922	3.64	0.0561
4.16	0.06693	3.66	0.069	3.66	0.04867	3.66	0.03368	3.66	0.03171
4.18	0.0692	3.68	0.05476	3.68	0.04945	3.68	0.04145	3.68	0.0439
4.2	0.06466	3.7	0.06462	3.7	0.03611	3.7	0.05699	3.7	0.03171
4.22	0.06807	3.72	0.07777	3.72	0.04867	3.72	0.05181	3.72	0.04146
4.24	0.07431	3.74	0.07996	3.74	0.06436	3.74	0.04404	3.74	0.04634
4.26	0.05899	3.76	0.07777	3.76	0.05887	3.76	0.04663	3.76	0.05122
4.28	0.0675	3.78	0.04819	3.78	0.05416	3.78	0.04404	3.78	0.04146
4.3	0.06977	3.8	0.06243	3.8	0.0471	3.8	0.04663	3.8	0.03171
4.32	0.06296	3.82	0.07119	3.82	0.05181	3.82	0.04663	3.82	0.06341
4.34	0.07033	3.84	0.06353	3.84	0.07221	3.84	0.05699	3.84	0.05854
4.36	0.05615	3.86	0.07119	3.86	0.03689	3.86	0.03886	3.86	0.03171
4.38	0.05786	3.88	0.0701	3.88	0.03768	3.88	0.03627	3.88	0.02195
4.4	0.0641	3.9	0.07558	3.9	0.0471	3.9	0.0544	3.9	0.03415
4.42	0.06239	3.92	0.069	3.92	0.05416	3.92	0.05959	3.92	0.03659
4.44	0.05445	3.94	0.05476	3.94	0.05338	3.94	0.03627	3.94	0.02439
4.46	0.06636	3.96	0.08105	3.96	0.04396	3.96	0.04145	3.96	0.02683
4.48	0.05332	3.98	0.06681	3.98	0.05102	3.98	0.06477	3.98	0.06098
4.5	0.05615	4	0.05696	4	0.04553	4	0.06736	4	0.03171
4.52	0.05162	4.02	0.069	4.02	0.04474	4.02	0.04922	4.02	0.02927
4.54	0.05615	4.04	0.07448	4.04	0.03532	4.04	0.0285	4.04	0.01707
4.56	0.05502	4.06	0.06243	4.06	0.0471	4.06	0.04922	4.06	0.03659
4.58	0.0709	4.08	0.06462	4.08	0.05573	4.08	0.03368	4.08	0.04146
4.6	0.05218	4.1	0.06681	4.1	0.04631	4.1	0.04922	4.1	0.04146
4.62	0.05445	4.12	0.06681	4.12	0.04553	4.12	0.04145	4.12	0.03902
4.64	0.06069	4.14	0.07777	4.14	0.04474	4.14	0.03627	4.14	0.02439
4.66	0.06807	4.16	0.0701	4.16	0.05338	4.16	0.04922	4.16	0.04878
4.68	0.05332	4.18	0.07448	4.18	0.05181	4.18	0.03886	4.18	0.04146
4.7	0.06239	4.2	0.05915	4.2	0.04003	4.2	0.04404	4.2	0.0439
4.72	0.05842	4.22	0.0701	4.22	0.04867	4.22	0.03627	4.22	0.03171
4.74	0.06296	4.24	0.05257	4.24	0.05024	4.24	0.03368	4.24	0.05366
4.76	0.07317	4.26	0.06134	4.26	0.04474	4.26	0.04663	4.26	0.03902
4.78	0.06863	4.28	0.07338	4.28	0.0416	4.28	0.04404	4.28	0.01951
4.8	0.05729	4.3	0.06353	4.3	0.0416	4.3	0.0285	4.3	0.0439
4.82	0.07431	4.32	0.05148	4.32	0.03846	4.32	0.0285	4.32	0.03659
4.84	0.06296	4.34	0.05257	4.34	0.04474	4.34	0.04922	4.34	0.02927
4.86	0.07487	4.36	0.04491	4.36	0.05338	4.36	0.03368	4.36	0.04878
4.88	0.06239	4.38	0.06681	4.38	0.04945	4.38	0.02591	4.38	0.03902
4.9	0.07884	4.4	0.05696	4.4	0.04003	4.4	0.03627	4.4	0.02683
4.92	0.06239	4.42	0.05586	4.42	0.04867	4.42	0.03368	4.42	0.02683
4.94	0.06807	4.44	0.06134	4.44	0.02826	4.44	0.03886	4.44	0.03659
4.96	0.07601	4.46	0.06791	4.46	0.03611	4.46	0.03627	4.46	0.04878
4.98	0.0641	4.48	0.05038	4.48	0.04945	4.48	0.03627	4.48	0.03415
5	0.07601	4.5	0.03176	4.5	0.04474	4.5	0.05181	4.5	0.03171
5.02	0.06239	4.52	0.06024	4.52	0.03454	4.52	0.05181	4.52	0.03902
5.04	0.06693	4.54	0.05038	4.54	0.03846	4.54	0.04663	4.54	0.03171
5.06	0.07204	4.56	0.05696	4.56	0.05338	4.56	0.04145	4.56	0.03415
5.08	0.08054	4.58	0.05586	4.58	0.04631	4.58	0.03109	4.58	0.02683
5.1	0.07204	4.6	0.05586	4.6	0.0416	4.6	0.04145	4.6	0.03415
5.12	0.07828	4.62	0.05257	4.62	0.05024	4.62	0.04145	4.62	0.02439
5.14	0.09926	4.64	0.05476	4.64	0.04003	4.64	0.03109	4.64	0.02195
5.16	0.08792	4.66	0.05257	4.66	0.03925	4.66	0.02332	4.66	0.02195
5.18	0.1021	4.68	0.04162	4.68	0.04003	4.68	0.02073	4.68	0.04634
5.2	0.11231	4.7	0.0701	4.7	0.03375	4.7	0.03368	4.7	0.03902
5.22	0.13216	4.72	0.04929	4.72	0.03297	4.72	0.02591	4.72	0.01951
5.24	0.12989	4.74	0.05367	4.74	0.03611	4.74	0.03886	4.74	0.03171
5.26	0.14974	4.76	0.06134	4.76	0.04003	4.76	0.03368	4.76	0.01951
5.28	0.17867	4.78	0.05805	4.78	0.03925	4.78	0.03886	4.78	0.03415
5.3	0.17754	4.8	0.03943	4.8	0.03925	4.8	0.03627	4.8	0.03171
5.32	0.211	4.82	0.04272	4.82	0.04239	4.82	0.03368	4.82	0.04146
5.34	0.28191	4.84	0.03834	4.84	0.02904	4.84	0.03368	4.84	0.03171
5.36	0.41463	4.86	0.05805	4.86	0.03925	4.86	0.03886	4.86	0.03171
5.38	0.57799	4.88	0.05148	4.88	0.04239	4.88	0.02591	4.88	0.01463
5.4	0.85309	4.9	0.04929	4.9	0.04396	4.9	0.02073	4.9	0.03415
5.42	1	4.92	0.04929	4.92	0.03375	4.92	0.02591	4.92	0.03902
5.44	0.97391	4.94	0.06462	4.94	0.04317	4.94	0.02591	4.94	0.03902
5.46	0.63698	4.96	0.05367	4.96	0.04082	4.96	0.02591	4.96	0.03171
5.48	0.33863	4.98	0.05586	4.98	0.04396	4.98	0.02073	4.98	0.02439
5.5	0.16903	5	0.06024	5	0.03846	5	0.01813	5	0.02927
5.52	0.12309	5.02	0.05805	5.02	0.03218	5.02	0.04404	5.02	0.01463
5.54	0.09586	5.04	0.04819	5.04	0.02983	5.04	0.03368	5.04	0.04146
5.56	0.08905	5.06	0.04162	5.06	0.03218	5.06	0.00777	5.06	0.03902
5.58	0.07771	5.08	0.04272	5.08	0.0471	5.08	0.02332	5.08	0.01951
5.6	0.07657	5.1	0.05915	5.1	0.02276	5.1	0.03109	5.1	0.02439
5.62	0.05786	5.12	0.0471	5.12	0.02904	5.12	0.03627	5.12	0.02439
5.64	0.05275	5.14	0.04929	5.14	0.02983	5.14	0.02073	5.14	0.02195
5.66	0.06012	5.16	0.03395	5.16	0.02904	5.16	0.02591	5.16	0.02439
5.68	0.05786	5.18	0.0471	5.18	0.0416	5.18	0.02591	5.18	0.03902
5.7	0.05615	5.2	0.05148	5.2	0.03925	5.2	0.02332	5.2	0.03659
5.72	0.06183	5.22	0.05586	5.22	0.02826	5.22	0.02591	5.22	0.03659
5.74	0.04765	5.24	0.04929	5.24	0.03297	5.24	0.02073	5.24	0.0439
5.76	0.04991	5.26	0.04053	5.26	0.02983	5.26	0.02332	5.26	0.00976
5.78	0.05105	5.28	0.046	5.28	0.03454	5.28	0.0285	5.28	0.03659
5.8	0.04878	5.3	0.0471	5.3	0.02904	5.3	0.02332	5.3	0.01707
5.82	0.06239	5.32	0.05805	5.32	0.03375	5.32	0.03886	5.32	0.03659
5.84	0.05672	5.34	0.04053	5.34	0.03375	5.34	0.02332	5.34	0.03171
5.86	0.04935	5.36	0.04491	5.36	0.02669	5.36	0.04404	5.36	0.03415
5.88	0.05502	5.38	0.04491	5.38	0.04553	5.38	0.0285	5.38	0.02683
5.9	0.05389	5.4	0.05257	5.4	0.03925	5.4	0.02332	5.4	0.02927
5.92	0.04368	5.42	0.04929	5.42	0.02904	5.42	0.01295	5.42	0.03659
5.94	0.05332	5.44	0.04491	5.44	0.0314	5.44	0.04663	5.44	0.02195
5.96	0.05162	5.46	0.05586	5.46	0.03061	5.46	0.03109	5.46	0.01951
5.98	0.05162	5.48	0.05038	5.48	0.03218	5.48	0.02073	5.48	0.02195
6	0.05162	5.5	0.04381	5.5	0.02826	5.5	0.04663	5.5	0.03171
6.02	0.04935	5.52	0.05805	5.52	0.04082	5.52	0.03109	5.52	0.01463
6.04	0.04197	5.54	0.04381	5.54	0.0314	5.54	0.02073	5.54	0.03659
6.06	0.04538	5.56	0.03724	5.56	0.03297	5.56	0.02073	5.56	0.03415
6.08	0.04821	5.58	0.03834	5.58	0.02669	5.58	0.02073	5.58	0.02927
6.1	0.04084	5.6	0.0471	5.6	0.02904	5.6	0.03109	5.6	0.0122
6.12	0.04141	5.62	0.05476	5.62	0.03768	5.62	0.03368	5.62	0.01951
6.14	0.04311	5.64	0.0471	5.64	0.03454	5.64	0.02591	5.64	0.02439
6.16	0.03914	5.66	0.03834	5.66	0.03768	5.66	0.02332	5.66	0.03659
6.18	0.04708	5.68	0.02629	5.68	0.02669	5.68	0.02591	5.68	0.02683
6.2	0.04084	5.7	0.03834	5.7	0.03532	5.7	0.03109	5.7	0.04146
6.22	0.03573	5.72	0.046	5.72	0.0314	5.72	0.04145	5.72	0.04634
6.24	0.04368	5.74	0.046	5.74	0.02826	5.74	0.03368	5.74	0.01951
6.26	0.04254	5.76	0.05038	5.76	0.03925	5.76	0.0285	5.76	0.02439
6.28	0.04311	5.78	0.04491	5.78	0.03846	5.78	0.0285	5.78	0.01463
6.3	0.05162	5.8	0.03067	5.8	0.02119	5.8	0.01554	5.8	0.03415
6.32	0.04538	5.82	0.06243	5.82	0.03611	5.82	0.05959	5.82	0.02683
6.34	0.0363	5.84	0.06024	5.84	0.02669	5.84	0.02591	5.84	0.02439
6.36	0.02723	5.86	0.03943	5.86	0.0259	5.86	0.02332	5.86	0.03171
6.38	0.04708	5.88	0.03286	5.88	0.04082	5.88	0.03109	5.88	0.02927
6.4	0.03573	5.9	0.04929	5.9	0.0416	5.9	0.04145	5.9	0.05366
6.42	0.04651	5.92	0.04272	5.92	0.02983	5.92	0.04404	5.92	0.02439
6.44	0.04311	5.94	0.02848	5.94	0.0259	5.94	0.01813	5.94	0.03659
6.46	0.04708	5.96	0.0471	5.96	0.02355	5.96	0.02591	5.96	0.02195
6.48	0.0329	5.98	0.05038	5.98	0.0259	5.98	0.02591	5.98	0.02927
6.5	0.05105	6	0.05367	6	0.03454	6	0.03627	6	0.01951
6.52	0.03517	6.02	0.04819	6.02	0.03846	6.02	0.03627	6.02	0.04146
6.54	0.04821	6.04	0.046	6.04	0.04317	6.04	0.03627	6.04	0.01707
6.56	0.04141	6.06	0.03067	6.06	0.03925	6.06	0.05181	6.06	0.02927
6.58	0.04141	6.08	0.05476	6.08	0.04003	6.08	0.02073	6.08	0.02927
6.6	0.03687	6.1	0.03176	6.1	0.03218	6.1	0.03109	6.1	0.03415
6.62	0.03347	6.12	0.05367	6.12	0.04317	6.12	0.0285	6.12	0.02439
6.64	0.03517	6.14	0.04929	6.14	0.03768	6.14	0.04922	6.14	0.03415
6.66	0.04594	6.16	0.06791	6.16	0.0416	6.16	0.03627	6.16	0.02927
6.68	0.04084	6.18	0.03943	6.18	0.04003	6.18	0.04922	6.18	0.02195
6.7	0.03914	6.2	0.06462	6.2	0.04239	6.2	0.03627	6.2	0.0561
6.72	0.04311	6.22	0.07229	6.22	0.04867	6.22	0.03109	6.22	0.02683
6.74	0.03744	6.24	0.05476	6.24	0.04239	6.24	0.03368	6.24	0.04634
6.76	0.03573	6.26	0.07119	6.26	0.04474	6.26	0.04663	6.26	0.04634
6.78	0.03687	6.28	0.07667	6.28	0.06279	6.28	0.03886	6.28	0.03902
6.8	0.03347	6.3	0.06462	6.3	0.04082	6.3	0.03886	6.3	0.03415
6.82	0.03971	6.32	0.06243	6.32	0.04945	6.32	0.05959	6.32	0.0439
6.84	0.04935	6.34	0.05805	6.34	0.05416	6.34	0.04922	6.34	0.04634
6.86	0.04708	6.36	0.06243	6.36	0.06044	6.36	0.05181	6.36	0.02439
6.88	0.04878	6.38	0.06353	6.38	0.0573	6.38	0.03109	6.38	0.05366
6.9	0.05729	6.4	0.07558	6.4	0.05887	6.4	0.05699	6.4	0.06585
6.92	0.04594	6.42	0.08762	6.42	0.0675	6.42	0.06995	6.42	0.06098
6.94	0.06296	6.44	0.08872	6.44	0.07221	6.44	0.05959	6.44	0.06098
6.96	0.03971	6.46	0.08981	6.46	0.08477	6.46	0.04404	6.46	0.05122
6.98	0.05559	6.48	0.0931	6.48	0.07771	6.48	0.05181	6.48	0.08293
7	0.06977	6.5	0.10953	6.5	0.08242	6.5	0.06736	6.5	0.1122
7.02	0.06239	6.52	0.09091	6.52	0.08399	6.52	0.08808	6.52	0.06341
7.04	0.08111	6.54	0.12705	6.54	0.11538	6.54	0.10881	6.54	0.08537
7.06	0.08508	6.56	0.11939	6.56	0.09969	6.56	0.10104	6.56	0.0878
7.08	0.08452	6.58	0.15005	6.58	0.13187	6.58	0.12435	6.58	0.10976
7.1	0.07998	6.6	0.15334	6.6	0.13972	6.6	0.10622	6.6	0.10976
7.12	0.06807	6.62	0.15772	6.62	0.1821	6.62	0.1114	6.62	0.12439
7.14	0.06069	6.64	0.19168	6.64	0.18917	6.64	0.15803	6.64	0.16341
7.16	0.04538	6.66	0.20591	6.66	0.20016	6.66	0.18912	6.66	0.1561
7.18	0.04027	6.68	0.23987	6.68	0.20722	6.68	0.16839	6.68	0.19512
7.2	0.03573	6.7	0.25958	6.7	0.28022	6.7	0.23834	6.7	0.20976
7.22	0.0312	6.72	0.31216	6.72	0.31947	6.72	0.30052	6.72	0.26585
7.24	0.03573	6.74	0.35268	6.74	0.36735	6.74	0.35751	6.74	0.27561
7.26	0.03517	6.76	0.40197	6.76	0.4113	6.76	0.39119	6.76	0.34878
7.28	0.04027	6.78	0.50712	6.78	0.4529	6.78	0.4715	6.78	0.42683
7.3	0.03687	6.8	0.62322	6.8	0.56515	6.8	0.57254	6.8	0.47805
7.32	0.0363	6.82	0.76232	6.82	0.79592	6.82	0.76425	6.82	0.68537
7.34	0.02496	6.84	0.94195	6.84	0.98273	6.84	0.94301	6.84	0.83902
7.36	0.03176	6.86	1	6.86	1	6.86	1	6.86	1
7.38	0.02496	6.88	0.97919	6.88	0.90738	6.88	0.95337	6.88	0.8878
7.4	0.03971	6.9	0.8149	6.9	0.60047	6.9	0.67876	6.9	0.66098
7.42	0.03006	6.92	0.57393	6.92	0.34144	6.92	0.35751	6.92	0.46829
7.44	0.03857	6.94	0.45235	6.94	0.16327	6.94	0.18912	6.94	0.17073
7.46	0.03403	6.96	0.32968	6.96	0.09969	6.96	0.09585	6.96	0.11707
7.48	0.03857	6.98	0.35049	6.98	0.08948	6.98	0.08549	6.98	0.04878
7.5	0.0312	7	0.29901	7	0.0832	7	0.08031	7	0.07073
7.52	0.03517	7.02	0.31325	7.02	0.06358	7.02	0.06736	7.02	0.0561
7.54	0.03744	7.04	0.34173	7.04	0.04396	7.04	0.05699	7.04	0.0439
7.56	0.038	7.06	0.29025	7.06	0.05965	7.06	0.06218	7.06	0.06585
7.58	0.03347	7.08	0.33297	7.08	0.05416	7.08	0.04145	7.08	0.03902
7.6	0.04141	7.1	0.31325	7.1	0.05181	7.1	0.03627	7.1	0.04878
7.62	0.03687	7.12	0.26506	7.12	0.04867	7.12	0.0544	7.12	0.05854
7.64	0.0329	7.14	0.20044	7.14	0.0471	7.14	0.06218	7.14	0.05366
7.66	0.02609	7.16	0.18949	7.16	0.04239	7.16	0.05181	7.16	0.02439
7.68	0.03403	7.18	0.13253	7.18	0.04474	7.18	0.03109	7.18	0.03659
7.7	0.0346	7.2	0.14458	7.2	0.04317	7.2	0.03886	7.2	0.03902
7.72	0.0363	7.22	0.08762	7.22	0.03532	7.22	0.04145	7.22	0.03659
7.74	0.038	7.24	0.092	7.24	0.03768	7.24	0.03886	7.24	0.03902
7.76	0.03687	7.26	0.06572	7.26	0.03611	7.26	0.03886	7.26	0.02927
7.78	0.04084	7.28	0.09529	7.28	0.03532	7.28	0.0285	7.28	0.02927
7.8	0.03971	7.3	0.06134	7.3	0.03611	7.3	0.05959	7.3	0.03902
7.82	0.02779	7.32	0.06462	7.32	0.0314	7.32	0.03627	7.32	0.02927
7.84	0.0346	7.34	0.07229	7.34	0.03768	7.34	0.03886	7.34	0.01463
7.86	0.0346	7.36	0.04819	7.36	0.02747	7.36	0.03886	7.36	0.03415
7.88	0.03857	7.38	0.05148	7.38	0.02983	7.38	0.07772	7.38	0.02927
7.9	0.03176	7.4	0.06572	7.4	0.03218	7.4	0.05181	7.4	0.03171
7.92	0.04821	7.42	0.05915	7.42	0.03532	7.42	0.04663	7.42	0.02195
7.94	0.02836	7.44	0.046	7.44	0.03218	7.44	0.02591	7.44	0.01951
7.96	0.03914	7.46	0.06134	7.46	0.02747	7.46	0.03627	7.46	0.02683
7.98	0.04027	7.48	0.05367	7.48	0.0259	7.48	0.03368	7.48	0.01707
8	0.03914	7.5	0.04491	7.5	0.03061	7.5	0.03627	7.5	0.02195
8.02	0.04538	7.52	0.03286	7.52	0.02747	7.52	0.03109	7.52	0.04634
8.04	0.03914	7.54	0.03614	7.54	0.0314	7.54	0.01813	7.54	0.00976
8.06	0.04424	7.56	0.05148	7.56	0.03611	7.56	0.02332	7.56	0.01951
8.08	0.0346	7.58	0.04929	7.58	0.01648	7.58	0.03109	7.58	0.01707
8.1	0.03971	7.6	0.03505	7.6	0.03061	7.6	0.02332	7.6	0.01951
8.12	0.04651	7.62	0.05038	7.62	0.03297	7.62	0.01554	7.62	0.02683
8.14	0.04368	7.64	0.04491	7.64	0.03925	7.64	0.02591	7.64	0.01707
8.16	0.03573	7.66	0.03834	7.66	0.03532	7.66	0.03886	7.66	0.01951
8.18	0.03914	7.68	0.03724	7.68	0.02983	7.68	0.02332	7.68	0.01951
8.2	0.038	7.7	0.046	7.7	0.03611	7.7	0.02332	7.7	0.02195
8.22	0.0312	7.72	0.03395	7.72	0.0314	7.72	0.02332	7.72	0.03659
8.24	0.04141	7.74	0.04053	7.74	0.03532	7.74	0.02332	7.74	0.03415
8.26	0.04027	7.76	0.03614	7.76	0.02355	7.76	0.03109	7.76	0.02195
8.28	0.038	7.78	0.05257	7.78	0.02198	7.78	0.01295	7.78	0.01951
8.3	0.03857	7.8	0.04053	7.8	0.0259	7.8	0.02073	7.8	0.02439
8.32	0.03517	7.82	0.03614	7.82	0.03375	7.82	0.0285	7.82	0.02195
8.34	0.03176	7.84	0.03614	7.84	0.01962	7.84	0.02591	7.84	0.01951
8.36	0.0312	7.86	0.046	7.86	0.01648	7.86	0.0285	7.86	0.02683
8.38	0.03971	7.88	0.03286	7.88	0.02669	7.88	0.04145	7.88	0.00976
8.4	0.0363	7.9	0.03724	7.9	0.03532	7.9	0.02332	7.9	0.02439
8.42	0.03687	7.92	0.04381	7.92	0.03454	7.92	0.02591	7.92	0.01951
8.44	0.03063	7.94	0.05805	7.94	0.02276	7.94	0.02073	7.94	0.01707
8.46	0.03573	7.96	0.04053	7.96	0.0314	7.96	0.03627	7.96	0.02927
8.48	0.04027	7.98	0.03395	7.98	0.04082	7.98	0.02332	7.98	0.02195
8.5	0.04368	8	0.03834	8	0.02826	8	0.03109	8	0.02927
8.52	0.03744	8.02	0.04162	8.02	0.02826	8.02	0.02073	8.02	0.02195
8.54	0.03914	8.04	0.03505	8.04	0.03532	8.04	0.01295	8.04	0.02683
8.56	0.03573	8.06	0.03395	8.06	0.0259	8.06	0.03368	8.06	0.02195
8.58	0.04254	8.08	0.03614	8.08	0.03375	8.08	0.04663	8.08	0.02927
8.6	0.04084	8.1	0.03395	8.1	0.02119	8.1	0.01813	8.1	0.00976
8.62	0.03971	8.12	0.02848	8.12	0.02826	8.12	0.01813	8.12	0.01463
8.64	0.04027	8.14	0.03943	8.14	0.02198	8.14	0.01554	8.14	0.04146
8.66	0.03233	8.16	0.03067	8.16	0.02198	8.16	0.02073	8.16	0.04878
8.68	0.04141	8.18	0.03834	8.18	0.02198	8.18	0.01813	8.18	0.0122
8.7	0.03687	8.2	0.02191	8.2	0.0259	8.2	0.0285	8.2	0.0122
8.72	0.03687	8.22	0.0471	8.22	0.02355	8.22	0.02332	8.22	0.01707
8.74	0.03914	8.24	0.03505	8.24	0.01648	8.24	0.02591	8.24	0.02195
8.76	0.03914	8.26	0.03067	8.26	0.02669	8.26	0.02332	8.26	0.0122
8.78	0.03347	8.28	0.03395	8.28	0.03375	8.28	0.01036	8.28	0.01707
8.8	0.04141	8.3	0.02738	8.3	0.02276	8.3	0.01295	8.3	0.02683
8.82	0.04197	8.32	0.03505	8.32	0.01805	8.32	0.01295	8.32	0.01951
8.84	0.02326	8.34	0.03067	8.34	0.02433	8.34	0.03109	8.34	0.01463
8.86	0.03233	8.36	0.03395	8.36	0.0259	8.36	0.02332	8.36	0.01707
8.88	0.0363	8.38	0.02519	8.38	0.01884	8.38	0.01295	8.38	0.01463
8.9	0.03971	8.4	0.02957	8.4	0.01962	8.4	0.03109	8.4	0.02195
8.92	0.04424	8.42	0.04272	8.42	0.02355	8.42	0.01036	8.42	0.02195
8.94	0.04481	8.44	0.023	8.44	0.01884	8.44	0.02073	8.44	0.01463
8.96	0.03687	8.46	0.02848	8.46	0.01884	8.46	0.02591	8.46	0.01951
8.98	0.03971	8.48	0.03834	8.48	0.02198	8.48	0.0285	8.48	0.00976
9	0.03744	8.5	0.03505	8.5	0.03061	8.5	0.02332	8.5	0.02439
9.02	0.03914	8.52	0.02191	8.52	0.0259	8.52	0.02073	8.52	0.02195
9.04	0.04424	8.54	0.03724	8.54	0.02669	8.54	0.01554	8.54	0.01707
9.06	0.04368	8.56	0.02848	8.56	0.01491	8.56	0.01554	8.56	0.00976
9.08	0.03857	8.58	0.02519	8.58	0.02355	8.58	0.01813	8.58	0.00976
9.1	0.04821	8.6	0.03505	8.6	0.02669	8.6	0.01554	8.6	0.03902
9.12	0.04708	8.62	0.0241	8.62	0.00863	8.62	0.00518	8.62	0.01707
9.14	0.0329	8.64	0.03943	8.64	0.02669	8.64	0.01554	8.64	0.00976
9.16	0.04197	8.66	0.03614	8.66	0.0259	8.66	0.00777	8.66	0.00732
9.18	0.04027	8.68	0.02738	8.68	0.02119	8.68	0.01295	8.68	0.00732
9.2	0.03744	8.7	0.03286	8.7	0.02041	8.7	0.02591	8.7	0.0122
9.22	0.04424	8.72	0.02629	8.72	0.01491	8.72	0.01036	8.72	0.01951
9.24	0.038	8.74	0.0241	8.74	0.01413	8.74	0.03368	8.74	0.01951
9.26	0.04311	8.76	0.02957	8.76	0.02198	8.76	0.02073	8.76	0.02439
9.28	0.04651	8.78	0.03614	8.78	0.02433	8.78	0.02332	8.78	0.02927
9.3	0.04368	8.8	0.03286	8.8	0.03061	8.8	0.02591	8.8	0.01463
9.32	0.0363	8.82	0.03176	8.82	0.02276	8.82	0.01813	8.82	0.02195
9.34	0.04481	8.84	0.02848	8.84	0.02669	8.84	0.03368	8.84	0.01463
9.36	0.04765	8.86	0.01862	8.86	0.01962	8.86	0.03109	8.86	0.00732
9.38	0.03517	8.88	0.02848	8.88	0.02669	8.88	0.02073	8.88	0.0122
9.4	0.03573	8.9	0.03067	8.9	0.01491	8.9	0.00518	8.9	0.01951
9.42	0.05275	8.92	0.0241	8.92	0.02041	8.92	0.01554	8.92	0.01707
9.44	0.04424	8.94	0.03176	8.94	0.02747	8.94	0.01813	8.94	0.01707
9.46	0.05275	8.96	0.03067	8.96	0.02669	8.96	0.01295	8.96	0.00732
9.48	0.04311	8.98	0.02738	8.98	0.0157	8.98	0.01036	8.98	0.0122
9.5	0.05729	9	0.02519	9	0.02119	9	0.02073	9	0.02195
9.52	0.04424	9.02	0.01862	9.02	0.02826	9.02	0.01295	9.02	0.00976
9.54	0.04538	9.04	0.03067	9.04	0.02433	9.04	0.02332	9.04	0.02195
9.56	0.04594	9.06	0.03943	9.06	0.0259	9.06	0.02332	9.06	0.01707
9.58	0.04481	9.08	0.02738	9.08	0.02355	9.08	0.02073	9.08	0.02927
9.6	0.04765	9.1	0.02957	9.1	0.03061	9.1	0.02591	9.1	0.00732
9.62	0.04991	9.12	0.03395	9.12	0.02119	9.12	0.01554	9.12	0.02683
9.64	0.05275	9.14	0.02957	9.14	0.02669	9.14	0.03109	9.14	0.00976
9.66	0.04765	9.16	0.03176	9.16	0.02826	9.16	0.01554	9.16	0.0122
9.68	0.03971	9.18	0.04162	9.18	0.02983	9.18	0.01813	9.18	0.03902
9.7	0.05389	9.2	0.04053	9.2	0.02041	9.2	0.02073	9.2	0.02683
9.72	0.04991	9.22	0.03395	9.22	0.02198	9.22	0.01813	9.22	0.01951
9.74	0.05615	9.24	0.04053	9.24	0.02512	9.24	0.01813	9.24	0.01951
9.76	0.05899	9.26	0.03286	9.26	0.0259	9.26	0.01554	9.26	0.01951
9.78	0.05105	9.28	0.02519	9.28	0.03454	9.28	0.02591	9.28	0.01707
9.8	0.04708	9.3	0.023	9.3	0.03218	9.3	0.02073	9.3	0.02195
9.82	0.05275	9.32	0.0471	9.32	0.02669	9.32	0.02332	9.32	0.02439
9.84	0.06863	9.34	0.04272	9.34	0.02355	9.34	0.02591	9.34	0.0122
9.86	0.05048	9.36	0.03176	9.36	0.03611	9.36	0.02591	9.36	0.02683
9.88	0.0709	9.38	0.04491	9.38	0.02747	9.38	0.03109	9.38	0.01951
9.9	0.06012	9.4	0.03505	9.4	0.02198	9.4	0.0285	9.4	0.04878
9.92	0.05332	9.42	0.03943	9.42	0.03297	9.42	0.03886	9.42	0.03415
9.94	0.05559	9.44	0.03834	9.44	0.02355	9.44	0.01036	9.44	0.03415
9.96	0.04991	9.46	0.04381	9.46	0.04631	9.46	0.02073	9.46	0.01707
9.98	0.05559	9.48	0.05586	9.48	0.04317	9.48	0.02332	9.48	0.02683
10	0.05672	9.5	0.04272	9.5	0.05102	9.5	0.04404	9.5	0.03415
10.02	0.06012	9.52	0.046	9.52	0.05887	9.52	0.05181	9.52	0.02683
10.04	0.05332	9.54	0.046	9.54	0.05495	9.54	0.05181	9.54	0.0439
10.06	0.05502	9.56	0.0701	9.56	0.073	9.56	0.0829	9.56	0.07805
10.08	0.04878	9.58	0.07558	9.58	0.07378	9.58	0.08031	9.58	0.07561
10.1	0.06012	9.6	0.08981	9.6	0.08713	9.6	0.07772	9.6	0.09268
10.12	0.05502	9.62	0.0931	9.62	0.10911	9.62	0.09845	9.62	0.09024
10.14	0.0675	9.64	0.12486	9.64	0.13579	9.64	0.10363	9.64	0.10488
10.16	0.0709	9.66	0.14896	9.66	0.18367	9.66	0.1658	9.66	0.13902
10.18	0.06239	9.68	0.19715	9.68	0.19309	9.68	0.18912	9.68	0.20244
10.2	0.06012	9.7	0.20591	9.7	0.16797	9.7	0.20725	9.7	0.16585
10.22	0.07487	9.72	0.17415	9.72	0.14914	9.72	0.15803	9.72	0.16585
10.24	0.07374	9.74	0.15553	9.74	0.08163	9.74	0.10622	9.74	0.10732
10.26	0.07601	9.76	0.08324	9.76	0.07221	9.76	0.07254	9.76	0.07561
10.28	0.09189	9.78	0.06134	9.78	0.04239	9.78	0.03368	9.78	0.02195
10.3	0.1072	9.8	0.04272	9.8	0.0314	9.8	0.02073	9.8	0.01707
10.32	0.12649	9.82	0.03395	9.82	0.0314	9.82	0.01554	9.82	0.01951
10.34	0.14294	9.84	0.03286	9.84	0.03297	9.84	0.03109	9.84	0.01951
10.36	0.19342	9.86	0.03834	9.86	0.03061	9.86	0.0285	9.86	0.0122
10.38	0.25241	9.88	0.03067	9.88	0.02669	9.88	0.02591	9.88	0.0122
10.4	0.31651	9.9	0.02629	9.9	0.02983	9.9	0.01813	9.9	0.00976
10.42	0.28871	9.92	0.03176	9.92	0.01727	9.92	0.01295	9.92	0.02683
10.44	0.23596	9.94	0.03176	9.94	0.02041	9.94	0.02591	9.94	0.02439
10.46	0.16449	9.96	0.02519	9.96	0.02904	9.96	0.00518	9.96	0.02195
10.48	0.11514	9.98	0.01752	9.98	0.0157	9.98	0.02591	9.98	0.0122
10.5	0.09132	10	0.03505	10	0.0259	10	0.02332	10	0.01951
10.52	0.05842	10.02	0.03505	10.02	0.01648	10.02	0.01813	10.02	0.03171
10.54	0.05275	10.04	0.03614	10.04	0.01884	10.04	0.01813	10.04	0.00976
10.56	0.05615	10.06	0.01314	10.06	0.01334	10.06	0.01813	10.06	0.00976
10.58	0.06807	10.08	0.0241	10.08	0.02041	10.08	0.01295	10.08	0.0122
10.6	0.05218	10.1	0.02081	10.1	0.03061	10.1	0.0285	10.1	0.01463
10.62	0.05842	10.12	0.02738	10.12	0.01413	10.12	0.00777	10.12	0.0122
10.64	0.038	10.14	0.02191	10.14	0.01962	10.14	0.01036	10.14	0.01463
10.66	0.04311	10.16	0.02081	10.16	0.02433	10.16	0.01295	10.16	0.01463
10.68	0.04254	10.18	0.02738	10.18	0.01962	10.18	0.00518	10.18	0.01951
10.7	0.04141	10.2	0.02629	10.2	0.01805	10.2	0.03109	10.2	0.01707
10.72	0.04878	10.22	0.02848	10.22	0.02119	10.22	0.01813	10.22	0.0122
10.74	0.04821	10.24	0.01752	10.24	0.01648	10.24	0.00259	10.24	0.01951
10.76	0.04368	10.26	0.01972	10.26	0.01884	10.26	0.01554	10.26	0.01463
10.78	0.04027	10.28	0.02191	10.28	0.0157	10.28	0.00777	10.28	0.01951
10.8	0.04821	10.3	0.01972	10.3	0.02041	10.3	0.01554	10.3	0.0122
10.82	0.03517	10.32	0.01972	10.32	0.01648	10.32	0.00518	10.32	0.01707
10.84	0.03857	10.34	0.01643	10.34	0.01491	10.34	0.01036	10.34	0.0122
10.86	0.04368	10.36	0.03176	10.36	0.0157	10.36	0.01295	10.36	0.01463
10.88	0.03971	10.38	0.02191	10.38	0.01256	10.38	0.01554	10.38	0.02439
10.9	0.0329	10.4	0.02629	10.4	0.01727	10.4	0.02332	10.4	0.02195
10.92	0.038	10.42	0.02629	10.42	0.01962	10.42	0.01295	10.42	0.00976
10.94	0.03063	10.44	0.01862	10.44	0.01648	10.44	0.00777	10.44	0.00732
10.96	0.02269	10.46	0.01643	10.46	0.0102	10.46	0.01554	10.46	0.00488
10.98	0.01985	10.48	0.023	10.48	0.01648	10.48	0.01295	10.48	0.02195
11	0.0329	10.5	0.01752	10.5	0.00863	10.5	0.02332	10.5	0.02195
11.02	0.01872	10.52	0.01972	10.52	0.0157	10.52	0.03368	10.52	0.0122
11.04	0.01872	10.54	0.03505	10.54	0.01727	10.54	0.01813	10.54	0.0122
11.06	0.02099	10.56	0.01533	10.56	0.01805	10.56	0.01295	10.56	0.01463
11.08	0.01815	10.58	0.02629	10.58	0.01256	10.58	0.01295	10.58	0.00732
11.1	0.01702	10.6	0.0241	10.6	0.0102	10.6	0.01813	10.6	0.00976
11.12	0.02099	10.62	0.03067	10.62	0.01256	10.62	0.01554	10.62	0.02439
11.14	0.01985	10.64	0.02081	10.64	0.01413	10.64	0.02073	10.64	0.01463
11.16	0.02382	10.66	0.02738	10.66	0.02119	10.66	0.01813	10.66	0.03171
11.18	0.02326	10.68	0.02629	10.68	0.01884	10.68	0.01295	10.68	0.00732
11.2	0.02326	10.7	0.01972	10.7	0.01805	10.7	0.02073	10.7	0.01463
11.22	0.02382	10.72	0.00438	10.72	0.0157	10.72	0.03886	10.72	0.00488
11.24	0.0295	10.74	0.02629	10.74	0.01648	10.74	0.01295	10.74	0.01707
11.26	0.02326	10.76	0.02191	10.76	0.01413	10.76	0.00518	10.76	0.01951
11.28	0.02042	10.78	0.02191	10.78	0.02041	10.78	0.01036	10.78	0.00976
11.3	0.01985	10.8	0.01752	10.8	0.01648	10.8	0.01036	10.8	0.01463
11.32	0.01758	10.82	0.01533	10.82	0.01805	10.82	0.01036	10.82	0.01707
11.34	0.02326	10.84	0.02848	10.84	0.01413	10.84	0.01813	10.84	0.00732
11.36	0.02099	10.86	0.02629	10.86	0.00785	10.86	0.00518	10.86	0.01707
11.38	0.02723	10.88	0.01972	10.88	0.01099	10.88	0.03886	10.88	0.02195
11.4	0.01872	10.9	0.0241	10.9	0.01884	10.9	0.01295	10.9	0.01951
11.42	0.03176	10.92	0.01862	10.92	0.0157	10.92	0.0285	10.92	0.01463
11.44	0.02552	10.94	0.03505	10.94	0.01962	10.94	0.01554	10.94	0.0122
11.46	0.02155	10.96	0.02081	10.96	0.02669	10.96	0.02073	10.96	0.00732
11.48	0.02609	10.98	0.01972	10.98	0.02041	10.98	0.00777	10.98	0.0122
11.5	0.02779	11	0.01972	11	0.01256	11	0.01295	11	0.02439
11.52	0.02496	11.02	0.02081	11.02	0.02119	11.02	0.02332	11.02	0.01707
11.54	0.03176	11.04	0.02957	11.04	0.01884	11.04	0.02073	11.04	0.03415
11.56	0.03233	11.06	0.03067	11.06	0.02198	11.06	0.02073	11.06	0.02683
11.58	0.02666	11.08	0.02957	11.08	0.02355	11.08	0.03886	11.08	0.02195
11.6	0.02212	11.1	0.02191	11.1	0.03218	11.1	0.03368	11.1	0.02683
11.62	0.02382	11.12	0.02081	11.12	0.0314	11.12	0.03886	11.12	0.02439
11.64	0.02212	11.14	0.03614	11.14	0.03768	11.14	0.02591	11.14	0.05122
11.66	0.02439	11.16	0.03724	11.16	0.02904	11.16	0.03368	11.16	0.04634
11.68	0.01815	11.18	0.06572	11.18	0.04239	11.18	0.03109	11.18	0.0561
11.7	0.01872	11.2	0.05476	11.2	0.05495	11.2	0.0544	11.2	0.03902
11.72	0.02496	11.22	0.06024	11.22	0.05338	11.22	0.06995	11.22	0.06829
11.74	0.01872	11.24	0.07119	11.24	0.09184	11.24	0.10363	11.24	0.0878
11.76	0.01702	11.26	0.10186	11.26	0.10518	11.26	0.0829	11.26	0.11463
11.78	0.02269	11.28	0.13253	11.28	0.11852	11.28	0.13731	11.28	0.10488
11.8	0.01758	11.3	0.15225	11.3	0.16797	11.3	0.16062	11.3	0.1439
11.82	0.01531	11.32	0.18839	11.32	0.23077	11.32	0.16321	11.32	0.17317
11.84	0.01305	11.34	0.23439	11.34	0.26138	11.34	0.24611	11.34	0.19268
11.86	0.02609	11.36	0.23987	11.36	0.23391	11.36	0.23575	11.36	0.24878
11.88	0.01475	11.38	0.24315	11.38	0.21272	11.38	0.25907	11.38	0.26098
11.9	0.01702	11.4	0.17306	11.4	0.16327	11.4	0.17876	11.4	0.14146
11.92	0.02042	11.42	0.15005	11.42	0.08791	11.42	0.11658	11.42	0.13659
11.94	0.01815	11.44	0.07558	11.44	0.05965	11.44	0.09585	11.44	0.08293
11.96	0.01985	11.46	0.05586	11.46	0.04317	11.46	0.04145	11.46	0.03659
11.98	0.01248	11.48	0.05586	11.48	0.02983	11.48	0.03109	11.48	0.0439
12	0.01305	11.5	0.03395	11.5	0.01805	11.5	0.01554	11.5	0.06585
12.02	0.01588	11.52	0.04162	11.52	0.0157	11.52	0.02591	11.52	0.02195
12.04	0.02042	11.54	0.03176	11.54	0.01884	11.54	0.01813	11.54	0.02195
12.06	0.01702	11.56	0.01424	11.56	0.01884	11.56	0.01295	11.56	0.01463
12.08	0.01758	11.58	0.01533	11.58	0.01962	11.58	0.01036	11.58	0.00732
12.1	0.02269	11.6	0.0241	11.6	0.01413	11.6	0.00777	11.6	0.00732
12.12	0.01872	11.62	0.02848	11.62	0.01884	11.62	0.0285	11.62	0.01951
12.14	0.01531	11.64	0.01752	11.64	0.02041	11.64	0.02332	11.64	0.03171
12.16	0.01702	11.66	0.00876	11.66	0.00942	11.66	0.02073	11.66	0.01707
12.18	0.01645	11.68	0.01533	11.68	0.01962	11.68	0.00259	11.68	0.0122
12.2	0.02609	11.7	0.023	11.7	0.01805	11.7	0.01036	11.7	0.00488
12.22	0.02496	11.72	0.01862	11.72	0.01962	11.72	0.00259	11.72	0.01463
12.24	0.02155	11.74	0.02191	11.74	0.01177	11.74	0.01813	11.74	0.00732
12.26	0.01929	11.76	0.01972	11.76	0.01648	11.76	0.03368	11.76	0.00244
12.28	0.01702	11.78	0.02738	11.78	0.01962	11.78	0.00777	11.78	0.02683
12.3	0.01475	11.8	0.01424	11.8	0.02276	11.8	0.0285	11.8	0.0122
12.32	0.01645	11.82	0.02629	11.82	0.02355	11.82	0.02073	11.82	0.00244
12.34	0.01475	11.84	0.02081	11.84	0.02669	11.84	0.01554	11.84	0.01707
12.36	0.02212	11.86	0.03067	11.86	0.01884	11.86	0.03109	11.86	0.01463
12.38	0.02382	11.88	0.02519	11.88	0.02826	11.88	0.03368	11.88	0.01463
12.4	0.01985	11.9	0.02629	11.9	0.01413	11.9	0.02073	11.9	0.03415
12.42	0.01985	11.92	0.02081	11.92	0.01727	11.92	0.03627	11.92	0.01707
12.44	0.02439	11.94	0.01752	11.94	0.01727	11.94	0.02332	11.94	0.02439
12.46	0.02155	11.96	0.02081	11.96	0.02826	11.96	0.01036	11.96	0.01463
12.48	0.02212	11.98	0.02738	11.98	0.02119	11.98	0.01813	11.98	0.01463
12.5	0.02212	12	0.01752	12	0.02198	12	0.01554	12	0.01951
12.52	0.02496	12.02	0.01424	12.02	0.01648	12.02	0.03368	12.02	0.01951
12.54	0.01078	12.04	0.02081	12.04	0.01648	12.04	0.03109	12.04	0.0122
12.56	0.01929	12.06	0.01972	12.06	0.03375	12.06	0.04404	12.06	0.02927
12.58	0.01134	12.08	0.02957	12.08	0.02669	12.08	0.02332	12.08	0.03659
12.6	0.02155	12.1	0.03395	12.1	0.03768	12.1	0.05181	12.1	0.03902
12.62	0.02042	12.12	0.04381	12.12	0.03061	12.12	0.03886	12.12	0.03415
12.64	0.01929	12.14	0.03834	12.14	0.06122	12.14	0.03627	12.14	0.06098
12.66	0.01305	12.16	0.05476	12.16	0.04945	12.16	0.06995	12.16	0.03415
12.68	0.02155	12.18	0.08105	12.18	0.07535	12.18	0.08549	12.18	0.04878
12.7	0.01305	12.2	0.07338	12.2	0.07849	12.2	0.08031	12.2	0.08293
12.72	0.01588	12.22	0.08653	12.22	0.07692	12.22	0.05959	12.22	0.07073
12.74	0.01531	12.24	0.07119	12.24	0.0573	12.24	0.10104	12.24	0.06098
12.76	0.01645	12.26	0.06791	12.26	0.05024	12.26	0.06218	12.26	0.03171
12.78	0.01305	12.28	0.0471	12.28	0.03611	12.28	0.02591	12.28	0.02439
12.8	0.01985	12.3	0.03176	12.3	0.01962	12.3	0.01295	12.3	0.01951
12.82	0.01815	12.32	0.00657	12.32	0.01648	12.32	0.02332	12.32	0.01951
12.84	0.01985	12.34	0.01972	12.34	0.02198	12.34	0.02332	12.34	0.00488
12.86	0.01418	12.36	0.0241	12.36	0.01491	12.36	0.01036	12.36	0.01707
12.88	0.01361	12.38	0.01314	12.38	0.01962	12.38	0.02073	12.38	0.02439
12.9	0.01645	12.4	0.01643	12.4	0.01491	12.4	0.01295	12.4	0.01463
12.92	0.01475	12.42	0.01314	12.42	0.01805	12.42	0.01295	12.42	0.01707
12.94	0.01418	12.44	0.00657	12.44	0.00863	12.44	0.01813	12.44	0.01463
12.96	0.02042	12.46	0.01314	12.46	0.02041	12.46	0	12.46	0
12.98	0.01985	12.48	0.03067	12.48	0.01177	12.48	0.02332	12.48	0.01707
13	0.01645	12.5	0.00657	12.5	0.01648	12.5	0.01554	12.5	0.0122
13.02	0.01758	12.52	0.02191	12.52	0.01334	12.52	0.01554	12.52	0.00732
13.04	0.01985	12.54	0.01533	12.54	0.01099	12.54	0.01295	12.54	0.0122
13.06	0.01531	12.56	0.02191	12.56	0.00628	12.56	0.02591	12.56	0.00976
13.08	0.01929	12.58	0.01533	12.58	0.01334	12.58	0.01295	12.58	0.0122
13.1	0.01872	12.6	0.01095	12.6	0.00628	12.6	0.01295	12.6	0.00244
13.12	0.01645	12.62	0.01972	12.62	0.01491	12.62	0.00777	12.62	0.00976
13.14	0.02382	12.64	0.01643	12.64	0.01177	12.64	0.01295	12.64	0.01707
13.16	0.01985	12.66	0.03067	12.66	0.01177	12.66	0.02332	12.66	0.0122
13.18	0.01475	12.68	0.01314	12.68	0.00706	12.68	0.00518	12.68	0.01951
13.2	0.01985	12.7	0.01862	12.7	0.01413	12.7	0.02073	12.7	0.0122
13.22	0.01191	12.72	0.01643	12.72	0.01099	12.72	0.01554	12.72	0.00732
13.24	0.00851	12.74	0.02957	12.74	0.01491	12.74	0.00259	12.74	0.00244
13.26	0.01815	12.76	0.0011	12.76	0.0102	12.76	0.01554	12.76	0.0122
13.28	0.02155	12.78	0.02629	12.78	0.0102	12.78	0.01036	12.78	0.00976
13.3	0.02155	12.8	0.01643	12.8	0.01727	12.8	0.00777	12.8	0.00732
13.32	0.01645	12.82	0.00986	12.82	0.00785	12.82	0.01295	12.82	0.00976
13.34	0.02496	12.84	0.01205	12.84	0.00549	12.84	0.02332	12.84	0.01463
13.36	0.01531	12.86	0.02848	12.86	0.02826	12.86	0.00518	12.86	0.00244
13.38	0.02666	12.88	0.01424	12.88	0.01727	12.88	0.00777	12.88	0.00488
13.4	0.02099	12.9	0.01862	12.9	0.0157	12.9	0.01295	12.9	0.00976
13.42	0.01758	12.92	0.01095	12.92	0.0102	12.92	0.01036	12.92	0.00976
13.44	0.01815	12.94	0.01533	12.94	0.0157	12.94	0.01813	12.94	0.00488
13.46	0.01191	12.96	0.00986	12.96	0.01648	12.96	0.01813	12.96	0.02195
13.48	0.0312	12.98	0.02081	12.98	0.00785	12.98	0.01036	12.98	0.01463
13.5	0.02212	13	0.01862	13	0.0102	13	0.00777	13	0.02927
13.52	0.01588	13.02	0.01095	13.02	0.00942	13.02	0.00777	13.02	0.00976
13.54	0.01872	13.04	0.023	13.04	0.01413	13.04	0.01036	13.04	0.01951
13.56	0.02099	13.06	0.02081	13.06	0.01884	13.06	0.01295	13.06	0.02195
13.58	0.01872	13.08	0.01862	13.08	0.0259	13.08	0.01813	13.08	0.01463
13.6	0.02893	13.1	0.01862	13.1	0.0102	13.1	0.01036	13.1	0.01951
13.62	0.02382	13.12	0.02191	13.12	0.00628	13.12	0.02332	13.12	0.00976
13.64	0.0312	13.14	0.01314	13.14	0.01648	13.14	0.02591	13.14	0.0122
13.66	0.01929	13.16	0.02738	13.16	0.02119	13.16	0.02332	13.16	0.00732
13.68	0.02779	13.18	0.01752	13.18	0.01884	13.18	0.00777	13.18	0.01951
13.7	0.02779	13.2	0.023	13.2	0.02041	13.2	0.03109	13.2	0.00976
13.72	0.02666	13.22	0.0241	13.22	0.0157	13.22	0.02332	13.22	0.00976
13.74	0.0346	13.24	0.03505	13.24	0.02512	13.24	0.01813	13.24	0.01951
13.76	0.02326	13.26	0.02848	13.26	0.0259	13.26	0.03627	13.26	0.02439
13.78	0.02212	13.28	0.0241	13.28	0.02198	13.28	0.03109	13.28	0.02195
13.8	0.02042	13.3	0.0241	13.3	0.01884	13.3	0.01554	13.3	0.01463
13.82	0.02439	13.32	0.03395	13.32	0.02512	13.32	0.05181	13.32	0.02439
13.84	0.01758	13.34	0.03067	13.34	0.03532	13.34	0.02332	13.34	0.03415
13.86	0.01929	13.36	0.03834	13.36	0.03925	13.36	0.03886	13.36	0.02439
13.88	0.01872	13.38	0.04929	13.38	0.04317	13.38	0.04145	13.38	0.03902
13.9	0.01929	13.4	0.06353	13.4	0.05573	13.4	0.03627	13.4	0.07317
13.92	0.01815	13.42	0.06462	13.42	0.06201	13.42	0.0544	13.42	0.03659
13.94	0.02042	13.44	0.09748	13.44	0.07771	13.44	0.08549	13.44	0.07073
13.96	0.01929	13.46	0.10734	13.46	0.11068	13.46	0.1114	13.46	0.11707
13.98	0.01872	13.48	0.13253	13.48	0.12323	13.48	0.14249	13.48	0.11951
14	0.01248	13.5	0.15334	13.5	0.17033	13.5	0.16839	13.5	0.11951
14.02	0.02326	13.52	0.16101	13.52	0.17425	13.52	0.16062	13.52	0.13171
14.04	0.01758	13.54	0.15115	13.54	0.12559	13.54	0.17876	13.54	0.15366
14.06	0.01418	13.56	0.13582	13.56	0.09105	13.56	0.11917	13.56	0.10976
14.08	0.01305	13.58	0.10624	13.58	0.07221	13.58	0.08031	13.58	0.09268
14.1	0.01985	13.6	0.07667	13.6	0.02904	13.6	0.04663	13.6	0.05122
14.12	0.01815	13.62	0.03943	13.62	0.0314	13.62	0.0285	13.62	0.03171
14.14	0.02326	13.64	0.03395	13.64	0.02198	13.64	0.01036	13.64	0.01707
14.16	0.01078	13.66	0.03943	13.66	0.01727	13.66	0.02591	13.66	0.0122
14.18	0.01645	13.68	0.02957	13.68	0.01648	13.68	0.00259	13.68	0.0122
14.2	0.02155	13.7	0.01972	13.7	0.01177	13.7	0.02332	13.7	0.02195
14.22	0.01758	13.72	0.02191	13.72	0.0102	13.72	0.01295	13.72	0.0122
14.24	0.01872	13.74	0.02081	13.74	0.02198	13.74	0.00777	13.74	0.01463
14.26	0.01248	13.76	0.02738	13.76	0.0157	13.76	0.01036	13.76	0.00732
14.28	0.01929	13.78	0.02738	13.78	0.01413	13.78	0.01554	13.78	0.01463
14.3	0.01645	13.8	0.02519	13.8	0.0102	13.8	0.00777	13.8	0.00976
14.32	0.01929	13.82	0.03395	13.82	0.0102	13.82	0.02591	13.82	0.02195
14.34	0.01531	13.84	0.02191	13.84	0.0157	13.84	0.00777	13.84	0.01951
14.36	0.01872	13.86	0.02629	13.86	0.01099	13.86	0.02332	13.86	0.00976
14.38	0.01588	13.88	0.03395	13.88	0.01962	13.88	0.02073	13.88	0.0122
14.4	0.01758	13.9	0.03505	13.9	0.02433	13.9	0.0285	13.9	0.0122
14.42	0.01361	13.92	0.04491	13.92	0.02355	13.92	0.01554	13.92	0.01463
14.44	0.02552	13.94	0.04819	13.94	0.01805	13.94	0.02332	13.94	0.01707
14.46	0.02269	13.96	0.05367	13.96	0.02512	13.96	0.02591	13.96	0.03659
14.48	0.02496	13.98	0.03395	13.98	0.01884	13.98	0.02332	13.98	0.02439
14.5	0.01702	14	0.03614	14	0.01805	14	0.03109	14	0.01707
14.52	0.01531	14.02	0.03176	14.02	0.01491	14.02	0.01554	14.02	0.02927
14.54	0.02326	14.04	0.03943	14.04	0.01256	14.04	0.01554	14.04	0.02195
14.56	0.01985	14.06	0.02081	14.06	0.0102	14.06	0.01813	14.06	0.01951
14.58	0.01985	14.08	0.04272	14.08	0.00942	14.08	0.01554	14.08	0.01463
14.6	0.01702	14.1	0.03067	14.1	0.01805	14.1	0.02073	14.1	0.02683
14.62	0.0295	14.12	0.01972	14.12	0.01177	14.12	0.00259	14.12	0.00732
14.64	0.0295	14.14	0.02738	14.14	0.01805	14.14	0.01554	14.14	0.01707
14.66	0.02666	14.16	0.01862	14.16	0.01491	14.16	0.01554	14.16	0.0122
14.68	0.0363	14.18	0.01972	14.18	0.0102	14.18	0.00777	14.18	0.01707
14.7	0.0295	14.2	0.00219	14.2	0.01177	14.2	0.01554	14.2	0.0122
14.72	0.04311	14.22	0.01643	14.22	0.01648	14.22	0.01036	14.22	0.01951
14.74	0.03971	14.24	0.02629	14.24	0.0102	14.24	0.01036	14.24	0.0122
14.76	0.03914	14.26	0.02848	14.26	0.01648	14.26	0.01036	14.26	0.0122
14.78	0.05899	14.28	0.01972	14.28	0.0102	14.28	0.01036	14.28	0.01707
14.8	0.05842	14.3	0.02519	14.3	0.01884	14.3	0.02073	14.3	0.02683
14.82	0.05048	14.32	0.01533	14.32	0.02433	14.32	0.02073	14.32	0.02195
14.84	0.05048	14.34	0.02738	14.34	0.01884	14.34	0.02591	14.34	0.02683
14.86	0.04821	14.36	0.03395	14.36	0.01727	14.36	0.0285	14.36	0.01951
14.88	0.03347	14.38	0.02848	14.38	0.02512	14.38	0.03109	14.38	0.02439
14.9	0.04368	14.4	0.03067	14.4	0.0314	14.4	0.01295	14.4	0.02927
14.92	0.03744	14.42	0.0241	14.42	0.03218	14.42	0.03368	14.42	0.03415
14.94	0.03517	14.44	0.04053	14.44	0.04082	14.44	0.03886	14.44	0.03659
14.96	0.04765	14.46	0.06024	14.46	0.04631	14.46	0.03627	14.46	0.02927
14.98	0.04197	14.48	0.04381	14.48	0.05181	14.48	0.05181	14.48	0.04634
15	0.04708	14.5	0.069	14.5	0.06907	14.5	0.10363	14.5	0.06829
15.02	0.04084	14.52	0.08981	14.52	0.10204	14.52	0.0544	14.52	0.07561
15.04	0.03744	14.54	0.08105	14.54	0.07064	14.54	0.11399	14.54	0.05366
15.06	0.03347	14.56	0.09639	14.56	0.08399	14.56	0.10104	14.56	0.12195
15.08	0.02439	14.58	0.07338	14.58	0.06201	14.58	0.07513	14.58	0.07317
15.1	0.02609	14.6	0.05257	14.6	0.02826	14.6	0.04922	14.6	0.04878
15.12	0.03063	14.62	0.046	14.62	0.02119	14.62	0.03109	14.62	0.02195
15.14	0.02779	14.64	0.03176	14.64	0.01884	14.64	0.02591	14.64	0.02439
15.16	0.04027	14.66	0.01752	14.66	0.0102	14.66	0.02073	14.66	0.01707
15.18	0.02666	14.68	0.01205	14.68	0.00549	14.68	0.01813	14.68	0.0122
15.2	0.02552	14.7	0.02081	14.7	0.0157	14.7	0.00777	14.7	0.01951
15.22	0.02893	14.72	0.02081	14.72	0.01256	14.72	0.01295	14.72	0.00732
15.24	0.0329	14.74	0.01752	14.74	0.01491	14.74	0.02073	14.74	0.00976
15.26	0.03744	14.76	0.00986	14.76	0.01099	14.76	0.00777	14.76	0.02683
15.28	0.0346	14.78	0.01752	14.78	0.01334	14.78	0.01554	14.78	0.01951
15.3	0.03914	14.8	0.01205	14.8	0.01256	14.8	0.00518	14.8	0.00732
15.32	0.05162	14.82	0.01643	14.82	0.00785	14.82	0.02073	14.82	0.00732
15.34	0.0641	14.84	0.01314	14.84	0.01256	14.84	0.01554	14.84	0.0122
15.36	0.11117	14.86	0.00657	14.86	0.00863	14.86	0.01554	14.86	0.00976
15.38	0.14804	14.88	0.01533	14.88	0.01413	14.88	0.01036	14.88	0.00976
15.4	0.16222	14.9	0.00986	14.9	0.00863	14.9	0.01036	14.9	0.03415
15.42	0.18151	14.92	0.01095	14.92	0.0157	14.92	0.02591	14.92	0.01707
15.44	0.15939	14.94	0.01424	14.94	0.00549	14.94	0.00518	14.94	0.00488
15.46	0.11401	14.96	0.01643	14.96	0.00863	14.96	0.00777	14.96	0.0122
15.48	0.08054	14.98	0.01972	14.98	0.00942	14.98	0.00518	14.98	0.00976
15.5	0.04084	15	0.01862	15	0.00785	15	0.01554	15	0.0122
15.52	0.03403	15.02	0.01314	15.02	0.01256	15.02	0.02073	15.02	0.0122
15.54	0.02155	15.04	0.00657	15.04	0.01256	15.04	0.02332	15.04	0.00976
15.56	0.01815	15.06	0.01314	15.06	0.0102	15.06	0.02073	15.06	0.01463
15.58	0.02155	15.08	0.00767	15.08	0.00863	15.08	0.01295	15.08	0.01463
15.6	0.01985	15.1	0.01862	15.1	0.01099	15.1	0.0285	15.1	0.00244
15.62	0.02269	15.12	0.00767	15.12	0.01413	15.12	0.02332	15.12	0.00732
15.64	0.01702	15.14	0.01424	15.14	0.01491	15.14	0.00777	15.14	0.01463
15.66	0.02439	15.16	0.023	15.16	0.00706	15.16	0.00518	15.16	0.01951
15.68	0.02099	15.18	0.01752	15.18	0.0102	15.18	0.01295	15.18	0.00732
15.7	0.01588	15.2	0.00876	15.2	0.01334	15.2	0.00518	15.2	0.00732
15.72	0.02042	15.22	0.01533	15.22	0.01177	15.22	0.00777	15.22	0.00244
15.74	0.00851	15.24	0.01205	15.24	0.01177	15.24	0.00777	15.24	0.0122
15.76	0.02212	15.26	0.01862	15.26	0.01099	15.26	0.00777	15.26	0.01707
15.78	0.02269	15.28	0.01424	15.28	0.01648	15.28	0.00777	15.28	0.01463
15.8	0.01134	15.3	0.00986	15.3	0.01727	15.3	0.00518	15.3	0.02927
15.82	0.01588	15.32	0.0241	15.32	0.0102	15.32	0.01036	15.32	0.00732
15.84	0.01021	15.34	0.00876	15.34	0.01413	15.34	0.01036	15.34	0.01951
15.86	0.01248	15.36	0.02081	15.36	0.01727	15.36	0.02591	15.36	0.02439
15.88	0.01475	15.38	0.01533	15.38	0.01805	15.38	0.0285	15.38	0.00732
15.9	0.01021	15.4	0.0241	15.4	0.01334	15.4	0.00518	15.4	0.0122
15.92	0.01588	15.42	0.0241	15.42	0.01491	15.42	0.01036	15.42	0.00976
15.94	0.01021	15.44	0.00876	15.44	0.01491	15.44	0.02332	15.44	0.00732
15.96	0.01134	15.46	0.00767	15.46	0.01256	15.46	0.01295	15.46	0.01707
15.98	0.00964	15.48	0.01972	15.48	0.02355	15.48	0.00777	15.48	0.01707
16	0.00964	15.5	0.01972	15.5	0.01334	15.5	0.03368	15.5	0.01463
16.02	0.01588	15.52	0.01972	15.52	0.01413	15.52	0.02591	15.52	0.02683
16.04	0.02212	15.54	0.01643	15.54	0.02983	15.54	0.01813	15.54	0.01463
16.06	0.01475	15.56	0.02629	15.56	0.01413	15.56	0.03627	15.56	0.02927
16.08	0.01531	15.58	0.01752	15.58	0.01962	15.58	0.01036	15.58	0.02439
16.1	0.01758	15.6	0.01533	15.6	0.01334	15.6	0.02591	15.6	0.02439
16.12	0.02042	15.62	0.02081	15.62	0.01177	15.62	0.02332	15.62	0.02439
16.14	0.02212	15.64	0.02191	15.64	0.00785	15.64	0.01813	15.64	0.01463
16.16	0.01588	15.66	0.02191	15.66	0.0102	15.66	0.01295	15.66	0.02439
16.18	0.01475	15.68	0.0241	15.68	0.01334	15.68	0.01554	15.68	0.02683
16.2	0.01588	15.7	0.01862	15.7	0.02119	15.7	0.02591	15.7	0.02439
16.22	0.01305	15.72	0.02738	15.72	0.00942	15.72	0.01813	15.72	0.01951
16.24	0.01645	15.74	0.0241	15.74	0.0157	15.74	0.01295	15.74	0.00488
16.26	0.01985	15.76	0.02629	15.76	0.01884	15.76	0.02073	15.76	0.01707
16.28	0.01815	15.78	0.03724	15.78	0.02119	15.78	0.02073	15.78	0.0122
16.3	0.01645	15.8	0.03943	15.8	0.02433	15.8	0.04404	15.8	0.02927
16.32	0.01475	15.82	0.03943	15.82	0.0314	15.82	0.04145	15.82	0.04146
16.34	0.01872	15.84	0.03067	15.84	0.02747	15.84	0.01554	15.84	0.03171
16.36	0.02042	15.86	0.03834	15.86	0.04082	15.86	0.04663	15.86	0.0439
16.38	0.02382	15.88	0.046	15.88	0.05102	15.88	0.04663	15.88	0.05854
16.4	0.01475	15.9	0.05805	15.9	0.05024	15.9	0.06218	15.9	0.0561
16.42	0.02893	15.92	0.05586	15.92	0.05102	15.92	0.07254	15.92	0.0878
16.44	0.02609	15.94	0.08653	15.94	0.07378	15.94	0.09326	15.94	0.1
16.46	0.02439	15.96	0.07777	15.96	0.073	15.96	0.07513	15.96	0.06341
16.48	0.02155	15.98	0.06134	15.98	0.05181	15.98	0.07772	15.98	0.07805
16.5	0.02496	16	0.06243	16	0.04945	16	0.04404	16	0.02927
16.52	0.02099	16.02	0.03724	16.02	0.02669	16.02	0.0285	16.02	0.03659
16.54	0.01985	16.04	0.01533	16.04	0.02198	16.04	0.01554	16.04	0.0122
16.56	0.03233	16.06	0.01424	16.06	0.00942	16.06	0.00518	16.06	0.02195
16.58	0.0329	16.08	0.01205	16.08	0.01648	16.08	0.01295	16.08	0.01707
16.6	0.02836	16.1	0.01752	16.1	0.01099	16.1	0.01295	16.1	0.02683
16.62	0.02893	16.12	0.02081	16.12	0.01334	16.12	0.01813	16.12	0.00732
16.64	0.02609	16.14	0.01095	16.14	0.01413	16.14	0.01295	16.14	0.01463
16.66	0.02552	16.16	0.01095	16.16	0.00863	16.16	0.02073	16.16	0.00976
16.68	0.02552	16.18	0.01752	16.18	0.0157	16.18	0.01036	16.18	0.00976
16.7	0.02326	16.2	0.01752	16.2	0.01413	16.2	0.02332	16.2	0.01707
16.72	0.01588	16.22	0.01314	16.22	0.01177	16.22	0.00518	16.22	0.00732
16.74	0.01418	16.24	0.01533	16.24	0.01727	16.24	0.03627	16.24	0.00976
16.76	0.01248	16.26	0.01533	16.26	0.00314	16.26	0.01295	16.26	0.00488
16.78	0.01361	16.28	0.02519	16.28	0.00706	16.28	0.00518	16.28	0.0122
16.8	0.00964	16.3	0.01862	16.3	0.01177	16.3	0.00777	16.3	0.00976
16.82	0.01361	16.32	0.01862	16.32	0.01334	16.32	0.00259	16.32	0.00732
16.84	0.01191	16.34	0.00876	16.34	0.00628	16.34	0.02591	16.34	0.01707
16.86	0.00794	16.36	0.01424	16.36	0.01177	16.36	0.01554	16.36	0.00976
16.88	0.00964	16.38	0.01424	16.38	0.00785	16.38	0.01554	16.38	0.00732
16.9	0.01134	16.4	0.01643	16.4	0.00549	16.4	0.01295	16.4	0.01463
16.92	0.01078	16.42	0.01424	16.42	0.00942	16.42	0.01554	16.42	0.0122
16.94	0.01418	16.44	0.01643	16.44	0.01491	16.44	0.01295	16.44	0.01707
16.96	0.00851	16.46	0.01752	16.46	0.00942	16.46	0.00777	16.46	0.00976
16.98	0.00794	16.48	0.01095	16.48	0.0102	16.48	0.01295	16.48	0.02195
17	0.00794	16.5	0.01862	16.5	0.01334	16.5	0.00777	16.5	0.00244
17.02	0.02042	16.52	0.01862	16.52	0.01099	16.52	0.01554	16.52	0.02927
17.04	0.01418	16.54	0.023	16.54	0.01413	16.54	0.00259	16.54	0.00976
17.06	0.01305	16.56	0.01643	16.56	0.00942	16.56	0.00777	16.56	0.00732
17.08	0.01361	16.58	0.01205	16.58	0.0157	16.58	0.01036	16.58	0.0122
17.1	0.01191	16.6	0.01972	16.6	0.00785	16.6	0.02073	16.6	0.01463
17.12	0.01078	16.62	0.01533	16.62	0.01334	16.62	0.0285	16.62	0.00488
17.14	0.00851	16.64	0.01314	16.64	0.0157	16.64	0.02073	16.64	0.01463
17.16	0.01531	16.66	0.01095	16.66	0.01491	16.66	0.01554	16.66	0.01707
17.18	0.01815	16.68	0.00548	16.68	0.00942	16.68	0.01554	16.68	0.00976
17.2	0.01588	16.7	0.01095	16.7	0.01334	16.7	0	16.7	0.00976
17.22	0.0051	16.72	0.00548	16.72	0.0102	16.72	0.01554	16.72	0.01463
17.24	0.00964	16.74	0.01862	16.74	0.01413	16.74	0.01813	16.74	0.00732
17.26	0.00794	16.76	0.01752	16.76	0.00785	16.76	0.01813	16.76	0.0122
17.28	0.01134	16.78	0.0011	16.78	0.01099	16.78	0.01813	16.78	0.00732
17.3	0.00624	16.8	0.01533	16.8	0.00863	16.8	0.01036	16.8	0.00488
17.32	0.01021	16.82	0.01424	16.82	0.01962	16.82	0.00777	16.82	0.00976
17.34	0.00794	16.84	0.00767	16.84	0.00549	16.84	0.01036	16.84	0.01951
17.36	0.01702	16.86	0.01752	16.86	0.01099	16.86	0.00777	16.86	0.01707
17.38	0.01191	16.88	0.01095	16.88	0.01177	16.88	0.01295	16.88	0.00976
17.4	0.01588	16.9	0.01862	16.9	0.00863	16.9	0.01813	16.9	0.00976
17.42	0.00908	16.92	0.01205	16.92	0.00785	16.92	0.01036	16.92	0.01463
17.44	0.01191	16.94	0.01314	16.94	0.01256	16.94	0.00518	16.94	0.00488
17.46	0.01305	16.96	0.00876	16.96	0.00785	16.96	0.03109	16.96	0.01707
17.48	0.00794	16.98	0.02519	16.98	0.00706	16.98	0.02073	16.98	0.00732
17.5	0.01134	17	0.01643	17	0.01177	17	0.01036	17	0.01951
17.52	0.00908	17.02	0.01862	17.02	0.0102	17.02	0.01036	17.02	0.01951
17.54	0.01078	17.04	0.00876	17.04	0.01413	17.04	0.01554	17.04	0.00732
17.56	0.00851	17.06	0.00876	17.06	0.01962	17.06	0.01295	17.06	0.00976
17.58	0.01418	17.08	0.02519	17.08	0.01884	17.08	0.01554	17.08	0.02195
17.6	0.01475	17.1	0.023	17.1	0.01884	17.1	0.02591	17.1	0.03415
17.62	0.01191	17.12	0.02191	17.12	0.02512	17.12	0.00518	17.12	0.02195
17.64	0.00794	17.14	0.02738	17.14	0.02355	17.14	0.02591	17.14	0.02439
17.66	0.01475	17.16	0.05696	17.16	0.0259	17.16	0.03109	17.16	0.0439
17.68	0.01021	17.18	0.02957	17.18	0.02826	17.18	0.04922	17.18	0.02683
17.7	0.00454	17.2	0.03395	17.2	0.0314	17.2	0.03368	17.2	0.01951
17.72	0.01248	17.22	0.0241	17.22	0.02276	17.22	0.03109	17.22	0.02439
17.74	0.01305	17.24	0.02848	17.24	0.02041	17.24	0.02073	17.24	0.02439
17.76	0.01191	17.26	0.01972	17.26	0.01884	17.26	0.02073	17.26	0.02683
17.78	0.01418	17.28	0.01752	17.28	0.02119	17.28	0.01813	17.28	0.0122
17.8	0.01191	17.3	0.01643	17.3	0.0102	17.3	0.00777	17.3	0.00976
17.82	0.00567	17.32	0.01205	17.32	0.0102	17.32	0.01813	17.32	0.02439
17.84	0.00681	17.34	0.01424	17.34	0.00863	17.34	0.02591	17.34	0.01951
17.86	0.01134	17.36	0.00767	17.36	0.01177	17.36	0.01554	17.36	0.00732
17.88	0.01134	17.38	0.01205	17.38	0.01334	17.38	0.01036	17.38	0.00732
17.9	0.00908	17.4	0.01424	17.4	0.01413	17.4	0.00518	17.4	0.01951
17.92	0.00737	17.42	0.00657	17.42	0.01727	17.42	0.00518	17.42	0.01707
17.94	0.00794	17.44	0.00986	17.44	0.00314	17.44	0.01554	17.44	0.0122
17.96	0.0051	17.46	0.01424	17.46	0.0102	17.46	0.01036	17.46	0.00976
17.98	0.00794	17.48	0.01643	17.48	0.01099	17.48	0.0285	17.48	0.00976
18	0.00397	17.5	0.00767	17.5	0.00549	17.5	0.00777	17.5	0.01951
18.02	0.00737	17.52	0.00767	17.52	0.00706	17.52	0.01036	17.52	0.01463
18.04	0.00908	17.54	0.01643	17.54	0.01256	17.54	0.01295	17.54	0.00732
18.06	0.00737	17.56	0.02081	17.56	0.00549	17.56	0.01036	17.56	0.00732
18.08	0.01475	17.58	0.01643	17.58	0.00549	17.58	0.01295	17.58	0.0122
18.1	0.00851	17.6	0.00767	17.6	0.01413	17.6	0.01295	17.6	0.00976
18.12	0.01248	17.62	0.00876	17.62	0.01334	17.62	0.00518	17.62	0.02195
18.14	0.01191	17.64	0.00657	17.64	0.0102	17.64	0.01036	17.64	0.0122
18.16	0.00851	17.66	0.01314	17.66	0.00863	17.66	0.02591	17.66	0.01463
18.18	0.01078	17.68	0.00986	17.68	0.00785	17.68	0.01295	17.68	0.0122
18.2	0.01078	17.7	0.01424	17.7	0.0102	17.7	0.01036	17.7	0.01951
18.22	0.00624	17.72	0.00876	17.72	0.00863	17.72	0.02073	17.72	0.00488
18.24	0.01361	17.74	0.01095	17.74	0.01413	17.74	0.0285	17.74	0.01707
18.26	0.01134	17.76	0.01314	17.76	0.00942	17.76	0.01813	17.76	0.01951
18.28	0.01078	17.78	0.01752	17.78	0.00863	17.78	0.01295	17.78	0.01463
18.3	0.01078	17.8	0.00876	17.8	0.00942	17.8	0.02073	17.8	0.01463
18.32	0.01191	17.82	0.01205	17.82	0.01177	17.82	0.00518	17.82	0.01707
18.34	0.01305	17.84	0.00657	17.84	0.01099	17.84	0.00518	17.84	0.01951
18.36	0.00737	17.86	0.00548	17.86	0.01099	17.86	0.02073	17.86	0.01707
18.38	0.00737	17.88	0.01205	17.88	0.00628	17.88	0.02591	17.88	0.00976
18.4	0.00737	17.9	0.01752	17.9	0.00706	17.9	0.02073	17.9	0.0122
18.42	0.00851	17.92	0.01533	17.92	0.00706	17.92	0.02332	17.92	0.01951
18.44	0.00567	17.94	0.01095	17.94	0.01177	17.94	0.01295	17.94	0.02195
18.46	0.0051	17.96	0.00986	17.96	0.01256	17.96	0.01554	17.96	0.01463
18.48	0.00851	17.98	0.00548	17.98	0.0102	17.98	0.03109	17.98	0.02195
18.5	0.01021	18	0.01314	18	0.00706	18	0.02073	18	0.03171
18.52	0.00794	18.02	0.01314	18.02	0.00706	18.02	0.01036	18.02	0.00732
18.54	0.0051	18.04	0.01424	18.04	0.00785	18.04	0.01554	18.04	0.00732
18.56	0.00908	18.06	0.00329	18.06	0.01413	18.06	0.01036	18.06	0.02439
18.58	0.00964	18.08	0.01314	18.08	0.01256	18.08	0.01813	18.08	0.00488
18.6	0.01021	18.1	0.01643	18.1	0.00392	18.1	0.02591	18.1	0.00976
18.62	0.01021	18.12	0.02191	18.12	0.02276	18.12	0.02332	18.12	0.02439
18.64	0.00851	18.14	0.02848	18.14	0.01884	18.14	0.01813	18.14	0.01463
18.66	0.01191	18.16	0.02191	18.16	0.01805	18.16	0.02332	18.16	0.03659
18.68	0.0051	18.18	0.02629	18.18	0.02433	18.18	0.0285	18.18	0.02195
18.7	0.00851	18.2	0.02957	18.2	0.02119	18.2	0.04404	18.2	0.02195
18.72	0.00794	18.22	0.023	18.22	0.01805	18.22	0.02591	18.22	0.01463
18.74	0.00908	18.24	0.02191	18.24	0.01727	18.24	0.03886	18.24	0.0439
18.76	0.01021	18.26	0.01533	18.26	0.01805	18.26	0.01036	18.26	0.02683
18.78	0.00964	18.28	0.023	18.28	0.0102	18.28	0.01036	18.28	0.02195
18.8	0.01248	18.3	0.01752	18.3	0.00863	18.3	0.03109	18.3	0
18.82	0.00681	18.32	0.023	18.32	0.00942	18.32	0.01554	18.32	0.02195
18.84	0.00908	18.34	0.01533	18.34	0.01099	18.34	0.02591	18.34	0.00488
18.86	0.00737	18.36	0.01314	18.36	0.00471	18.36	0.01036	18.36	0.00732
18.88	0.00567	18.38	0.01205	18.38	0.00706	18.38	0.01813	18.38	0.01951
18.9	0.00397	18.4	0.01314	18.4	0.00863	18.4	0.01813	18.4	0.00732
18.92	0.00737	18.42	0.01533	18.42	0.01256	18.42	0.01036	18.42	0.00976
18.94	0.00454	18.44	0.01095	18.44	0.0102	18.44	0.01295	18.44	0.00732
18.96	0.00964	18.46	0.0241	18.46	0.01177	18.46	0.01554	18.46	0.01463
18.98	0.01305	18.48	0.01752	18.48	0.01805	18.48	0.01554	18.48	0.01463
19	0.00454	18.5	0.01752	18.5	0.01256	18.5	0.03368	18.5	0.02439
19.02	0.00851	18.52	0.03395	18.52	0.01334	18.52	0.02073	18.52	0.00976
19.04	0.0051	18.54	0.02629	18.54	0.0259	18.54	0.02332	18.54	0.02683
19.06	0.00794	18.56	0.02957	18.56	0.01962	18.56	0.03368	18.56	0.0122
19.08	0.00681	18.58	0.02738	18.58	0.02512	18.58	0.03109	18.58	0.02683
19.1	0.00284	18.6	0.02848	18.6	0.03532	18.6	0.03886	18.6	0.01951
19.12	0.00794	18.62	0.02519	18.62	0.0314	18.62	0.03368	18.62	0.01951
19.14	0.01305	18.64	0.03286	18.64	0.01884	18.64	0.02332	18.64	0.02683
19.16	0.00851	18.66	0.02629	18.66	0.01648	18.66	0.01554	18.66	0.01463
19.18	0.00567	18.68	0.02081	18.68	0.01334	18.68	0.01295	18.68	0.01707
19.2	0.00624	18.7	0.02081	18.7	0.00863	18.7	0.00777	18.7	0.01707
19.22	0.01134	18.72	0.01643	18.72	0.01491	18.72	0.01295	18.72	0.00732
19.24	0.01418	18.74	0.01533	18.74	0.00392	18.74	0.00777	18.74	0.00732
19.26	0.00681	18.76	0.00767	18.76	0.00942	18.76	0.00777	18.76	0.00244
19.28	0.01021	18.78	0.02191	18.78	0.01413	18.78	0.01554	18.78	0.01707
19.3	0.00908	18.8	0.01095	18.8	0.01413	18.8	0.01554	18.8	0.01463
19.32	0.00794	18.82	0.00876	18.82	0.01727	18.82	0.02591	18.82	0.00732
19.34	0.01418	18.84	0.00876	18.84	0.00392	18.84	0.00777	18.84	0.01463
19.36	0.01021	18.86	0.01205	18.86	0	18.86	0.01036	18.86	0.00244
19.38	0.01134	18.88	0.01643	18.88	0.01648	18.88	0.01554	18.88	0.01951
19.4	0.00908	18.9	0.00986	18.9	0.00706	18.9	0.00259	18.9	0.01707
19.42	0.00624	18.92	0.00876	18.92	0.00785	18.92	0.02073	18.92	0.0122
19.44	0.01078	18.94	0.00438	18.94	0.00628	18.94	0.01554	18.94	0.01707
19.46	0.01078	18.96	0.00438	18.96	0.00549	18.96	0.00777	18.96	0.01707
19.48	0.01418	18.98	0.01972	18.98	0.01334	18.98	0.01036	18.98	0.00732
19.5	0.01248	19	0.01752	19	0.00785	19	0.01036	19	0.01463
19.52	0.00851	19.02	0.01095	19.02	0.00785	19.02	0.01295	19.02	0.00488
19.54	0.0051	19.04	0.0011	19.04	0.00314	19.04	0.01295	19.04	0.0122
19.56	0.01134	19.06	0.01095	19.06	0.00863	19.06	0.01813	19.06	0.01707
19.58	0.00737	19.08	0	19.08	0.01884	19.08	0.01295	19.08	0.02927
19.6	0.00681	19.1	0.01533	19.1	0.01256	19.1	0.01036	19.1	0.01707
19.62	0.00454	19.12	0.02081	19.12	0.01413	19.12	0.01554	19.12	0.01707
19.64	0.01191	19.14	0.01752	19.14	0.01099	19.14	0.01554	19.14	0.01707
19.66	0.01021	19.16	0.01972	19.16	0.01491	19.16	0.01295	19.16	0.02927
19.68	0.00851	19.18	0.01862	19.18	0.02119	19.18	0.03368	19.18	0.01707
19.7	0.00851	19.2	0.03395	19.2	0.01805	19.2	0.03886	19.2	0.02195
19.72	0.01531	19.22	0.02629	19.22	0.01805	19.22	0.03627	19.22	0.02683
19.74	0.00964	19.24	0.03176	19.24	0.01962	19.24	0.03109	19.24	0.00732
19.76	0.00624	19.26	0.03176	19.26	0.02041	19.26	0.01554	19.26	0.03171
19.78	0.01191	19.28	0.01752	19.28	0.02119	19.28	0.00777	19.28	0.0122
19.8	0.00851	19.3	0.01862	19.3	0.01884	19.3	0.02591	19.3	0.02195
19.82	0.00964	19.32	0.01643	19.32	0.01099	19.32	0.0285	19.32	0.01707
19.84	0.0051	19.34	0.01533	19.34	0.00942	19.34	0.01036	19.34	0.00976
19.86	0.00908	19.36	0.02191	19.36	0.01727	19.36	0.02332	19.36	0.01951
19.88	0.00964	19.38	0.01533	19.38	0.00863	19.38	0.01036	19.38	0.01951
19.9	0.01078	19.4	0.00986	19.4	0.0157	19.4	0.02332	19.4	0.01707
19.92	0.00681	19.42	0.01972	19.42	0.01334	19.42	0.02073	19.42	0.00488
19.94	0.00681	19.44	0.01752	19.44	0.02119	19.44	0.01295	19.44	0.02195
19.96	0.00908	19.46	0.02081	19.46	0.01177	19.46	0.02591	19.46	0.02439
19.98	0.00851	19.48	0.0241	19.48	0.01648	19.48	0.04922	19.48	0.02195
20	0.00794	19.5	0.03505	19.5	0.02119	19.5	0.03368	19.5	0.02439
20.02	0.01418	19.52	0.04162	19.52	0.02355	19.52	0.0544	19.52	0.01707
20.04	0.00964	19.54	0.03286	19.54	0.02983	19.54	0.03886	19.54	0.03659
20.06	0.01021	19.56	0.03395	19.56	0.03532	19.56	0.02591	19.56	0.05122
20.08	0.01021	19.58	0.04381	19.58	0.03297	19.58	0.02591	19.58	0.03415
20.1	0.01248	19.6	0.03395	19.6	0.01884	19.6	0.03109	19.6	0.02439
20.12	0.01361	19.62	0.02848	19.62	0.01413	19.62	0.02073	19.62	0.02195
20.14	0.01021	19.64	0.02629	19.64	0.02276	19.64	0.02073	19.64	0.01951
20.16	0.00737	19.66	0.02738	19.66	0.01491	19.66	0.02073	19.66	0.01707
20.18	0.00681	19.68	0.02519	19.68	0.01727	19.68	0.00777	19.68	0.0122
20.2	0.01134	19.7	0.02629	19.7	0.01413	19.7	0.02332	19.7	0.01463
20.22	0.01418	19.72	0.03286	19.72	0.01805	19.72	0.02073	19.72	0.01463
20.24	0.01248	19.74	0.02519	19.74	0.02119	19.74	0.03627	19.74	0.02927
20.26	0.01588	19.76	0.03176	19.76	0.02276	19.76	0.01295	19.76	0.01707
20.28	0.01758	19.78	0.03834	19.78	0.02198	19.78	0.03886	19.78	0.03415
20.3	0.02042	19.8	0.0471	19.8	0.03689	19.8	0.03627	19.8	0.03415
20.32	0.02042	19.82	0.05038	19.82	0.04082	19.82	0.0285	19.82	0.05122
20.34	0.03744	19.84	0.07338	19.84	0.06515	19.84	0.07254	19.84	0.05854
20.36	0.05275	19.86	0.08434	19.86	0.07457	19.86	0.05959	19.86	0.06098
20.38	0.0726	19.88	0.08543	19.88	0.0573	19.88	0.07772	19.88	0.06829
20.4	0.08962	19.9	0.10734	19.9	0.08085	19.9	0.08031	19.9	0.06585
20.42	0.12933	19.92	0.09419	19.92	0.05495	19.92	0.06477	19.92	0.09268
20.44	0.15485	19.94	0.07886	19.94	0.05651	19.94	0.0544	19.94	0.06098
20.46	0.15372	19.96	0.04491	19.96	0.05102	19.96	0.06736	19.96	0.04634
20.48	0.14804	19.98	0.06024	19.98	0.02826	19.98	0.03886	19.98	0.02683
20.5	0.11571	20	0.03176	20	0.01962	20	0.04145	20	0.02683
20.52	0.07147	20.02	0.01424	20.02	0.01648	20.02	0.03627	20.02	0.01707
20.54	0.06069	20.04	0.00767	20.04	0.00549	20.04	0.03109	20.04	0.01951
20.56	0.05445	20.06	0.03067	20.06	0.01334	20.06	0.01295	20.06	0.02195
20.58	0.03914	20.08	0.01643	20.08	0.0102	20.08	0.01295	20.08	0.01951
20.6	0.02496	20.1	0.02191	20.1	0.02041	20.1	0.01554	20.1	0.01951
20.62	0.0312	20.12	0.01424	20.12	0.00628	20.12	0.01554	20.12	0.01463
20.64	0.03233	20.14	0.01752	20.14	0.01491	20.14	0.01036	20.14	0.01951
20.66	0.01815	20.16	0.01972	20.16	0.00706	20.16	0.01295	20.16	0.00976
20.68	0.01929	20.18	0.02081	20.18	0.02669	20.18	0.00777	20.18	0.00976
20.7	0.01702	20.2	0.02081	20.2	0.02041	20.2	0.04404	20.2	0.01951
20.72	0.01418	20.22	0.023	20.22	0.02041	20.22	0.01554	20.22	0.02195
20.74	0.01702	20.24	0.02957	20.24	0.0102	20.24	0.01036	20.24	0.03659
20.76	0.02042	20.26	0.01643	20.26	0.02433	20.26	0.01554	20.26	0.01707
20.78	0.00794	20.28	0.01533	20.28	0.01413	20.28	0.02332	20.28	0.00976
20.8	0.01645	20.3	0.02848	20.3	0.01177	20.3	0.02073	20.3	0.01951
20.82	0.00908	20.32	0.00657	20.32	0.00942	20.32	0.01295	20.32	0.01951
20.84	0.01134	20.34	0.01643	20.34	0.0157	20.34	0.01295	20.34	0.01707
20.86	0.00454	20.36	0.01752	20.36	0.00942	20.36	0.01813	20.36	0.01707
20.88	0.01758	20.38	0.01205	20.38	0.00863	20.38	0.02073	20.38	0.01707
20.9	0.00851	20.4	0.01424	20.4	0.00549	20.4	0.01813	20.4	0.00732
20.92	0.00964	20.42	0.01533	20.42	0.00942	20.42	0.02332	20.42	0.01463
20.94	0.00624	20.44	0.01533	20.44	0.01177	20.44	0.01036	20.44	0.01463
20.96	0.00737	20.46	0.023	20.46	0.00863	20.46	0.00777	20.46	0.0122
20.98	0.00794	20.48	0.00657	20.48	0.00235	20.48	0.01813	20.48	0.00976
21	0.00681	20.5	0.01533	20.5	0.0102	20.5	0.02073	20.5	0.00732
21.02	0.00851	20.52	0.01972	20.52	0.00471	20.52	0.0285	20.52	0.03171
21.04	0.01134	20.54	0.00657	20.54	0.00942	20.54	0.02073	20.54	0.02195
21.06	0.00908	20.56	0.01972	20.56	0.00706	20.56	0.01036	20.56	0.01951
21.08	0.01021	20.58	0.00876	20.58	0.01334	20.58	0.02073	20.58	0.0122
21.1	0.01418	20.6	0.00876	20.6	0.0102	20.6	0.01036	20.6	0.00488
21.12	0.01191	20.62	0.01095	20.62	0.0157	20.62	0.01554	20.62	0.01707
21.14	0.01248	20.64	0.01752	20.64	0.01413	20.64	0.01295	20.64	0.0122
21.16	0.02042	20.66	0.01972	20.66	0.00706	20.66	0.01036	20.66	0.00732
21.18	0.01531	20.68	0.01314	20.68	0.01334	20.68	0.01813	20.68	0.01463
21.2	0.02269	20.7	0.01643	20.7	0.01334	20.7	0.00259	20.7	0.02195
21.22	0.02042	20.72	0.01533	20.72	0.02198	20.72	0.01554	20.72	0.00976
21.24	0.01645	20.74	0.01314	20.74	0.01256	20.74	0.02073	20.74	0
21.26	0.02155	20.76	0.00986	20.76	0.01413	20.76	0.01813	20.76	0.01463
21.28	0.02212	20.78	0.01972	20.78	0.01413	20.78	0.01554	20.78	0.01463
21.3	0.02212	20.8	0.02629	20.8	0.01099	20.8	0.01813	20.8	0.00732
21.32	0.01758	20.82	0.02081	20.82	0.01648	20.82	0.01036	20.82	0.00976
21.34	0.01191	20.84	0.01205	20.84	0.01648	20.84	0.01295	20.84	0.03171
21.36	0.01758	20.86	0.01314	20.86	0.01491	20.86	0.03368	20.86	0.01463
21.38	0.01702	20.88	0.01752	20.88	0.01256	20.88	0.02591	20.88	0.00976
21.4	0.00851	20.9	0.02081	20.9	0.02041	20.9	0.01554	20.9	0.00976
21.42	0.01134	20.92	0.01972	20.92	0.01099	20.92	0.01295	20.92	0.01951
21.44	0.00851	20.94	0.01752	20.94	0.01256	20.94	0.01295	20.94	0.0122
21.46	0.01418	20.96	0.01205	20.96	0.0102	20.96	0.01295	20.96	0.00488
21.48	0.00908	20.98	0.01862	20.98	0.00235	20.98	0.01813	20.98	0.01463
21.5	0.00908	21	0.01533	21	0.00549	21	0.02073	21	0.00488
21.52	0.00737	21.02	0.01205	21.02	0.00863	21.02	0.01036	21.02	0.0122
21.54	0.01078	21.04	0.01533	21.04	0.00942	21.04	0.02591	21.04	0.00488
21.56	0.00737	21.06	0.00767	21.06	0.00863	21.06	0.00777	21.06	0.01463
21.58	0.00567	21.08	0.01095	21.08	0.00863	21.08	0.01813	21.08	0.01463
21.6	0.00567	21.1	0.023	21.1	0.01884	21.1	0.00777	21.1	0.01463
21.62	0.01191	21.12	0.00876	21.12	0.00863	21.12	0.02073	21.12	0.00976
21.64	0.00851	21.14	0.01533	21.14	0.00785	21.14	0.00259	21.14	0.0122
21.66	0.01021	21.16	0.01095	21.16	0.00706	21.16	0.02073	21.16	0.0122
21.68	0.01134	21.18	0.01424	21.18	0.01177	21.18	0.01813	21.18	0.01707
21.7	0.00567	21.2	0.00876	21.2	0.00785	21.2	0.01813	21.2	0.02439
21.72	0.00624	21.22	0.00438	21.22	0.00706	21.22	0.01813	21.22	0.00732
21.74	0.00737	21.24	0.01424	21.24	0.00628	21.24	0	21.24	0.0122
21.76	0.00454	21.26	0.01314	21.26	0.00392	21.26	0.00777	21.26	0.01707
21.78	0.0034	21.28	0.01314	21.28	0.00628	21.28	0.01036	21.28	0.00976
21.8	0.00567	21.3	0.01533	21.3	0.00314	21.3	0.01036	21.3	0.00488
21.82	0.0051	21.32	0.01424	21.32	0.01256	21.32	0.00777	21.32	0.00488
21.84	0.00851	21.34	0.023	21.34	0.01177	21.34	0.01295	21.34	0.02195
21.86	0.01191	21.36	0.01205	21.36	0.01099	21.36	0.01295	21.36	0.00732
21.88	0.01021	21.38	0.01972	21.38	0.00942	21.38	0.01813	21.38	0.01951
21.9	0.00681	21.4	0.00767	21.4	0.0102	21.4	0.00777	21.4	0.01463
21.92	0.00567	21.42	0.02848	21.42	0.01884	21.42	0.01813	21.42	0.01707
21.94	0.01134	21.44	0.00219	21.44	0.01099	21.44	0.01813	21.44	0.0122
21.96	0.00624	21.46	0.00438	21.46	0.01099	21.46	0.02073	21.46	0.0122
21.98	0.00851	21.48	0.01205	21.48	0.00785	21.48	0.02332	21.48	0.01463
22	0.00851	21.5	0.01533	21.5	0.0102	21.5	0.01295	21.5	0.01951
22.02	0.00454	21.52	0.01533	21.52	0.01413	21.52	0.02591	21.52	0.02683
22.04	0.00794	21.54	0.01643	21.54	0.02276	21.54	0.01036	21.54	0.00732
22.06	0.01021	21.56	0.023	21.56	0.01177	21.56	0.01036	21.56	0.0122
22.08	0.01191	21.58	0.03395	21.58	0.01962	21.58	0.02332	21.58	0.00976
22.1	0.00908	21.6	0.02848	21.6	0.00863	21.6	0.01554	21.6	0.01707
22.12	0.00624	21.62	0.0241	21.62	0.02198	21.62	0.01554	21.62	0.00976
22.14	0.0034	21.64	0.01752	21.64	0.01648	21.64	0.02332	21.64	0.01707
22.16	0.01305	21.66	0.02848	21.66	0.01491	21.66	0.02591	21.66	0.02927
22.18	0.00908	21.68	0.03943	21.68	0.01334	21.68	0.02332	21.68	0.00976
22.2	0.01134	21.7	0.03724	21.7	0.02512	21.7	0.03368	21.7	0.03171
22.22	0.01248	21.72	0.0241	21.72	0.02826	21.72	0.0285	21.72	0.03902
22.24	0.00624	21.74	0.04162	21.74	0.02826	21.74	0.02591	21.74	0.01951
22.26	0.00397	21.76	0.0241	21.76	0.0314	21.76	0.04922	21.76	0.03171
22.28	0.01475	21.78	0.02519	21.78	0.02119	21.78	0.02332	21.78	0.0122
22.3	0.00851	21.8	0.03286	21.8	0.02276	21.8	0.02073	21.8	0.01951
22.32	0.00964	21.82	0.02738	21.82	0.03297	21.82	0.04663	21.82	0.01951
22.34	0.00681	21.84	0.02848	21.84	0.04003	21.84	0.03109	21.84	0.04634
22.36	0.01021	21.86	0.046	21.86	0.02904	21.86	0.03627	21.86	0.02927
22.38	0.01191	21.88	0.04053	21.88	0.03925	21.88	0.0285	21.88	0.02927
22.4	0.01191	21.9	0.03834	21.9	0.02512	21.9	0.04922	21.9	0.03902
22.42	0.00737	21.92	0.03176	21.92	0.03061	21.92	0.03109	21.92	0.0439
22.44	0.00681	21.94	0.04053	21.94	0.03297	21.94	0.01813	21.94	0.03659
22.46	0.00908	21.96	0.03505	21.96	0.0259	21.96	0.01813	21.96	0.03902
22.48	0.01078	21.98	0.03286	21.98	0.02198	21.98	0.02332	21.98	0.0122
22.5	0.01078	22	0.02848	22	0.02041	22	0.00777	22	0.01463
22.52	0.0051	22.02	0.01862	22.02	0.01413	22.02	0.02591	22.02	0.01463
22.54	0.0051	22.04	0.0241	22.04	0.01727	22.04	0.01554	22.04	0.01707
22.56	0.01021	22.06	0.01533	22.06	0.01805	22.06	0.01036	22.06	0.02927
22.58	0.00908	22.08	0.01533	22.08	0.01648	22.08	0.01554	22.08	0.02195
22.6	0.00681	22.1	0.01643	22.1	0.01177	22.1	0.00777	22.1	0.00732
22.62	0.00737	22.12	0.02848	22.12	0.01177	22.12	0.01813	22.12	0.01463
22.64	0.01078	22.14	0.01095	22.14	0.02355	22.14	0.04404	22.14	0.02195
22.66	0.00794	22.16	0.02957	22.16	0.0157	22.16	0.02591	22.16	0.0122
22.68	0.01305	22.18	0.023	22.18	0.01727	22.18	0.0285	22.18	0.03902
22.7	0.00624	22.2	0.02957	22.2	0.02433	22.2	0.0285	22.2	0.01951
22.72	0.01475	22.22	0.02848	22.22	0.03454	22.22	0.02073	22.22	0.03659
22.74	0.00794	22.24	0.03067	22.24	0.02355	22.24	0.0285	22.24	0.02439
22.76	0.01191	22.26	0.023	22.26	0.01413	22.26	0.01813	22.26	0.02439
22.78	0.01305	22.28	0.01972	22.28	0.01962	22.28	0.0285	22.28	0.02927
22.8	0.01475	22.3	0.01533	22.3	0.01805	22.3	0.02073	22.3	0.00732
22.82	0.01645	22.32	0.023	22.32	0.01727	22.32	0.02073	22.32	0.04146
22.84	0.01588	22.34	0.01862	22.34	0.01099	22.34	0.03368	22.34	0.01463
22.86	0.01702	22.36	0.01862	22.36	0.0157	22.36	0.02332	22.36	0.01951
22.88	0.01985	22.38	0.03176	22.38	0.01805	22.38	0.02332	22.38	0.01707
22.9	0.02836	22.4	0.02519	22.4	0.01334	22.4	0.01813	22.4	0.03902
22.92	0.02779	22.42	0.02519	22.42	0.02198	22.42	0.02591	22.42	0.02195
22.94	0.02269	22.44	0.02629	22.44	0.01648	22.44	0.02591	22.44	0.01951
22.96	0.03403	22.46	0.03834	22.46	0.02983	22.46	0.02591	22.46	0.01707
22.98	0.03857	22.48	0.03943	22.48	0.02198	22.48	0.03368	22.48	0.02195
23	0.02893	22.5	0.03724	22.5	0.02669	22.5	0.04663	22.5	0.03415
23.02	0.03063	22.52	0.03067	22.52	0.03846	22.52	0.03886	22.52	0.03171
23.04	0.0363	22.54	0.03614	22.54	0.03689	22.54	0.04145	22.54	0.04634
23.06	0.03233	22.56	0.04053	22.56	0.03611	22.56	0.02332	22.56	0.01707
23.08	0.0295	22.58	0.0471	22.58	0.01648	22.58	0.0285	22.58	0.03171
23.1	0.0329	22.6	0.04162	22.6	0.03297	22.6	0.03627	22.6	0.03171
23.12	0.02496	22.62	0.05476	22.62	0.02433	22.62	0.02332	22.62	0.03415
23.14	0.02496	22.64	0.02957	22.64	0.03846	22.64	0.03886	22.64	0.02927
23.16	0.00851	22.66	0.0241	22.66	0.02747	22.66	0.04663	22.66	0.01951
23.18	0.02439	22.68	0.03834	22.68	0.02512	22.68	0.03368	22.68	0.03659
23.2	0.02439	22.7	0.04272	22.7	0.02826	22.7	0.03627	22.7	0.02683
23.22	0.02723	22.72	0.06243	22.72	0.04003	22.72	0.04663	22.72	0.02927
23.24	0.02326	22.74	0.05476	22.74	0.05651	22.74	0.03368	22.74	0.03171
23.26	0.01758	22.76	0.09529	22.76	0.07692	22.76	0.05959	22.76	0.05122
23.28	0.01985	22.78	0.08543	22.78	0.08399	22.78	0.08549	22.78	0.08049
23.3	0.01305	22.8	0.11829	22.8	0.10126	22.8	0.09067	22.8	0.0878
23.32	0.02496	22.82	0.15115	22.82	0.11931	22.82	0.11917	22.82	0.10488
23.34	0.01531	22.84	0.15334	22.84	0.13108	22.84	0.13731	22.84	0.16341
23.36	0.01985	22.86	0.16429	22.86	0.12873	22.86	0.1399	22.86	0.13171
23.38	0.02212	22.88	0.14567	22.88	0.11303	22.88	0.1399	22.88	0.11463
23.4	0.00851	22.9	0.15115	22.9	0.1044	22.9	0.11658	22.9	0.1122
23.42	0.01531	22.92	0.12486	22.92	0.0989	22.92	0.07772	22.92	0.07561
23.44	0.01191	22.94	0.11829	22.94	0.06436	22.94	0.06736	22.94	0.06341
23.46	0.01418	22.96	0.09858	22.96	0.06436	22.96	0.09585	22.96	0.08293
23.48	0.01021	22.98	0.10953	22.98	0.07692	22.98	0.10104	22.98	0.0561
23.5	0.01021	23	0.11281	23	0.09576	23	0.06995	23	0.06585
23.52	0.01475	23.02	0.1621	23.02	0.13501	23.02	0.08031	23.02	0.07317
23.54	0.01645	23.04	0.15991	23.04	0.14757	23.04	0.15544	23.04	0.12439
23.56	0.01361	23.06	0.19387	23.06	0.15777	23.06	0.1658	23.06	0.13171
23.58	0.00964	23.08	0.18401	23.08	0.15463	23.08	0.17358	23.08	0.17317
23.6	0.01361	23.1	0.19387	23.1	0.14364	23.1	0.16062	23.1	0.14146
23.62	0.00908	23.12	0.14896	23.12	0.10832	23.12	0.11658	23.12	0.11951
23.64	0.01191	23.14	0.12377	23.14	0.09498	23.14	0.08031	23.14	0.12195
23.66	0.00964	23.16	0.08762	23.16	0.05887	23.16	0.08549	23.16	0.06098
23.68	0.00737	23.18	0.06353	23.18	0.06044	23.18	0.05181	23.18	0.05366
23.7	0.01134	23.2	0.05586	23.2	0.03768	23.2	0.0544	23.2	0.0561
23.72	0.01531	23.22	0.03395	23.22	0.02747	23.22	0.04145	23.22	0.03415
23.74	0.01475	23.24	0.03286	23.24	0.02669	23.24	0.02591	23.24	0.03415
23.76	0.01078	23.26	0.02629	23.26	0.02198	23.26	0.02332	23.26	0.01707
23.78	0.01758	23.28	0.02081	23.28	0.01805	23.28	0.01813	23.28	0.02927
23.8	0.01531	23.3	0.03724	23.3	0.0259	23.3	0.0285	23.3	0.03171
23.82	0.01531	23.32	0.02629	23.32	0.01884	23.32	0.02591	23.32	0.02439
23.84	0.01702	23.34	0.0241	23.34	0.00706	23.34	0.03886	23.34	0.01951
23.86	0.01248	23.36	0.03395	23.36	0.01334	23.36	0.02591	23.36	0.01951
23.88	0.02099	23.38	0.03505	23.38	0.01256	23.38	0.03368	23.38	0.01463
23.9	0.01475	23.4	0.03505	23.4	0.02669	23.4	0.02332	23.4	0.03171
23.92	0.01361	23.42	0.02629	23.42	0.02669	23.42	0.03109	23.42	0.02195
23.94	0.01588	23.44	0.03286	23.44	0.02904	23.44	0.03109	23.44	0.02439
23.96	0.01702	23.46	0.02738	23.46	0.0259	23.46	0.02591	23.46	0.03171
23.98	0.01248	23.48	0.03834	23.48	0.02904	23.48	0.0285	23.48	0.02195
24	0.01985	23.5	0.0471	23.5	0.03925	23.5	0.04145	23.5	0.03415
24.02	0.01191	23.52	0.05367	23.52	0.0416	23.52	0.04404	23.52	0.04634
24.04	0.01645	23.54	0.0701	23.54	0.0471	23.54	0.04145	23.54	0.05366
24.06	0.01021	23.56	0.07229	23.56	0.06515	23.56	0.07513	23.56	0.07073
24.08	0.01248	23.58	0.10515	23.58	0.09262	23.58	0.08549	23.58	0.07561
24.1	0.01248	23.6	0.12267	23.6	0.10518	23.6	0.13212	23.6	0.1122
24.12	0.01134	23.62	0.17087	23.62	0.13422	23.62	0.11658	23.62	0.09756
24.14	0.01191	23.64	0.19387	23.64	0.14757	23.64	0.15285	23.64	0.15366
24.16	0.01021	23.66	0.23111	23.66	0.16954	23.66	0.16062	23.66	0.16341
24.18	0.01475	23.68	0.18291	23.68	0.17268	23.68	0.18135	23.68	0.1
24.2	0.00908	23.7	0.18291	23.7	0.12009	23.7	0.12953	23.7	0.17561
24.22	0.01305	23.72	0.15991	23.72	0.12794	23.72	0.10881	23.72	0.09512
24.24	0.01021	23.74	0.13801	23.74	0.06515	23.74	0.08549	23.74	0.09512
24.26	0.00794	23.76	0.10843	23.76	0.07221	23.76	0.06218	23.76	0.09268
24.28	0.01645	23.78	0.08762	23.78	0.0416	23.78	0.07513	23.78	0.05366
24.3	0.01588	23.8	0.06353	23.8	0.03925	23.8	0.0285	23.8	0.03902
24.32	0.00454	23.82	0.05148	23.82	0.0314	23.82	0.03109	23.82	0.03171
24.34	0.01588	23.84	0.046	23.84	0.02747	23.84	0.03109	23.84	0.03902
24.36	0.01475	23.86	0.04053	23.86	0.02119	23.86	0.03368	23.86	0.03171
24.38	0.01191	23.88	0.02957	23.88	0.01962	23.88	0.02073	23.88	0.03659
24.4	0.01361	23.9	0.02629	23.9	0.01491	23.9	0.0285	23.9	0.01951
24.42	0.01305	23.92	0.04272	23.92	0.01256	23.92	0.0285	23.92	0.02195
24.44	0.01645	23.94	0.03395	23.94	0.02198	23.94	0.02073	23.94	0.03902
24.46	0.01078	23.96	0.03067	23.96	0.02198	23.96	0.0285	23.96	0.00976
24.48	0.01191	23.98	0.03395	23.98	0.0259	23.98	0.03627	23.98	0.01951
24.5	0.00794	24	0.03176	24	0.02983	24	0.03368	24	0.03171
24.52	0.01361	24.02	0.03724	24.02	0.02983	24.02	0.04922	24.02	0.02927
24.54	0.01929	24.04	0.05367	24.04	0.04082	24.04	0.04145	24.04	0.03902
24.56	0.01134	24.06	0.05148	24.06	0.03768	24.06	0.04404	24.06	0.03659
24.58	0.00964	24.08	0.05805	24.08	0.0471	24.08	0.03886	24.08	0.03902
24.6	0.01758	24.1	0.05696	24.1	0.04317	24.1	0.04663	24.1	0.04878
24.62	0.01305	24.12	0.05257	24.12	0.0416	24.12	0.07254	24.12	0.0439
24.64	0.01191	24.14	0.05805	24.14	0.02669	24.14	0.04404	24.14	0.06341
24.66	0.01305	24.16	0.05367	24.16	0.03061	24.16	0.04404	24.16	0.03415
24.68	0.01645	24.18	0.0471	24.18	0.03611	24.18	0.03368	24.18	0.03171
24.7	0.01305	24.2	0.046	24.2	0.03454	24.2	0.03627	24.2	0.03171
24.72	0.00624	24.22	0.03176	24.22	0.03846	24.22	0.05181	24.22	0.02439
24.74	0.01531	24.24	0.04929	24.24	0.03611	24.24	0.04404	24.24	0.01463
24.76	0.01758	24.26	0.05915	24.26	0.04553	24.26	0.04663	24.26	0.03415
24.78	0.01078	24.28	0.06791	24.28	0.05024	24.28	0.07772	24.28	0.06098
24.8	0.00851	24.3	0.069	24.3	0.06593	24.3	0.05699	24.3	0.0561
24.82	0.01645	24.32	0.07996	24.32	0.05965	24.32	0.08031	24.32	0.05122
24.84	0.01531	24.34	0.092	24.34	0.06044	24.34	0.06736	24.34	0.09512
24.86	0.01134	24.36	0.06681	24.36	0.06358	24.36	0.06736	24.36	0.04878
24.88	0.01985	24.38	0.06462	24.38	0.04396	24.38	0.06736	24.38	0.0561
24.9	0.01418	24.4	0.08105	24.4	0.0471	24.4	0.0544	24.4	0.04634
24.92	0.01248	24.42	0.04272	24.42	0.03532	24.42	0.05181	24.42	0.02439
24.94	0.01645	24.44	0.03943	24.44	0.03925	24.44	0.03886	24.44	0.03415
24.96	0.01588	24.46	0.0471	24.46	0.02747	24.46	0.03886	24.46	0.03415
24.98	0.01134	24.48	0.02848	24.48	0.01884	24.48	0.0285	24.48	0.02927
25	0.01305	24.5	0.01752	24.5	0.03454	24.5	0.02073	24.5	0.02195
25.02	0.01361	24.52	0.02738	24.52	0.02826	24.52	0.02332	24.52	0.02927
25.04	0.00964	24.54	0.0241	24.54	0.02276	24.54	0.02591	24.54	0.01707
25.06	0.01134	24.56	0.023	24.56	0.02276	24.56	0.01554	24.56	0.01463
25.08	0.01305	24.58	0.02848	24.58	0.0157	24.58	0.01554	24.58	0.0122
25.1	0.01134	24.6	0.03614	24.6	0.02276	24.6	0.02591	24.6	0.01951
25.12	0.01021	24.62	0.01424	24.62	0.0157	24.62	0.01036	24.62	0.01707
25.14	0.01475	24.64	0.01314	24.64	0.01491	24.64	0.01554	24.64	0.00976
25.16	0.01248	24.66	0.01533	24.66	0.01727	24.66	0.01295	24.66	0.0122
25.18	0.01645	24.68	0.0241	24.68	0.02198	24.68	0.0285	24.68	0.00976
25.2	0.02042	24.7	0.01314	24.7	0.01962	24.7	0.01295	24.7	0.0122
25.22	0.01815	24.72	0.01643	24.72	0.01099	24.72	0.01554	24.72	0.01951
25.24	0.02326	24.74	0.02519	24.74	0.0102	24.74	0.01295	24.74	0.02195
25.26	0.02155	24.76	0.03176	24.76	0.01099	24.76	0.01036	24.76	0.02927
25.28	0.02552	24.78	0.023	24.78	0.01177	24.78	0.01554	24.78	0.0122
25.3	0.03063	24.8	0.02519	24.8	0.02276	24.8	0.00777	24.8	0.01463
25.32	0.0295	24.82	0.02081	24.82	0.01177	24.82	0.01295	24.82	0.01951
25.34	0.04594	24.84	0.00876	24.84	0.01413	24.84	0.01813	24.84	0.0122
25.36	0.05502	24.86	0.01643	24.86	0.01256	24.86	0.03886	24.86	0.01463
25.38	0.07317	24.88	0.01972	24.88	0.01962	24.88	0.01813	24.88	0.0122
25.4	0.09246	24.9	0.01643	24.9	0.01648	24.9	0.01813	24.9	0.01707
25.42	0.15995	24.92	0.02081	24.92	0.01727	24.92	0.01036	24.92	0.01463
25.44	0.20306	24.94	0.01752	24.94	0.02355	24.94	0.02332	24.94	0.02439
25.46	0.30062	24.96	0.01424	24.96	0.0157	24.96	0.02332	24.96	0.00976
25.48	0.42201	24.98	0.01862	24.98	0.00706	24.98	0.01554	24.98	0.02927
25.5	0.53318	25	0.01533	25	0.01177	25	0.01813	25	0.01707
25.52	0.59444	25.02	0.01862	25.02	0.02119	25.02	0.02073	25.02	0.00732
25.54	0.63188	25.04	0.02848	25.04	0.02276	25.04	0.02591	25.04	0.01707
25.56	0.54112	25.06	0.02191	25.06	0.02276	25.06	0.03368	25.06	0.03415
25.58	0.47079	25.08	0.03067	25.08	0.02198	25.08	0.02073	25.08	0.02439
25.6	0.36982	25.1	0.06353	25.1	0.03689	25.1	0.0285	25.1	0.04146
25.62	0.28928	25.12	0.06024	25.12	0.03532	25.12	0.03886	25.12	0.04634
25.64	0.18661	25.14	0.05696	25.14	0.0471	25.14	0.05181	25.14	0.04146
25.66	0.12706	25.16	0.05476	25.16	0.05808	25.16	0.04404	25.16	0.04878
25.68	0.09132	25.18	0.07667	25.18	0.08163	25.18	0.04922	25.18	0.05122
25.7	0.06693	25.2	0.0701	25.2	0.08634	25.2	0.10622	25.2	0.08293
25.72	0.05218	25.22	0.11281	25.22	0.08713	25.22	0.10622	25.22	0.09756
25.74	0.04991	25.24	0.12486	25.24	0.08163	25.24	0.12435	25.24	0.11463
25.76	0.05842	25.26	0.08981	25.26	0.08242	25.26	0.08808	25.26	0.06829
25.78	0.05389	25.28	0.09748	25.28	0.05965	25.28	0.07254	25.28	0.07805
25.8	0.05162	25.3	0.0701	25.3	0.05416	25.3	0.06477	25.3	0.07805
25.82	0.04311	25.32	0.07338	25.32	0.04945	25.32	0.05181	25.32	0.04878
25.84	0.0329	25.34	0.0471	25.34	0.03925	25.34	0.03627	25.34	0.04146
25.86	0.02552	25.36	0.06134	25.36	0.03454	25.36	0.03109	25.36	0.03902
25.88	0.01475	25.38	0.046	25.38	0.03218	25.38	0.04145	25.38	0.01951
25.9	0.01872	25.4	0.02629	25.4	0.02983	25.4	0.0285	25.4	0.03659
25.92	0.01531	25.42	0.046	25.42	0.03297	25.42	0.02591	25.42	0.02927
25.94	0.02099	25.44	0.05696	25.44	0.0416	25.44	0.04922	25.44	0.03659
25.96	0.01418	25.46	0.046	25.46	0.05024	25.46	0.04145	25.46	0.03171
25.98	0.01588	25.48	0.07119	25.48	0.05573	25.48	0.07772	25.48	0.05122
26	0.01702	25.5	0.07119	25.5	0.07221	25.5	0.05699	25.5	0.06585
26.02	0.00964	25.52	0.08981	25.52	0.10518	25.52	0.08031	25.52	0.08293
26.04	0.01361	25.54	0.14786	25.54	0.15228	25.54	0.10622	25.54	0.13415
26.06	0.01531	25.56	0.15663	25.56	0.14992	25.56	0.15026	25.56	0.15366
26.08	0.01418	25.58	0.17525	25.58	0.15699	25.58	0.13731	25.58	0.14634
26.1	0.01531	25.6	0.20153	25.6	0.17504	25.6	0.12176	25.6	0.12927
26.12	0.01361	25.62	0.16758	25.62	0.13422	25.62	0.13472	25.62	0.12439
26.14	0.01872	25.64	0.14458	25.64	0.12166	25.64	0.1399	25.64	0.09268
26.16	0.01475	25.66	0.13691	25.66	0.08948	25.66	0.09067	25.66	0.08293
26.18	0.01702	25.68	0.09529	25.68	0.07378	25.68	0.07254	25.68	0.07561
26.2	0.01418	25.7	0.08105	25.7	0.04867	25.7	0.06218	25.7	0.02683
26.22	0.01758	25.72	0.05805	25.72	0.0416	25.72	0.04145	25.72	0.0439
26.24	0.01021	25.74	0.04162	25.74	0.03218	25.74	0.03368	25.74	0.02683
26.26	0.01645	25.76	0.03724	25.76	0.02512	25.76	0.03368	25.76	0.03415
26.28	0.01702	25.78	0.046	25.78	0.03297	25.78	0.03886	25.78	0.03171
26.3	0.01361	25.8	0.03505	25.8	0.02512	25.8	0.03109	25.8	0.02927
26.32	0.01702	25.82	0.04162	25.82	0.03768	25.82	0.0285	25.82	0.02195
26.34	0.01815	25.84	0.05586	25.84	0.03768	25.84	0.04145	25.84	0.02683
26.36	0.02212	25.86	0.05696	25.86	0.04553	25.86	0.04404	25.86	0.0439
26.38	0.01588	25.88	0.09529	25.88	0.05887	25.88	0.05181	25.88	0.01707
26.4	0.01929	25.9	0.08543	25.9	0.07221	25.9	0.05699	25.9	0.04878
26.42	0.01872	25.92	0.1161	25.92	0.09184	25.92	0.0829	25.92	0.05366
26.44	0.02779	25.94	0.12267	25.94	0.11303	25.94	0.08808	25.94	0.08293
26.46	0.02269	25.96	0.1161	25.96	0.11381	25.96	0.13731	25.96	0.10488
26.48	0.02212	25.98	0.1391	25.98	0.12088	25.98	0.11399	25.98	0.13415
26.5	0.02155	26	0.14239	26	0.10911	26	0.09585	26	0.12927
26.52	0.02155	26.02	0.13472	26.02	0.1044	26.02	0.13472	26.02	0.14146
26.54	0.01021	26.04	0.11062	26.04	0.09184	26.04	0.10363	26.04	0.11951
26.56	0.01985	26.06	0.12267	26.06	0.09576	26.06	0.07772	26.06	0.11707
26.58	0.02269	26.08	0.11172	26.08	0.10204	26.08	0.08549	26.08	0.07561
26.6	0.01305	26.1	0.09748	26.1	0.08634	26.1	0.07772	26.1	0.10976
26.62	0.01361	26.12	0.11172	26.12	0.09498	26.12	0.08031	26.12	0.09024
26.64	0.01588	26.14	0.1161	26.14	0.1146	26.14	0.10104	26.14	0.10976
26.66	0.00964	26.16	0.12048	26.16	0.08163	26.16	0.08808	26.16	0.09756
26.68	0.01361	26.18	0.13253	26.18	0.1044	26.18	0.09067	26.18	0.12195
26.7	0.01078	26.2	0.14239	26.2	0.1146	26.2	0.11399	26.2	0.09268
26.72	0.01361	26.22	0.12377	26.22	0.12402	26.22	0.09585	26.22	0.1
26.74	0.01531	26.24	0.17306	26.24	0.12088	26.24	0.11658	26.24	0.09512
26.76	0.01815	26.26	0.15663	26.26	0.13187	26.26	0.11917	26.26	0.1
26.78	0.01531	26.28	0.15334	26.28	0.11538	26.28	0.14508	26.28	0.11707
26.8	0.00908	26.3	0.13034	26.3	0.11224	26.3	0.12953	26.3	0.08049
26.82	0.01305	26.32	0.09967	26.32	0.07221	26.32	0.08808	26.32	0.10976
26.84	0.02099	26.34	0.08872	26.34	0.07143	26.34	0.05699	26.34	0.1122
26.86	0.01758	26.36	0.09419	26.36	0.05808	26.36	0.03886	26.36	0.06585
26.88	0.02439	26.38	0.06134	26.38	0.04239	26.38	0.03627	26.38	0.02439
26.9	0.0295	26.4	0.06462	26.4	0.02355	26.4	0.03886	26.4	0.03659
26.92	0.02893	26.42	0.04491	26.42	0.02512	26.42	0.02332	26.42	0.03659
26.94	0.03687	26.44	0.06024	26.44	0.02669	26.44	0.06218	26.44	0.02195
26.96	0.04765	26.46	0.03614	26.46	0.02983	26.46	0.02332	26.46	0.02683
26.98	0.04538	26.48	0.05367	26.48	0.01962	26.48	0.02591	26.48	0.03659
27	0.05105	26.5	0.04819	26.5	0.03297	26.5	0.02591	26.5	0.02439
27.02	0.04991	26.52	0.05915	26.52	0.02826	26.52	0.03627	26.52	0.0122
27.04	0.04481	26.54	0.06681	26.54	0.03532	26.54	0.04922	26.54	0.02927
27.06	0.03517	26.56	0.07229	26.56	0.02669	26.56	0.02332	26.56	0.02439
27.08	0.04141	26.58	0.06681	26.58	0.0314	26.58	0.03368	26.58	0.03902
27.1	0.04027	26.6	0.08653	26.6	0.05416	26.6	0.03109	26.6	0.03659
27.12	0.02609	26.62	0.10077	26.62	0.05808	26.62	0.05959	26.62	0.05122
27.14	0.02666	26.64	0.09967	26.64	0.06986	26.64	0.0544	26.64	0.04878
27.16	0.02779	26.66	0.10624	26.66	0.07378	26.66	0.09326	26.66	0.05854
27.18	0.02666	26.68	0.12267	26.68	0.10047	26.68	0.0829	26.68	0.07317
27.2	0.03006	26.7	0.15663	26.7	0.0887	26.7	0.09585	26.7	0.08293
27.22	0.03971	26.72	0.15334	26.72	0.10989	26.72	0.08031	26.72	0.09512
27.24	0.04765	26.74	0.1402	26.74	0.0989	26.74	0.09845	26.74	0.09024
27.26	0.04141	26.76	0.15225	26.76	0.10754	26.76	0.09585	26.76	0.11707
27.28	0.04991	26.78	0.15334	26.78	0.11224	26.78	0.10881	26.78	0.13659
27.3	0.038	26.8	0.12377	26.8	0.12088	26.8	0.12953	26.8	0.10976
27.32	0.02893	26.82	0.14677	26.82	0.09655	26.82	0.09845	26.82	0.1122
27.34	0.02609	26.84	0.1172	26.84	0.08006	26.84	0.0829	26.84	0.08049
27.36	0.03233	26.86	0.11829	26.86	0.07849	26.86	0.06736	26.86	0.08537
27.38	0.02836	26.88	0.10405	26.88	0.05887	26.88	0.06218	26.88	0.07561
27.4	0.01418	26.9	0.08872	26.9	0.06201	26.9	0.06218	26.9	0.03902
27.42	0.01645	26.92	0.07119	26.92	0.0573	26.92	0.06218	26.92	0.04634
27.44	0.01872	26.94	0.07229	26.94	0.0416	26.94	0.04145	26.94	0.03902
27.46	0.01361	26.96	0.06572	26.96	0.04553	26.96	0.0544	26.96	0.05122
27.48	0.02099	26.98	0.07448	26.98	0.06515	26.98	0.04404	26.98	0.03902
27.5	0.01191	27	0.07338	27	0.06515	27	0.05699	27	0.05122
27.52	0.00964	27.02	0.08105	27.02	0.08163	27.02	0.07254	27.02	0.0561
27.54	0.01078	27.04	0.09091	27.04	0.08163	27.04	0.09326	27.04	0.06585
27.56	0.01418	27.06	0.10734	27.06	0.0832	27.06	0.09845	27.06	0.07561
27.58	0.00964	27.08	0.12486	27.08	0.09184	27.08	0.09845	27.08	0.10488
27.6	0.00964	27.1	0.13691	27.1	0.12559	27.1	0.09845	27.1	0.11707
27.62	0.01134	27.12	0.1402	27.12	0.11617	27.12	0.14767	27.12	0.0878
27.64	0.01021	27.14	0.15444	27.14	0.0989	27.14	0.13731	27.14	0.09512
27.66	0.01248	27.16	0.11829	27.16	0.07928	27.16	0.11399	27.16	0.09024
27.68	0.01248	27.18	0.10843	27.18	0.09812	27.18	0.09067	27.18	0.06098
27.7	0.01191	27.2	0.11391	27.2	0.06986	27.2	0.06218	27.2	0.0439
27.72	0.01588	27.22	0.08215	27.22	0.06358	27.22	0.08549	27.22	0.06098
27.74	0.01418	27.24	0.06462	27.24	0.05338	27.24	0.06218	27.24	0.07073
27.76	0.01191	27.26	0.0471	27.26	0.05181	27.26	0.0285	27.26	0.0561
27.78	0.00794	27.28	0.07119	27.28	0.04082	27.28	0.04404	27.28	0.0439
27.8	0.01361	27.3	0.07448	27.3	0.03532	27.3	0.04145	27.3	0.03415
27.82	0.01815	27.32	0.06243	27.32	0.05102	27.32	0.03886	27.32	0.04878
27.84	0.01078	27.34	0.05586	27.34	0.04788	27.34	0.04663	27.34	0.02439
27.86	0.01305	27.36	0.04491	27.36	0.03532	27.36	0.04663	27.36	0.02927
27.88	0.01191	27.38	0.03943	27.38	0.0259	27.38	0.03886	27.38	0.04146
27.9	0.01021	27.4	0.03614	27.4	0.03297	27.4	0.0285	27.4	0.03171
27.92	0.01418	27.42	0.02957	27.42	0.02433	27.42	0.01554	27.42	0.02683
27.94	0.01305	27.44	0.02519	27.44	0.0314	27.44	0.0285	27.44	0.02195
27.96	0.01872	27.46	0.0241	27.46	0.01962	27.46	0.02332	27.46	0.0439
27.98	0.01078	27.48	0.0241	27.48	0.02433	27.48	0.02591	27.48	0.01951
28	0.01475	27.5	0.02848	27.5	0.02983	27.5	0.03368	27.5	0.02195
28.02	0.01248	27.52	0.04162	27.52	0.02355	27.52	0.01554	27.52	0.01463
28.04	0.01418	27.54	0.023	27.54	0.01413	27.54	0.03109	27.54	0.01951
28.06	0.01588	27.56	0.02848	27.56	0.02041	27.56	0.02073	27.56	0.02927
28.08	0.01021	27.58	0.03395	27.58	0.02433	27.58	0.01554	27.58	0.03171
28.1	0.02099	27.6	0.03505	27.6	0.0259	27.6	0.01554	27.6	0.02927
28.12	0.00964	27.62	0.03834	27.62	0.01805	27.62	0.03109	27.62	0.01707
28.14	0.01815	27.64	0.03614	27.64	0.02041	27.64	0.03627	27.64	0.01951
28.16	0.00964	27.66	0.03067	27.66	0.02747	27.66	0.03886	27.66	0.00976
28.18	0.01929	27.68	0.03286	27.68	0.03061	27.68	0.02332	27.68	0.02927
28.2	0.01134	27.7	0.04381	27.7	0.03768	27.7	0.03109	27.7	0.03902
28.22	0.01475	27.72	0.03834	27.72	0.04867	27.72	0.04404	27.72	0.02439
28.24	0.01531	27.74	0.05476	27.74	0.03689	27.74	0.03627	27.74	0.04634
28.26	0.01078	27.76	0.06681	27.76	0.04553	27.76	0.05699	27.76	0.0439
28.28	0.01305	27.78	0.07229	27.78	0.07614	27.78	0.07513	27.78	0.03902
28.3	0.01021	27.8	0.08872	27.8	0.06279	27.8	0.07513	27.8	0.07561
28.32	0.00794	27.82	0.12267	27.82	0.07614	27.82	0.09067	27.82	0.07073
28.34	0.01475	27.84	0.11501	27.84	0.10047	27.84	0.08031	27.84	0.06585
28.36	0.01191	27.86	0.12377	27.86	0.09655	27.86	0.09845	27.86	0.09756
28.38	0.01305	27.88	0.12924	27.88	0.08477	27.88	0.08031	27.88	0.10732
28.4	0.01078	27.9	0.11281	27.9	0.10047	27.9	0.10622	27.9	0.0878
28.42	0.01588	27.92	0.13034	27.92	0.08556	27.92	0.1399	27.92	0.09024
28.44	0.01531	27.94	0.15553	27.94	0.0832	27.94	0.1114	27.94	0.10488
28.46	0.00964	27.96	0.10953	27.96	0.08399	27.96	0.08031	27.96	0.06829
28.48	0.01305	27.98	0.10405	27.98	0.07535	27.98	0.10363	27.98	0.07805
28.5	0.00908	28	0.08215	28	0.07771	28	0.08031	28	0.07073
28.52	0.00624	28.02	0.08872	28.02	0.05887	28.02	0.04145	28.02	0.05366
28.54	0.01021	28.04	0.06462	28.04	0.04945	28.04	0.06218	28.04	0.06829
28.56	0.01361	28.06	0.06462	28.06	0.04239	28.06	0.05699	28.06	0.04146
28.58	0.01475	28.08	0.08215	28.08	0.03375	28.08	0.04922	28.08	0.03415
28.6	0.00908	28.1	0.04053	28.1	0.03846	28.1	0.0285	28.1	0.02683
28.62	0.01021	28.12	0.02738	28.12	0.03611	28.12	0.03109	28.12	0.03659
28.64	0.01872	28.14	0.05367	28.14	0.03846	28.14	0.04663	28.14	0.03171
28.66	0.01531	28.16	0.06024	28.16	0.04788	28.16	0.05699	28.16	0.01707
28.68	0.01361	28.18	0.05257	28.18	0.04631	28.18	0.04404	28.18	0.02195
28.7	0.02269	28.2	0.06353	28.2	0.05416	28.2	0.06218	28.2	0.04634
28.72	0.01531	28.22	0.07777	28.22	0.06829	28.22	0.04663	28.22	0.05854
28.74	0.02099	28.24	0.0701	28.24	0.05887	28.24	0.05959	28.24	0.0561
28.76	0.01985	28.26	0.07119	28.26	0.05887	28.26	0.09326	28.26	0.06098
28.78	0.02042	28.28	0.0701	28.28	0.05495	28.28	0.04922	28.28	0.05854
28.8	0.01758	28.3	0.05696	28.3	0.03846	28.3	0.03368	28.3	0.04878
28.82	0.02382	28.32	0.06353	28.32	0.05338	28.32	0.03886	28.32	0.03415
28.84	0.0295	28.34	0.05805	28.34	0.0471	28.34	0.03368	28.34	0.03902
28.86	0.03347	28.36	0.06353	28.36	0.04788	28.36	0.03886	28.36	0.0439
28.88	0.03063	28.38	0.05257	28.38	0.04082	28.38	0.04404	28.38	0.04146
28.9	0.04368	28.4	0.04491	28.4	0.05024	28.4	0.04663	28.4	0.02683
28.92	0.05162	28.42	0.07777	28.42	0.05965	28.42	0.04663	28.42	0.05366
28.94	0.0346	28.44	0.07667	28.44	0.073	28.44	0.06477	28.44	0.04878
28.96	0.04027	28.46	0.08653	28.46	0.09812	28.46	0.06995	28.46	0.06341
28.98	0.0346	28.48	0.11281	28.48	0.10989	28.48	0.12435	28.48	0.07073
29	0.03006	28.5	0.11391	28.5	0.11224	28.5	0.09845	28.5	0.08049
29.02	0.01929	28.52	0.14458	28.52	0.09969	28.52	0.10363	28.52	0.09024
29.04	0.03176	28.54	0.09529	28.54	0.08713	28.54	0.1114	28.54	0.06829
29.06	0.01418	28.56	0.14458	28.56	0.08399	28.56	0.08808	28.56	0.0878
29.08	0.02269	28.58	0.08762	28.58	0.07928	28.58	0.08549	28.58	0.06585
29.1	0.01361	28.6	0.09091	28.6	0.0471	28.6	0.06477	28.6	0.07073
29.12	0.01531	28.62	0.08324	28.62	0.05338	28.62	0.03627	28.62	0.06098
29.14	0.01305	28.64	0.046	28.64	0.04553	28.64	0.04663	28.64	0.03415
29.16	0.02496	28.66	0.03834	28.66	0.03297	28.66	0.0544	28.66	0.02683
29.18	0.02042	28.68	0.0471	28.68	0.04474	28.68	0.03368	28.68	0.02683
29.2	0.02496	28.7	0.046	28.7	0.02198	28.7	0.0544	28.7	0.05122
29.22	0.02552	28.72	0.04272	28.72	0.03218	28.72	0.02073	28.72	0.0439
29.24	0.0295	28.74	0.03614	28.74	0.03218	28.74	0.03109	28.74	0.03659
29.26	0.02439	28.76	0.02738	28.76	0.02512	28.76	0.0285	28.76	0.0122
29.28	0.03687	28.78	0.03395	28.78	0.02119	28.78	0.01813	28.78	0.03171
29.3	0.03573	28.8	0.03505	28.8	0.02355	28.8	0.03109	28.8	0.03902
29.32	0.04708	28.82	0.03614	28.82	0.02198	28.82	0.04145	28.82	0.0122
29.34	0.04765	28.84	0.03614	28.84	0.02119	28.84	0.01554	28.84	0.02439
29.36	0.04935	28.86	0.046	28.86	0.02747	28.86	0.0285	28.86	0.03171
29.38	0.05445	28.88	0.03834	28.88	0.03218	28.88	0.03368	28.88	0.01463
29.4	0.04878	28.9	0.03943	28.9	0.03218	28.9	0.02073	28.9	0.03415
29.42	0.04821	28.92	0.04053	28.92	0.03846	28.92	0.03627	28.92	0.04146
29.44	0.04821	28.94	0.05696	28.94	0.05102	28.94	0.0285	28.94	0.04634
29.46	0.03403	28.96	0.06572	28.96	0.05181	28.96	0.03368	28.96	0.04634
29.48	0.02666	28.98	0.08872	28.98	0.07771	28.98	0.08031	28.98	0.04634
29.5	0.03233	29	0.08762	29	0.0887	29	0.09067	29	0.06585
29.52	0.0295	29.02	0.12048	29.02	0.10675	29.02	0.10104	29.02	0.09756
29.54	0.01815	29.04	0.12158	29.04	0.10126	29.04	0.15285	29.04	0.10488
29.56	0.02042	29.06	0.14786	29.06	0.10361	29.06	0.1114	29.06	0.10976
29.58	0.01361	29.08	0.14896	29.08	0.09027	29.08	0.08808	29.08	0.08293
29.6	0.01531	29.1	0.10186	29.1	0.0887	29.1	0.09067	29.1	0.1122
29.62	0.01815	29.12	0.1161	29.12	0.08242	29.12	0.07772	29.12	0.07073
29.64	0.02212	29.14	0.08762	29.14	0.07928	29.14	0.08549	29.14	0.08293
29.66	0.01588	29.16	0.08434	29.16	0.05338	29.16	0.06477	29.16	0.06098
29.68	0.01702	29.18	0.07338	29.18	0.05102	29.18	0.05699	29.18	0.03902
29.7	0.01929	29.2	0.06243	29.2	0.03218	29.2	0.04404	29.2	0.04878
29.72	0.02779	29.22	0.03834	29.22	0.03061	29.22	0.03886	29.22	0.0439
29.74	0.02609	29.24	0.04053	29.24	0.02904	29.24	0.03627	29.24	0.03171
29.76	0.03233	29.26	0.03943	29.26	0.02512	29.26	0.02073	29.26	0.05366
29.78	0.03687	29.28	0.03943	29.28	0.02198	29.28	0.03368	29.28	0.02439
29.8	0.03687	29.3	0.02957	29.3	0.03061	29.3	0.02591	29.3	0.01463
29.82	0.03687	29.32	0.02848	29.32	0.02355	29.32	0.03368	29.32	0.01707
29.84	0.04368	29.34	0.02629	29.34	0.01727	29.34	0.03109	29.34	0.0122
29.86	0.03914	29.36	0.03176	29.36	0.02512	29.36	0.02332	29.36	0.04146
29.88	0.0329	29.38	0.02519	29.38	0.02904	29.38	0.01295	29.38	0.02927
29.9	0.02723	29.4	0.03176	29.4	0.02276	29.4	0.03886	29.4	0.03171
29.92	0.02326	29.42	0.02957	29.42	0.01962	29.42	0.03886	29.42	0.02439
29.94	0.01985	29.44	0.03505	29.44	0.01962	29.44	0.0285	29.44	0.01707
29.96	0.01929	29.46	0.02957	29.46	0.01727	29.46	0.02332	29.46	0.02439
29.98	0.01191	29.48	0.023	29.48	0.02433	29.48	0.02073	29.48	0.02439
30	0.01191	29.5	0.03176	29.5	0.01884	29.5	0.01813	29.5	0.02683
30.02	0.01418	29.52	0.02191	29.52	0.02119	29.52	0.01813	29.52	0.01707
30.04	0.01305	29.54	0.02848	29.54	0.02276	29.54	0.03109	29.54	0.01951
30.06	0.00964	29.56	0.02629	29.56	0.01962	29.56	0.03368	29.56	0.02927
30.08	0.02099	29.58	0.03067	29.58	0.02512	29.58	0.03109	29.58	0.01463
30.1	0.01985	29.6	0.03505	29.6	0.02904	29.6	0.02591	29.6	0.03415
30.12	0.01588	29.62	0.04053	29.62	0.04003	29.62	0.04922	29.62	0.03902
30.14	0.01758	29.64	0.03834	29.64	0.04317	29.64	0.05699	29.64	0.03415
30.16	0.01418	29.66	0.069	29.66	0.03532	29.66	0.03627	29.66	0.05366
30.18	0.01758	29.68	0.046	29.68	0.0416	29.68	0.04663	29.68	0.04878
30.2	0.02326	29.7	0.06024	29.7	0.04239	29.7	0.04922	29.7	0.03902
30.22	0.02552	29.72	0.04162	29.72	0.04239	29.72	0.04663	29.72	0.03415
30.24	0.01305	29.74	0.05696	29.74	0.06279	29.74	0.04663	29.74	0.05854
30.26	0.01758	29.76	0.05586	29.76	0.04867	29.76	0.04663	29.76	0.04146
30.28	0.01702	29.78	0.04162	29.78	0.03925	29.78	0.07254	29.78	0.02439
30.3	0.01985	29.8	0.05915	29.8	0.03297	29.8	0.04404	29.8	0.0439
30.32	0.02836	29.82	0.06681	29.82	0.04082	29.82	0.05959	29.82	0.03902
30.34	0.02723	29.84	0.05038	29.84	0.04945	29.84	0.03886	29.84	0.04878
30.36	0.02155	29.86	0.05915	29.86	0.03925	29.86	0.04663	29.86	0.02927
30.38	0.02269	29.88	0.05586	29.88	0.04945	29.88	0.03627	29.88	0.03902
30.4	0.02439	29.9	0.07338	29.9	0.04396	29.9	0.03886	29.9	0.03902
30.42	0.03233	29.92	0.06681	29.92	0.06593	29.92	0.04404	29.92	0.0439
30.44	0.02893	29.94	0.10734	29.94	0.07692	29.94	0.04922	29.94	0.05366
30.46	0.03233	29.96	0.10186	29.96	0.08556	29.96	0.05181	29.96	0.08293
30.48	0.04084	29.98	0.14348	29.98	0.10989	29.98	0.08808	29.98	0.07561
30.5	0.05956	30	0.1172	30	0.08556	30	0.05959	30	0.09024
30.52	0.05672	30.02	0.13363	30.02	0.09262	30.02	0.11658	30.02	0.09756
30.54	0.1021	30.04	0.14239	30.04	0.10832	30.04	0.1399	30.04	0.0878
30.56	0.13613	30.06	0.14129	30.06	0.13265	30.06	0.09845	30.06	0.09024
30.58	0.17924	30.08	0.15334	30.08	0.12245	30.08	0.11658	30.08	0.12683
30.6	0.25241	30.1	0.15225	30.1	0.11068	30.1	0.12435	30.1	0.11707
30.62	0.33976	30.12	0.1621	30.12	0.11931	30.12	0.10881	30.12	0.13659
30.64	0.37436	30.14	0.11391	30.14	0.11224	30.14	0.12176	30.14	0.09512
30.66	0.37209	30.16	0.11829	30.16	0.10518	30.16	0.07772	30.16	0.06829
30.68	0.35508	30.18	0.10515	30.18	0.0887	30.18	0.07254	30.18	0.10244
30.7	0.31254	30.2	0.10734	30.2	0.06201	30.2	0.06218	30.2	0.07561
30.72	0.26659	30.22	0.10077	30.22	0.05416	30.22	0.06995	30.22	0.06341
30.74	0.22859	30.24	0.07558	30.24	0.05259	30.24	0.03627	30.24	0.03171
30.76	0.16619	30.26	0.04819	30.26	0.03925	30.26	0.03886	30.26	0.05366
30.78	0.11855	30.28	0.0471	30.28	0.03532	30.28	0.03368	30.28	0.03902
30.8	0.08508	30.3	0.04162	30.3	0.02983	30.3	0.03627	30.3	0.02927
30.82	0.05445	30.32	0.03724	30.32	0.02433	30.32	0.01813	30.32	0.0439
30.84	0.04481	30.34	0.046	30.34	0.03375	30.34	0.03886	30.34	0.03902
30.86	0.04141	30.36	0.05038	30.36	0.02276	30.36	0.03627	30.36	0.02683
30.88	0.02723	30.38	0.03834	30.38	0.01648	30.38	0.02591	30.38	0.02439
30.9	0.0329	30.4	0.0471	30.4	0.03297	30.4	0.04404	30.4	0.03659
30.92	0.02382	30.42	0.06791	30.42	0.04082	30.42	0.0285	30.42	0.0439
30.94	0.01702	30.44	0.05038	30.44	0.03689	30.44	0.04663	30.44	0.04878
30.96	0.01588	30.46	0.04381	30.46	0.04396	30.46	0.0544	30.46	0.04146
30.98	0.01021	30.48	0.06791	30.48	0.03925	30.48	0.07772	30.48	0.05854
31	0.02042	30.5	0.07229	30.5	0.05102	30.5	0.06736	30.5	0.05366
31.02	0.01815	30.52	0.07119	30.52	0.06279	30.52	0.04404	30.52	0.06098
31.04	0.01758	30.54	0.06572	30.54	0.06201	30.54	0.08031	30.54	0.06341
31.06	0.02099	30.56	0.08981	30.56	0.05965	30.56	0.07254	30.56	0.0878
31.08	0.02155	30.58	0.06681	30.58	0.05102	30.58	0.06995	30.58	0.06585
31.1	0.01985	30.6	0.07996	30.6	0.06986	30.6	0.06477	30.6	0.05366
31.12	0.01475	30.62	0.07338	30.62	0.05102	30.62	0.07254	30.62	0.05366
31.14	0.01191	30.64	0.06024	30.64	0.05965	30.64	0.0544	30.64	0.06098
31.16	0.01475	30.66	0.08105	30.66	0.04631	30.66	0.0544	30.66	0.06098
31.18	0.01645	30.68	0.0701	30.68	0.03846	30.68	0.04663	30.68	0.03659
31.2	0.01531	30.7	0.04381	30.7	0.03846	30.7	0.03368	30.7	0.04878
31.22	0.01191	30.72	0.05257	30.72	0.03218	30.72	0.03368	30.72	0.02195
31.24	0.01418	30.74	0.0471	30.74	0.03218	30.74	0.04404	30.74	0.03659
31.26	0.01191	30.76	0.03943	30.76	0.02747	30.76	0.03627	30.76	0.02927
31.28	0.01588	30.78	0.05257	30.78	0.02747	30.78	0.0285	30.78	0.02439
31.3	0.01418	30.8	0.04491	30.8	0.0314	30.8	0.02591	30.8	0.03415
31.32	0.01815	30.82	0.04491	30.82	0.03768	30.82	0.02332	30.82	0.01951
31.34	0.02609	30.84	0.04381	30.84	0.03454	30.84	0.04145	30.84	0.03171
31.36	0.02099	30.86	0.05476	30.86	0.03532	30.86	0.03368	30.86	0.02927
31.38	0.01531	30.88	0.06791	30.88	0.02983	30.88	0.04145	30.88	0.01707
31.4	0.0329	30.9	0.06353	30.9	0.03846	30.9	0.0285	30.9	0.0439
31.42	0.02382	30.92	0.05586	30.92	0.03689	30.92	0.03886	30.92	0.03171
31.44	0.02609	30.94	0.06024	30.94	0.05181	30.94	0.03368	30.94	0.03902
31.46	0.02609	30.96	0.05805	30.96	0.04631	30.96	0.03627	30.96	0.07317
31.48	0.02496	30.98	0.07667	30.98	0.04553	30.98	0.06477	30.98	0.02927
31.5	0.02382	31	0.08981	31	0.06044	31	0.03368	31	0.06098
31.52	0.02666	31.02	0.09748	31.02	0.073	31.02	0.05181	31.02	0.04634
31.54	0.02496	31.04	0.0931	31.04	0.06358	31.04	0.07513	31.04	0.04878
31.56	0.02666	31.06	0.092	31.06	0.07849	31.06	0.09585	31.06	0.06098
31.58	0.03233	31.08	0.08105	31.08	0.08477	31.08	0.10104	31.08	0.06098
31.6	0.03176	31.1	0.09858	31.1	0.07378	31.1	0.08031	31.1	0.06829
31.62	0.03063	31.12	0.09419	31.12	0.07849	31.12	0.06477	31.12	0.08537
31.64	0.03914	31.14	0.09091	31.14	0.05808	31.14	0.0829	31.14	0.05122
31.66	0.04027	31.16	0.092	31.16	0.06436	31.16	0.08808	31.16	0.05122
31.68	0.04254	31.18	0.10624	31.18	0.05651	31.18	0.05181	31.18	0.0561
31.7	0.03687	31.2	0.07996	31.2	0.03454	31.2	0.06736	31.2	0.04878
31.72	0.05332	31.22	0.06134	31.22	0.04631	31.22	0.05699	31.22	0.02927
31.74	0.05105	31.24	0.05476	31.24	0.03611	31.24	0.04922	31.24	0.02195
31.76	0.03744	31.26	0.03943	31.26	0.02747	31.26	0.0285	31.26	0.04146
31.78	0.05105	31.28	0.03176	31.28	0.02904	31.28	0.03109	31.28	0.02683
31.8	0.04084	31.3	0.05367	31.3	0.03375	31.3	0.02073	31.3	0.02439
31.82	0.0363	31.32	0.03505	31.32	0.01884	31.32	0.01295	31.32	0.01707
31.84	0.0295	31.34	0.03176	31.34	0.02433	31.34	0.02332	31.34	0.03415
31.86	0.02099	31.36	0.03834	31.36	0.02041	31.36	0.03109	31.36	0.02195
31.88	0.01985	31.38	0.04053	31.38	0.02904	31.38	0.02591	31.38	0.01463
31.9	0.01418	31.4	0.04162	31.4	0.02826	31.4	0.04404	31.4	0.01707
31.92	0.01418	31.42	0.04053	31.42	0.03768	31.42	0.01813	31.42	0.01707
31.94	0.01361	31.44	0.04162	31.44	0.03925	31.44	0.05699	31.44	0.02195
31.96	0.01134	31.46	0.06572	31.46	0.04082	31.46	0.04145	31.46	0.05366
31.98	0.01134	31.48	0.08324	31.48	0.06044	31.48	0.06736	31.48	0.06585
32	0.01361	31.5	0.08324	31.5	0.06672	31.5	0.06218	31.5	0.0561
32.02	0.01702	31.52	0.0701	31.52	0.06515	31.52	0.06995	31.52	0.05122
32.04	0.02099	31.54	0.08434	31.54	0.03689	31.54	0.06218	31.54	0.0561
32.06	0.01305	31.56	0.06572	31.56	0.06044	31.56	0.07513	31.56	0.03171
32.08	0.01872	31.58	0.0701	31.58	0.0416	31.58	0.03886	31.58	0.03902
32.1	0.00908	31.6	0.06134	31.6	0.04474	31.6	0.06736	31.6	0.0439
32.12	0.02042	31.62	0.05038	31.62	0.0314	31.62	0.03109	31.62	0.03902
32.14	0.00851	31.64	0.04272	31.64	0.02512	31.64	0.03627	31.64	0.05366
32.16	0.01248	31.66	0.03943	31.66	0.03846	31.66	0.03368	31.66	0.03171
32.18	0.02099	31.68	0.04053	31.68	0.03375	31.68	0.04145	31.68	0.01707
32.2	0.01078	31.7	0.04053	31.7	0.03218	31.7	0.02073	31.7	0.0439
32.22	0.01021	31.72	0.0471	31.72	0.03297	31.72	0.01554	31.72	0.02195
32.24	0.01985	31.74	0.04381	31.74	0.03061	31.74	0.03886	31.74	0.03659
32.26	0.01702	31.76	0.05257	31.76	0.03454	31.76	0.03627	31.76	0.02439
32.28	0.01475	31.78	0.0241	31.78	0.02983	31.78	0.04404	31.78	0.01463
32.3	0.01588	31.8	0.03176	31.8	0.0259	31.8	0.03886	31.8	0.02439
32.32	0.01248	31.82	0.03943	31.82	0.02904	31.82	0.02591	31.82	0.02439
32.34	0.01305	31.84	0.04491	31.84	0.03297	31.84	0.0544	31.84	0.02439
32.36	0.01531	31.86	0.05915	31.86	0.03297	31.86	0.03109	31.86	0.02683
32.38	0.00964	31.88	0.04491	31.88	0.05259	31.88	0.04145	31.88	0.03659
32.4	0.02496	31.9	0.05696	31.9	0.04631	31.9	0.05699	31.9	0.02195
32.42	0.01758	31.92	0.06353	31.92	0.07221	31.92	0.0544	31.92	0.04634
32.44	0.01815	31.94	0.10515	31.94	0.07928	31.94	0.07254	31.94	0.04878
32.46	0.02382	31.96	0.11391	31.96	0.08791	31.96	0.11399	31.96	0.0878
32.48	0.0295	31.98	0.12705	31.98	0.09969	31.98	0.07254	31.98	0.0878
32.5	0.03573	32	0.08653	32	0.07614	32	0.0829	32	0.09268
32.52	0.04311	32.02	0.0931	32.02	0.07849	32.02	0.07513	32.02	0.09756
32.54	0.04594	32.04	0.11172	32.04	0.07221	32.04	0.09585	32.04	0.07317
32.56	0.04935	32.06	0.06353	32.06	0.06515	32.06	0.06218	32.06	0.03659
32.58	0.05048	32.08	0.06024	32.08	0.05024	32.08	0.04145	32.08	0.05366
32.6	0.05786	32.1	0.0471	32.1	0.03297	32.1	0.03627	32.1	0.02683
32.62	0.04254	32.12	0.04491	32.12	0.03846	32.12	0.03109	32.12	0.02195
32.64	0.03403	32.14	0.02081	32.14	0.02983	32.14	0.03368	32.14	0.03171
32.66	0.04197	32.16	0.02191	32.16	0.02198	32.16	0.03368	32.16	0.02439
32.68	0.03744	32.18	0.03943	32.18	0.01648	32.18	0.04145	32.18	0.01951
32.7	0.0295	32.2	0.05586	32.2	0.02669	32.2	0.02591	32.2	0.03415
32.72	0.03006	32.22	0.02629	32.22	0.03061	32.22	0.04922	32.22	0.02927
32.74	0.03744	32.24	0.05915	32.24	0.04239	32.24	0.06477	32.24	0.03659
32.76	0.03233	32.26	0.06572	32.26	0.04474	32.26	0.01813	32.26	0.02927
32.78	0.03176	32.28	0.07119	32.28	0.03768	32.28	0.04145	32.28	0.04878
32.8	0.04197	32.3	0.08543	32.3	0.05808	32.3	0.03886	32.3	0.07073
32.82	0.04765	32.32	0.08653	32.32	0.06279	32.32	0.06736	32.32	0.07073
32.84	0.038	32.34	0.07777	32.34	0.073	32.34	0.06736	32.34	0.07805
32.86	0.04254	32.36	0.09748	32.36	0.07692	32.36	0.0829	32.36	0.07805
32.88	0.04084	32.38	0.07667	32.38	0.06986	32.38	0.06218	32.38	0.07561
32.9	0.05218	32.4	0.08981	32.4	0.06358	32.4	0.0544	32.4	0.07073
32.92	0.04197	32.42	0.09529	32.42	0.04788	32.42	0.05959	32.42	0.05366
32.94	0.03176	32.44	0.07229	32.44	0.04553	32.44	0.06736	32.44	0.05366
32.96	0.04027	32.46	0.05476	32.46	0.04553	32.46	0.04145	32.46	0.05122
32.98	0.03006	32.48	0.0471	32.48	0.0416	32.48	0.04145	32.48	0.05122
33	0.02212	32.5	0.05586	32.5	0.02669	32.5	0.05959	32.5	0.01707
33.02	0.03006	32.52	0.02957	32.52	0.03689	32.52	0.02591	32.52	0.02195
33.04	0.02155	32.54	0.03834	32.54	0.02747	32.54	0.04404	32.54	0.03171
33.06	0.01985	32.56	0.04162	32.56	0.02276	32.56	0.02073	32.56	0.03659
33.08	0.01985	32.58	0.03286	32.58	0.02198	32.58	0.02591	32.58	0.0122
33.1	0.01475	32.6	0.02519	32.6	0.01648	32.6	0.03627	32.6	0.02195
33.12	0.01475	32.62	0.01972	32.62	0.03061	32.62	0.02591	32.62	0.02683
33.14	0.01418	32.64	0.03943	32.64	0.03768	32.64	0.02073	32.64	0.02439
33.16	0.01645	32.66	0.03286	32.66	0.01413	32.66	0.03627	32.66	0.02927
33.18	0.01872	32.68	0.03395	32.68	0.02826	32.68	0.0285	32.68	0.03171
33.2	0.01588	32.7	0.03067	32.7	0.02826	32.7	0.01813	32.7	0.02439
33.22	0.02326	32.72	0.02738	32.72	0.02198	32.72	0.02073	32.72	0.01951
33.24	0.02155	32.74	0.023	32.74	0.02669	32.74	0.03368	32.74	0.02927
33.26	0.01531	32.76	0.02957	32.76	0.02747	32.76	0.02073	32.76	0.02683
33.28	0.01872	32.78	0.02081	32.78	0.02355	32.78	0.02073	32.78	0.04146
33.3	0.01305	32.8	0.02848	32.8	0.02669	32.8	0.01036	32.8	0.02195
33.32	0.02212	32.82	0.02848	32.82	0.02119	32.82	0.03886	32.82	0.0122
33.34	0.01872	32.84	0.02957	32.84	0.02669	32.84	0.01813	32.84	0.02439
33.36	0.01758	32.86	0.02629	32.86	0.02512	32.86	0.0285	32.86	0.02439
33.38	0.01361	32.88	0.05148	32.88	0.03532	32.88	0.03109	32.88	0.02195
33.4	0.02212	32.9	0.04162	32.9	0.02198	32.9	0.02591	32.9	0.03659
33.42	0.01872	32.92	0.04381	32.92	0.03297	32.92	0.04404	32.92	0.03902
33.44	0.02212	32.94	0.03395	32.94	0.02747	32.94	0.02332	32.94	0.02927
33.46	0.02496	32.96	0.0701	32.96	0.03846	32.96	0.04145	32.96	0.02683
33.48	0.02439	32.98	0.04929	32.98	0.04396	32.98	0.04404	32.98	0.03659
33.5	0.02269	33	0.06353	33	0.04003	33	0.03886	33	0.03415
33.52	0.01985	33.02	0.04381	33.02	0.05024	33.02	0.03886	33.02	0.04634
33.54	0.02326	33.04	0.03724	33.04	0.04082	33.04	0.03368	33.04	0.0561
33.56	0.01815	33.06	0.03943	33.06	0.03454	33.06	0.0285	33.06	0.0439
33.58	0.01361	33.08	0.05038	33.08	0.03611	33.08	0.03886	33.08	0.03171
33.6	0.01758	33.1	0.04929	33.1	0.04317	33.1	0.03109	33.1	0.04634
33.62	0.01872	33.12	0.04053	33.12	0.03061	33.12	0.03109	33.12	0.02927
33.64	0.01588	33.14	0.06134	33.14	0.03846	33.14	0.04145	33.14	0.04878
33.66	0.02269	33.16	0.04381	33.16	0.0314	33.16	0.03886	33.16	0.03659
33.68	0.03063	33.18	0.03724	33.18	0.03768	33.18	0.04145	33.18	0.02683
33.7	0.01815	33.2	0.04491	33.2	0.03611	33.2	0.04404	33.2	0.03659
33.72	0.01531	33.22	0.04819	33.22	0.03846	33.22	0.02332	33.22	0.04878
33.74	0.01815	33.24	0.07448	33.24	0.03061	33.24	0.05181	33.24	0.03415
33.76	0.01588	33.26	0.05805	33.26	0.0416	33.26	0.04145	33.26	0.05122
33.78	0.01588	33.28	0.04929	33.28	0.0416	33.28	0.03627	33.28	0.03659
33.8	0.01531	33.3	0.0471	33.3	0.03061	33.3	0.04404	33.3	0.04146
33.82	0.00681	33.32	0.04491	33.32	0.03375	33.32	0.03627	33.32	0.04146
33.84	0.01078	33.34	0.0471	33.34	0.03768	33.34	0.03109	33.34	0.03659
33.86	0.01531	33.36	0.03067	33.36	0.04396	33.36	0.03627	33.36	0.02439
33.88	0.01645	33.38	0.03176	33.38	0.02826	33.38	0.0285	33.38	0.02195
33.9	0.01475	33.4	0.03505	33.4	0.03061	33.4	0.03368	33.4	0.02439
33.92	0.01191	33.42	0.03067	33.42	0.03297	33.42	0.0285	33.42	0.02683
33.94	0.01021	33.44	0.03834	33.44	0.03454	33.44	0.02591	33.44	0.02439
33.96	0.01078	33.46	0.04491	33.46	0.03454	33.46	0.02073	33.46	0.01463
33.98	0.01531	33.48	0.03067	33.48	0.02512	33.48	0.03627	33.48	0.02439
34	0.01645	33.5	0.03614	33.5	0.03218	33.5	0.0285	33.5	0.0122
34.02	0.00681	33.52	0.02519	33.52	0.03611	33.52	0.04145	33.52	0.02195
34.04	0.01361	33.54	0.03395	33.54	0.02904	33.54	0.03368	33.54	0.02927
34.06	0.01248	33.56	0.03724	33.56	0.0259	33.56	0.03886	33.56	0.02683
34.08	0.01191	33.58	0.03614	33.58	0.03768	33.58	0.03627	33.58	0.01951
34.1	0.01191	33.6	0.02848	33.6	0.03532	33.6	0.04404	33.6	0.03659
34.12	0.01021	33.62	0.04053	33.62	0.03925	33.62	0.03886	33.62	0.03902
34.14	0.01191	33.64	0.04929	33.64	0.0471	33.64	0.0285	33.64	0.04878
34.16	0.00397	33.66	0.06353	33.66	0.04788	33.66	0.06995	33.66	0.04634
34.18	0.01021	33.68	0.06791	33.68	0.05573	33.68	0.05181	33.68	0.04146
34.2	0.01418	33.7	0.0701	33.7	0.04945	33.7	0.0544	33.7	0.03902
34.22	0.00737	33.72	0.069	33.72	0.05181	33.72	0.03886	33.72	0.05366
34.24	0.00964	33.74	0.06024	33.74	0.05181	33.74	0.06477	33.74	0.04146
34.26	0.01191	33.76	0.05915	33.76	0.04867	33.76	0.04145	33.76	0.04878
34.28	0.00908	33.78	0.08762	33.78	0.06044	33.78	0.06995	33.78	0.06098
34.3	0.01021	33.8	0.07996	33.8	0.05573	33.8	0.06736	33.8	0.04634
34.32	0.00908	33.82	0.08215	33.82	0.06358	33.82	0.05959	33.82	0.0439
34.34	0.00624	33.84	0.05696	33.84	0.05181	33.84	0.05181	33.84	0.03902
34.36	0.00454	33.86	0.07448	33.86	0.05024	33.86	0.04922	33.86	0.04146
34.38	0.01305	33.88	0.04162	33.88	0.04396	33.88	0.06736	33.88	0.0439
34.4	0.00964	33.9	0.06024	33.9	0.03925	33.9	0.04922	33.9	0.0439
34.42	0.00567	33.92	0.0471	33.92	0.03061	33.92	0.04922	33.92	0.03902
34.44	0.00964	33.94	0.04162	33.94	0.03768	33.94	0.04145	33.94	0.05122
34.46	0.01021	33.96	0.046	33.96	0.0314	33.96	0.03109	33.96	0.02927
34.48	0.01248	33.98	0.03724	33.98	0.03061	33.98	0.03627	33.98	0.01707
34.5	0.01078	34	0.046	34	0.03689	34	0.0285	34	0.0439
34.52	0.00681	34.02	0.03395	34.02	0.03611	34.02	0.03368	34.02	0.01463
34.54	0.00794	34.04	0.04162	34.04	0.0314	34.04	0.0544	34.04	0.02683
34.56	0.00624	34.06	0.03067	34.06	0.02198	34.06	0.01554	34.06	0.03659
34.58	0.00624	34.08	0.03943	34.08	0.02826	34.08	0.0285	34.08	0.02439
34.6	0.01361	34.1	0.02848	34.1	0.02747	34.1	0.04145	34.1	0.03415
34.62	0.01134	34.12	0.02738	34.12	0.02826	34.12	0.01813	34.12	0.03902
34.64	0.01021	34.14	0.03067	34.14	0.03375	34.14	0.03627	34.14	0.03902
34.66	0.00681	34.16	0.03176	34.16	0.02119	34.16	0.03627	34.16	0.00488
34.68	0.01305	34.18	0.03067	34.18	0.02904	34.18	0.03109	34.18	0.01951
34.7	0.01134	34.2	0.03834	34.2	0.02041	34.2	0.01813	34.2	0.01463
34.72	0.01134	34.22	0.04162	34.22	0.01884	34.22	0.01295	34.22	0.02439
34.74	0.01418	34.24	0.04819	34.24	0.02669	34.24	0.03886	34.24	0.03659
34.76	0.01248	34.26	0.0241	34.26	0.01884	34.26	0.04404	34.26	0.00488
34.78	0.01248	34.28	0.046	34.28	0.02198	34.28	0.03627	34.28	0.03415
34.8	0.01418	34.3	0.03067	34.3	0.03925	34.3	0.03627	34.3	0.01707
34.82	0.01361	34.32	0.0471	34.32	0.02826	34.32	0.01813	34.32	0.03902
34.84	0.01134	34.34	0.05038	34.34	0.03532	34.34	0.06218	34.34	0.02439
34.86	0.01078	34.36	0.06134	34.36	0.04474	34.36	0.0544	34.36	0.04634
34.88	0.00964	34.38	0.06462	34.38	0.03925	34.38	0.05181	34.38	0.03171
34.9	0.01305	34.4	0.06024	34.4	0.05102	34.4	0.06477	34.4	0.0439
34.92	0.01191	34.42	0.05915	34.42	0.06358	34.42	0.04404	34.42	0.03415
34.94	0.01645	34.44	0.07667	34.44	0.06044	34.44	0.0544	34.44	0.03659
34.96	0.01021	34.46	0.08105	34.46	0.05573	34.46	0.05699	34.46	0.05854
34.98	0.01248	34.48	0.08872	34.48	0.05573	34.48	0.05959	34.48	0.06341
35	0.01815	34.5	0.10624	34.5	0.07614	34.5	0.05699	34.5	0.07805
35.02	0.01078	34.52	0.08981	34.52	0.06515	34.52	0.04922	34.52	0.06585
35.04	0.01248	34.54	0.09858	34.54	0.06907	34.54	0.08549	34.54	0.07073
35.06	0.01021	34.56	0.07886	34.56	0.07221	34.56	0.06736	34.56	0.06585
35.08	0.01305	34.58	0.07448	34.58	0.05495	34.58	0.05181	34.58	0.07805
35.1	0.01361	34.6	0.07448	34.6	0.04631	34.6	0.05181	34.6	0.04634
35.12	0.01248	34.62	0.07229	34.62	0.0471	34.62	0.08031	34.62	0.05122
35.14	0.01021	34.64	0.07119	34.64	0.04317	34.64	0.0544	34.64	0.06098
35.16	0.01361	34.66	0.08105	34.66	0.04474	34.66	0.03886	34.66	0.03902
35.18	0.01078	34.68	0.05586	34.68	0.03532	34.68	0.03368	34.68	0.03415
35.2	0.01588	34.7	0.04381	34.7	0.04239	34.7	0.04404	34.7	0.04634
35.22	0.00964	34.72	0.05696	34.72	0.03611	34.72	0.04404	34.72	0.01951
35.24	0.00737	34.74	0.05257	34.74	0.03768	34.74	0.02332	34.74	0.04634
35.26	0.02099	34.76	0.06572	34.76	0.04788	34.76	0.05699	34.76	0.05122
35.28	0.00964	34.78	0.05915	34.78	0.04396	34.78	0.06218	34.78	0.03902
35.3	0.01758	34.8	0.05805	34.8	0.04396	34.8	0.07772	34.8	0.05854
35.32	0.01645	34.82	0.05915	34.82	0.03846	34.82	0.05181	34.82	0.03902
35.34	0.01758	34.84	0.05148	34.84	0.04553	34.84	0.0544	34.84	0.05122
35.36	0.01191	34.86	0.05367	34.86	0.03375	34.86	0.03886	34.86	0.04878
35.38	0.01475	34.88	0.04819	34.88	0.04003	34.88	0.03368	34.88	0.04878
35.4	0.01475	34.9	0.03395	34.9	0.02433	34.9	0.04404	34.9	0.03902
35.42	0.01418	34.92	0.05696	34.92	0.01805	34.92	0.03886	34.92	0.02439
35.44	0.00794	34.94	0.03067	34.94	0.01648	34.94	0.0285	34.94	0.01951
35.46	0.01531	34.96	0.03505	34.96	0.02355	34.96	0.03886	34.96	0.01951
35.48	0.00964	34.98	0.03067	34.98	0.02276	34.98	0.01554	34.98	0.01951
35.5	0.01134	35	0.03505	35	0.01491	35	0.02591	35	0.00976
35.52	0.01134	35.02	0.03286	35.02	0.0157	35.02	0.02332	35.02	0.01951
35.54	0.01191	35.04	0.02957	35.04	0.0157	35.04	0.01813	35.04	0.01707
35.56	0.01248	35.06	0.023	35.06	0.01805	35.06	0.02332	35.06	0.01707
35.58	0.01418	35.08	0.03724	35.08	0.02198	35.08	0.02591	35.08	0.02195
35.6	0.01134	35.1	0.02848	35.1	0.02041	35.1	0.01554	35.1	0.0122
35.62	0.01588	35.12	0.02629	35.12	0.02826	35.12	0.02332	35.12	0.01951
35.64	0.01872	35.14	0.023	35.14	0.01648	35.14	0.03627	35.14	0.01707
35.66	0.01872	35.16	0.00876	35.16	0.01491	35.16	0.01813	35.16	0.01707
35.68	0.02439	35.18	0.023	35.18	0.02041	35.18	0.02332	35.18	0.03415
35.7	0.0295	35.2	0.02957	35.2	0.02669	35.2	0.01813	35.2	0.00732
35.72	0.0312	35.22	0.03834	35.22	0.02276	35.22	0.03109	35.22	0.03171
35.74	0.04141	35.24	0.04053	35.24	0.03532	35.24	0.03368	35.24	0.02439
35.76	0.05729	35.26	0.05257	35.26	0.01805	35.26	0.0285	35.26	0.03415
35.78	0.07033	35.28	0.03834	35.28	0.02747	35.28	0.03109	35.28	0.02927
35.8	0.08622	35.3	0.02848	35.3	0.02512	35.3	0.03368	35.3	0.03415
35.82	0.09983	35.32	0.03505	35.32	0.02433	35.32	0.03109	35.32	0.02683
35.84	0.12876	35.34	0.02191	35.34	0.02198	35.34	0.02591	35.34	0.01951
35.86	0.11344	35.36	0.02738	35.36	0.03061	35.36	0.01554	35.36	0.02927
35.88	0.1021	35.38	0.03286	35.38	0.01805	35.38	0.02332	35.38	0.03171
35.9	0.08622	35.4	0.03286	35.4	0.02276	35.4	0.02591	35.4	0.01707
35.92	0.09302	35.42	0.02081	35.42	0.01648	35.42	0.01554	35.42	0.02927
35.94	0.06296	35.44	0.02081	35.44	0.0259	35.44	0.02332	35.44	0.01463
35.96	0.06636	35.46	0.02629	35.46	0.01805	35.46	0.02073	35.46	0.01463
35.98	0.04594	35.48	0.02848	35.48	0.01648	35.48	0.01813	35.48	0.01951
36	0.03744	35.5	0.02629	35.5	0.02041	35.5	0.01295	35.5	0.01463
36.02	0.03744	35.52	0.023	35.52	0.01256	35.52	0.01554	35.52	0.01951
36.04	0.03006	35.54	0.03614	35.54	0.02433	35.54	0.03109	35.54	0.02439
36.06	0.01588	35.56	0.02957	35.56	0.0259	35.56	0.03109	35.56	0.03659
36.08	0.01645	35.58	0.02738	35.58	0.03532	35.58	0.01813	35.58	0.03415
36.1	0.01418	35.6	0.03943	35.6	0.03297	35.6	0.02591	35.6	0.04878
36.12	0.01191	35.62	0.03286	35.62	0.02355	35.62	0.03109	35.62	0.03659
36.14	0.01361	35.64	0.04381	35.64	0.02904	35.64	0.03886	35.64	0.03659
36.16	0.01361	35.66	0.05915	35.66	0.03611	35.66	0.04663	35.66	0.02927
36.18	0.01702	35.68	0.03834	35.68	0.03218	35.68	0.03886	35.68	0.01463
36.2	0.01134	35.7	0.02957	35.7	0.02355	35.7	0.03109	35.7	0.03659
36.22	0.00964	35.72	0.03286	35.72	0.02983	35.72	0.03109	35.72	0.02195
36.24	0.01929	35.74	0.03286	35.74	0.02826	35.74	0.02073	35.74	0.03171
36.26	0.01361	35.76	0.05367	35.76	0.02669	35.76	0.0285	35.76	0.03171
36.28	0.01248	35.78	0.03176	35.78	0.02276	35.78	0.03627	35.78	0.02439
36.3	0.02099	35.8	0.03724	35.8	0.01648	35.8	0.02591	35.8	0.02439
36.32	0.01418	35.82	0.02738	35.82	0.02355	35.82	0.02332	35.82	0.02683
36.34	0.01929	35.84	0.01643	35.84	0.02355	35.84	0.01554	35.84	0.01951
36.36	0.01929	35.86	0.03067	35.86	0.02512	35.86	0.01813	35.86	0.03171
36.38	0.01872	35.88	0.02957	35.88	0.0259	35.88	0.02332	35.88	0.00976
36.4	0.02779	35.9	0.02738	35.9	0.02041	35.9	0.01554	35.9	0.01951
36.42	0.02609	35.92	0.04053	35.92	0.02198	35.92	0.02332	35.92	0.02195
36.44	0.02893	35.94	0.03614	35.94	0.02041	35.94	0.0285	35.94	0.02683
36.46	0.02666	35.96	0.03943	35.96	0.02826	35.96	0.01813	35.96	0.02195
36.48	0.02042	35.98	0.05038	35.98	0.03218	35.98	0.02591	35.98	0.02683
36.5	0.01645	36	0.03724	36	0.02198	36	0.03368	36	0.03171
36.52	0.02382	36.02	0.03067	36.02	0.02983	36.02	0.03368	36.02	0.02683
36.54	0.01475	36.04	0.05148	36.04	0.03532	36.04	0.03886	36.04	0.03659
36.56	0.01588	36.06	0.06681	36.06	0.0471	36.06	0.04145	36.06	0.07073
36.58	0.01475	36.08	0.06243	36.08	0.07614	36.08	0.04145	36.08	0.0561
36.6	0.01134	36.1	0.09529	36.1	0.07928	36.1	0.05699	36.1	0.05122
36.62	0.01191	36.12	0.09967	36.12	0.08791	36.12	0.06736	36.12	0.06098
36.64	0.00908	36.14	0.10186	36.14	0.09812	36.14	0.08031	36.14	0.09512
36.66	0.01248	36.16	0.15882	36.16	0.10675	36.16	0.12953	36.16	0.1122
36.68	0.01361	36.18	0.14239	36.18	0.10126	36.18	0.11399	36.18	0.08049
36.7	0.01078	36.2	0.1161	36.2	0.08477	36.2	0.10881	36.2	0.07317
36.72	0.01134	36.22	0.11391	36.22	0.09419	36.22	0.08808	36.22	0.06341
36.74	0.01361	36.24	0.11062	36.24	0.06907	36.24	0.07254	36.24	0.06585
36.76	0.01134	36.26	0.10734	36.26	0.05887	36.26	0.09845	36.26	0.06829
36.78	0.00964	36.28	0.08762	36.28	0.06358	36.28	0.0829	36.28	0.04634
36.8	0.00964	36.3	0.07777	36.3	0.04867	36.3	0.04145	36.3	0.05854
36.82	0.01475	36.32	0.05476	36.32	0.03925	36.32	0.04145	36.32	0.03659
36.84	0.02099	36.34	0.04491	36.34	0.03768	36.34	0.03368	36.34	0.04146
36.86	0.01588	36.36	0.05257	36.36	0.02904	36.36	0.0285	36.36	0.02439
36.88	0.02155	36.38	0.03395	36.38	0.03768	36.38	0.03886	36.38	0.03659
36.9	0.02269	36.4	0.04381	36.4	0.02276	36.4	0.0285	36.4	0.02195
36.92	0.01758	36.42	0.03067	36.42	0.03061	36.42	0.02332	36.42	0.02927
36.94	0.02269	36.44	0.03724	36.44	0.03297	36.44	0.03886	36.44	0.01951
36.96	0.01985	36.46	0.04929	36.46	0.01962	36.46	0.04404	36.46	0.03415
36.98	0.02666	36.48	0.05148	36.48	0.03454	36.48	0.03886	36.48	0.02927
37	0.01815	36.5	0.04053	36.5	0.03061	36.5	0.03368	36.5	0.02195
37.02	0.01702	36.52	0.06134	36.52	0.03689	36.52	0.04922	36.52	0.01707
37.04	0.01702	36.54	0.06243	36.54	0.06044	36.54	0.03886	36.54	0.02927
37.06	0.01758	36.56	0.07229	36.56	0.06044	36.56	0.06995	36.56	0.06098
37.08	0.01645	36.58	0.07119	36.58	0.07143	36.58	0.05959	36.58	0.05122
37.1	0.01588	36.6	0.08105	36.6	0.06829	36.6	0.06477	36.6	0.07805
37.12	0.01361	36.62	0.08762	36.62	0.0832	36.62	0.05181	36.62	0.08293
37.14	0.01418	36.64	0.10734	36.64	0.07614	36.64	0.07513	36.64	0.06829
37.16	0.01645	36.66	0.07886	36.66	0.07457	36.66	0.0829	36.66	0.07561
37.18	0.01361	36.68	0.09748	36.68	0.06279	36.68	0.07513	36.68	0.0878
37.2	0.01531	36.7	0.07448	36.7	0.07457	36.7	0.08031	36.7	0.07561
37.22	0.01191	36.72	0.06681	36.72	0.05338	36.72	0.04145	36.72	0.06098
37.24	0.01418	36.74	0.07229	36.74	0.05259	36.74	0.0544	36.74	0.0439
37.26	0.01305	36.76	0.07229	36.76	0.05181	36.76	0.03368	36.76	0.04878
37.28	0.01305	36.78	0.04491	36.78	0.04396	36.78	0.04922	36.78	0.04146
37.3	0.00908	36.8	0.05586	36.8	0.04239	36.8	0.03886	36.8	0.03902
37.32	0.01815	36.82	0.05038	36.82	0.03532	36.82	0.03368	36.82	0.04634
37.34	0.00964	36.84	0.03286	36.84	0.02904	36.84	0.03886	36.84	0.04878
37.36	0.01588	36.86	0.04491	36.86	0.02276	36.86	0.02073	36.86	0.03659
37.38	0.01134	36.88	0.04491	36.88	0.03375	36.88	0.04145	36.88	0.05122
37.4	0.00908	36.9	0.05038	36.9	0.0314	36.9	0.01813	36.9	0.03902
37.42	0.00851	36.92	0.03286	36.92	0.02119	36.92	0.02073	36.92	0.02683
37.44	0.01078	36.94	0.03067	36.94	0.02119	36.94	0.01813	36.94	0.02195
37.46	0.01361	36.96	0.03505	36.96	0.01413	36.96	0.02073	36.96	0.02439
37.48	0.01134	36.98	0.01972	36.98	0.01491	36.98	0.02332	36.98	0.01463
37.5	0.01134	37	0.02848	37	0.01648	37	0.03109	37	0.02439
37.52	0.00397	37.02	0.02519	37.02	0.01648	37.02	0.01036	37.02	0.01463
37.54	0.00624	37.04	0.023	37.04	0.01727	37.04	0.01813	37.04	0.00732
37.56	0.01418	37.06	0.01862	37.06	0.02276	37.06	0.0285	37.06	0.01463
37.58	0.01248	37.08	0.02081	37.08	0.01177	37.08	0.02332	37.08	0.01463
37.6	0.00908	37.1	0.01205	37.1	0.02041	37.1	0.01813	37.1	0.00976
37.62	0.01078	37.12	0.02191	37.12	0.02355	37.12	0.02591	37.12	0.0122
37.64	0.01191	37.14	0.0241	37.14	0.02433	37.14	0.03368	37.14	0.01707
37.66	0.00964	37.16	0.023	37.16	0.01648	37.16	0.03109	37.16	0.00488
37.68	0.01248	37.18	0.02081	37.18	0.01413	37.18	0.02591	37.18	0.0122
37.7	0.01021	37.2	0.023	37.2	0.02119	37.2	0.04922	37.2	0.02683
37.72	0.01134	37.22	0.02629	37.22	0.01805	37.22	0.00777	37.22	0.02683
37.74	0.0051	37.24	0.02957	37.24	0.02198	37.24	0.03368	37.24	0.02195
37.76	0.00964	37.26	0.05148	37.26	0.02669	37.26	0.02073	37.26	0.02195
37.78	0.01361	37.28	0.03614	37.28	0.02669	37.28	0.03368	37.28	0.02683
37.8	0.00964	37.3	0.05257	37.3	0.03846	37.3	0.03368	37.3	0.03171
37.82	0.01134	37.32	0.03943	37.32	0.03218	37.32	0.01813	37.32	0.02927
37.84	0.00681	37.34	0.05696	37.34	0.03375	37.34	0.03368	37.34	0.03415
37.86	0.01078	37.36	0.03286	37.36	0.04003	37.36	0.04404	37.36	0.03902
37.88	0.01248	37.38	0.02957	37.38	0.02983	37.38	0.0544	37.38	0.02683
37.9	0.01531	37.4	0.03834	37.4	0.04396	37.4	0.03368	37.4	0.02439
37.92	0.01815	37.42	0.03286	37.42	0.02826	37.42	0.01554	37.42	0.03171
37.94	0.01758	37.44	0.02848	37.44	0.02433	37.44	0.03109	37.44	0.02683
37.96	0.02155	37.46	0.04381	37.46	0.03218	37.46	0.02073	37.46	0.01951
37.98	0.01248	37.48	0.02738	37.48	0.03297	37.48	0.04922	37.48	0.02683
38	0.02212	37.5	0.04053	37.5	0.0259	37.5	0.0285	37.5	0.02439
38.02	0.01361	37.52	0.03834	37.52	0.02512	37.52	0.03886	37.52	0.01951
38.04	0.01815	37.54	0.03505	37.54	0.02355	37.54	0.03368	37.54	0.02683
38.06	0.01531	37.56	0.04929	37.56	0.03218	37.56	0.01295	37.56	0.01707
38.08	0.01134	37.58	0.03505	37.58	0.03454	37.58	0.04145	37.58	0.0439
38.1	0.01248	37.6	0.03943	37.6	0.04396	37.6	0.04922	37.6	0.05122
38.12	0.01248	37.62	0.06353	37.62	0.04631	37.62	0.04145	37.62	0.02927
38.14	0.01134	37.64	0.07119	37.64	0.05495	37.64	0.04404	37.64	0.02683
38.16	0.00794	37.66	0.07229	37.66	0.073	37.66	0.03368	37.66	0.05366
38.18	0.01248	37.68	0.08653	37.68	0.06358	37.68	0.05959	37.68	0.0561
38.2	0.01758	37.7	0.08872	37.7	0.10283	37.7	0.08031	37.7	0.0561
38.22	0.01248	37.72	0.13253	37.72	0.09733	37.72	0.08808	37.72	0.08537
38.24	0.01248	37.74	0.1391	37.74	0.10597	37.74	0.07772	37.74	0.08537
38.26	0.01248	37.76	0.12377	37.76	0.10597	37.76	0.10363	37.76	0.08049
38.28	0.01305	37.78	0.1391	37.78	0.08399	37.78	0.09326	37.78	0.10488
38.3	0.00908	37.8	0.1172	37.8	0.08791	37.8	0.08549	37.8	0.06585
38.32	0.00681	37.82	0.10734	37.82	0.06907	37.82	0.08549	37.82	0.08293
38.34	0.01815	37.84	0.11172	37.84	0.08556	37.84	0.08549	37.84	0.07317
38.36	0.01248	37.86	0.08324	37.86	0.073	37.86	0.08808	37.86	0.06341
38.38	0.01021	37.88	0.08762	37.88	0.08477	37.88	0.10363	37.88	0.08049
38.4	0.01305	37.9	0.09529	37.9	0.06672	37.9	0.06736	37.9	0.09268
38.42	0.01475	37.92	0.09748	37.92	0.08634	37.92	0.06736	37.92	0.07805
38.44	0.02269	37.94	0.11391	37.94	0.07614	37.94	0.06995	37.94	0.06098
38.46	0.02666	37.96	0.12486	37.96	0.08242	37.96	0.10104	37.96	0.07561
38.48	0.01361	37.98	0.09748	37.98	0.07457	37.98	0.09585	37.98	0.07805
38.5	0.02552	38	0.09639	38	0.06986	38	0.05699	38	0.04878
38.52	0.02609	38.02	0.09748	38.02	0.07378	38.02	0.07772	38.02	0.07805
38.54	0.02326	38.04	0.09748	38.04	0.07221	38.04	0.06995	38.04	0.06341
38.56	0.03006	38.06	0.07996	38.06	0.05338	38.06	0.06736	38.06	0.09024
38.58	0.01702	38.08	0.069	38.08	0.06436	38.08	0.07772	38.08	0.06098
38.6	0.02382	38.1	0.07229	38.1	0.04867	38.1	0.04922	38.1	0.02927
38.62	0.01985	38.12	0.05148	38.12	0.04867	38.12	0.05959	38.12	0.02927
38.64	0.01645	38.14	0.03614	38.14	0.05651	38.14	0.04663	38.14	0.04146
38.66	0.01248	38.16	0.08872	38.16	0.05808	38.16	0.04922	38.16	0.04634
38.68	0.01815	38.18	0.0701	38.18	0.06044	38.18	0.06218	38.18	0.03902
38.7	0.01531	38.2	0.07448	38.2	0.06436	38.2	0.07254	38.2	0.07073
38.72	0.01475	38.22	0.07886	38.22	0.06358	38.22	0.06995	38.22	0.08537
38.74	0.00964	38.24	0.06681	38.24	0.08242	38.24	0.06995	38.24	0.07805
38.76	0.01418	38.26	0.0931	38.26	0.08477	38.26	0.07513	38.26	0.07805
38.78	0.01191	38.28	0.10296	38.28	0.07378	38.28	0.06736	38.28	0.09512
38.8	0.00964	38.3	0.10405	38.3	0.05338	38.3	0.10622	38.3	0.1
38.82	0.01078	38.32	0.11281	38.32	0.06279	38.32	0.06477	38.32	0.05122
38.84	0.01475	38.34	0.092	38.34	0.06593	38.34	0.06218	38.34	0.08293
38.86	0.01985	38.36	0.08324	38.36	0.07143	38.36	0.07513	38.36	0.04634
38.88	0.01929	38.38	0.07886	38.38	0.07064	38.38	0.05959	38.38	0.05366
38.9	0.01645	38.4	0.07229	38.4	0.06044	38.4	0.06736	38.4	0.06585
38.92	0.02269	38.42	0.07338	38.42	0.05416	38.42	0.04922	38.42	0.04878
38.94	0.02099	38.44	0.07338	38.44	0.04945	38.44	0.04922	38.44	0.03659
38.96	0.02155	38.46	0.04162	38.46	0.04317	38.46	0.05699	38.46	0.05366
38.98	0.01985	38.48	0.04162	38.48	0.04317	38.48	0.04145	38.48	0.03902
39	0.02666	38.5	0.05038	38.5	0.03611	38.5	0.01554	38.5	0.02195
39.02	0.03857	38.52	0.04929	38.52	0.02276	38.52	0.03109	38.52	0.04146
39.04	0.02893	38.54	0.04491	38.54	0.02904	38.54	0.02332	38.54	0.01951
39.06	0.0312	38.56	0.03395	38.56	0.02355	38.56	0.02073	38.56	0.02195
39.08	0.0312	38.58	0.02848	38.58	0.03218	38.58	0.0285	38.58	0.03902
39.1	0.0329	38.6	0.01862	38.6	0.03061	38.6	0.03368	38.6	0.01951
39.12	0.02212	38.62	0.02629	38.62	0.02904	38.62	0.03627	38.62	0.01951
39.14	0.01815	38.64	0.03395	38.64	0.01962	38.64	0.02332	38.64	0.01707
39.16	0.01815	38.66	0.02629	38.66	0.02904	38.66	0.03627	38.66	0.03659
39.18	0.02382	38.68	0.046	38.68	0.03061	38.68	0.0285	38.68	0.02195
39.2	0.01702	38.7	0.04272	38.7	0.01727	38.7	0.01813	38.7	0.0439
39.22	0.01872	38.72	0.02957	38.72	0.0259	38.72	0.02073	38.72	0.02927
39.24	0.01305	38.74	0.04491	38.74	0.03061	38.74	0.03109	38.74	0.02439
39.26	0.01078	38.76	0.03286	38.76	0.01727	38.76	0.0285	38.76	0.02683
39.28	0.01702	38.78	0.02848	38.78	0.02512	38.78	0.02332	38.78	0.03171
39.3	0.01305	38.8	0.04162	38.8	0.02983	38.8	0.01295	38.8	0.02927
39.32	0.01191	38.82	0.023	38.82	0.02826	38.82	0.0285	38.82	0.02683
39.34	0.01078	38.84	0.05367	38.84	0.03297	38.84	0.05181	38.84	0.03659
39.36	0.01475	38.86	0.04491	38.86	0.03689	38.86	0.01554	38.86	0.03171
39.38	0.01134	38.88	0.04053	38.88	0.03375	38.88	0.0285	38.88	0.0122
39.4	0.00681	38.9	0.03943	38.9	0.03768	38.9	0.03109	38.9	0.03415
39.42	0.00567	38.92	0.04819	38.92	0.03218	38.92	0.03109	38.92	0.03659
39.44	0.00624	38.94	0.03943	38.94	0.03061	38.94	0.04404	38.94	0.03415
39.46	0.01078	38.96	0.05805	38.96	0.04239	38.96	0.05181	38.96	0.02927
39.48	0.00794	38.98	0.03943	38.98	0.03375	38.98	0.02073	38.98	0.03659
39.5	0	39	0.04491	39	0.03689	39	0.03109	39	0.02439
39.52	0.00737	39.02	0.05148	39.02	0.0314	39.02	0.03886	39.02	0.02683
39.54	0.00964	39.04	0.04272	39.04	0.02904	39.04	0.01813	39.04	0.02439
39.56	0.00681	39.06	0.03724	39.06	0.01805	39.06	0.02591	39.06	0.02195
39.58	0.00964	39.08	0.03395	39.08	0.02512	39.08	0.02591	39.08	0.03171
39.6	0.01191	39.1	0.02519	39.1	0.02119	39.1	0.01554	39.1	0.03415
39.62	0.01021	39.12	0.01862	39.12	0.01727	39.12	0.02073	39.12	0.02195
39.64	0.0051	39.14	0.02848	39.14	0.02669	39.14	0.00777	39.14	0.03171
39.66	0.00397	39.16	0.0241	39.16	0.01727	39.16	0.02591	39.16	0.00488
39.68	0.00567	39.18	0.0241	39.18	0.01727	39.18	0.01554	39.18	0.0122
39.7	0.01475	39.2	0.023	39.2	0.01256	39.2	0.01813	39.2	0.0122
39.72	0.02099	39.22	0.02738	39.22	0.01413	39.22	0.01295	39.22	0.00488
39.74	0.01588	39.24	0.0241	39.24	0.01727	39.24	0.0285	39.24	0.03171
39.76	0.01929	39.26	0.01862	39.26	0.01177	39.26	0.02332	39.26	0.0122
39.78	0.01702	39.28	0.01862	39.28	0.02276	39.28	0.02591	39.28	0.0122
39.8	0.01815	39.3	0.02629	39.3	0.01962	39.3	0.00777	39.3	0.01707
39.82	0.01475	39.32	0.02081	39.32	0.02041	39.32	0.03627	39.32	0.01463
39.84	0.01021	39.34	0.023	39.34	0.01884	39.34	0.04663	39.34	0.02195
39.86	0.01702	39.36	0.02957	39.36	0.02512	39.36	0.02073	39.36	0.02439
39.88	0.01588	39.38	0.03395	39.38	0.02198	39.38	0.01295	39.38	0.01951
39.9	0.00794	39.4	0.02738	39.4	0.02119	39.4	0.02591	39.4	0.01951
39.92	0.01191	39.42	0.0241	39.42	0.02669	39.42	0.0285	39.42	0.02683
39.94	0.01134	39.44	0.04272	39.44	0.02355	39.44	0.05699	39.44	0.02927
39.96	0.00454	39.46	0.04272	39.46	0.02433	39.46	0.0285	39.46	0.04878
39.98	0.01134	39.48	0.04381	39.48	0.02669	39.48	0.04145	39.48	0.03415
40	0.01418	39.5	0.03505	39.5	0.02983	39.5	0.03109	39.5	0.04146
	0.02382	39.52	0.05257	39.52	0.02983	39.52	0.02591	39.52	0.03659
	0.02099	39.54	0.04272	39.54	0.02826	39.54	0.03109	39.54	0.04146
	0.02042	39.56	0.05476	39.56	0.03375	39.56	0.02073	39.56	0.01951
	0.02382	39.58	0.03614	39.58	0.0259	39.58	0.0285	39.58	0.05366
	0.01588	39.6	0.03286	39.6	0.02747	39.6	0.04404	39.6	0.02927
	0.01985	39.62	0.05915	39.62	0.02826	39.62	0.03886	39.62	0.02195
	0.01815	39.64	0.0471	39.64	0.03768	39.64	0.03886	39.64	0.02683
	0.02269	39.66	0.0471	39.66	0.03768	39.66	0.04404	39.66	0.03415
	0.02723	39.68	0.04162	39.68	0.03768	39.68	0.03627	39.68	0.03171
	0.02496	39.7	0.05148	39.7	0.03611	39.7	0.04404	39.7	0.03902
	0.02666	39.72	0.04272	39.72	0.03532	39.72	0.04663	39.72	0.02439
	0.02155	39.74	0.05148	39.74	0.03218	39.74	0.02591	39.74	0.0439
	0.02382	39.76	0.05805	39.76	0.03218	39.76	0.03886	39.76	0.02439
	0.01929	39.78	0.04272	39.78	0.03768	39.78	0.04922	39.78	0.02195
	0.01985	39.8	0.05367	39.8	0.03297	39.8	0.03627	39.8	0.04146
	0.01985	39.82	0.05476	39.82	0.0259	39.82	0.04145	39.82	0.01951
	0.02155	39.84	0.03395	39.84	0.02276	39.84	0.0285	39.84	0.03902
	0.01475	39.86	0.04053	39.86	0.03611	39.86	0.02332	39.86	0.02927
	0.01191	39.88	0.04381	39.88	0.02747	39.88	0.0285	39.88	0.03659
	0.01305	39.9	0.04053	39.9	0.03925	39.9	0.03109	39.9	0.05366
	0.00681	39.92	0.04272	39.92	0.03611	39.92	0.03109	39.92	0.03171
	0.01985	39.94		39.94		39.94		39.94
	0.01305	39.96		39.96		39.96		39.96
	0.01134	39.98		39.98		39.98		39.98
	0.00567	40		40		40		40
