# Supplementary material for: Cation-π interactions enabled water-stable perovskite X-ray flat mini-panel imager
Source: Nat Commun. 2024 Jan 4;15:257. doi: 10.1038/s41467-023-44644-7 (PMC10767000; doi:10.1038/s41467-023-44644-7)
Supplement: Supplementary file 7 — Source Data [file 41467_2023_44644_MOESM7_ESM.zip › Fig.4b.xlsx]

## Sheet: Sheet1
0.0001	8.092	0.000666667
4	8.379	-0.06433
8	8.549	-0.16767
12	9.026	-0.10033
48	10.6129	-0.09785
80	9.794	-0.10123
200	8.72	-0.12101
360	6.3	-0.10215
720	5.7	-0.05485
