# Supplementary material for: Cation-π interactions enabled water-stable perovskite X-ray flat mini-panel imager
Source: Nat Commun. 2024 Jan 4;15:257. doi: 10.1038/s41467-023-44644-7 (PMC10767000; doi:10.1038/s41467-023-44644-7)
Supplement: Supplementary file 7 — Source Data [file 41467_2023_44644_MOESM7_ESM.zip › Fig.4c.xlsx]

## Sheet: Sheet1
	5 nGy s-1	30 nGy s-1	260 nGy s-1	1 uGy s-1
0.0001	22.0703	11.2155	133.643	255.902
8	13.4541	21.6858	117.454	261.977
24	20.4708	23.4489	86.6788	195.855
360	17.7246	19.3242	79.8573	205.874
720	15.9376	17.2496	78.8642	203.642
