# Supplementary material for: Cation-π interactions enabled water-stable perovskite X-ray flat mini-panel imager
Source: Nat Commun. 2024 Jan 4;15:257. doi: 10.1038/s41467-023-44644-7 (PMC10767000; doi:10.1038/s41467-023-44644-7)
Supplement: Supplementary file 7 — Source Data [file 41467_2023_44644_MOESM7_ESM.zip › Fig.4d.xlsx]

## Sheet: Sheet1
25	7.34	0.209		25	4.33367	-0.21167
40	7.49967	-0.22933		40	4.064	-0.056
60	7.438	-0.226		60	3.78533	-0.07533
80	7.63033	-0.11967		80	3.553	0.049
100	8.06533	0.37467		100	3.57833	0.07067
125	9.05433	0.24967		125	3.327	-0.143
150	9.64823	-0.40787		150	3.25067	-0.00967
