# Supplementary material for: Cation-π interactions enabled water-stable perovskite X-ray flat mini-panel imager
Source: Nat Commun. 2024 Jan 4;15:257. doi: 10.1038/s41467-023-44644-7 (PMC10767000; doi:10.1038/s41467-023-44644-7)
Supplement: Supplementary file 7 — Source Data [file 41467_2023_44644_MOESM7_ESM.zip › Fig.4e.xlsx]

## Sheet: Sheet1
23	16.4714	29.1723	74.1596	91.7471	23	11.2614	29.2119	250.168	237.941
40	16.0614	21.6243	69.3781	119.464	40	22.0513	142.217	123.987	205.83
60	4.39778	13.8034	132.971	94.8934	60	13.681	20.7118	125.681	160.888
80	8.4359	3.57552	29.3793	23.0252	80	9.95187	9.95788	188.067	259.574
90	--	--	7.78564	7.35426	100	21.4489	36.2746	118.719	468.515
100	--	--	2.10093	3.74985	120	6.0349	17.7142	175.084	107.546
					140	4.17385	3.59038	21.7815	125.839
					150	3.05446	6.80198	14.3876	219.569
