# Supplementary material for: Cation-π interactions enabled water-stable perovskite X-ray flat mini-panel imager
Source: Nat Commun. 2024 Jan 4;15:257. doi: 10.1038/s41467-023-44644-7 (PMC10767000; doi:10.1038/s41467-023-44644-7)
Supplement: Supplementary file 7 — Source Data [file 41467_2023_44644_MOESM7_ESM.zip › Fig.4g.xlsx]

## Sheet: Sheet1
0.00394	1.3713e-10	340.01	6.79013e-11	1344	1.09247e-10	3504	1.07827e-10	4352	8.27339e-11
0.00425	-3.07539e-11	340.011	7.36744e-11	1344	1.10749e-10	3504	1.09309e-10	4352	9.95701e-11
0.00455	1.32395e-10	340.011	1.38115e-10	1344	1.16102e-10	3504	1.14593e-10	4352	8.42382e-11
0.00485	2.20079e-10	340.011	1.50598e-10	1344	7.86304e-11	3504	7.76082e-11	4352	8.49327e-11
0.00516	1.46983e-10	340.012	6.05678e-11	1344	9.42979e-11	3504	9.30721e-11	4352	8.44698e-11
0.00546	-1.70054e-11	340.012	-2.4235e-11	1344	8.26125e-11	3504	8.15385e-11	4352	7.54442e-11
0.00576	6.75475e-11	340.012	7.90575e-11	1344	1.22761e-10	3504	1.21165e-10	4352	5.1029e-11
0.00607	3.17617e-10	340.012	1.27505e-10	1344	7.1841e-11	3504	7.0907e-11	4352	7.75271e-11
0.00637	2.35355e-10	340.013	5.34685e-11	1344.01	6.87075e-11	3504.01	6.78143e-11	4352	7.40556e-11
0.00667	5.98508e-12	340.013	5.10499e-11	1344.01	7.86303e-11	3504.01	7.76081e-11	4352.01	5.99965e-11
0.00698	7.60257e-11	340.013	1.72692e-11	1344.01	1.14862e-10	3504.01	1.13368e-10	4352.01	9.71401e-11
0.00728	2.07629e-10	340.014	8.95896e-11	1344.01	7.81079e-11	3504.01	7.70925e-11	4352.01	5.14339e-11
0.00758	2.15802e-10	340.014	1.32342e-10	1344.01	6.20487e-11	3504.01	6.12421e-11	4352.01	3.78957e-11
0.00789	5.79238e-11	340.014	-1.25326e-11	1344.01	1.00434e-10	3504.01	9.91283e-11	4352.01	6.23687e-11
0.00819	9.19301e-12	340.015	5.82274e-11	1344.01	7.05352e-11	3504.01	6.96182e-11	4352.01	5.61204e-11
0.00849	1.14292e-10	340.015	1.02228e-10	1344.01	5.80011e-11	3504.01	5.72471e-11	4352.01	5.61782e-11
0.00879	1.95638e-10	340.015	9.6611e-11	1344.01	6.936e-11	3504.01	6.84583e-11	4352.01	5.00454e-11
0.0091	7.74772e-11	340.015	4.78514e-11	1344.01	7.1188e-11	3504.01	7.02625e-11	4352.01	1.59684e-11
0.0094	-7.71971e-11	340.016	6.1504e-11	1344.01	7.25588e-11	3504.01	7.16155e-11	4352.01	4.37971e-11
0.0097	8.82467e-11	340.016	5.78373e-11	1344.01	5.57163e-11	3504.01	5.49919e-11	4352.01	3.76064e-11
0.01001	2.33217e-10	340.016	9.82492e-11	1344.01	3.70458e-11	3504.01	3.65642e-11	4352.01	4.05571e-11
0.01031	2.05738e-11	340.017	6.44686e-11	1344.01	5.31702e-11	3504.01	5.2479e-11	4352.01	5.27646e-11
0.01061	-3.13649e-11	340.017	-1.63554e-11	1344.01	6.21137e-11	3504.01	6.13062e-11	4352.01	6.5204e-11
0.01092	1.56225e-10	340.017	4.62911e-11	1344.01	7.86951e-11	3504.01	7.76721e-11	4352.01	2.66718e-11
0.01122	2.18552e-10	340.018	8.77955e-11	1344.01	6.76626e-11	3504.01	6.67829e-11	4352.01	6.79807e-11
0.01152	8.68719e-11	340.018	3.6539e-11	1344.01	1.03698e-10	3504.01	1.0235e-10	4352.01	3.6565e-11
0.01183	1.80166e-13	340.018	3.6071e-11	1344.01	6.49208e-11	3504.01	6.40768e-11	4352.01	2.77131e-11
0.01213	1.36672e-10	340.019	5.96317e-11	1344.01	7.00127e-11	3504.01	6.91026e-11	4352.01	4.84254e-11
0.01243	1.68293e-10	340.019	6.54828e-11	1344.01	3.97222e-11	3504.01	3.92058e-11	4352.01	2.42416e-11
0.01274	9.47389e-11	340.019	5.79934e-11	1344.01	7.04042e-11	3504.01	6.9489e-11	4352.01	2.7713e-11
0.01304	-9.74401e-11	340.019	4.39505e-11	1344.01	7.09265e-11	3504.01	7.00044e-11	4352.01	4.64585e-11
0.01334	9.80998e-11	340.02	1.65672e-11	1344.01	5.317e-11	3504.01	5.24788e-11	4352.01	4.05571e-11
0.01365	1.91055e-10	340.02	1.14243e-10	1344.01	5.09505e-11	3504.01	5.02881e-11	4352.01	-7.69476e-12
0.01395	-1.97551e-11	340.02	1.16739e-10	1344.01	3.08439e-11	3504.01	3.04429e-11	4352.01	3.95736e-11
0.01425	-4.626e-11	340.021	9.54579e-12	1344.01	5.28435e-11	3504.01	5.21566e-11	4352.01	5.45003e-11
0.01455	1.53476e-10	340.021	-8.24178e-12	1344.01	5.85231e-11	3504.01	5.77623e-11	4352.01	4.66898e-11
0.01486	1.39804e-10	340.021	2.39007e-11	1344.01	4.93836e-11	3504.01	4.87416e-11	4352.01	4.26977e-11
0.01516	-2.3956e-11	340.022	5.34685e-11	1344.01	4.08971e-11	3504.01	4.03655e-11	4352.01	2.75973e-11
0.01546	3.01977e-11	340.022	1.45388e-11	1344.01	5.29088e-11	3504.01	5.2221e-11	4352.01	2.96802e-11
0.01577	1.88076e-10	340.022	3.2265e-12	1344.01	5.93062e-11	3504.01	5.85353e-11	4352.01	3.67386e-11
0.01607	5.63199e-11	340.022	4.36386e-11	1344.01	3.37161e-11	3504.01	3.32778e-11	4352.01	1.80512e-11
0.01637	-4.64128e-11	340.023	3.0688e-11	1344.02	4.93182e-11	3504.02	4.86771e-11	4352.01	4.07308e-11
0.01668	1.13758e-10	340.023	-8.47582e-12	1344.02	4.72945e-11	3504.02	4.66797e-11	4352.02	3.51765e-11
0.01698	1.79292e-10	340.023	5.54969e-11	1344.02	1.32832e-11	3504.02	1.31105e-11	4352.02	2.0481e-11
0.01728	6.74714e-11	340.024	5.77593e-11	1344.02	2.73838e-11	3504.02	2.70278e-11	4352.02	4.47805e-11
0.01759	-1.84566e-11	340.024	9.54409e-11	1344.02	5.6956e-11	3504.02	5.62155e-11	4352.02	5.17815e-11
0.01789	2.01825e-10	340.024	7.84335e-11	1344.02	6.67482e-11	3504.02	6.58804e-11	4352.02	3.30936e-11
0.01819	1.57447e-10	340.025	4.19222e-11	1344.02	4.41609e-11	3504.02	4.35868e-11	4352.02	9.89349e-12
0.0185	-1.09968e-10	340.025	3.02199e-11	1344.02	1.64166e-11	3504.02	1.62031e-11	4352.02	5.7554e-17
0.0188	7.97099e-12	340.025	9.11501e-11	1344.02	5.87186e-11	3504.02	5.79552e-11	4352.02	2.38946e-11
0.0191	2.10303e-10	340.025	5.51849e-11	1344.02	5.56503e-11	3504.02	5.49268e-11	4352.02	4.48384e-11
0.0194	6.3847e-13	340.026	1.97658e-11	1344.02	3.40423e-11	3504.02	3.35998e-11	4352.02	4.66897e-11
0.01971	-9.28567e-11	340.026	2.64752e-11	1344.02	5.13417e-11	3504.02	5.06743e-11	4352.02	1.40012e-11
0.02001	1.07207e-11	340.026	7.57029e-11	1344.02	6.39409e-11	3504.02	6.31097e-11	4352.02	5.78565e-12
0.02031	1.53934e-10	340.027	5.21422e-11	1344.02	6.89022e-11	3504.02	6.80065e-11	4352.02	3.32094e-11
0.02062	3.89814e-11	340.027	-6.7595e-12	1344.02	1.40664e-11	3504.02	1.38835e-11	4352.02	4.36235e-11
0.02092	-5.94751e-11	340.027	-1.14404e-11	1344.02	3.48909e-11	3504.02	3.44374e-11	4352.02	6.52037e-11
0.02122	4.57792e-11	340.028	8.18662e-11	1344.02	3.85466e-11	3504.02	3.80455e-11	4352.02	2.51674e-11
0.02153	1.70432e-10	340.028	4.60571e-11	1344.02	6.42671e-11	3504.02	6.34317e-11	4352.02	3.35581e-12
0.02183	9.78706e-11	340.028	2.91448e-12	1344.02	6.13949e-11	3504.02	6.05968e-11	4352.02	1.78776e-11
0.02213	-8.14749e-11	340.029	-1.65114e-11	1344.02	5.11458e-11	3504.02	5.04809e-11	4352.02	4.84255e-11
0.02244	1.05509e-10	340.029	5.77593e-11	1344.02	5.47361e-11	3504.02	5.40245e-11	4352.02	1.57368e-11
0.02274	2.22753e-10	340.029	9.67671e-11	1344.02	3.85466e-11	3504.02	3.80455e-11	4352.02	2.51673e-11
0.02304	6.99156e-11	340.029	5.26883e-11	1344.02	4.41607e-11	3504.02	4.35866e-11	4352.02	3.11266e-11
0.02335	-8.32318e-11	340.03	5.48898e-12	1344.02	3.39769e-11	3504.02	3.35352e-11	4352.02	4.53592e-11
0.02365	-9.65476e-13	340.03	9.66113e-11	1344.02	4.05702e-11	3504.02	4.00428e-11	4352.02	2.83495e-11
0.02395	1.9052e-10	340.03	8.67811e-11	1344.02	5.29735e-11	3504.02	5.22849e-11	4352.02	3.1416e-11
0.02426	3.35584e-11	340.031	1.5865e-11	1344.02	4.18758e-11	3504.02	4.13314e-11	4352.02	2.8581e-11
0.02456	-2.83861e-11	340.031	4.68373e-11	1344.02	4.79643e-12	3504.02	4.73408e-12	4352.02	2.08282e-11
0.02486	5.21953e-11	340.031	9.27104e-11	1344.02	7.58215e-11	3504.02	7.48358e-11	4352.02	5.29384e-11
0.02517	1.59433e-10	340.032	5.92417e-11	1344.02	5.29081e-11	3504.02	5.22203e-11	4352.02	2.80024e-11
0.02547	5.99861e-11	340.032	-7.69564e-12	1344.02	5.8457e-11	3504.02	5.7697e-11	4352.02	2.66138e-11
0.02577	-5.1378e-11	340.032	-4.70164e-11	1344.02	2.13123e-11	3504.02	2.10353e-11	4352.02	1.20342e-11
0.02608	5.80003e-11	340.032	2.38227e-11	1344.02	4.69022e-11	3504.02	4.62925e-11	4352.02	4.20034e-11
0.02638	2.16719e-10	340.033	6.71212e-11	1344.03	4.73592e-11	3504.03	4.67435e-11	4352.03	3.50029e-11
0.02668	5.79238e-11	340.033	5.68232e-11	1344.03	3.26058e-11	3504.03	3.21819e-11	4352.03	4.27558e-11
0.02698	-2.72404e-11	340.033	-8.08574e-12	1344.03	3.78935e-11	3504.03	3.74009e-11	4352.03	3.77222e-11
0.02729	1.34457e-10	340.034	7.35185e-11	1344.03	3.28016e-11	3504.03	3.23752e-11	4352.03	1.27284e-11
0.02759	1.96631e-10	340.034	6.14262e-11	1344.03	2.3336e-11	3504.03	2.30326e-11	4352.03	1.81669e-11
0.02789	5.85349e-11	340.034	5.25323e-11	1344.03	4.1745e-11	3504.03	4.12023e-11	4352.03	4.46069e-11
0.0282	-6.97112e-11	340.035	7.33628e-11	1344.03	3.16265e-11	3504.03	3.12154e-11	4352.03	7.00636e-11
0.0285	1.52788e-10	340.035	5.61211e-11	1344.03	4.10269e-11	3504.03	4.04935e-11	4352.03	2.32002e-11
0.0288	9.4892e-11	340.035	1.23604e-10	1344.03	5.18634e-11	3504.03	5.11892e-11	4352.03	1.02985e-11
0.02911	-9.0947e-11	340.035	5.46388e-11	1344.03	4.37034e-11	3504.03	4.31352e-11	4352.03	2.63245e-11
0.02941	4.44809e-11	340.036	-7.38362e-12	1344.03	1.20424e-11	3504.03	1.18858e-11	4352.03	3.80693e-11
0.02971	1.45914e-10	340.036	5.66671e-11	1344.03	3.03208e-11	3504.03	2.99267e-11	4352.03	4.53591e-11
0.03002	4.83763e-11	340.036	7.85113e-11	1344.03	6.36791e-11	3504.03	6.28513e-11	4352.03	2.77131e-11
0.03032	-6.05446e-11	340.037	2.94397e-11	1344.03	4.47478e-11	3504.03	4.4166e-11	4352.03	2.45888e-11
0.03062	6.52564e-11	340.037	5.34686e-11	1344.03	3.75017e-11	3504.03	3.70141e-11	4352.03	2.38367e-11
0.03093	1.51719e-10	340.037	-2.26747e-11	1344.03	3.81544e-11	3504.03	3.76584e-11	4352.03	3.616e-11
0.03123	-6.24543e-11	340.038	4.77734e-11	1344.03	4.8991e-11	3504.03	4.83541e-11	4352.03	2.92174e-11
0.03153	-9.73636e-11	340.038	1.00278e-10	1344.03	2.06593e-11	3504.03	2.03908e-11	4352.03	2.36053e-11
0.03183	1.20479e-10	340.038	9.66889e-11	1344.03	1.96801e-11	3504.03	1.94243e-11	4352.03	2.5746e-11
0.03214	1.79216e-10	340.039	9.59089e-11	1344.03	5.49313e-11	3504.03	5.42172e-11	4352.03	9.7199e-12
0.03244	-3.9767e-11	340.039	1.09328e-10	1344.03	5.98926e-11	3504.03	5.9114e-11	4352.03	2.11754e-11
0.03274	-9.92733e-11	340.039	5.11281e-11	1344.03	4.64449e-11	3504.03	4.58411e-11	4352.03	6.96587e-11
0.03305	1.61038e-10	340.039	1.02384e-10	1344.03	1.09978e-11	3504.03	1.08548e-11	4352.03	1.47534e-11
0.03335	6.6402e-11	340.04	4.02058e-11	1344.03	5.25812e-11	3504.03	5.18976e-11	4352.03	1.88611e-11
0.03365	-9.13819e-12	340.04	3.59151e-11	1344.03	4.81421e-11	3504.03	4.75163e-11	4352.03	-1.68938e-11
0.03396	-5.5121e-11	340.04	7.42986e-11	1344.03	2.82317e-11	3504.03	2.78647e-11	4352.03	3.66228e-11
0.03426	8.69483e-11	340.041	3.74754e-11	1344.03	4.19405e-11	3504.03	4.13953e-11	4352.03	2.91017e-11
0.03456	8.09907e-11	340.041	-2.89159e-11	1344.03	3.3193e-11	3504.03	3.27615e-11	4352.03	4.48963e-11
0.03487	-6.38292e-11	340.041	2.82695e-11	1344.03	4.98393e-11	3504.03	4.91914e-11	4352.03	2.4936e-11
0.03517	-1.05766e-10	340.042	5.99439e-11	1344.03	1.04755e-11	3504.03	1.03393e-11	4352.03	4.5708e-12
0.03547	1.76619e-10	340.042	6.41566e-11	1344.03	1.33478e-11	3504.03	1.31743e-11	4352.03	4.12513e-11
0.03578	1.01079e-10	340.042	7.75751e-11	1344.03	2.44454e-11	3504.03	2.41276e-11	4352.03	3.5813e-11
0.03608	-1.21273e-10	340.042	-9.86387e-13	1344.03	4.81419e-11	3504.03	4.75161e-11	4352.03	2.48204e-11
0.03638	-1.58597e-11	340.043	1.10342e-10	1344.04	5.33643e-11	3504.04	5.26706e-11	4352.04	5.35747e-11
0.03669	1.22313e-10	340.043	6.24403e-11	1344.04	2.02674e-11	3504.04	2.00039e-11	4352.04	4.3393e-12
0.03699	9.34407e-11	340.043	2.28084e-11	1344.04	1.40005e-11	3504.04	1.38185e-11	4352.04	3.58129e-11
0.03729	-2.31158e-11	340.044	6.96177e-11	1344.04	4.42904e-11	3504.04	4.37146e-11	4352.04	4.33342e-11
0.03759	-2.18174e-11	340.044	9.42707e-11	1344.04	4.34417e-11	3504.04	4.2877e-11	4352.04	2.54567e-11
0.0379	1.79063e-10	340.044	1.08548e-10	1344.04	2.05285e-11	3504.04	2.02616e-11	4352.04	2.19854e-11
0.0382	1.88916e-10	340.045	4.89437e-11	1344.04	4.52695e-11	3504.04	4.4681e-11	4352.04	2.16382e-11
0.0385	-1.9144e-11	340.045	7.06319e-11	1344.04	9.70364e-11	3504.04	9.57749e-11	4352.04	1.7299e-11
0.03881	-6.90236e-11	340.045	8.14761e-11	1344.04	4.91211e-11	3504.04	4.84825e-11	4352.04	-2.11752e-11
0.03911	1.47671e-10	340.045	6.25184e-11	1344.04	-6.43211e-12	3504.04	-6.34849e-12	4352.04	6.69394e-11
0.03941	2.02359e-10	340.046	2.50709e-11	1344.04	5.80644e-11	3504.04	5.73095e-11	4352.04	2.18118e-11
0.03972	4.76305e-12	340.046	6.11307e-12	1344.04	3.67179e-11	3504.04	3.62405e-11	4352.04	3.66808e-11
0.04002	-7.94888e-11	340.046	6.86036e-11	1344.04	2.85579e-11	3504.04	2.81866e-11	4352.04	1.35384e-11
0.04032	7.72481e-11	340.047	5.19862e-11	1344.04	-1.47085e-12	3504.04	-1.45173e-12	4352.04	1.83983e-11
0.04063	2.02207e-10	340.047	5.0348e-11	1344.04	7.6669e-11	3504.04	7.56723e-11	4352.04	5.69881e-11
0.04093	-1.04185e-12	340.047	-2.55612e-11	1344.04	4.33763e-11	3504.04	4.28124e-11	4352.04	1.79354e-11
0.04123	-4.8628e-11	340.048	3.23263e-11	1344.04	5.98921e-11	3504.04	5.91135e-11	4352.04	-1.98445e-11
0.04154	1.13376e-10	340.048	1.36087e-10	1344.04	3.75149e-12	3504.04	3.70272e-12	4352.04	2.71346e-11
0.04184	1.30791e-10	340.048	5.48893e-12	1344.04	2.77744e-11	3504.04	2.74134e-11	4352.04	3.12424e-11
0.04214	7.80117e-11	340.049	-1.79937e-11	1344.04	5.71502e-11	3504.04	5.64072e-11	4352.04	3.58708e-11
0.04245	-9.01068e-11	340.049	8.09299e-11	1344.04	1.51754e-11	3504.04	1.49781e-11	4352.04	2.40102e-11
0.04275	-5.47194e-12	340.049	2.79574e-11	1344.04	1.75254e-11	3504.04	1.72976e-11	4352.04	2.9796e-11
0.04305	1.60884e-10	340.049	1.99217e-11	1344.04	4.50734e-11	3504.04	4.44875e-11	4352.04	3.82428e-11
0.04336	1.12307e-10	340.05	1.03476e-10	1344.04	3.45634e-11	3504.04	3.41141e-11	4352.04	3.54658e-11
0.04366	-8.09402e-11	340.05	1.08469e-10	1344.04	1.02141e-11	3504.04	1.00813e-11	4352.04	3.37879e-11
0.04396	-1.05308e-10	340.05	1.46151e-10	1344.04	9.44403e-13	3504.04	9.32125e-13	4352.04	1.25549e-11
0.04427	1.09939e-10	340.051	1.70353e-11	1344.04	4.52692e-11	3504.04	4.46807e-11	4352.04	5.76247e-11
0.04457	9.73361e-11	340.051	4.98798e-11	1344.04	5.10139e-11	3504.04	5.03507e-11	4352.04	1.97288e-11
0.04487	-1.00648e-10	340.051	6.55609e-11	1344.04	1.11933e-11	3504.04	1.10478e-11	4352.04	4.72105e-11
0.04517	-5.38988e-11	340.052	9.87175e-11	1344.04	-2.60813e-11	3504.04	-2.57423e-11	4352.04	4.99297e-11
0.04548	1.1689e-10	340.052	-5.96277e-13	1344.04	3.50203e-11	3504.04	3.4565e-11	4352.04	9.83698e-13
0.04578	7.96922e-11	340.052	3.34965e-11	1344.04	4.5008e-11	3504.04	4.44229e-11	4352.04	-4.51276e-12
0.04608	-8.03291e-11	340.052	6.94617e-11	1344.04	2.45103e-11	3504.04	2.41916e-11	4352.04	6.2253e-11
0.04639	-6.16904e-11	340.053	8.74832e-11	1344.05	3.80883e-11	3504.05	3.75932e-11	4352.05	1.60261e-11
0.04669	1.59663e-10	340.053	4.11421e-11	1344.05	3.93939e-11	3504.05	3.88818e-11	4352.05	4.92933e-11
0.04699	1.0169e-10	340.053	2.25743e-11	1344.05	1.78517e-11	3504.05	1.76196e-11	4352.05	1.88611e-11
0.0473	-8.46068e-11	340.054	4.28584e-11	1344.05	3.39104e-11	3504.05	3.34696e-11	4352.05	-2.10594e-11
0.0476	3.34057e-11	340.054	1.03398e-10	1344.05	1.49794e-11	3504.05	1.47847e-11	4352.05	-3.70261e-12
0.0479	2.08699e-10	340.054	2.40567e-11	1344.05	5.48652e-11	3504.05	5.41519e-11	4352.05	6.42781e-11
0.04821	2.18723e-11	340.055	4.96458e-11	1344.05	3.31923e-11	3504.05	3.27608e-11	4352.05	3.2978e-11
0.04851	-8.71277e-11	340.055	6.64971e-11	1344.05	3.5673e-11	3504.05	3.52092e-11	4352.05	2.09441e-11
0.04881	4.47864e-11	340.055	1.05583e-10	1344.05	1.08668e-11	3504.05	1.07255e-11	4352.05	3.22837e-11
0.04912	1.5065e-10	340.055	1.05349e-10	1344.05	-5.9753e-12	3504.05	-5.89762e-12	4352.05	1.17449e-11
0.04942	-2.00606e-11	340.056	1.51629e-11	1344.05	4.19398e-11	3504.05	4.13946e-11	4352.05	3.88792e-11
0.04972	-6.10793e-11	340.056	4.97238e-11	1344.05	5.21887e-11	3504.05	5.15102e-11	4352.05	2.92174e-11
0.05003	8.45807e-11	340.056	1.1042e-10	1344.05	1.78516e-11	3504.05	1.76196e-11	4352.05	9.95136e-12
0.05033	1.19181e-10	340.057	2.14042e-11	1344.05	2.45101e-11	3504.05	2.41915e-11	4352.05	3.14159e-11
0.05063	-3.78573e-11	340.057	-2.75116e-11	1344.05	6.51792e-11	3504.05	6.43318e-11	4352.05	2.82917e-11
0.05093	-4.22878e-11	340.057	3.16242e-11	1344.05	1.27598e-11	3504.05	1.25939e-11	4352.05	1.15718e-12
0.05124	1.87236e-10	340.058	7.74973e-11	1344.05	-5.71424e-12	3504.05	-5.63996e-12	4352.05	1.4869e-11
0.05154	1.0337e-10	340.058	8.10082e-11	1344.05	2.71865e-11	3504.05	2.68331e-11	4352.05	-9.60394e-12
0.05184	-1.28912e-10	340.058	2.99249e-12	1344.05	5.47343e-11	3504.05	5.40228e-11	4352.05	2.29691e-11
0.05215	9.15314e-11	340.059	4.24684e-11	1344.05	1.43265e-11	3504.05	1.41403e-11	4352.05	4.91198e-11
0.05245	2.06561e-10	340.059	9.80153e-11	1344.05	5.44849e-12	3504.05	5.37766e-12	4352.05	3.04323e-11
0.05275	3.23365e-11	340.059	5.50288e-11	1344.05	5.92386e-11	3504.05	5.84685e-11	4352.05	2.07125e-11
0.05306	-6.41348e-11	340.059	1.92978e-11	1344.05	1.83269e-10	3504.05	1.80887e-10	4352.05	9.71989e-12
0.05336	1.26132e-10	340.06	5.69012e-11	1344.05	-1.90312e-11	3504.05	-1.87838e-11	4352.05	1.89189e-11
0.05366	1.33312e-10	340.06	1.20406e-10	1344.05	3.28004e-11	3504.05	3.2374e-11	4352.05	3.61599e-11
0.05397	4.59322e-11	340.06	3.13901e-11	1344.05	1.63501e-11	3504.05	1.61375e-11	4352.05	1.96132e-11
0.05427	-6.59681e-11	340.061	4.49649e-11	1344.05	2.31391e-11	3504.05	2.28383e-11	4352.05	8.50488e-12
0.05457	9.64195e-11	340.061	6.12702e-11	1344.05	3.01239e-11	3504.05	2.97323e-11	4352.05	6.24853e-12
0.05488	1.93346e-10	340.061	1.04101e-10	1344.05	1.94835e-11	3504.05	1.92302e-11	4352.05	3.37879e-11
0.05518	-5.22946e-11	340.062	2.81915e-11	1344.05	4.95771e-11	3504.05	4.89326e-11	4352.05	4.06728e-11
0.05548	-1.21579e-10	340.062	-2.14264e-11	1344.05	8.90822e-12	3504.05	8.79242e-12	4352.05	5.24754e-11
0.05579	1.13605e-10	340.062	5.98658e-11	1344.05	1.92223e-11	3504.05	1.89724e-11	4352.05	2.93909e-11
0.05609	1.20785e-10	340.062	6.68093e-11	1344.05	3.05156e-11	3504.05	3.01189e-11	4352.06	6.7692e-12
0.05639	-4.60308e-11	340.063	1.0326e-11	1344.06	3.12336e-11	3504.06	3.08276e-11	4352.06	2.72501e-11
0.05669	-4.58017e-11	340.063	1.43047e-11	1344.06	4.61826e-11	3504.06	4.55822e-11	4352.06	3.64492e-11
0.057	1.10626e-10	340.063	5.6043e-11	1344.06	1.81126e-11	3504.06	1.78771e-11	4352.06	3.94579e-11
0.0573	1.22389e-10	340.064	6.95397e-11	1344.06	-3.69069e-12	3504.06	-3.64271e-12	4352.06	4.45492e-11
0.0576	-4.99266e-11	340.064	5.30786e-11	1344.06	3.76963e-11	3504.06	3.72062e-11	4352.06	2.13489e-11
0.05791	-3.44965e-11	340.064	-1.9398e-11	1344.06	6.30245e-11	3504.06	6.22052e-11	4352.06	2.95066e-11
0.05821	1.40262e-10	340.065	9.6689e-11	1344.06	1.90917e-11	3504.06	1.88435e-11	4352.06	2.75973e-11
0.05851	1.75397e-10	340.065	5.1284e-11	1344.06	6.36229e-12	3504.06	6.27958e-12	4352.06	5.60624e-11
0.05882	-1.02075e-11	340.065	-8.31979e-12	1344.06	6.96175e-11	3504.06	6.87125e-11	4352.06	1.09349e-11
0.05912	-1.31967e-10	340.065	1.21202e-11	1344.06	4.34407e-11	3504.06	4.2876e-11	4352.06	-3.70272e-12
0.05942	1.2025e-10	340.066	4.6213e-11	1344.06	1.77861e-11	3504.06	1.75549e-11	4352.06	2.11175e-11
0.05973	9.06912e-11	340.066	8.52208e-11	1344.06	7.7984e-12	3504.06	7.69702e-12	4352.06	4.25242e-11
0.06003	-5.97043e-11	340.066	3.61491e-11	1344.06	2.92099e-11	3504.06	2.88302e-11	4352.06	3.55235e-11
0.06033	-1.11801e-10	340.067	9.85786e-12	1344.06	2.12458e-11	3504.06	2.09696e-11	4352.06	3.5755e-11
0.06064	2.84411e-11	340.067	6.13482e-11	1344.06	2.88834e-11	3504.06	2.85079e-11	4352.06	1.12242e-11
0.06094	1.21243e-10	340.067	-9.72407e-12	1344.06	4.40281e-11	3504.06	4.34558e-11	4352.06	9.71991e-12
0.06124	1.1179e-11	340.068	-1.64334e-11	1344.06	-2.38516e-12	3504.06	-2.35415e-12	4352.06	2.10596e-11
0.06155	-7.21556e-11	340.068	1.25103e-11	1344.06	4.05031e-11	3504.06	3.99765e-11	4352.06	2.08862e-11
0.06185	1.66784e-11	340.068	-1.96321e-11	1344.06	3.84141e-11	3504.06	3.79147e-11	4352.06	3.39037e-11
0.06215	1.38352e-10	340.069	5.25497e-12	1344.06	3.01459e-14	3504.06	2.9754e-14	4352.06	3.3383e-11
0.06245	1.91225e-11	340.069	-2.69655e-11	1344.06	9.56086e-12	3504.06	9.43657e-12	4352.06	-9.7775e-12
0.06276	-1.34794e-10	340.069	6.5873e-11	1344.06	5.23837e-11	3504.06	5.17027e-11	4352.06	3.55236e-11
0.06306	-3.2587e-11	340.069	1.13402e-11	1344.06	3.12987e-11	3504.06	3.08918e-11	4352.06	3.23416e-11
0.06336	1.54545e-10	340.07	6.03512e-12	1344.06	-3.95188e-12	3504.06	-3.90051e-12	4352.06	1.45797e-11
0.06367	7.61791e-11	340.07	3.53689e-11	1344.06	1.99401e-11	3504.06	1.96809e-11	4352.06	3.21101e-11
0.06397	-4.28989e-11	340.07	8.5767e-11	1344.06	5.87157e-11	3504.06	5.79524e-11	4352.06	2.72503e-11
0.06427	6.06156e-12	340.071	2.78794e-11	1344.06	7.60245e-12	3504.06	7.50362e-12	4352.06	2.14646e-11
0.06458	1.07419e-10	340.071	3.82555e-11	1344.06	1.58928e-11	3504.06	1.56862e-11	4352.06	2.59774e-11
0.06488	-2.75459e-11	340.071	1.01526e-10	1344.06	3.43014e-11	3504.06	3.38555e-11	4352.06	4.13671e-11
0.06518	-1.42509e-10	340.072	1.45137e-10	1344.06	4.13515e-11	3504.06	4.08139e-11	4352.06	2.89281e-11
0.06549	3.98982e-11	340.072	6.97127e-12	1344.06	4.27321e-12	3504.06	4.21766e-12	4352.06	2.34896e-11
0.06579	1.29034e-10	340.072	7.5625e-11	1344.06	1.85039e-11	3504.06	1.82634e-11	4352.06	4.81362e-11
0.06609	-1.04366e-11	340.072	8.44408e-11	1344.06	2.53582e-11	3504.06	2.50285e-11	4352.07	2.31424e-11
0.0664	-1.34794e-10	340.073	9.85781e-12	1344.07	-3.62553e-12	3504.07	-3.5784e-12	4352.07	3.39037e-11
0.0667	6.83116e-11	340.073	-9.25595e-12	1344.07	2.35957e-11	3504.07	2.32889e-11	4352.07	1.09928e-11
0.067	1.01919e-10	340.073	2.34325e-11	1344.07	4.16126e-11	3504.07	4.10716e-11	4352.07	3.47715e-11
0.0673	-9.30859e-11	340.074	4.19224e-11	1344.07	2.60762e-11	3504.07	2.57372e-11	4352.07	1.75304e-11
0.06761	-5.35169e-11	340.074	4.0847e-12	1344.07	3.63903e-11	3504.07	3.59172e-11	4352.07	1.85718e-11
0.06791	1.68599e-10	340.074	-3.87291e-12	1344.07	1.45872e-11	3504.07	1.43975e-11	4352.07	3.34987e-11
0.06821	3.43223e-11	340.075	6.20503e-11	1344.07	1.49136e-11	3504.07	1.47197e-11	4352.07	2.52253e-11
0.06852	-1.03475e-10	340.075	3.31064e-11	1344.07	3.59333e-11	3504.07	3.54662e-11	4352.07	1.57947e-11
0.06882	-3.94434e-12	340.075	1.17302e-11	1344.07	3.92624e-11	3504.07	3.8752e-11	4352.07	5.95916e-11
0.06912	1.82424e-10	340.075	3.5525e-11	1344.07	2.65984e-11	3504.07	2.62526e-11	4352.07	5.28226e-11
0.06943	3.04269e-11	340.076	5.87736e-11	1344.07	-1.13284e-11	3504.07	-1.11812e-11	4352.07	4.00942e-11
0.06973	-3.55658e-11	340.076	2.21843e-11	1344.07	3.15596e-11	3504.07	3.11493e-11	4352.07	1.33647e-11
0.07003	1.2048e-10	340.076	-1.00361e-11	1344.07	6.34155e-11	3504.07	6.25911e-11	4352.07	3.8532e-11
0.07034	1.56607e-10	340.077	4.86316e-11	1344.07	1.20503e-12	3504.07	1.18936e-12	4352.07	-6.82695e-12
0.07064	-5.77946e-11	340.077	4.5589e-11	1344.07	-1.02187e-11	3504.07	-1.00859e-11	4352.07	4.16569e-12
0.07094	-2.18755e-12	340.077	-3.898e-11	1344.07	5.53209e-11	3504.07	5.46017e-11	4352.07	6.20795e-11
0.07125	1.22389e-10	340.078	-5.43319e-12	1344.07	5.0425e-11	3504.07	4.97695e-11	4352.07	2.40682e-11
0.07155	7.88523e-11	340.078	-2.07854e-12	1344.07	4.01196e-12	3504.07	3.95981e-12	4352.07	5.09134e-12
0.07185	-1.19363e-10	340.078	-3.48281e-12	1344.07	-2.51587e-12	3504.07	-2.48316e-12	4352.07	2.30267e-11
0.07215	6.97814e-12	340.079	-5.04314e-12	1344.07	5.26444e-11	3504.07	5.196e-11	4352.07	2.53408e-11
0.07246	1.40644e-10	340.079	6.85255e-11	1344.07	1.7394e-11	3504.07	1.71679e-11	4352.07	3.37882e-11
0.07276	3.5468e-11	340.079	6.30644e-11	1344.07	1.45217e-11	3504.07	1.4333e-11	4352.07	5.50211e-11
0.07306	-1.05894e-11	340.079	4.23122e-11	1344.07	-9.49229e-13	3504.07	-9.36889e-13	4352.07	4.8194e-11
0.07337	1.12554e-11	340.08	4.08468e-12	1344.07	4.6704e-11	3504.07	4.60969e-11	4352.07	1.56791e-11
0.07367	1.8884e-10	340.08	3.37306e-11	1344.07	2.68594e-11	3504.07	2.65102e-11	4352.07	3.43664e-11
0.07397	7.97688e-11	340.08	1.16271e-10	1344.07	4.29178e-11	3504.07	4.23599e-11	4352.07	2.06547e-11
0.07428	-1.22113e-10	340.081	3.83335e-11	1344.07	-4.93121e-12	3504.07	-4.86711e-12	4352.07	3.13001e-11
0.07458	1.11314e-10	340.081	4.30925e-11	1344.07	2.07232e-11	3504.07	2.04538e-11	4352.07	4.79627e-11
0.07488	1.94187e-10	340.081	9.34126e-11	1344.07	7.22278e-11	3504.07	7.12889e-11	4352.07	1.82247e-11
0.07519	-3.54422e-13	340.082	8.05399e-11	1344.07	1.48481e-11	3504.07	1.46551e-11	4352.07	2.37215e-12
0.07549	-1.22648e-10	340.082	2.85816e-11	1344.07	8.13257e-13	3504.07	8.02685e-13	4352.07	2.96802e-11
0.07579	1.38735e-10	340.082	1.20422e-11	1344.07	1.06703e-11	3504.07	1.05316e-11	4352.07	1.79353e-11
0.0761	1.90521e-10	340.082	8.87316e-11	1344.07	9.08321e-11	3504.07	8.96513e-11	4352.08	5.31697e-11
0.0764	-3.94614e-11	340.083	7.39086e-11	1344.08	3.52148e-11	3504.08	3.47571e-11	4352.08	3.33831e-11
0.0767	-2.01647e-13	340.083	-4.29592e-11	1344.08	-2.92148e-11	3504.08	-2.8835e-11	4352.08	2.28532e-11
0.07701	1.40873e-10	340.083	4.0674e-11	1344.08	7.35985e-11	3504.08	7.26417e-11	4352.08	4.85412e-11
0.07731	8.91637e-11	340.084	2.75673e-11	1344.08	5.049e-11	3504.08	4.98336e-11	4352.08	3.50029e-11
0.07761	-1.18879e-11	340.084	8.5845e-11	1344.08	2.09189e-11	3504.08	2.0647e-11	4352.08	7.8685e-12
0.07791	-3.69407e-11	340.084	3.24044e-11	1344.08	2.22245e-11	3504.08	2.19356e-11	4352.08	-5.09128e-12
0.07822	1.75015e-10	340.085	3.61655e-12	1344.08	3.54759e-11	3504.08	3.50148e-11	4352.08	6.12116e-11
0.07852	8.12199e-11	340.085	5.67451e-11	1344.08	3.17551e-11	3504.08	3.13423e-11	4352.08	-9.7197e-12
0.07882	-4.8628e-11	340.085	6.15821e-11	1344.08	2.20287e-11	3504.08	2.17423e-11	4352.08	2.60929e-11
0.07913	1.36061e-10	340.086	4.16882e-11	1344.08	2.51043e-12	3504.08	2.4778e-12	4352.08	3.51765e-11
0.07943	1.71807e-10	340.086	8.65471e-11	1344.08	3.37787e-11	3504.08	3.33396e-11	4352.08	2.37789e-11
0.07973	3.98981e-11	340.086	1.06831e-10	1344.08	2.88828e-11	3504.08	2.85073e-11	4352.08	1.83982e-11
0.08004	-3.86212e-11	340.086	8.84976e-11	1344.08	3.12982e-11	3504.08	3.08913e-11	4352.08	2.01917e-11
0.08034	1.13605e-10	340.087	1.12682e-10	1344.08	-4.67021e-12	3504.08	-4.60949e-12	4352.08	2.95067e-11
0.08064	1.96554e-10	340.087	6.69652e-11	1344.08	1.08007e-11	3504.08	1.06603e-11	4352.08	2.84651e-11
0.08095	2.47748e-11	340.087	1.72694e-11	1344.08	4.57898e-11	3504.08	4.51946e-11	4352.08	1.83403e-11
0.08125	-8.81971e-11	340.088	6.58731e-11	1344.08	1.1323e-11	3504.08	1.11758e-11	4352.08	2.14072e-12
0.08155	1.34152e-10	340.088	-1.53244e-12	1344.08	-3.36464e-12	3504.08	-3.3209e-12	4352.08	6.17323e-11
0.08186	1.32013e-10	340.088	3.45887e-11	1344.08	4.78788e-11	3504.08	4.72564e-11	4352.08	2.82338e-11
0.08216	-6.8489e-11	340.089	4.9958e-11	1344.08	4.70954e-11	3504.08	4.64832e-11	4352.08	2.27374e-11
0.08246	-3.52603e-11	340.089	3.54469e-11	1344.08	-1.19814e-11	3504.08	-1.18256e-11	4352.08	1.51005e-11
0.08276	1.72418e-10	340.089	2.56949e-11	1344.08	4.25259e-11	3504.08	4.1973e-11	4352.08	3.30358e-11
0.08307	1.32319e-10	340.089	7.36126e-12	1344.08	3.07105e-11	3504.08	3.03113e-11	4352.08	-1.18025e-11
0.08337	-8.9954e-11	340.09	1.96878e-11	1344.08	2.82299e-11	3504.08	2.78629e-11	4352.08	3.14158e-11
0.08367	2.98923e-11	340.09	9.23201e-11	1344.08	2.29424e-11	3504.08	2.26441e-11	4352.08	4.25241e-11
0.08398	1.42706e-10	340.09	1.01058e-10	1344.08	-2.53634e-11	3504.08	-2.50337e-11	4352.08	2.04232e-11
0.08428	1.91514e-10	340.091	-5.19916e-12	1344.08	2.37257e-11	3504.08	2.34173e-11	4352.08	3.05479e-11
0.08458	-1.20406e-11	340.091	3.88796e-11	1344.08	1.77202e-11	3504.08	1.74898e-11	4352.08	1.21499e-11
0.08489	-1.26517e-11	340.091	7.40645e-11	1344.08	3.67813e-11	3504.08	3.63032e-11	4352.08	1.81089e-11
0.08519	1.46754e-10	340.092	1.08703e-10	1344.08	1.12576e-11	3504.08	1.11113e-11	4352.08	1.51583e-11
0.08549	1.43928e-10	340.092	7.5859e-11	1344.08	1.89604e-11	3504.08	1.87139e-11	4352.08	-1.21487e-12
0.0858	-5.38224e-11	340.092	2.2123e-12	1344.08	1.49132e-11	3504.08	1.47193e-11	4352.09	1.49267e-11
0.0861	-2.38796e-11	340.092	9.85616e-11	1344.08	8.12424e-12	3504.08	8.01863e-12	4352.09	5.40953e-11
0.0864	9.09966e-11	340.093	7.34406e-11	1344.09	1.38687e-11	3504.09	1.36884e-11	4352.09	1.00669e-11
0.08671	1.63788e-10	340.093	-1.08163e-11	1344.09	1.45215e-11	3504.09	1.43327e-11	4352.09	2.07704e-11
0.08701	-4.70239e-11	340.093	-2.57952e-11	1344.09	2.66632e-11	3504.09	2.63165e-11	4352.09	3.17629e-11
0.08731	-7.62805e-11	340.094	7.90745e-12	1344.09	2.79687e-11	3504.09	2.76051e-11	4352.09	8.27342e-12
0.08762	1.21014e-10	340.094	2.92058e-11	1344.09	-1.46578e-11	3504.09	-1.44673e-11	4352.09	1.43483e-11
0.08792	1.98464e-10	340.094	5.12062e-11	1344.09	4.67034e-11	3504.09	4.60963e-11	4352.09	4.08464e-11
0.08822	-1.18115e-11	340.095	-2.4391e-11	1344.09	4.73562e-11	3504.09	4.67406e-11	4352.09	3.14737e-11
0.08853	-8.80443e-11	340.095	3.58371e-11	1344.09	3.35825e-11	3504.09	3.3146e-11	4352.09	3.66807e-11
0.08883	1.30256e-10	340.095	9.39588e-11	1344.09	3.75057e-12	3504.09	3.70181e-12	4352.09	2.55723e-11
0.08913	1.29874e-10	340.096	-8.39779e-12	1344.09	3.88111e-12	3504.09	3.83066e-12	4352.09	1.97289e-11
0.08943	-8.26972e-11	340.096	3.26384e-11	1344.09	7.91465e-11	3504.09	7.81176e-11	4352.09	8.9677e-12
0.08974	1.46925e-11	340.096	5.12842e-11	1344.09	1.00887e-12	3504.09	9.95752e-13	4352.09	1.83402e-11
0.09004	1.8968e-10	340.096	8.74834e-11	1344.09	-1.62245e-11	3504.09	-1.60136e-11	4352.09	7.46349e-12
0.09034	1.47137e-10	340.097	4.35606e-11	1344.09	3.68464e-11	3504.09	3.63674e-11	4352.09	1.55054e-11
0.09065	-5.54266e-11	340.097	1.5397e-11	1344.09	5.30353e-11	3504.09	5.23458e-11	4352.09	1.59103e-11
0.09095	1.09683e-12	340.097	6.82136e-11	1344.09	2.39866e-11	3504.09	2.36748e-11	4352.09	1.8861e-11
0.09125	2.13817e-10	340.098	1.61832e-10	1344.09	-2.09245e-11	3504.09	-2.06525e-11	4352.09	2.7366e-11
0.09156	6.20485e-11	340.098	4.40287e-11	1344.09	6.19131e-11	3504.09	6.11082e-11	4352.09	-4.80202e-12
0.09186	-8.90374e-11	340.098	-1.69015e-11	1344.09	-5.12732e-12	3504.09	-5.06066e-12	4352.09	-5.61197e-12
0.09216	8.03799e-11	340.099	7.0476e-11	1344.09	2.20936e-11	3504.09	2.18064e-11	4352.09	2.47045e-11
0.09247	1.45074e-10	340.099	3.98158e-11	1344.09	2.8366e-12	3504.09	2.79973e-12	4352.09	1.17448e-11
0.09277	-5.39752e-11	340.099	1.51629e-11	1344.09	2.90783e-11	3504.09	2.87002e-11	4352.09	3.373e-11
0.09307	-4.81697e-11	340.099	2.6024e-12	1344.09	1.66755e-11	3504.09	1.64587e-11	4352.09	1.75882e-11
0.09338	1.10092e-10	340.1	2.83476e-11	1344.09	2.28768e-11	3504.09	2.25794e-11	4352.09	5.49635e-12
0.09368	1.0803e-10	340.1	1.00746e-10	1344.09	1.05394e-11	3504.09	1.04023e-11	4352.09	1.54475e-11
0.09398	-1.79219e-11	340.1	-1.41709e-11	1344.09	1.58922e-11	3504.09	1.56856e-11	4352.09	2.85808e-11
0.09428	-1.40265e-11	340.101	-1.81497e-11	1344.09	4.47449e-11	3504.09	4.41632e-11	4352.09	1.55632e-11
0.09459	1.46526e-10	340.101	4.74613e-11	1344.09	3.69769e-11	3504.09	3.64962e-11	4352.09	-5.84345e-12
0.09489	1.25292e-10	340.101	5.43267e-11	1344.09	1.15838e-11	3504.09	1.14332e-11	4352.09	1.2844e-11
0.09519	-5.24474e-11	340.102	7.28165e-11	1344.09	2.4574e-11	3504.09	2.42546e-11	4352.09	2.63245e-11
0.0955	-6.59913e-13	340.102	-3.58593e-11	1344.09	4.80088e-11	3504.09	4.73846e-11	4352.09	3.14158e-11
0.0958	2.19393e-10	340.102	3.76314e-11	1344.09	3.09764e-12	3504.09	3.05737e-12	4352.1	1.80512e-11
0.0961	5.42577e-11	340.102	1.14009e-10	1344.09	6.10045e-12	3504.09	6.02115e-12	4352.1	3.40772e-11
0.09641	-3.67115e-11	340.103	6.96179e-11	1344.1	2.53574e-11	3504.1	2.50278e-11	4352.1	3.26886e-11
0.09671	7.30473e-11	340.103	-2.02561e-11	1344.1	7.02684e-11	3504.1	6.93549e-11	4352.1	2.59773e-11
0.09701	1.5592e-10	340.103	2.039e-11	1344.1	-8.06483e-12	3504.1	-7.95999e-12	4352.1	1.60262e-11
0.09732	1.0568e-11	340.104	5.69793e-11	1344.1	-1.24385e-11	3504.1	-1.22768e-11	4352.1	3.49452e-11
0.09762	-6.76487e-11	340.104	3.62272e-11	1344.1	3.62587e-11	3504.1	3.57873e-11	4352.1	1.95553e-11
0.09792	1.24451e-10	340.104	-3.70295e-11	1344.1	6.26962e-11	3504.1	6.18811e-11	4352.1	3.85321e-11
0.09823	1.21243e-10	340.105	-2.85866e-12	1344.1	4.21255e-13	3504.1	4.15779e-13	4352.1	3.292e-11
0.09853	-3.44201e-11	340.105	2.25745e-11	1344.1	-1.34125e-12	3504.1	-1.32381e-12	4352.1	6.61294e-11
0.09883	-6.55862e-11	340.105	-4.49699e-12	1344.1	2.6467e-11	3504.1	2.6123e-11	4352.1	1.7704e-11
0.09913	9.21424e-11	340.106	-1.3764e-12	1344.1	3.39086e-11	3504.1	3.34678e-11	4352.1	2.80602e-11
0.09944	1.53476e-10	340.106	-2.87599e-11	1344.1	1.77851e-11	3504.1	1.75539e-11	4352.1	-4.10776e-12
0.09974	-6.77037e-12	340.106	8.69376e-11	1344.1	1.59573e-11	3504.1	1.57499e-11	4352.1	-4.33913e-12
0.10004	-8.33083e-11	340.106	6.81355e-11	1344.1	-1.34129e-12	3504.1	-1.32385e-12	4352.1	5.01609e-11
0.10035	1.24375e-10	340.107	3.73974e-11	1344.1	1.88295e-11	3504.1	1.85847e-11	4352.1	1.96132e-11
0.10065	1.19334e-10	340.107	3.22483e-11	1344.1	5.14683e-11	3504.1	5.07992e-11	4352.1	5.15497e-11
0.10095	-6.0239e-11	340.107	6.61852e-11	1344.1	3.09758e-12	3504.1	3.05731e-12	4352.1	7.41713e-11
0.10126	-1.66998e-11	340.108	7.60932e-11	1344.1	7.40591e-12	3504.1	7.30963e-12	4352.1	5.73932e-11
0.10156	1.78911e-10	340.108	7.95258e-11	1344.1	1.87642e-11	3504.1	1.85202e-11	4352.1	2.83494e-11
0.10186	2.16719e-10	340.108	-4.65482e-11	1344.1	2.97308e-11	3504.1	2.93443e-11	4352.1	2.4936e-11
0.10217	1.56092e-11	340.109	1.5397e-11	1344.1	-9.82739e-12	3504.1	-9.69963e-12	4352.1	3.03166e-11
0.10247	-5.25238e-11	340.109	5.16742e-11	1344.1	1.75892e-11	3504.1	1.73605e-11	4352.1	1.96132e-11
0.10277	-1.1124e-11	340.109	2.30426e-11	1344.1	1.58267e-11	3504.1	1.56209e-11	4352.1	2.1696e-11
0.10308	1.59739e-10	340.109	-3.14124e-11	1344.1	-4.14824e-12	3504.1	-4.09431e-12	4352.1	3.81852e-12
0.10338	1.71655e-10	340.11	-5.40385e-11	1344.1	-4.80105e-12	3504.1	-4.73864e-12	4352.1	2.79446e-11
0.10368	-1.32961e-10	340.11	1.45388e-11	1344.1	3.8021e-11	3504.1	3.75267e-11	4352.1	3.33829e-11
0.10398	3.92294e-12	340.11	7.33626e-11	1344.1	2.75113e-11	3504.1	2.71537e-11	4352.1	5.05661e-11
0.10429	1.77536e-10	340.111	-5.41165e-11	1344.1	1.86336e-11	3504.1	1.83914e-11	4352.1	5.14919e-11
0.10459	4.50156e-11	340.111	-1.61052e-12	1344.1	1.08656e-11	3504.1	1.07243e-11	4352.1	4.05569e-11
0.10489	-6.26834e-11	340.111	6.10361e-11	1344.1	3.92612e-11	3504.1	3.87508e-11	4352.1	1.88033e-11
0.1052	5.11261e-11	340.112	4.6057e-11	1344.1	1.38683e-11	3504.1	1.3688e-11	4352.1	4.57071e-12
0.1055	1.71731e-10	340.112	-1.49511e-11	1344.1	9.42948e-12	3504.1	9.30689e-12	4352.1	3.22836e-11
0.1058	4.34117e-11	340.112	4.47308e-11	1344.1	1.12572e-11	3504.1	1.11108e-11	4352.11	1.11084e-11
0.10611	-8.66694e-11	340.112	6.5717e-11	1344.1	7.55554e-11	3504.1	7.45732e-11	4352.11	1.90345e-11
0.10641	4.16549e-11	340.113	9.84837e-11	1344.11	4.24598e-11	3504.11	4.19079e-11	4352.11	4.37391e-11
0.10671	1.96631e-10	340.113	-1.12063e-11	1344.11	-3.95245e-12	3504.11	-3.90107e-12	4352.11	4.51276e-11
0.10702	6.47219e-11	340.113	-5.63012e-11	1344.11	2.71196e-11	3504.11	2.6767e-11	4352.11	5.65252e-11
0.10732	-8.30791e-11	340.114	5.40147e-11	1344.11	2.2489e-12	3504.11	2.21966e-12	4352.11	1.03562e-11
0.10762	6.15902e-11	340.114	4.5667e-11	1344.11	1.83071e-11	3504.11	1.80691e-11	4352.11	8.67844e-12
0.10793	1.99075e-10	340.114	-5.29462e-11	1344.11	3.48223e-11	3504.11	3.43696e-11	4352.11	-7.11626e-12
0.10823	-1.13252e-10	340.115	-1.87739e-11	1344.11	5.96968e-12	3504.11	5.89207e-12	4352.11	5.10868e-11
0.10853	-7.84194e-11	340.115	8.6096e-12	1344.11	2.05918e-11	3504.11	2.03241e-11	4352.11	1.44639e-11
0.10883	8.1602e-11	340.115	3.34187e-11	1344.11	3.30598e-11	3504.11	3.263e-11	4352.11	4.8136e-11
0.10914	9.27534e-11	340.116	-4.40221e-13	1344.11	1.21057e-11	3504.11	1.19483e-11	4352.11	7.07578e-11
0.10944	-5.90932e-11	340.116	-7.69774e-11	1344.11	-2.15121e-11	3504.11	-2.12324e-11	4352.11	1.34805e-11
0.10974	-3.87739e-11	340.116	-1.85398e-11	1344.11	2.33987e-11	3504.11	2.30946e-11	4352.11	3.43664e-11
0.11005	1.00239e-10	340.116	5.67451e-11	1344.11	1.71321e-11	3504.11	1.69094e-11	4352.11	2.46467e-11
0.11035	1.56837e-10	340.117	4.48868e-11	1344.11	4.60499e-11	3504.11	4.54512e-11	4352.11	2.69609e-11
0.11065	-1.01565e-10	340.117	-2.57173e-11	1344.11	-9.82748e-12	3504.11	-9.69972e-12	4352.11	-2.95058e-12
0.11096	-5.93987e-11	340.117	4.1298e-11	1344.11	2.07875e-11	3504.11	2.05173e-11	4352.11	2.07703e-11
0.11126	1.4072e-10	340.118	5.32344e-11	1344.11	4.29166e-11	3504.11	4.23587e-11	4352.11	1.04718e-11
0.11156	7.32002e-11	340.118	1.52409e-11	1344.11	1.3346e-11	3504.11	1.31725e-11	4352.11	4.62847e-11
0.11187	-7.33014e-11	340.118	-2.4313e-11	1344.11	2.03306e-11	3504.11	2.00663e-11	4352.11	4.50119e-11
0.11217	-4.40257e-12	340.119	6.34712e-12	1344.11	3.05792e-11	3504.11	3.01816e-11	4352.11	-9.83496e-13
0.11247	1.5508e-10	340.119	5.85396e-11	1344.11	4.88568e-11	3504.11	4.82217e-11	4352.11	-1.05877e-11
0.11278	1.29645e-10	340.119	1.25884e-11	1344.11	2.13098e-11	3504.11	2.10328e-11	4352.11	1.73568e-11
0.11308	-7.2614e-11	340.119	-6.01243e-11	1344.11	2.255e-11	3504.11	2.22568e-11	4352.11	1.04142e-11
0.11338	-5.84057e-11	340.12	1.10281e-11	1344.11	4.29819e-11	3504.11	4.24231e-11	4352.11	2.84073e-11
0.11369	1.12002e-10	340.12	3.5837e-11	1344.11	3.07749e-11	3504.11	3.03748e-11	4352.11	3.16471e-11
0.11399	7.19782e-11	340.12	-8.30305e-13	1344.11	3.21458e-11	3504.11	3.17279e-11	4352.11	1.78197e-11
0.11429	-1.06301e-10	340.121	-2.26746e-11	1344.11	9.10295e-12	3504.11	8.98461e-12	4352.11	3.71434e-11
0.11459	-4.08364e-11	340.121	1.48508e-11	1344.11	-1.30914e-11	3504.11	-1.29212e-11	4352.11	1.53897e-11
0.1149	1.22924e-10	340.121	2.46808e-11	1344.11	4.05013e-11	3504.11	3.99747e-11	4352.11	-1.15703e-12
0.1152	1.03752e-10	340.122	8.60965e-12	1344.11	-5.71502e-12	3504.11	-5.64073e-12	4352.11	2.82336e-11
0.1155	-9.79749e-11	340.122	3.13901e-11	1344.11	1.66128e-12	3504.11	1.63968e-12	4352.11	-9.83525e-13
0.11581	-9.61416e-11	340.122	2.24183e-11	1344.11	1.11265e-11	3504.11	1.09818e-11	4352.12	1.15713e-11
0.11611	5.34939e-11	340.122	3.0142e-11	1344.11	5.0815e-11	3504.11	5.01544e-11	4352.12	6.01702e-11
0.11641	9.97805e-11	340.123	4.55275e-12	1344.12	1.34764e-11	3504.12	1.33013e-11	4352.12	6.24846e-12
0.11672	-4.49614e-11	340.123	-7.53962e-12	1344.12	6.82106e-13	3504.12	6.73239e-13	4352.12	2.27952e-11
0.11702	-7.185e-11	340.123	4.83975e-11	1344.12	3.48874e-11	3504.12	3.44338e-11	4352.12	6.58981e-11
0.11732	7.12143e-11	340.124	3.95038e-11	1344.12	5.61024e-11	3504.12	5.5373e-11	4352.12	2.0076e-11
0.11763	1.38276e-10	340.124	5.56529e-11	1344.12	1.1257e-11	3504.12	1.11107e-11	4352.12	1.40012e-11
0.11793	8.04756e-12	340.124	4.00665e-12	1344.12	-2.06635e-11	3504.12	-2.03949e-11	4352.12	3.12422e-11
0.11823	-1.16919e-10	340.125	-3.24879e-12	1344.12	2.21583e-11	3504.12	2.18702e-11	4352.12	6.76915e-12
0.11854	3.32531e-11	340.125	4.66812e-11	1344.12	5.32955e-11	3504.12	5.26026e-11	4352.12	1.77618e-11
0.11884	1.37666e-10	340.125	-1.68849e-12	1344.12	3.42371e-12	3504.12	3.3792e-12	4352.12	5.76823e-11
0.11914	-2.94554e-11	340.126	-3.03982e-11	1344.12	-1.42011e-11	3504.12	-1.40165e-11	4352.12	3.63913e-11
0.11944	-9.75165e-11	340.126	1.26664e-11	1344.12	1.92208e-11	3504.12	1.89709e-11	4352.12	4.54169e-11
0.11975	-1.93732e-11	340.126	5.33293e-12	1344.12	4.85302e-11	3504.12	4.78993e-11	4352.12	3.96313e-11
0.12005	1.07801e-10	340.126	5.2454e-11	1344.12	3.68456e-11	3504.12	3.63666e-11	4352.12	-1.09348e-11
0.12035	2.78301e-11	340.127	-8.39781e-12	1344.12	-2.28177e-11	3504.12	-2.25211e-11	4352.12	2.08859e-11
0.12066	-1.17989e-10	340.127	-2.39229e-11	1344.12	2.76415e-11	3504.12	2.72822e-11	4352.12	9.0834e-12
0.12096	-1.86857e-11	340.127	4.0362e-11	1344.12	4.91176e-11	3504.12	4.84791e-11	4352.12	1.75882e-11
0.12126	1.13834e-10	340.128	2.95177e-11	1344.12	3.0122e-11	3504.12	2.97304e-11	4352.12	4.52431e-11
0.12157	4.13495e-11	340.128	-1.61994e-11	1344.12	1.59593e-12	3504.12	1.57518e-12	4352.12	3.24571e-11
0.12187	-1.52363e-10	340.128	2.24963e-11	1344.12	1.60221e-11	3504.12	1.58139e-11	4352.12	7.40559e-12
0.12217	6.75479e-11	340.129	6.21284e-11	1344.12	5.45356e-11	3504.12	5.38266e-11	4352.12	3.00851e-11
0.12248	1.93958e-10	340.129	4.00498e-11	1344.12	1.18444e-11	3504.12	1.16904e-11	4352.12	2.6498e-11
0.12278	-1.2117e-11	340.129	2.91447e-12	1344.12	-2.84291e-12	3504.12	-2.80595e-12	4352.12	2.52831e-11
0.12308	-4.64892e-11	340.129	-4.49097e-11	1344.12	-1.38747e-11	3504.12	-1.36944e-11	4352.12	2.32002e-11
0.12339	1.33943e-11	340.13	-1.28144e-13	1344.12	3.76289e-11	3504.12	3.71397e-11	4352.12	8.27344e-12
0.12369	1.57754e-10	340.13	3.84895e-11	1344.12	3.97829e-11	3504.12	3.92658e-11	4352.12	9.31483e-12
0.12399	-3.38855e-11	340.13	-4.19449e-11	1344.12	-2.19691e-11	3504.12	-2.16835e-11	4352.12	1.07612e-11
0.12429	-1.30975e-10	340.131	-4.98252e-11	1344.12	-6.82484e-12	3504.12	-6.73611e-12	4352.12	3.31516e-11
0.1246	1.64093e-10	340.131	-2.29087e-11	1344.12	4.20677e-11	3504.12	4.15208e-11	4352.12	4.74417e-11
0.1249	1.96574e-11	340.131	3.81775e-11	1344.12	-6.23542e-13	3504.12	-6.15436e-13	4352.12	3.17628e-11
0.1252	-1.27308e-10	340.132	3.65391e-11	1344.12	-1.99455e-11	3504.12	-1.96862e-11	4352.12	2.80602e-11
0.12551	-3.95378e-11	340.132	-8.24177e-12	1344.12	2.379e-11	3504.12	2.34808e-11	4352.13	1.3654e-11
0.12581	8.14491e-11	340.132	1.14181e-11	1344.12	3.72371e-11	3504.12	3.6753e-11	4352.13	3.12426e-12
0.12611	-2.89207e-11	340.132	7.71852e-11	1344.12	2.56831e-11	3504.12	2.53493e-11	4352.13	1.04142e-11
0.12642	-1.1478e-10	340.133	7.99939e-11	1344.13	1.23013e-11	3504.13	1.21414e-11	4352.13	1.66047e-11
0.12672	1.98865e-11	340.133	2.98298e-11	1344.13	3.61927e-11	3504.13	3.57221e-11	4352.13	8.67838e-12
0.12702	7.67135e-11	340.133	1.36026e-11	1344.13	-1.14577e-12	3504.13	-1.13087e-12	4352.13	1.61419e-11
0.12733	-8.01e-11	340.134	1.31344e-11	1344.13	1.98733e-11	3504.13	1.9615e-11	4352.13	2.96222e-11
0.12763	-8.67458e-11	340.134	5.57311e-11	1344.13	-8.78317e-12	3504.13	-8.66899e-12	4352.13	3.53499e-11
0.12793	1.23459e-10	340.134	-7.77369e-12	1344.13	9.49435e-12	3504.13	9.37092e-12	4352.13	2.6961e-11
0.12823	8.12201e-11	340.135	-3.26607e-11	1344.13	2.97954e-11	3504.13	2.94081e-11	4352.13	2.74237e-11
0.12854	-1.41134e-10	340.135	3.91136e-11	1344.13	3.52788e-11	3504.13	3.48202e-11	4352.13	2.73659e-11
0.12884	-2.66293e-11	340.135	6.50318e-12	1344.13	-8.7179e-12	3504.13	-8.60456e-12	4352.13	1.63155e-11
0.12914	1.70815e-10	340.136	-1.12064e-11	1344.13	3.02524e-11	3504.13	2.98591e-11	4352.13	2.84071e-11
0.12945	3.38826e-12	340.136	-2.29867e-11	1344.13	3.2537e-11	3504.13	3.2114e-11	4352.13	2.47623e-11
0.12975	-9.8204e-11	340.136	-2.50931e-11	1344.13	1.02124e-11	3504.13	1.00796e-11	4352.13	2.74237e-11
0.13005	1.4769e-11	340.136	5.43267e-11	1344.13	1.44554e-11	3504.13	1.42674e-11	4352.13	8.33125e-12
0.13036	1.09176e-10	340.137	2.68652e-11	1344.13	9.82073e-12	3504.13	9.69306e-12	4352.13	1.75882e-11
0.13066	-1.34155e-11	340.137	-2.9618e-11	1344.13	4.40272e-12	3504.13	4.34548e-12	4352.13	1.38276e-11
0.13096	-1.91245e-10	340.137	3.85675e-11	1344.13	4.66368e-11	3504.13	4.60305e-11	4352.13	3.15315e-11
0.13127	4.64671e-11	340.138	4.77736e-11	1344.13	5.8388e-12	3504.13	5.76289e-12	4352.13	1.67205e-11
0.13157	1.69821e-10	340.138	6.50929e-11	1344.13	-5.58466e-12	3504.13	-5.51206e-12	4352.13	2.42996e-11
0.13187	-4.61836e-11	340.138	-8.47585e-12	1344.13	5.96932e-12	3504.13	5.89172e-12	4352.13	2.23903e-11
0.13218	-1.11343e-10	340.139	2.54609e-11	1344.13	5.46005e-11	3504.13	5.38907e-11	4352.13	2.19853e-11
0.13248	7.1978e-11	340.139	-1.85398e-11	1344.13	-2.58205e-11	3504.13	-2.54848e-11	4352.13	2.38946e-11
0.13278	5.53271e-11	340.139	3.23262e-11	1344.13	8.90679e-12	3504.13	8.791e-12	4352.13	2.85808e-11
0.13309	-6.39057e-11	340.139	-1.26107e-11	1344.13	3.31244e-11	3504.13	3.26938e-11	4352.13	2.15803e-11
0.13339	-8.09403e-11	340.14	-5.06835e-11	1344.13	3.00564e-11	3504.13	2.96657e-11	4352.13	3.67385e-11
0.13369	8.91637e-11	340.14	2.17942e-11	1344.13	-3.63305e-11	3504.13	-3.58582e-11	4352.13	2.62665e-11
0.13399	6.91519e-11	340.14	-2.15654e-12	1344.13	-2.41885e-11	3504.13	-2.38741e-11	4352.13	5.63516e-11
0.1343	-5.49683e-11	340.141	-4.9045e-11	1344.13	4.14799e-11	3504.13	4.09406e-11	4352.13	7.34778e-12
0.1346	-2.54072e-11	340.141	-2.4469e-11	1344.13	1.92857e-11	3504.13	1.9035e-11	4352.13	8.15774e-12
0.1349	1.23077e-10	340.141	2.76454e-11	1344.13	-1.56373e-11	3504.13	-1.5434e-11	4352.13	1.27861e-11
0.13521	5.34176e-11	340.142	-4.10693e-12	1344.13	4.53323e-12	3504.13	4.47429e-12	4352.13	3.36722e-11
0.13551	-1.50454e-10	340.142	8.68761e-12	1344.13	5.14019e-11	3504.13	5.07337e-11	4352.14	3.42506e-11
0.13581	-7.46764e-11	340.142	-3.4455e-11	1344.13	4.68325e-11	3504.13	4.62236e-11	4352.14	3.80114e-11
0.13612	5.43341e-11	340.142	2.78015e-11	1344.13	3.48876e-12	3504.13	3.44341e-12	4352.14	1.76462e-11
0.13642	2.54811e-12	340.143	7.35186e-11	1344.14	1.3999e-12	3504.14	1.3817e-12	4352.14	2.30267e-11
0.13672	-8.16277e-11	340.143	3.35746e-11	1344.14	5.05541e-12	3504.14	4.98969e-12	4352.14	1.81091e-11
0.13703	-6.29126e-11	340.143	1.5787e-11	1344.14	3.93257e-11	3504.14	3.88144e-11	4352.14	7.11616e-12
0.13733	1.0612e-10	340.144	1.13401e-11	1344.14	1.71316e-11	3504.14	1.69089e-11	4352.14	2.44152e-11
0.13763	2.04211e-11	340.144	6.13483e-11	1344.14	4.66374e-12	3504.14	4.60312e-12	4352.14	1.42325e-11
0.13794	-1.52516e-10	340.144	3.63051e-11	1344.14	3.05786e-11	3504.14	3.01811e-11	4352.14	1.79353e-11
0.13824	5.05151e-11	340.145	-7.63532e-11	1344.14	2.52259e-11	3504.14	2.48979e-11	4352.14	4.14249e-11
0.13854	1.19563e-10	340.145	9.54582e-12	1344.14	3.55402e-12	3504.14	3.50782e-12	4352.14	1.9324e-11
0.13884	-9.59642e-12	340.145	4.65251e-11	1344.14	7.34009e-12	3504.14	7.24467e-12	4352.14	2.90438e-11
0.13915	-1.41029e-11	340.146	3.23263e-11	1344.14	4.35033e-11	3504.14	4.29378e-11	4352.14	2.7308e-11
0.13945	1.28041e-10	340.146	-2.97741e-11	1344.14	2.79022e-11	3504.14	2.75395e-11	4352.14	2.71923e-11
0.13975	1.0337e-10	340.146	-6.68146e-12	1344.14	3.35159e-11	3504.14	3.30802e-11	4352.14	5.22438e-11
0.14006	-9.0718e-11	340.146	2.26525e-11	1344.14	1.83065e-11	3504.14	1.80685e-11	4352.14	3.43087e-11
0.14036	-3.486e-12	340.147	3.85066e-12	1344.14	1.46516e-12	3504.14	1.44611e-12	4352.14	5.33431e-11
0.14066	1.67454e-10	340.147	1.05929e-13	1344.14	3.64534e-11	3504.14	3.59795e-11	4352.14	4.51277e-11
0.14097	7.99217e-11	340.147	-1.14404e-11	1344.14	3.54743e-11	3504.14	3.50131e-11	4352.14	1.72413e-11
0.14127	-7.25375e-11	340.148	4.77734e-11	1344.14	-1.17207e-11	3504.14	-1.15684e-11	4352.14	2.2506e-11
0.14157	6.14376e-11	340.148	1.74254e-11	1344.14	2.64661e-11	3504.14	2.6122e-11	4352.14	2.53987e-11
0.14188	1.51872e-10	340.148	-2.48591e-11	1344.14	3.35159e-11	3504.14	3.30802e-11	4352.14	3.47136e-11
0.14218	-9.31624e-11	340.149	2.25743e-11	1344.14	9.10247e-12	3504.14	8.98414e-12	4352.14	9.89326e-12
0.14248	-6.9864e-11	340.149	6.92277e-11	1344.14	-4.54034e-12	3504.14	-4.48132e-12	4352.14	5.31695e-11
0.14279	1.36825e-10	340.149	-4.26293e-12	1344.14	3.4234e-11	3504.14	3.37889e-11	4352.14	2.74816e-11
0.14309	1.27659e-10	340.149	-7.20619e-11	1344.14	4.09574e-11	3504.14	4.04249e-11	4352.14	3.35564e-11
0.14339	-8.12675e-13	340.15	-6.45716e-11	1344.14	1.6087e-11	3504.14	1.58779e-11	4352.14	2.34896e-11
0.14369	-2.95318e-11	340.15	2.78014e-11	1344.14	2.78368e-11	3504.14	2.74749e-11	4352.14	2.07703e-11
0.144	1.10016e-10	340.15	-3.57813e-11	1344.14	1.56954e-11	3504.14	1.54914e-11	4352.14	1.89767e-11
0.1443	1.01537e-10	340.151	-5.18538e-11	1344.14	4.01088e-11	3504.14	3.95874e-11	4352.14	1.45797e-11
0.1446	-7.62042e-11	340.151	3.26384e-11	1344.14	4.20677e-13	3504.14	4.15208e-13	4352.14	1.62576e-11
0.14491	4.31825e-11	340.151	1.16522e-11	1344.14	-1.64859e-11	3504.14	-1.62716e-11	4352.14	-4.91779e-12
0.14521	1.43165e-10	340.152	2.60851e-11	1344.14	4.36337e-11	3504.14	4.30665e-11	4352.14	6.23687e-11
0.14551	1.28652e-10	340.152	5.02093e-12	1344.14	1.15177e-11	3504.14	1.13679e-11	4352.15	1.71833e-11
0.14582	-7.46001e-11	340.152	-9.09992e-12	1344.14	1.50426e-11	3504.14	1.48471e-11	4352.15	1.91503e-11
0.14612	-8.75097e-11	340.152	6.1036e-11	1344.14	4.82031e-11	3504.14	4.75765e-11	4352.15	1.27284e-11
0.14642	6.41872e-11	340.153	5.80715e-11	1344.15	1.32801e-11	3504.15	1.31075e-11	4352.15	-9.19902e-12
0.14673	1.11772e-10	340.153	-7.22757e-12	1344.15	1.798e-11	3504.15	1.77463e-11	4352.15	2.6093e-11
0.14703	-6.09265e-11	340.153	-4.59241e-11	1344.15	1.95466e-11	3504.15	1.92925e-11	4352.15	5.32854e-11
0.14733	-1.28301e-10	340.154	4.42626e-11	1344.15	8.12327e-12	3504.15	8.01767e-12	4352.15	1.51004e-11
0.14764	-1.52486e-11	340.154	2.70993e-11	1344.15	-5.32368e-12	3504.15	-5.25448e-12	4352.15	1.41167e-11
0.14794	1.33617e-10	340.154	-1.59653e-11	1344.15	4.39601e-11	3504.15	4.33886e-11	4352.15	2.56302e-11
0.14824	3.54103e-12	340.155	-3.67955e-11	1344.15	3.95865e-11	3504.15	3.90719e-11	4352.15	2.80601e-11
0.14855	-8.83499e-11	340.155	1.97659e-11	1344.15	-6.23795e-13	3504.15	-6.15685e-13	4352.15	2.40681e-11
0.14885	-5.60377e-11	340.155	4.1064e-11	1344.15	-2.22956e-11	3504.15	-2.20057e-11	4352.15	1.59682e-11
0.14915	8.24423e-11	340.156	-4.569e-11	1344.15	2.80978e-11	3504.15	2.77325e-11	4352.15	3.43664e-11
0.14945	9.4663e-11	340.156	-2.26747e-11	1344.15	7.73159e-12	3504.15	7.63108e-12	4352.15	3.47714e-11
0.14976	-6.9864e-11	340.156	3.13902e-11	1344.15	1.66085e-12	3504.15	1.63926e-12	4352.15	2.45309e-11
0.15006	-1.28989e-10	340.156	3.83336e-11	1344.15	2.35285e-11	3504.15	2.32226e-11	4352.15	4.79626e-11
0.15036	6.12083e-11	340.157	2.28864e-11	1344.15	4.14142e-11	3504.15	4.08758e-11	4352.15	3.47136e-11
0.15067	1.13987e-10	340.157	-1.51852e-11	1344.15	1.79799e-11	3504.15	1.77462e-11	4352.15	1.96711e-12
0.15097	-3.34272e-11	340.157	2.33546e-11	1344.15	-3.03898e-11	3504.15	-2.99948e-11	4352.15	3.47132e-13
0.15127	-1.54349e-10	340.158	2.73333e-11	1344.15	-4.10961e-11	3504.15	-4.05618e-11	4352.15	4.59375e-11
0.15158	-1.42372e-12	340.158	3.24043e-11	1344.15	6.21068e-11	3504.15	6.12994e-11	4352.15	3.47161e-13
0.15188	1.88153e-10	340.158	-2.08803e-11	1344.15	3.68448e-11	3504.15	3.63658e-11	4352.15	2.86387e-11
0.15218	6.73952e-11	340.159	-4.48317e-11	1344.15	-2.71913e-11	3504.15	-2.68378e-11	4352.15	4.6979e-11
0.15249	5.29778e-12	340.159	4.51209e-11	1344.15	1.38023e-11	3504.15	1.36228e-11	4352.15	3.11843e-11
0.15279	-6.48987e-11	340.159	1.11841e-11	1344.15	3.7367e-11	3504.15	3.68812e-11	4352.15	-1.24968e-11
0.15309	1.00315e-10	340.159	1.02479e-11	1344.15	1.94813e-11	3504.15	1.9228e-11	4352.15	4.87147e-11
0.1534	1.59663e-10	340.16	6.89324e-12	1344.15	-5.97647e-12	3504.15	-5.89878e-12	4352.15	9.83631e-13
0.1537	4.70016e-11	340.16	4.93337e-11	1344.15	2.43118e-11	3504.15	2.39957e-11	4352.15	1.85139e-11
0.154	-2.76223e-11	340.16	5.5809e-11	1344.15	5.96905e-12	3504.15	5.89145e-12	4352.15	1.51005e-11
0.15431	4.78418e-11	340.161	-1.37029e-11	1344.15	-8.84961e-13	3504.15	-8.73456e-13	4352.15	2.23902e-11
0.15461	1.93958e-10	340.161	-4.52219e-11	1344.15	-1.6683e-12	3504.15	-1.64661e-12	4352.15	1.09925e-11
0.15491	4.36409e-11	340.161	7.73413e-11	1344.15	7.20926e-12	3504.15	7.11554e-12	4352.15	2.09438e-11
0.15521	-6.72668e-11	340.162	5.97878e-11	1344.15	2.54867e-11	3504.15	2.51553e-11	4352.16	4.16568e-12
0.15552	-1.57069e-11	340.162	3.38865e-11	1344.15	-5.06265e-12	3504.15	-4.99683e-12	4352.16	1.6084e-11
0.15582	8.58029e-11	340.162	5.1769e-12	1344.15	-7.34733e-12	3504.15	-7.25182e-12	4352.16	4.78468e-11
0.15612	1.23306e-10	340.163	3.30453e-12	1344.15	1.48466e-11	3504.15	1.46536e-11	4352.16	2.04809e-11
0.15643	-6.90237e-11	340.163	5.80715e-11	1344.16	2.11131e-11	3504.16	2.08387e-11	4352.16	4.57062e-11
0.15673	-6.07738e-11	340.163	8.1008e-11	1344.16	2.99907e-11	3504.16	2.96008e-11	4352.16	-1.42325e-11
0.15703	1.1941e-10	340.163	-3.09274e-12	1344.16	1.26272e-11	3504.16	1.24631e-11	4352.16	-4.5127e-12
0.15734	1.12078e-10	340.164	1.11841e-11	1344.16	-1.64207e-11	3504.16	-1.62073e-11	4352.16	5.42688e-11
0.15764	-2.97609e-11	340.164	1.89076e-11	1344.16	1.18439e-11	3504.16	1.16899e-11	4352.16	2.64981e-11
0.15794	-1.18676e-10	340.164	5.26103e-11	1344.16	1.57605e-11	3504.16	1.55556e-11	4352.16	1.16869e-11
0.15825	1.13376e-10	340.165	3.5837e-11	1344.16	2.56171e-11	3504.16	2.52841e-11	4352.16	3.54079e-11
0.15855	9.91696e-11	340.165	4.24684e-11	1344.16	-5.19321e-12	3504.16	-5.12569e-12	4352.16	1.7935e-12
0.15885	-3.78573e-11	340.165	7.49228e-11	1344.16	2.392e-11	3504.16	2.3609e-11	4352.16	2.39525e-11
0.15916	-8.95721e-11	340.166	-3.79485e-12	1344.16	3.80849e-11	3504.16	3.75898e-11	4352.16	2.83494e-11
0.15946	-9.27805e-11	340.166	-3.04762e-11	1344.16	1.36716e-11	3504.16	1.34939e-11	4352.16	1.11662e-11
0.15976	5.96807e-11	340.166	-2.83698e-11	1344.16	-5.97656e-12	3504.16	-5.89887e-12	4352.16	6.32365e-11
0.16007	6.65549e-11	340.166	5.65892e-11	1344.16	4.23931e-11	3504.16	4.1842e-11	4352.16	9.60414e-12
0.16037	-8.40721e-11	340.167	1.47728e-11	1344.16	3.76932e-11	3504.16	3.72032e-11	4352.16	1.51584e-11
0.16067	-6.23779e-11	340.167	-1.12844e-11	1344.16	-2.44497e-11	3504.16	-2.41319e-11	4352.16	1.53897e-11
0.16097	8.85525e-11	340.167	4.92557e-11	1344.16	3.94543e-12	3504.16	3.89414e-12	4352.16	2.80601e-11
0.16128	8.94691e-11	340.168	1.40706e-11	1344.16	3.54738e-11	3504.16	3.50127e-11	4352.16	1.64311e-11
0.16158	-2.44907e-11	340.168	3.85067e-12	1344.16	2.55518e-11	3504.16	2.52197e-11	4352.16	4.51855e-11
0.16189	-7.07806e-11	340.168	-2.91499e-11	1344.16	-1.19167e-11	3504.16	-1.17618e-11	4352.16	4.4144e-11
0.16219	6.76242e-11	340.169	1.51018e-12	1344.16	1.58909e-11	3504.16	1.56843e-11	4352.16	3.37879e-11
0.16249	1.51567e-10	340.169	6.95397e-11	1344.16	9.55914e-12	3504.16	9.43487e-12	4352.16	4.58797e-11
0.16279	1.17043e-10	340.169	2.25744e-11	1344.16	3.12961e-11	3504.16	3.08892e-11	4352.16	1.25548e-11
0.1631	-7.38362e-11	340.169	-2.21285e-11	1344.16	2.32019e-11	3504.16	2.29002e-11	4352.16	3.10687e-11
0.1634	-5.69543e-11	340.17	7.12727e-12	1344.16	2.05239e-12	3504.16	2.02571e-12	4352.16	3.86478e-11
0.1637	6.63257e-11	340.17	-6.74252e-13	1344.16	3.06434e-11	3504.16	3.0245e-11	4352.16	2.7308e-11
0.16401	1.80438e-10	340.17	-3.62175e-13	1344.16	5.44691e-11	3504.16	5.3761e-11	4352.16	-1.0414e-11
0.16431	2.55386e-11	340.171	-7.88499e-11	1344.16	-1.53764e-11	3504.16	-1.51765e-11	4352.16	4.48383e-11
0.16461	-1.18141e-10	340.171	1.00139e-11	1344.16	1.59379e-13	3504.16	1.57307e-13	4352.16	1.30754e-11
0.16492	3.82178e-11	340.171	-1.61214e-11	1344.16	2.17005e-11	3504.16	2.14184e-11	4352.16	3.2515e-11
0.16522	1.33464e-10	340.172	-6.48057e-11	1344.16	2.66615e-11	3504.16	2.63149e-11	4352.17	4.51855e-11
0.16552	-4.88462e-14	340.172	-1.0644e-12	1344.16	1.91547e-11	3504.16	1.89057e-11	4352.17	1.9729e-11
0.16583	-3.11358e-11	340.172	7.50788e-11	1344.16	2.35935e-11	3504.16	2.32868e-11	4352.17	2.10595e-11
0.16613	5.98335e-11	340.173	2.46027e-11	1344.16	4.78109e-11	3504.16	4.71894e-11	4352.17	1.58525e-11
0.16643	1.19029e-10	340.173	2.51488e-11	1344.17	1.98728e-11	3504.17	1.96144e-11	4352.17	1.61997e-11
0.16674	4.66197e-11	340.173	-2.61074e-11	1344.17	2.67919e-11	3504.17	2.64437e-11	4352.17	4.95824e-11
0.16704	-1.08593e-10	340.173	1.46619e-10	1344.17	7.40496e-12	3504.17	7.3087e-12	4352.17	2.87544e-11
0.16734	-2.96081e-11	340.174	4.03619e-11	1344.17	1.78492e-11	3504.17	1.76171e-11	4352.17	3.01429e-11
0.16765	1.29493e-10	340.174	2.63972e-11	1344.17	2.79669e-11	3504.17	2.76034e-11	4352.17	2.6093e-11
0.16795	2.69135e-11	340.174	6.81355e-11	1344.17	-6.75992e-12	3504.17	-6.67205e-12	4352.17	1.11084e-11
0.16825	-1.03398e-10	340.175	4.77734e-11	1344.17	-2.07943e-11	3504.17	-2.0524e-11	4352.17	3.72592e-11
0.16856	-9.67281e-12	340.175	-1.00361e-11	1344.17	7.47025e-12	3504.17	7.37314e-12	4352.17	2.3316e-11
0.16886	1.46602e-10	340.175	1.14962e-11	1344.17	5.22496e-11	3504.17	5.15704e-11	4352.17	2.2911e-11
0.16916	3.13436e-11	340.176	-6.83748e-12	1344.17	-5.65025e-12	3504.17	-5.57679e-12	4352.17	3.18207e-11
0.16947	-1.6929e-11	340.176	6.18162e-11	1344.17	-1.66166e-11	3504.17	-1.64006e-11	4352.17	4.22928e-11
0.16977	6.18959e-11	340.176	2.45249e-11	1344.17	3.39722e-11	3504.17	3.35306e-11	4352.17	3.93998e-11
0.17007	1.32395e-10	340.176	1.29783e-11	1344.17	3.90638e-11	3504.17	3.8556e-11	4352.17	2.86965e-11
0.17037	4.22846e-12	340.177	6.86815e-11	1344.17	-8.85114e-13	3504.17	-8.73608e-13	4352.17	3.48872e-11
0.17068	-6.0621e-11	340.177	1.07767e-10	1344.17	-1.53787e-12	3504.17	-1.51788e-12	4352.17	2.11753e-11
0.17098	1.24986e-10	340.177	5.21422e-11	1344.17	1.88282e-11	3504.17	1.85834e-11	4352.17	8.90981e-12
0.17128	8.67958e-11	340.178	5.30786e-11	1344.17	2.98599e-11	3504.17	2.94717e-11	4352.17	6.422e-12
0.17159	4.07573e-12	340.178	7.58591e-11	1344.17	2.32018e-11	3504.17	2.29001e-11	4352.17	2.67872e-11
0.17189	3.8466e-12	340.178	3.08441e-11	1344.17	-4.9975e-12	3504.17	-4.93253e-12	4352.17	4.26399e-11
0.17219	7.83941e-11	340.179	-2.15044e-11	1344.17	-1.34204e-12	3504.17	-1.32459e-12	4352.17	3.39035e-11
0.1725	5.97571e-11	340.179	2.21063e-11	1344.17	3.67138e-11	3504.17	3.62365e-11	4352.17	1.1224e-11
0.1728	-4.63364e-11	340.179	8.65473e-11	1344.17	1.81102e-11	3504.17	1.78747e-11	4352.17	1.91503e-11
0.1731	-1.95841e-12	340.179	2.68653e-11	1344.17	-1.85749e-11	3504.17	-1.83334e-11	4352.17	2.03074e-11
0.17341	2.20691e-10	340.18	-1.23766e-11	1344.17	2.80321e-11	3504.17	2.76677e-11	4352.17	-1.09937e-12
0.17371	8.3435e-11	340.18	3.19362e-11	1344.17	2.11128e-11	3504.17	2.08384e-11	4352.17	2.91593e-11
0.17401	-5.01558e-11	340.18	1.48509e-11	1344.17	6.03412e-12	3504.17	5.95568e-12	4352.17	-1.13977e-11
0.17432	1.92754e-11	340.181	4.46528e-11	1344.17	-3.95311e-12	3504.17	-3.90172e-12	4352.17	2.76551e-11
0.17462	1.85709e-10	340.181	2.19503e-11	1344.17	3.89984e-11	3504.17	3.84915e-11	4352.17	4.40283e-11
0.17492	6.47218e-11	340.181	5.54189e-11	1344.17	3.07737e-11	3504.17	3.03736e-11	4352.17	5.78559e-12
0.17523	-1.09713e-11	340.182	7.26603e-11	1344.17	4.66329e-12	3504.17	4.60267e-12	4352.18	3.69698e-11
0.17553	1.21167e-10	340.182	9.07757e-12	1344.17	-7.54606e-13	3504.17	-7.44796e-13	4352.18	2.99115e-11
0.17583	1.51567e-10	340.182	-7.22756e-12	1344.17	2.88154e-11	3504.17	2.84408e-11	4352.18	-5.32274e-12
0.17614	5.50216e-11	340.183	5.15181e-11	1344.17	1.96115e-11	3504.17	1.93566e-11	4352.18	3.23414e-11
0.17644	-8.88847e-11	340.183	-1.40929e-11	1344.18	2.27447e-11	3504.18	2.2449e-11	4352.18	5.99388e-11
0.17674	1.03829e-10	340.183	5.0209e-12	1344.18	-1.85096e-11	3504.18	-1.8269e-11	4352.18	2.88701e-11
0.17705	1.02683e-10	340.183	-2.15044e-11	1344.18	2.55516e-11	3504.18	2.52194e-11	4352.18	4.15983e-11
0.17735	-5.65724e-11	340.184	1.29784e-11	1344.18	3.16875e-11	3504.18	3.12756e-11	4352.18	1.53319e-11
0.17765	-9.13815e-12	340.184	-6.8375e-12	1344.18	1.37366e-11	3504.18	1.35581e-11	4352.18	2.31448e-13
0.17795	7.83177e-11	340.184	-2.74336e-11	1344.18	7.07849e-12	3504.18	6.98647e-12	4352.18	2.39523e-11
0.17826	1.11696e-10	340.185	2.71773e-11	1344.18	2.22225e-11	3504.18	2.19336e-11	4352.18	5.09132e-12
0.17856	-1.13532e-11	340.185	2.95178e-11	1344.18	2.60738e-11	3504.18	2.57348e-11	4352.18	7.6369e-12
0.17886	1.49981e-11	340.185	4.5355e-11	1344.18	-4.01843e-12	3504.18	-3.96619e-12	4352.18	2.30267e-11
0.17917	1.17959e-10	340.186	6.53271e-11	1344.18	5.05493e-12	3504.18	4.98922e-12	4352.18	2.4126e-11
0.17947	1.11238e-10	340.186	1.14961e-11	1344.18	-1.33529e-11	3504.18	-1.31793e-11	4352.18	3.43085e-11
0.17977	-2.21228e-11	340.186	1.16973e-10	1344.18	4.78106e-11	3504.18	4.71891e-11	4352.18	-5.1492e-12
0.18008	6.29652e-11	340.186	9.77813e-11	1344.18	2.56168e-11	3504.18	2.52838e-11	4352.18	9.77774e-12
0.18038	1.36367e-10	340.187	1.15742e-11	1344.18	-9.50474e-13	3504.18	-9.38118e-13	4352.18	-2.15223e-11
0.18068	6.93048e-11	340.187	-3.06322e-11	1344.18	2.24801e-12	3504.18	2.21878e-12	4352.18	2.23324e-11
0.18099	-1.76928e-11	340.187	4.2407e-12	1344.18	6.18448e-11	3504.18	6.10409e-11	4352.18	1.18026e-11
0.18129	8.45808e-11	340.188	7.22703e-11	1344.18	3.53429e-11	3504.18	3.48834e-11	4352.18	1.95553e-11
0.18159	1.35985e-10	340.188	4.0067e-12	1344.18	-1.36793e-11	3504.18	-1.35014e-11	4352.18	4.88305e-11
0.1819	-8.12653e-13	340.188	-1.79157e-11	1344.18	3.26665e-11	3504.18	3.22418e-11	4352.18	3.6565e-11
0.1822	-2.09772e-11	340.189	-1.03482e-11	1344.18	3.67136e-11	3504.18	3.62364e-11	4352.18	8.10024e-13
0.1825	3.3635e-11	340.189	7.66392e-11	1344.18	1.98725e-11	3504.18	1.96141e-11	4352.18	6.13263e-12
0.18281	9.38227e-11	340.189	3.38086e-11	1344.18	1.4647e-12	3504.18	1.44565e-12	4352.18	2.31319e-13
0.18311	-3.22051e-11	340.189	-3.56252e-11	1344.18	1.02117e-11	3504.18	1.00789e-11	4352.18	3.6565e-11
0.18341	-3.25106e-11	340.19	-8.63188e-12	1344.18	2.84889e-11	3504.18	2.81186e-11	4352.18	4.02098e-11
0.18372	1.33312e-10	340.19	4.44187e-11	1344.18	4.18051e-11	3504.18	4.12616e-11	4352.18	1.27863e-11
0.18402	1.07724e-10	340.19	1.14399e-10	1344.18	-3.43097e-12	3504.18	-3.38636e-12	4352.18	9.66201e-12
0.18432	-2.556e-11	340.191	3.84895e-11	1344.18	1.77184e-11	3504.18	1.7488e-11	4352.18	1.86298e-11
0.18463	-6.69398e-12	340.191	-2.99301e-11	1344.18	2.15697e-11	3504.18	2.12893e-11	4352.18	1.61998e-12
0.18493	9.08441e-11	340.191	1.66452e-11	1344.18	1.96113e-11	3504.18	1.93564e-11	4352.19	3.93421e-11
0.18523	1.30409e-10	340.192	7.98378e-11	1344.18	2.31325e-12	3504.18	2.28318e-12	4352.19	1.31911e-11
0.18554	-3.0372e-11	340.192	3.29504e-11	1344.18	2.57437e-12	3504.18	2.5409e-12	4352.19	4.66898e-11
0.18584	-1.20406e-11	340.192	-1.3764e-12	1344.18	1.98071e-11	3504.18	1.95497e-11	4352.19	3.10108e-11
0.18614	1.20633e-10	340.193	2.14041e-11	1344.18	3.11651e-11	3504.18	3.076e-11	4352.19	1.90925e-11
0.18645	1.20862e-10	340.193	2.80355e-11	1344.19	4.3368e-12	3504.19	4.28042e-12	4352.19	1.57947e-11
0.18675	-4.74058e-11	340.193	4.70714e-11	1344.19	-2.6147e-11	3504.19	-2.5807e-11	4352.19	2.01917e-11
0.18705	6.42637e-11	340.193	2.53829e-11	1344.19	3.83454e-11	3504.19	3.78469e-11	4352.19	-1.61989e-12
0.18735	1.80591e-10	340.194	1.68011e-11	1344.19	2.93374e-11	3504.19	2.8956e-11	4352.19	2.19274e-11
0.18766	1.67548e-11	340.194	8.91217e-11	1344.19	-7.08644e-12	3504.19	-6.99432e-12	4352.19	2.14067e-11
0.18796	-3.18996e-11	340.194	1.03944e-10	1344.19	5.83813e-12	3504.19	5.76224e-12	4352.19	2.27952e-11
0.18826	3.51627e-11	340.195	5.02699e-11	1344.19	4.35675e-11	3504.19	4.30011e-11	4352.19	4.7384e-11
0.18857	1.32472e-10	340.195	2.98298e-11	1344.19	4.36327e-11	3504.19	4.30655e-11	4352.19	2.19853e-11
0.18887	6.12848e-11	340.195	5.66672e-11	1344.19	2.31324e-12	3504.19	2.28317e-12	4352.19	1.85139e-11
0.18917	-3.65588e-11	340.196	5.97097e-11	1344.19	1.00772e-12	3504.19	9.94615e-13	4352.19	2.25642e-12
0.18948	7.68665e-11	340.196	1.26663e-11	1344.19	1.38017e-11	3504.19	1.36223e-11	4352.19	1.46376e-11
0.18978	1.17959e-10	340.196	-3.62494e-11	1344.19	-4.93626e-13	3504.19	-4.87209e-13	4352.19	4.20034e-11
0.19008	4.60086e-11	340.196	2.07021e-11	1344.19	2.86193e-11	3504.19	2.82473e-11	4352.19	5.24174e-11
0.19039	-5.0385e-11	340.197	5.62771e-11	1344.19	-1.33529e-11	3504.19	-1.31793e-11	4352.19	8.85188e-12
0.19069	8.29005e-11	340.197	-6.13538e-12	1344.19	-1.27654e-11	3504.19	-1.25995e-11	4352.19	1.89189e-11
0.19099	1.29798e-10	340.197	1.19642e-11	1344.19	3.39066e-11	3504.19	3.34658e-11	4352.19	5.38059e-11
0.1913	4.93695e-11	340.198	6.6419e-11	1344.19	3.11651e-11	3504.19	3.07599e-11	4352.19	3.83585e-11
0.1916	-1.24225e-11	340.198	3.63051e-11	1344.19	-1.17863e-11	3504.19	-1.16331e-11	4352.19	1.58525e-11
0.1919	-5.51974e-11	340.198	4.16881e-11	1344.19	2.38542e-11	3504.19	2.35441e-11	4352.19	5.36323e-11
0.1922	1.04745e-10	340.199	7.75141e-12	1344.19	2.76401e-11	3504.19	2.72808e-11	4352.19	2.06546e-11
0.19251	1.03218e-10	340.199	3.5759e-11	1344.19	2.84887e-11	3504.19	2.81184e-11	4352.19	4.4202e-11
0.19281	-5.1378e-11	340.199	1.05115e-10	1344.19	3.22708e-12	3504.19	3.18513e-12	4352.19	6.06909e-11
0.19311	-7.73501e-11	340.199	7.74973e-11	1344.19	-7.15177e-12	3504.19	-7.0588e-12	4352.19	6.01705e-12
0.19342	-5.85379e-12	340.2	-2.4157e-11	1344.19	2.79665e-11	3504.19	2.76029e-11	4352.19	-3.12413e-12
0.19372	9.15315e-11	340.2	9.46775e-12	1344.19	2.28097e-11	3504.19	2.25132e-11	4352.19	2.08282e-11
0.19402	1.62203e-11	340.2	8.31925e-11	1344.19	1.99376e-11	3504.19	1.96784e-11	4352.19	-3.64484e-12
0.19433	-7.38362e-11	340.201	4.79294e-11	1344.19	1.9546e-11	3504.19	1.92919e-11	4352.19	-1.67203e-11
0.19463	-9.46902e-11	340.201	3.44327e-11	1344.19	-5.58956e-13	3504.19	-5.5169e-13	4352.19	3.25729e-11
0.19493	-3.96906e-11	340.201	4.90216e-11	1344.19	2.15042e-11	3504.19	2.12246e-11	4352.2	2.13487e-11
0.19524	8.00744e-11	340.202	3.53688e-11	1344.19	1.49114e-11	3504.19	1.47175e-11	4352.2	3.28043e-11
0.19554	4.15022e-11	340.202	7.5937e-11	1344.19	2.71179e-11	3504.19	2.67654e-11	4352.2	1.23234e-11
0.19584	-8.02528e-11	340.202	9.93577e-12	1344.19	3.61911e-11	3504.19	3.57206e-11	4352.2	4.04991e-11
0.19615	1.32414e-11	340.203	7.32844e-11	1344.19	2.41805e-11	3504.19	2.38661e-11	4352.2	2.87545e-11
0.19645	4.84528e-11	340.203	7.99158e-11	1344.2	1.53683e-11	3504.2	1.51685e-11	4352.2	1.73578e-13
0.19675	1.78243e-11	340.203	9.27883e-11	1344.2	1.40627e-11	3504.2	1.38799e-11	4352.2	2.70766e-11
0.19706	-8.86555e-11	340.203	2.81915e-11	1344.2	4.46769e-11	3504.2	4.40961e-11	4352.2	5.40952e-11
0.19736	1.88936e-11	340.204	-4.76406e-11	1344.2	-1.30266e-11	3504.2	-1.28572e-11	4352.2	2.24481e-11
0.19766	6.62495e-11	340.204	8.10861e-11	1344.2	-7.80455e-12	3504.2	-7.70309e-12	4352.2	2.05967e-11
0.19797	1.23993e-10	340.204	6.088e-11	1344.2	-9.30587e-12	3504.2	-9.18489e-12	4352.2	3.50028e-11
0.19827	-6.23566e-12	340.205	1.53969e-11	1344.2	6.64789e-11	3504.2	6.56147e-11	4352.2	2.8928e-12
0.19857	-5.26766e-11	340.205	7.2053e-12	1344.2	2.92719e-11	3504.2	2.88914e-11	4352.2	5.05082e-11
0.19888	3.37877e-11	340.205	1.5943e-11	1344.2	-6.89531e-13	3504.2	-6.80567e-13	4352.2	3.72593e-11
0.19918	1.78376e-10	340.206	4.71495e-11	1344.2	1.36711e-11	3504.2	1.34934e-11	4352.2	4.87147e-11
0.19948	5.57854e-11	340.206	1.14961e-11	1344.2	1.66039e-12	3504.2	1.6388e-12	4352.2	3.30358e-11
0.19979	-2.2352e-11	340.206	1.1106e-11	1344.2	2.50943e-11	3504.2	2.47681e-11	4352.2	2.88701e-11
0.20009	-8.89035e-13	340.206	1.05817e-10	1344.2	-1.38752e-11	3504.2	-1.36948e-11	4352.2	3.65071e-11
0.20039	1.14904e-10	340.207	6.02558e-11	1344.2	6.2949e-12	3504.2	6.21307e-12	4352.2	7.98403e-12
0.2007	4.40991e-11	340.207	1.88295e-11	1344.2	3.13607e-11	3504.2	3.0953e-11	4352.2	3.47136e-11
0.201	2.27127e-11	340.207	2.63972e-11	1344.2	-1.34231e-12	3504.2	-1.32486e-12	4352.2	1.55631e-11
0.2013	-2.02133e-11	340.208	4.51208e-11	1344.2	-3.4964e-12	3504.2	-3.45094e-12	4352.2	6.36413e-12
0.2016	3.0427e-11	340.208	6.50147e-11	1344.2	-4.67136e-12	3504.2	-4.61063e-12	4352.2	8.67841e-12
0.20191	7.96927e-11	340.208	-1.4639e-11	1344.2	1.79792e-11	3504.2	1.77455e-11	4352.2	1.10505e-11
0.20221	-4.06073e-11	340.209	-4.4023e-13	1344.2	-2.90892e-12	3504.2	-2.87111e-12	4352.2	2.56301e-11
0.20251	-8.8961e-11	340.209	1.52409e-11	1344.2	8.97121e-12	3504.2	8.85458e-12	4352.2	1.81667e-11
0.20282	-7.45775e-12	340.209	-4.50658e-11	1344.2	1.62168e-11	3504.2	1.6006e-11	4352.2	1.80509e-11
0.20312	6.34998e-11	340.209	-1.96321e-11	1344.2	1.43238e-11	3504.2	1.41376e-11	4352.2	1.71253e-11
0.20342	9.11686e-12	340.21	4.36386e-11	1344.2	1.53682e-11	3504.2	1.51684e-11	4352.2	2.16381e-11
0.20373	-9.62943e-11	340.21	4.36385e-11	1344.2	2.85538e-11	3504.2	2.81826e-11	4352.2	6.53774e-12
0.20403	-2.82333e-11	340.21	3.14849e-12	1344.2	2.50942e-11	3504.2	2.4768e-11	4352.2	3.38457e-11
0.20433	1.01767e-10	340.211	6.51967e-13	1344.2	3.07732e-11	3504.2	3.03731e-11	4352.2	2.27373e-11
0.20464	8.80181e-11	340.211	2.21062e-11	1344.2	2.43109e-11	3504.2	2.39949e-11	4352.2	4.07305e-11
0.20494	-5.38224e-11	340.211	4.68371e-11	1344.2	1.77833e-11	3504.2	1.75521e-11	4352.21	2.78286e-11
0.20524	-7.49056e-11	340.212	-3.11784e-11	1344.2	-1.94236e-11	3504.2	-1.91711e-11	4352.21	1.26705e-11
0.20555	2.79828e-11	340.212	4.02838e-11	1344.2	2.38539e-11	3504.2	2.35438e-11	4352.21	3.81849e-11
0.20585	6.50275e-11	340.212	4.6291e-11	1344.2	2.18304e-11	3504.2	2.15466e-11	4352.21	2.44729e-11
0.20615	-4.95447e-11	340.213	1.63331e-11	1344.2	-1.00892e-11	3504.2	-9.95809e-12	4352.21	-1.08769e-11
0.20646	-8.57527e-11	340.213	1.52408e-11	1344.21	8.97116e-12	3504.21	8.85453e-12	4352.21	1.88612e-11
0.20676	-1.63179e-11	340.213	-6.46496e-11	1344.21	4.80058e-11	3504.21	4.73818e-11	4352.21	1.12818e-11
0.20706	1.10398e-10	340.213	2.6085e-11	1344.21	4.72226e-11	3504.21	4.66087e-11	4352.21	3.44821e-11
0.20737	3.56209e-11	340.214	4.90996e-11	1344.21	-3.11079e-11	3504.21	-3.07035e-11	4352.21	5.05082e-11
0.20767	-7.16208e-11	340.214	-2.49371e-11	1344.21	1.48459e-11	3504.21	1.46529e-11	4352.21	1.63153e-11
0.20797	4.45761e-12	340.214	-1.71356e-11	1344.21	4.07602e-11	3504.21	4.02303e-11	4352.21	2.33159e-11
0.20828	1.1857e-10	340.215	-5.01654e-14	1344.21	9.3701e-14	3504.21	9.24829e-14	4352.21	1.67781e-11
0.20858	5.35703e-11	340.215	7.28163e-11	1344.21	1.02114e-11	3504.21	1.00786e-11	4352.21	2.68452e-11
0.20888	-4.42739e-11	340.215	2.02339e-11	1344.21	2.56816e-11	3504.21	2.53477e-11	4352.21	1.79932e-11
0.20919	1.11925e-10	340.216	-4.06185e-11	1344.21	1.67389e-11	3504.21	1.65213e-11	4352.21	3.43086e-11
0.20949	1.06884e-10	340.216	-6.15287e-11	1344.21	3.31882e-11	3504.21	3.27568e-11	4352.21	-4.51278e-12
0.20979	2.49276e-11	340.216	5.67451e-11	1344.21	-2.45151e-11	3504.21	-2.41964e-11	4352.21	5.09134e-12
0.21009	-2.74695e-11	340.216	2.48368e-11	1344.21	1.60208e-11	3504.21	1.58126e-11	4352.21	4.87725e-11
0.2104	-3.57186e-11	340.217	-2.01001e-11	1344.21	3.23396e-11	3504.21	3.19192e-11	4352.21	3.13579e-11
0.2107	8.02274e-11	340.217	-6.87069e-11	1344.21	2.24219e-13	3504.21	2.21305e-13	4352.21	1.71253e-11
0.211	1.35469e-11	340.217	1.65672e-11	1344.21	-8.00045e-12	3504.21	-7.89644e-12	4352.21	7.40543e-12
0.21131	-3.31217e-11	340.218	3.98158e-11	1344.21	3.0512e-11	3504.21	3.01154e-11	4352.21	3.49449e-11
0.21161	8.45809e-11	340.218	4.73832e-11	1344.21	2.92065e-11	3504.21	2.88268e-11	4352.21	4.31026e-11
0.21191	7.9616e-11	340.218	-4.67823e-11	1344.21	2.28094e-11	3504.21	2.25129e-11	4352.21	4.31027e-11
0.21222	-1.05894e-11	340.219	7.43933e-12	1344.21	1.51722e-11	3504.21	1.4975e-11	4352.21	6.53767e-12
0.21252	-6.9482e-11	340.219	5.97877e-11	1344.21	7.73087e-12	3504.21	7.63037e-12	4352.21	7.69471e-12
0.21282	1.21167e-10	340.219	4.08299e-11	1344.21	2.65954e-11	3504.21	2.62496e-11	4352.21	5.02189e-11
0.21313	1.07419e-10	340.219	-1.31568e-11	1344.21	-6.43388e-12	3504.21	-6.35024e-12	4352.21	1.86874e-11
0.21343	-1.60124e-11	340.22	4.96455e-11	1344.21	-5.84639e-12	3504.21	-5.77039e-12	4352.21	7.63691e-12
0.21373	-2.01369e-11	340.22	6.50928e-11	1344.21	3.48796e-12	3504.21	3.44262e-12	4352.21	-4.04981e-12
0.21404	4.10439e-11	340.22	6.6263e-11	1344.21	2.71176e-11	3504.21	2.67651e-11	4352.21	2.53408e-11
0.21434	2.05739e-11	340.221	1.0716e-11	1344.21	1.60209e-11	3504.21	1.58126e-11	4352.21	4.55327e-11
0.21464	-5.55794e-11	340.221	-7.69774e-11	1344.21	-1.40711e-11	3504.21	-1.38881e-11	4352.22	7.17408e-12
0.21495	2.32473e-11	340.221	2.99248e-12	1344.21	-2.71315e-12	3504.21	-2.67787e-12	4352.22	1.02404e-11
0.21525	4.39464e-11	340.222	5.61991e-11	1344.21	9.75437e-12	3504.21	9.62756e-12	4352.22	3.70277e-12
0.21555	7.94635e-11	340.222	-8.08577e-12	1344.21	3.95198e-11	3504.21	3.90061e-11	4352.22	4.62848e-11
0.21586	-4.70808e-12	340.222	2.46027e-11	1344.21	2.63995e-11	3504.21	2.60563e-11	4352.22	4.00941e-11
0.21616	-3.11358e-11	340.223	5.64498e-12	1344.21	-2.52331e-11	3504.21	-2.49051e-11	4352.22	2.41836e-11
0.21646	8.37406e-11	340.223	2.46807e-11	1344.22	3.18174e-11	3504.22	3.14037e-11	4352.22	-1.21497e-11
0.21677	1.7303e-10	340.223	-5.90133e-12	1344.22	3.25354e-11	3504.22	3.21124e-11	4352.22	2.63822e-11
0.21707	6.54857e-11	340.223	-2.4391e-11	1344.22	1.2039e-11	3504.22	1.18825e-11	4352.22	2.01339e-11
0.21737	-2.7775e-11	340.224	5.69012e-11	1344.22	-3.82888e-11	3504.22	-3.7791e-11	4352.22	1.18026e-11
0.21767	7.38875e-11	340.224	6.29083e-11	1344.22	3.56686e-11	3504.22	3.52049e-11	4352.22	4.58797e-11
0.21798	1.50345e-10	340.224	3.54469e-11	1344.22	6.75169e-12	3504.22	6.66391e-12	4352.22	-2.26216e-11
0.21828	2.87467e-11	340.225	4.26243e-11	1344.22	-1.77265e-11	3504.22	-1.7496e-11	4352.22	2.75394e-11
0.21858	-4.97738e-11	340.225	5.13621e-11	1344.22	2.33315e-11	3504.22	2.30282e-11	4352.22	5.13181e-11
0.21889	2.31899e-12	340.225	4.1532e-11	1344.22	3.13604e-11	3504.22	3.09527e-11	4352.22	2.70187e-11
0.21919	8.14493e-11	340.226	9.1696e-11	1344.22	-7.80468e-12	3504.22	-7.70322e-12	4352.22	5.14918e-12
0.21949	1.04898e-10	340.226	3.31845e-11	1344.22	3.06424e-11	3504.22	3.0244e-11	4352.22	1.15645e-13
0.2198	1.78242e-11	340.226	-3.4533e-11	1344.22	-1.00241e-11	3504.22	-9.89374e-12	4352.22	3.19365e-11
0.2201	-9.36726e-12	340.226	4.48868e-11	1344.22	4.44155e-11	3504.22	4.38381e-11	4352.22	3.99206e-11
0.2204	9.22954e-11	340.227	3.56029e-11	1344.22	1.91539e-11	3504.22	1.89049e-11	4352.22	2.644e-11
0.22071	1.00774e-10	340.227	-1.74476e-11	1344.22	-8.0658e-12	3504.22	-7.96094e-12	4352.22	1.30754e-11
0.22101	-3.62533e-11	340.227	-1.58873e-11	1344.22	-6.89086e-12	3504.22	-6.80127e-12	4352.22	1.29597e-11
0.22131	-2.50253e-11	340.228	7.83553e-11	1344.22	3.4363e-11	3504.22	3.39163e-11	4352.22	5.52524e-11
0.22162	6.49512e-11	340.228	8.61569e-11	1344.22	3.0577e-11	3504.22	3.01795e-11	4352.22	2.99115e-11
0.22192	8.28242e-11	340.228	4.02058e-11	1344.22	1.3475e-11	3504.22	1.32998e-11	4352.22	3.56971e-11
0.22222	-6.96348e-11	340.229	1.35245e-11	1344.22	4.33647e-12	3504.22	4.2801e-12	4352.22	5.4963e-12
0.22253	-6.39821e-11	340.229	9.09159e-11	1344.22	3.02507e-11	3504.22	2.98575e-11	4352.22	3.80114e-11
0.22283	1.94283e-11	340.229	7.07879e-11	1344.22	3.08381e-11	3504.22	3.04372e-11	4352.22	9.89333e-12
0.22313	1.13606e-10	340.23	3.21703e-11	1344.22	3.37756e-11	3504.22	3.33365e-11	4352.22	-5.78551e-12
0.22344	8.27666e-12	340.23	4.53549e-11	1344.22	-5.61107e-11	3504.22	-5.53812e-11	4352.22	1.82825e-11
0.22374	-3.80864e-11	340.23	-3.93701e-11	1344.22	-1.14601e-11	3504.22	-1.13111e-11	4352.22	7.23197e-12
0.22404	8.69489e-11	340.23	-2.36109e-11	1344.22	3.78225e-11	3504.22	3.73309e-11	4352.22	2.42996e-11
0.22435	3.78359e-11	340.231	4.86314e-11	1344.22	2.67258e-11	3504.22	2.63783e-11	4352.22	4.24662e-11
0.22465	-3.76281e-11	340.231	5.05819e-11	1344.22	-3.52858e-11	3504.22	-3.48271e-11	4352.23	1.7241e-11
0.22495	3.6843e-11	340.231	-2.39229e-11	1344.22	-4.21458e-12	3504.22	-4.15979e-12	4352.23	-3.12429e-12
0.22526	1.48206e-10	340.232	1.87515e-11	1344.22	4.2718e-11	3504.22	4.21627e-11	4352.23	2.63822e-11
0.22556	2.70663e-11	340.232	4.1142e-11	1344.22	1.95455e-11	3504.22	1.92914e-11	4352.23	4.58797e-11
0.22586	-2.73167e-11	340.232	5.02697e-11	1344.22	-6.82559e-12	3504.22	-6.73686e-12	4352.23	-4.04993e-13
0.22616	5.86878e-11	340.233	6.1426e-11	1344.22	4.25223e-11	3504.22	4.19695e-11	4352.23	1.49846e-11
0.22647	5.29593e-11	340.233	1.48508e-11	1344.23	1.90886e-11	3504.23	1.88404e-11	4352.23	2.45889e-11
0.22677	-3.81628e-11	340.233	6.18941e-11	1344.23	6.42523e-12	3504.23	6.3417e-12	4352.23	-1.30754e-11
0.22707	-5.8344e-13	340.233	4.09079e-11	1344.23	-1.4985e-11	3504.23	-1.47902e-11	4352.23	2.19851e-12
0.22738	7.11379e-11	340.234	7.30003e-13	1344.23	9.35288e-14	3504.23	9.2313e-14	4352.23	1.86874e-11
0.22768	1.95046e-11	340.234	1.74415e-12	1344.23	1.77831e-11	3504.23	1.75519e-11	4352.23	-1.73568e-11
0.22798	-9.21452e-12	340.234	-7.30561e-12	1344.23	3.44283e-11	3504.23	3.39807e-11	4352.23	2.64401e-11
0.22829	3.3253e-11	340.235	5.83834e-11	1344.23	-2.13167e-11	3504.23	-2.10396e-11	4352.23	1.21497e-11
0.22859	1.05204e-10	340.235	2.54609e-11	1344.23	1.00806e-11	3504.23	9.94956e-12	4352.23	2.94485e-11
0.22889	3.85998e-11	340.235	-2.59513e-11	1344.23	1.35402e-11	3504.23	1.33641e-11	4352.23	7.05842e-12
0.2292	-4.86082e-12	340.236	4.23122e-11	1344.23	1.26916e-11	3504.23	1.25266e-11	4352.23	5.84331e-12
0.2295	2.28653e-11	340.236	2.0702e-11	1344.23	-2.52984e-11	3504.23	-2.49696e-11	4352.23	2.72501e-11
0.2298	1.3209e-10	340.236	4.6369e-11	1344.23	8.25288e-12	3504.23	8.14559e-12	4352.23	4.86568e-11
0.23011	5.74658e-11	340.236	-1.97101e-11	1344.23	2.41148e-11	3504.23	2.38013e-11	4352.23	3.10107e-11
0.23041	6.67266e-12	340.237	3.58369e-11	1344.23	4.98914e-12	3504.23	4.92428e-12	4352.23	2.14645e-11
0.23071	1.30944e-10	340.237	3.34185e-11	1344.23	1.56289e-11	3504.23	1.54258e-11	4352.23	4.51853e-11
0.23101	7.77831e-11	340.237	5.39364e-11	1344.23	1.91538e-11	3504.23	1.89048e-11	4352.23	5.08552e-11
0.23132	-2.18173e-11	340.238	-3.95098e-12	1344.23	2.06551e-11	3504.23	2.03866e-11	4352.23	2.99695e-11
0.23162	-6.22251e-11	340.238	1.5943e-11	1344.23	2.05898e-11	3504.23	2.03222e-11	4352.23	1.67782e-11
0.23192	2.47749e-11	340.238	-4.83428e-11	1344.23	-9.95885e-12	3504.23	-9.82939e-12	4352.23	1.3654e-11
0.23223	1.22236e-10	340.239	7.82937e-12	1344.23	8.84034e-12	3504.23	8.72542e-12	4352.23	1.31912e-11
0.23253	3.99931e-12	340.239	9.07764e-12	1344.23	4.14125e-11	3504.23	4.08742e-11	4352.23	4.08462e-11
0.23283	-1.41792e-11	340.239	1.32904e-11	1344.23	3.44281e-11	3504.23	3.39805e-11	4352.23	1.53897e-11
0.23314	8.35116e-11	340.24	5.64492e-12	1344.23	-6.95619e-12	3504.23	-6.86576e-12	4352.23	2.4878e-11
0.23344	9.26772e-11	340.24	7.26602e-11	1344.23	-3.80277e-11	3504.23	-3.75333e-11	4352.23	8.21552e-12
0.23374	1.91227e-11	340.24	4.95676e-11	1344.23	4.08903e-11	3504.23	4.03587e-11	4352.23	4.37969e-11
0.23405	1.7366e-11	340.24	8.92163e-12	1344.23	2.15689e-11	3504.23	2.12885e-11	4352.23	6.17321e-11
0.23435	1.9243e-10	340.241	4.87875e-11	1344.23	1.02764e-11	3504.23	1.01428e-11	4352.23	1.8051e-11
0.23465	1.36214e-10	340.241	3.45887e-11	1344.23	-6.23817e-12	3504.23	-6.15708e-12	4352.24	7.81047e-12
0.23496	8.35309e-12	340.241	7.67951e-11	1344.23	1.21693e-11	3504.23	1.20111e-11	4352.24	2.75394e-11
0.23526	-6.99948e-12	340.242	-1.25327e-11	1344.23	3.09685e-11	3504.23	3.05659e-11	4352.24	1.83981e-11
0.23556	2.91287e-11	340.242	9.77977e-12	1344.23	4.07522e-12	3504.23	4.02225e-12	4352.24	2.4878e-11
0.23587	1.26514e-10	340.242	2.85035e-11	1344.23	7.33896e-12	3504.23	7.24356e-12	4352.24	5.23017e-11
0.23617	-1.5936e-11	340.243	1.71912e-11	1344.23	-2.97371e-11	3504.23	-2.93506e-11	4352.24	1.0414e-11
0.23647	-4.95447e-11	340.243	4.43407e-11	1344.24	5.07468e-11	3504.24	5.00871e-11	4352.24	2.725e-11
0.23677	-2.89207e-11	340.243	-5.98902e-11	1344.24	2.03287e-11	3504.24	2.00644e-11	4352.24	3.23992e-11
0.23708	2.81356e-11	340.243	1.87516e-11	1344.24	1.3279e-11	3504.24	1.31063e-11	4352.24	3.50607e-11
0.23738	6.12084e-11	340.244	7.21922e-11	1344.24	3.02504e-11	3504.24	2.98572e-11	4352.24	-1.05298e-11
0.23768	-7.23848e-11	340.244	5.74472e-11	1344.24	4.10208e-11	3504.24	4.04875e-11	4352.24	3.21678e-11
0.23799	-6.95584e-11	340.244	2.50708e-11	1344.24	-8.13115e-12	3504.24	-8.02544e-12	4352.24	-5.14919e-12
0.23829	4.0815e-11	340.245	1.97657e-11	1344.24	1.64121e-11	3504.24	1.61988e-11	4352.24	5.60623e-11
0.23859	4.37172e-11	340.245	6.51707e-11	1344.24	-5.12853e-12	3504.24	-5.06186e-12	4352.24	9.43046e-12
0.2389	-4.88367e-14	340.245	5.6277e-11	1344.24	5.18486e-12	3504.24	5.11746e-12	4352.24	2.84074e-11
0.2392	-5.43572e-11	340.246	1.39146e-11	1344.24	1.11249e-11	3504.24	1.09803e-11	4352.24	4.2929e-11
0.2395	9.80424e-12	340.246	1.1028e-11	1344.24	1.53025e-11	3504.24	1.51036e-11	4352.24	4.33928e-12
0.23981	7.81651e-11	340.246	5.63549e-11	1344.24	2.61381e-11	3504.24	2.57983e-11	4352.24	1.3654e-11
0.24011	-7.62806e-11	340.246	2.84255e-11	1344.24	3.99764e-11	3504.24	3.94567e-11	4352.24	4.25819e-11
0.24041	-1.09204e-10	340.247	2.50707e-11	1344.24	-4.27994e-12	3504.24	-4.2243e-12	4352.24	8.73619e-12
0.24072	-2.67821e-11	340.247	4.77732e-11	1344.24	-1.38754e-11	3504.24	-1.3695e-11	4352.24	2.93329e-11
0.24102	6.11321e-11	340.247	2.76452e-11	1344.24	2.64645e-11	3504.24	2.61204e-11	4352.24	4.34499e-11
0.24132	4.55506e-11	340.248	3.03759e-11	1344.24	-4.21471e-12	3504.24	-4.15992e-12	4352.24	3.26306e-11
0.24163	-1.10197e-10	340.248	1.0098e-10	1344.24	2.82922e-11	3504.24	2.79244e-11	4352.24	3.14158e-11
0.24193	-7.78847e-11	340.248	2.44632e-12	1344.24	-3.03975e-12	3504.24	-3.00023e-12	4352.24	2.15224e-11
0.24223	5.88407e-11	340.249	4.31705e-11	1344.24	1.06026e-11	3504.24	1.04648e-11	4352.24	2.54566e-11
0.24254	9.94749e-11	340.249	1.17519e-10	1344.24	2.39187e-11	3504.24	2.36078e-11	4352.24	2.18116e-11
0.24284	-6.90237e-11	340.249	5.34684e-11	1344.24	9.68884e-12	3504.24	9.56289e-12	4352.24	1.53897e-11
0.24314	4.78418e-11	340.25	2.31984e-11	1344.24	-2.26222e-11	3504.24	-2.23281e-11	4352.24	2.07124e-11
0.24345	8.03799e-11	340.25	2.81134e-11	1344.24	-1.1656e-11	3504.24	-1.15045e-11	4352.24	2.95065e-11
0.24375	9.89404e-11	340.25	4.35605e-11	1344.24	4.21956e-11	3504.24	4.16471e-11	4352.24	3.06635e-12
0.24405	-6.00651e-12	340.25	7.49226e-11	1344.24	1.58703e-13	3504.24	1.5664e-13	4352.24	1.61995e-11
0.24435	-7.33015e-11	340.251	7.12722e-12	1344.24	-9.43669e-12	3504.24	-9.31402e-12	4352.25	5.79717e-11
0.24466	4.47866e-11	340.251	3.69455e-12	1344.24	7.53472e-12	3504.24	7.43676e-12	4352.25	3.66806e-11
0.24496	1.23688e-10	340.251	4.97236e-11	1344.24	3.87936e-12	3504.24	3.82893e-12	4352.25	5.71616e-11
0.24526	1.40052e-11	340.252	9.89514e-11	1344.24	1.88925e-11	3504.24	1.86469e-11	4352.25	2.23902e-11
0.24557	-5.58849e-11	340.252	2.42906e-11	1344.24	2.00676e-11	3504.24	1.98067e-11	4352.25	-1.30176e-11
0.24587	3.11145e-11	340.252	1.29003e-11	1344.24	-1.616e-11	3504.24	-1.59499e-11	4352.25	-1.60261e-11
0.24617	1.37284e-10	340.253	2.01559e-11	1344.24	3.18169e-11	3504.24	3.14033e-11	4352.25	2.97379e-11
0.24648	4.33354e-11	340.253	3.59928e-11	1344.25	2.02633e-11	3504.25	1.99999e-11	4352.25	2.03074e-11
0.24678	-1.5936e-11	340.253	8.24901e-11	1344.25	-5.38968e-12	3504.25	-5.31961e-12	4352.25	4.13091e-11
0.24708	4.57796e-11	340.253	1.6411e-11	1344.25	-6.10772e-12	3504.25	-6.02832e-12	4352.25	1.61418e-11
0.24739	9.98571e-11	340.254	2.77233e-11	1344.25	3.12947e-11	3504.25	3.08879e-11	4352.25	3.84161e-11
0.24769	1.29035e-10	340.254	8.44408e-11	1344.25	-8.71869e-12	3504.25	-8.60535e-12	4352.25	1.35383e-11
0.24799	2.65316e-11	340.254	2.51488e-11	1344.25	-8.20421e-13	3504.25	-8.09756e-13	4352.25	1.99024e-11
0.2483	-2.46434e-11	340.255	2.1326e-11	1344.25	-1.53852e-12	3504.25	-1.51852e-12	4352.25	2.89257e-13
0.2486	6.21252e-11	340.255	-1.06603e-11	1344.25	-1.48545e-11	3504.25	-1.46614e-11	4352.25	1.5216e-11
0.2489	1.07572e-10	340.255	-1.58093e-11	1344.25	1.05374e-11	3504.25	1.04004e-11	4352.25	1.51003e-11
0.24921	9.44093e-13	340.256	5.49507e-11	1344.25	-1.90974e-11	3504.25	-1.88491e-11	4352.25	4.50698e-11
0.24951	-8.13222e-11	340.256	4.98797e-11	1344.25	-2.19125e-12	3504.25	-2.16276e-12	4352.25	3.13e-11
0.24981	3.75305e-11	340.256	-5.51308e-11	1344.25	3.19474e-11	3504.25	3.15321e-11	4352.25	2.56301e-11
0.25012	5.19664e-11	340.257	3.25603e-11	1344.25	9.5582e-12	3504.25	9.43395e-12	4352.25	1.44638e-12
0.25042	-7.3625e-13	340.257	7.149e-11	1344.25	1.18428e-11	3504.25	1.16889e-11	4352.25	4.20612e-11
0.25072	-9.9579e-11	340.257	-4.45976e-11	1344.25	1.21039e-11	3504.25	1.19466e-11	4352.25	2.70185e-11
0.25103	-1.19454e-12	340.257	2.31204e-11	1344.25	1.37358e-11	3504.25	1.35572e-11	4352.25	3.35554e-12
0.25133	8.59557e-11	340.258	-8.55387e-12	1344.25	4.78744e-11	3504.25	4.72521e-11	4352.25	1.16291e-11
0.25163	1.12555e-11	340.258	3.09999e-11	1344.25	-2.77136e-11	3504.25	-2.73534e-11	4352.25	1.33065e-12
0.25193	-6.25307e-11	340.258	4.75392e-11	1344.25	-2.36013e-11	3504.25	-2.32945e-11	4352.25	5.57731e-11
0.25224	7.9769e-11	340.259	-2.77457e-11	1344.25	4.089e-11	3504.25	4.03584e-11	4352.25	1.73567e-11
0.25254	7.99979e-11	340.259	-7.71334e-11	1344.25	4.34357e-11	3504.25	4.2871e-11	4352.25	4.62858e-13
0.25284	-6.56626e-11	340.259	1.64891e-11	1344.25	2.23881e-13	3504.25	2.2097e-13	4352.25	2.68451e-11
0.25315	-4.74058e-11	340.26	7.1802e-11	1344.25	1.05373e-11	3504.25	1.04003e-11	4352.25	3.53499e-11
0.25345	1.64493e-11	340.26	1.0716e-11	1344.25	3.08377e-11	3504.25	3.04368e-11	4352.25	2.0481e-11
0.25375	8.43518e-11	340.26	2.92056e-11	1344.25	-1.11339e-11	3504.25	-1.09891e-11	4352.25	5.07974e-11
0.25406	-5.77182e-11	340.26	-8.63195e-12	1344.25	-4.54116e-12	3504.25	-4.48213e-12	4352.25	-1.01827e-11
0.25436	-8.74332e-11	340.261	2.98297e-11	1344.25	-1.78572e-11	3504.25	-1.76251e-11	4352.26	4.19455e-11
0.25466	-2.51781e-11	340.261	8.24902e-11	1344.25	2.62032e-11	3504.25	2.58625e-11	4352.26	7.15677e-11
0.25497	3.82942e-11	340.261	-2.59513e-11	1344.25	9.62346e-12	3504.25	9.49836e-12	4352.26	2.07701e-11
0.25527	4.68672e-12	340.262	-3.41429e-11	1344.25	1.03414e-11	3504.25	1.0207e-11	4352.26	1.10504e-11
0.25557	-4.41211e-11	340.262	2.03899e-11	1344.25	-2.96066e-11	3504.25	-2.92217e-11	4352.26	4.04989e-12
0.25588	5.30357e-11	340.262	5.70571e-11	1344.25	2.89141e-13	3504.25	2.85382e-13	4352.26	1.75304e-11
0.25618	4.1044e-11	340.263	-4.60021e-11	1344.25	1.88271e-11	3504.25	1.85823e-11	4352.26	2.58616e-11
0.25648	3.33061e-13	340.263	-7.18278e-11	1344.26	7.73046e-12	3504.26	7.62997e-12	4352.26	2.52251e-11
0.25679	-4.68711e-11	340.263	-3.35969e-11	1344.26	2.58115e-11	3504.26	2.54759e-11	4352.26	-5.55419e-12
0.25709	2.16433e-11	340.263	7.82937e-12	1344.26	2.31352e-11	3504.26	2.28345e-11	4352.26	1.90922e-12
0.25739	6.71662e-11	340.264	3.12341e-11	1344.26	1.50412e-11	3504.26	1.48456e-11	4352.26	4.53011e-11
0.2577	-6.48988e-11	340.264	-2.12704e-11	1344.26	-6.36886e-12	3504.26	-6.28607e-12	4352.26	3.76641e-11
0.258	-6.44404e-11	340.264	-3.22706e-11	1344.26	2.39838e-11	3504.26	2.3672e-11	4352.26	3.61021e-11
0.2583	5.40286e-11	340.265	1.29845e-10	1344.26	6.43887e-11	3504.26	6.35516e-11	4352.26	3.52927e-12
0.2586	8.71777e-11	340.265	5.33123e-11	1344.26	1.03414e-11	3504.26	1.0207e-11	4352.26	3.58706e-11
0.25891	-5.11488e-11	340.265	-1.47951e-11	1344.26	3.95191e-11	3504.26	3.90054e-11	4352.26	2.77128e-11
0.25921	-4.05309e-11	340.266	-2.82918e-11	1344.26	8.64432e-12	3504.26	8.53194e-12	4352.26	3.4077e-11
0.25951	9.84821e-11	340.266	2.40566e-11	1344.26	-6.56471e-12	3504.26	-6.47937e-12	4352.26	1.30753e-11
0.25982	2.48512e-11	340.266	6.04118e-11	1344.26	1.8566e-11	3504.26	1.83246e-11	4352.26	4.51274e-11
0.26012	-6.93293e-11	340.267	6.24404e-11	1344.26	-8.00073e-12	3504.26	-7.89672e-12	4352.26	3.54655e-11
0.26042	1.03389e-11	340.267	-5.59891e-11	1344.26	-9.30622e-12	3504.26	-9.18524e-12	4352.26	2.71343e-11
0.26073	1.30944e-10	340.267	-3.11004e-11	1344.26	2.18297e-11	3504.26	2.15459e-11	4352.26	1.36539e-11
0.26103	2.15669e-11	340.267	5.6667e-11	1344.26	3.83441e-11	3504.26	3.78456e-11	4352.26	4.50118e-11
0.26133	-5.65724e-11	340.268	2.38226e-11	1344.26	5.96794e-12	3504.26	5.89036e-12	4352.26	9.1411e-12
0.26164	1.73659e-11	340.268	2.6163e-11	1344.26	-3.60692e-11	3504.26	-3.56003e-11	4352.26	6.30628e-11
0.26194	6.41872e-11	340.268	7.29942e-13	1344.26	8.12207e-12	3504.26	8.01648e-12	4352.26	1.29018e-11
0.26224	-4.35864e-11	340.269	5.42487e-11	1344.26	2.77044e-11	3504.26	2.73443e-11	4352.26	-5.95916e-12
0.26255	-4.3262e-12	340.269	1.35072e-10	1344.26	5.64156e-12	3504.26	5.56822e-12	4352.26	5.62358e-11
0.26285	-2.0748e-11	340.269	2.39006e-11	1344.26	9.10116e-12	3504.26	8.98284e-12	4352.26	5.84346e-12
0.26315	4.17313e-11	340.27	-6.05736e-12	1344.26	2.05242e-11	3504.26	2.02574e-11	4352.26	8.85188e-12
0.26346	6.21442e-12	340.27	6.77453e-11	1344.26	3.70385e-11	3504.26	3.6557e-11	4352.26	-5.78657e-14
0.26376	-4.77877e-11	340.27	1.15023e-10	1344.26	1.45842e-11	3504.26	1.43946e-11	4352.26	3.24571e-11
0.26406	-2.79854e-12	340.27	3.14681e-11	1344.26	-1.83141e-11	3504.26	-1.8076e-11	4352.26	4.64581e-11
0.26437	6.36525e-11	340.271	1.78154e-11	1344.26	-8.9146e-12	3504.26	-8.79871e-12	4352.27	6.04016e-11
0.26467	1.17321e-12	340.271	-4.17108e-11	1344.26	1.98062e-11	3504.26	1.95487e-11	4352.27	2.82336e-11
0.26497	-8.62111e-11	340.271	4.94897e-11	1344.26	-2.97464e-12	3504.26	-2.93597e-12	4352.27	3.36721e-11
0.26528	4.95985e-11	340.272	1.04881e-10	1344.26	1.96104e-11	3504.26	1.93554e-11	4352.27	1.61998e-12
0.26558	5.25774e-11	340.272	5.72295e-12	1344.26	3.11639e-11	3504.26	3.07588e-11	4352.27	9.23379e-11
0.26588	-2.83097e-11	340.272	4.21562e-11	1344.26	1.60202e-11	3504.26	1.58119e-11	4352.29	8.19759e-10
0.26618	-3.90795e-11	340.273	5.68231e-11	1344.26	9.62334e-12	3504.26	9.49824e-12	4352.29	8.08534e-10
0.26649	-5.09961e-11	340.273	8.13201e-11	1344.27	1.85567e-12	3504.27	1.83155e-12	4352.29	8.30579e-10
0.26679	1.45398e-11	340.273	7.65611e-11	1344.27	-9.63263e-12	3504.27	-9.5074e-12	4352.29	8.16577e-10
0.26709	1.53036e-11	340.273	4.94897e-11	1344.27	3.16208e-11	3504.27	3.12097e-11	4352.29	8.36943e-10
0.2674	-1.40447e-10	340.274	1.28753e-10	1344.27	1.58897e-11	3504.27	1.56831e-11	4352.29	8.36192e-10
0.2677	-2.64582e-12	340.274	1.08001e-10	1344.27	4.85826e-12	3504.27	4.7951e-12	4352.29	7.73649e-10
0.268	8.39699e-11	340.274	1.68791e-11	1344.27	-4.60651e-12	3504.27	-4.54662e-12	4352.29	8.04833e-10
0.26831	3.26421e-11	340.275	-7.12036e-11	1344.27	5.166e-11	3504.27	5.09884e-11	4352.29	8.45158e-10
0.26861	-4.23642e-11	340.275	1.11902e-10	1344.27	1.0276e-11	3504.27	1.01424e-11	4352.29	8.05353e-10
0.26891	-2.62474e-11	340.275	7.1256e-11	1344.27	-1.56379e-11	3504.27	-1.54346e-11	4352.29	8.33471e-10
0.26922	9.1684e-11	340.276	2.1404e-11	1344.27	1.58243e-11	3504.27	1.56186e-11	4352.29	7.92798e-10
0.26952	9.78711e-11	340.276	1.09562e-10	1344.27	4.51978e-11	3504.27	4.46102e-11	4352.29	7.71913e-10
0.26982	8.94691e-11	340.276	-1.01922e-11	1344.27	1.75868e-11	3504.27	1.73582e-11	4352.29	8.09287e-10
0.27013	-5.97807e-11	340.277	1.66451e-11	1344.27	-5.12874e-12	3504.27	-5.06207e-12	4352.29	7.90253e-10
0.27043	-9.97831e-12	340.277	1.36711e-10	1344.27	2.80959e-11	3504.27	2.77307e-11	4352.29	7.77235e-10
0.27073	9.77947e-11	340.277	2.46808e-11	1344.27	3.0968e-11	3504.27	3.05654e-11	4352.3	7.89095e-10
0.27104	6.78535e-11	340.277	-1.45611e-11	1344.27	1.42578e-11	3504.27	1.40724e-11	4352.3	7.76831e-10
0.27134	1.01098e-11	340.278	7.78092e-11	1344.27	-3.87457e-11	3504.27	-3.8242e-11	4352.3	8.03213e-10
0.27164	-3.6406e-11	340.278	5.26102e-11	1344.27	3.16116e-12	3504.27	3.12006e-12	4352.3	8.00089e-10
0.27195	4.69253e-11	340.278	1.44606e-11	1344.27	6.65425e-11	3504.27	6.56775e-11	4352.3	7.674e-10
0.27225	1.36825e-10	340.279	-1.35469e-11	1344.27	8.97049e-12	3504.27	8.85387e-12	4352.3	7.83426e-10
0.27255	4.01274e-11	340.279	-3.28947e-11	1344.27	-2.17084e-11	3504.27	-2.14262e-11	4352.3	7.90658e-10
0.27286	-4.00725e-11	340.279	9.34903e-11	1344.27	-3.75798e-12	3504.27	-3.70913e-12	4352.3	7.83426e-10
0.27316	5.3112e-11	340.28	3.1234e-11	1344.27	1.57591e-11	3504.27	1.55542e-11	4352.3	7.90484e-10
0.27346	1.33083e-10	340.28	-4.65482e-11	1344.27	2.9e-12	3504.27	2.8623e-12	4352.3	7.58953e-10
0.27377	6.76243e-11	340.28	-4.77966e-11	1344.27	-1.50504e-11	3504.27	-1.48548e-11	4352.3	7.44777e-10
0.27407	-7.75027e-11	340.28	2.78794e-11	1344.27	2.35267e-11	3504.27	2.32208e-11	4352.3	7.70813e-10
0.27437	-3.37327e-11	340.281	5.6667e-11	1344.27	1.73256e-11	3504.27	1.71004e-11	4352.3	7.81806e-10
0.27468	2.85939e-11	340.281	-1.35469e-11	1344.27	1.58896e-11	3504.27	1.56831e-11	4352.3	7.59356e-10
0.27498	2.08031e-11	340.281	4.31871e-12	1344.27	3.81383e-12	3504.27	3.76425e-12	4352.3	7.85219e-10
0.27528	-4.19823e-11	340.282	2.63191e-11	1344.27	2.45058e-11	3504.27	2.41872e-11	4352.3	7.97254e-10
0.27558	-2.90735e-11	340.282	1.04334e-10	1344.27	2.2417e-11	3504.27	2.21256e-11	4352.3	7.68557e-10
0.27589	9.52741e-11	340.282	4.33264e-11	1344.27	2.96528e-12	3504.27	2.92673e-12	4352.3	7.7226e-10
0.27619	7.03741e-11	340.283	1.54749e-11	1344.27	2.69862e-11	3504.27	2.66353e-11	4352.3	7.70235e-10
0.27649	-5.17599e-11	340.283	7.81995e-11	1344.28	-1.02643e-13	3504.28	-1.01309e-13	4352.3	7.68788e-10
0.2768	-3.58714e-11	340.283	1.06285e-10	1344.28	2.56807e-11	3504.28	2.53468e-11	4352.3	7.78624e-10
0.2771	6.46456e-11	340.283	7.43926e-12	1344.28	5.17905e-11	3504.28	5.11172e-11	4352.3	7.87244e-10
0.2774	2.25598e-11	340.284	-6.69123e-11	1344.28	1.62159e-11	3504.28	1.60051e-11	4352.3	7.73533e-10
0.27771	-6.36765e-11	340.284	-1.68853e-12	1344.28	2.03282e-11	3504.28	2.00639e-11	4352.3	7.55424e-10
0.27801	-8.4507e-12	340.284	7.88236e-11	1344.28	1.46493e-11	3504.28	1.44589e-11	4352.3	7.51779e-10
0.27831	5.33412e-11	340.285	1.19803e-12	1344.28	6.03311e-12	3504.28	5.95468e-12	4352.3	7.63581e-10
0.27862	-1.79219e-11	340.285	-1.65114e-11	1344.28	3.0511e-11	3504.28	3.01144e-11	4352.3	7.42754e-10
0.27892	-9.99609e-11	340.285	-2.01002e-11	1344.28	3.74852e-12	3504.28	3.69979e-12	4352.3	7.88054e-10
0.27922	-1.73109e-11	340.286	-4.26304e-12	1344.28	2.71167e-11	3504.28	2.67642e-11	4352.3	7.26322e-10
0.27953	1.29951e-10	340.286	2.08579e-11	1344.28	2.10461e-11	3504.28	2.07725e-11	4352.3	7.73822e-10
0.27983	-1.34918e-11	340.286	4.31867e-12	1344.28	-1.43324e-11	3504.28	-1.41461e-11	4352.3	7.35869e-10
0.28013	-6.71904e-11	340.287	-3.06323e-11	1344.28	-3.69178e-11	3504.28	-3.64379e-11	4352.3	7.30545e-10
0.28044	5.64728e-11	340.287	5.19861e-11	1344.28	6.22995e-11	3504.28	6.14896e-11	4352.31	7.66416e-10
0.28074	7.02214e-11	340.287	1.07143e-10	1344.28	3.65161e-11	3504.28	3.60414e-11	4352.31	7.46861e-10
0.28104	-5.58849e-11	340.287	1.37585e-11	1344.28	-2.36667e-11	3504.28	-2.3359e-11	4352.31	7.36447e-10
0.28135	1.34705e-11	340.288	-3.81217e-11	1344.28	-1.34288e-12	3504.28	-1.32543e-12	4352.31	7.60921e-10
0.28165	1.44387e-10	340.288	5.65891e-11	1344.28	1.54326e-11	3504.28	1.5232e-11	4352.31	7.48308e-10
0.28195	1.42783e-10	340.288	8.55329e-11	1344.28	1.8631e-11	3504.28	1.83888e-11	4352.31	7.52936e-10
0.28225	-5.86349e-11	340.289	1.37586e-11	1344.28	-3.47635e-11	3504.28	-3.43116e-11	4352.31	7.26669e-10
0.28256	-5.97043e-11	340.289	-4.94351e-11	1344.28	-3.61997e-11	3504.28	-3.57291e-11	4352.31	7.48191e-10
0.28286	1.32777e-10	340.289	-6.80827e-11	1344.28	1.92837e-11	3504.28	1.9033e-11	4352.31	7.37315e-10
0.28316	2.25598e-11	340.29	6.01778e-11	1344.28	2.09809e-11	3504.28	2.07081e-11	4352.31	7.46977e-10
0.28347	-8.08639e-11	340.29	3.88014e-11	1344.28	1.69991e-11	3504.28	1.67781e-11	4352.31	7.35116e-10
0.28377	1.00392e-10	340.29	-3.48286e-12	1344.28	1.65969e-12	3504.28	1.63812e-12	4352.31	7.32455e-10
0.28407	5.27302e-11	340.29	-5.51126e-12	1344.28	3.80174e-11	3504.28	3.75232e-11	4352.31	7.23718e-10
0.28438	-2.16646e-11	340.291	3.92857e-12	1344.28	5.05399e-12	3504.28	4.98829e-12	4352.31	7.46051e-10
0.28468	-4.71767e-11	340.291	5.83833e-11	1344.28	9.55788e-12	3504.28	9.43363e-12	4352.31	7.59879e-10
0.28498	8.83236e-11	340.291	2.16382e-11	1344.28	3.22629e-12	3504.28	3.18435e-12	4352.31	7.38124e-10
0.28529	7.95398e-11	340.292	2.02338e-11	1344.28	1.79026e-12	3504.28	1.76699e-12	4352.31	7.52995e-10
0.28559	3.7702e-12	340.292	2.67091e-11	1344.28	2.63986e-11	3504.28	2.60554e-11	4352.31	7.22735e-10
0.28589	-4.67947e-11	340.292	1.58711e-10	1344.28	8.70934e-12	3504.28	8.59612e-12	4352.31	7.42289e-10
0.2862	8.58029e-11	340.293	-1.00361e-11	1344.29	-7.15232e-12	3504.28	-7.05934e-12	4352.31	7.41135e-10
0.2865	9.23716e-11	340.293	-6.8375e-12	1344.29	2.09809e-11	3504.29	2.07081e-11	4352.31	7.48365e-10
0.2868	-2.83861e-11	340.293	3.63831e-11	1344.29	8.77456e-12	3504.29	8.66049e-12	4352.31	7.38414e-10
0.28711	1.33941e-11	340.293	9.23363e-12	1344.29	1.65422e-11	3504.29	1.63272e-11	4352.31	7.3529e-10
0.28741	1.9243e-10	340.294	-2.83698e-11	1344.29	6.94691e-12	3504.29	6.8566e-12	4352.31	7.25801e-10
0.28771	2.21778e-11	340.294	7.30006e-13	1344.29	3.87354e-11	3504.29	3.82318e-11	4352.31	7.59705e-10
0.28802	-3.59477e-11	340.294	-3.11004e-11	1344.29	3.22629e-12	3504.29	3.18435e-12	4352.31	7.22735e-10
0.28832	6.77771e-11	340.295	1.5709e-11	1344.29	-1.12646e-11	3504.29	-1.11182e-11	4352.31	7.31761e-10
0.28862	1.05586e-10	340.295	2.30424e-11	1344.29	-4.9983e-12	3504.29	-4.93332e-12	4352.31	7.15676e-10
0.28892	1.25539e-11	340.295	-2.61074e-11	1344.29	9.81893e-12	3504.29	9.69129e-12	4352.31	7.30951e-10
0.28923	1.22484e-11	340.296	-1.73696e-11	1344.29	2.30696e-11	3504.29	2.27696e-11	4352.31	7.37546e-10
0.28953	1.86643e-11	340.296	8.48307e-11	1344.29	-8.13145e-12	3504.29	-8.02574e-12	4352.31	7.8221e-10
0.28983	1.29798e-10	340.296	1.99218e-11	1344.29	-4.29236e-11	3504.29	-4.23656e-11	4352.31	7.38704e-10
0.29014	5.12026e-11	340.297	-4.9652e-12	1344.29	3.82785e-11	3504.29	3.77809e-11	4352.31	7.42233e-10
0.29044	1.6984e-11	340.297	-3.50791e-11	1344.29	7.92597e-12	3504.29	7.82294e-12	4352.32	7.35695e-10
0.29074	8.06854e-11	340.297	6.91496e-11	1344.29	-5.32464e-12	3504.29	-5.25542e-12	4352.32	7.07925e-10
0.29105	8.6261e-11	340.297	4.55889e-11	1344.29	4.07589e-11	3504.29	4.0229e-11	4352.32	7.15965e-10
0.29135	6.97813e-12	340.298	2.03119e-11	1344.29	1.71296e-11	3504.29	1.69069e-11	4352.32	7.20248e-10
0.29165	-1.37974e-11	340.298	2.66311e-11	1344.29	4.27063e-12	3504.29	4.21511e-12	4352.32	7.23777e-10
0.29196	5.34175e-11	340.298	-6.44744e-12	1344.29	2.5735e-12	3504.29	2.54005e-12	4352.32	7.21578e-10
0.29226	1.46526e-10	340.299	2.44467e-11	1344.29	4.40114e-12	3504.29	4.34392e-12	4352.32	7.59532e-10
0.29256	2.34764e-11	340.299	8.5315e-12	1344.29	9.10089e-12	3504.29	8.98258e-12	4352.32	7.25455e-10
0.29287	-4.69475e-11	340.299	-5.52088e-11	1344.29	2.28738e-11	3504.29	2.25764e-11	4352.32	7.55597e-10
0.29317	8.69488e-11	340.3	2.18722e-11	1344.29	2.62027e-11	3504.29	2.58621e-11	4352.32	7.23893e-10
0.29347	1.08488e-10	340.3	8.84194e-11	1344.29	4.0748e-12	3504.29	4.02183e-12	4352.32	7.11221e-10
0.29378	-3.94428e-12	340.3	6.32983e-11	1344.29	5.96883e-11	3504.29	5.89123e-11	4352.32	7.19785e-10
0.29408	-3.00664e-11	340.3	-2.60294e-11	1344.29	5.18443e-12	3504.29	5.11704e-12	4352.32	6.97395e-10
0.29438	5.66255e-11	340.301	8.17881e-11	1344.29	8.11094e-13	3504.29	8.0055e-13	4352.32	7.13884e-10
0.29469	1.01461e-10	340.301	4.1064e-11	1344.29	-1.94239e-11	3504.29	-1.91714e-11	4352.32	7.0775e-10
0.29499	3.99922e-12	340.301	9.75471e-11	1344.29	3.80172e-11	3504.29	3.7523e-11	4352.32	7.3662e-10
0.29529	-4.28989e-11	340.302	4.87875e-11	1344.29	4.89833e-11	3504.29	4.83465e-11	4352.32	7.35695e-10
0.2956	7.79357e-11	340.302	-1.46391e-11	1344.29	3.32523e-11	3504.29	3.282e-11	4352.32	7.20942e-10
0.2959	1.47824e-10	340.302	-5.97944e-12	1344.29	2.16335e-11	3504.29	2.13522e-11	4352.32	7.38067e-10
0.2962	-8.83266e-12	340.303	6.66531e-11	1344.3	1.70643e-11	3504.3	1.68425e-11	4352.32	7.06593e-10
0.2965	-8.12697e-13	340.303	8.37547e-12	1344.3	2.96622e-11	3504.3	2.92766e-11	4352.32	7.01213e-10
0.29681	9.90931e-11	340.303	-1.08163e-11	1344.3	-2.5832e-12	3504.3	-2.54962e-12	4352.32	7.03296e-10
0.29711	5.52507e-11	340.303	6.51708e-11	1344.3	-1.68046e-13	3504.3	-1.65862e-13	4352.32	7.17181e-10
0.29741	-4.09704e-12	340.304	2.67872e-11	1344.3	3.57979e-11	3504.3	3.53326e-11	4352.32	7.18454e-10
0.29772	-3.1976e-11	340.304	9.23359e-12	1344.3	4.19989e-11	3504.3	4.1453e-11	4352.32	7.38761e-10
0.29802	7.11378e-11	340.304	3.18581e-11	1344.3	1.86961e-11	3504.3	1.84531e-11	4352.32	7.17702e-10
0.29832	8.95455e-11	340.305	1.97657e-11	1344.3	-2.64848e-12	3504.3	-2.61405e-12	4352.32	7.28927e-10
0.29863	1.70788e-12	340.305	3.5993e-11	1344.3	1.51061e-11	3504.3	1.49097e-11	4352.32	7.21578e-10
0.29893	-3.24342e-11	340.305	8.29583e-11	1344.3	3.69729e-11	3504.3	3.64922e-11	4352.32	7.14461e-10
0.29923	1.43871e-11	340.306	3.37306e-11	1344.3	1.94794e-11	3504.3	1.92262e-11	4352.32	7.12727e-10
0.29954	1.35909e-10	340.306	4.22342e-11	1344.3	-2.58322e-12	3504.3	-2.54964e-12	4352.32	7.18627e-10
0.29984	5.34175e-11	340.306	1.06987e-10	1344.3	1.79128e-11	3504.3	1.768e-11	4352.32	7.34827e-10
0.30014	-6.95584e-11	340.307	9.39584e-11	1344.3	2.96621e-11	3504.3	2.92765e-11	4352.32	7.24528e-10
0.30044	-2.34977e-11	340.307	-2.3907e-12	1344.3	-4.21504e-12	3504.3	-4.16024e-12	4352.33	6.96236e-10
0.30075	7.71718e-11	340.307	4.69152e-11	1344.3	-6.23855e-12	3504.3	-6.15745e-12	4352.33	6.87443e-10
0.30105	5.51742e-11	340.307	2.64751e-11	1344.3	2.82914e-11	3504.3	2.79236e-11	4352.33	7.27596e-10
0.30135	-2.98373e-11	340.308	4.45747e-11	1344.3	1.60852e-11	3504.3	1.58761e-11	4352.33	7.22388e-10
0.30166	-3.87739e-11	340.308	1.095e-11	1344.3	2.61373e-11	3504.3	2.57975e-11	4352.33	7.11395e-10
0.30196	5.15844e-11	340.308	3.5993e-11	1344.3	-1.58338e-11	3504.3	-1.5628e-11	4352.33	7.31645e-10
0.30226	3.79122e-11	340.309	3.6071e-11	1344.3	7.45774e-13	3504.3	7.36079e-13	4352.33	7.3286e-10
0.30257	-5.87113e-11	340.309	6.86034e-11	1344.3	4.40876e-11	3504.3	4.35144e-11	4352.33	7.06709e-10
0.30287	-1.241e-10	340.309	2.34324e-11	1344.3	1.09938e-11	3504.3	1.08509e-11	4352.33	7.05205e-10
0.30317	6.42636e-11	340.31	4.94116e-11	1344.3	-4.88641e-11	3504.3	-4.82289e-11	4352.33	6.9913e-10
0.30348	6.82355e-11	340.31	1.47727e-11	1344.3	2.8226e-11	3504.3	2.78591e-11	4352.33	7.15387e-10
0.30378	-1.81511e-11	340.31	7.39864e-11	1344.3	4.14767e-11	3504.3	4.09375e-11	4352.33	6.98956e-10
0.30408	-9.69818e-11	340.31	4.57449e-11	1344.3	2.09807e-11	3504.3	2.07079e-11	4352.33	6.96005e-10
0.30439	2.34e-11	340.311	-1.72916e-11	1344.3	-1.07425e-11	3504.3	-1.06028e-11	4352.33	7.00577e-10
0.30469	1.41026e-10	340.311	2.44632e-12	1344.3	2.23514e-11	3504.3	2.20609e-11	4352.33	7.08156e-10
0.30499	1.26208e-10	340.311	4.53548e-11	1344.3	2.25472e-11	3504.3	2.22541e-11	4352.33	7.15039e-10
0.3053	-2.4567e-11	340.312	3.66951e-11	1344.3	-1.39409e-11	3504.3	-1.37596e-11	4352.33	7.07114e-10
0.3056	3.57736e-11	340.312	2.15601e-11	1344.3	4.13998e-12	3504.3	4.08616e-12	4352.33	7.36909e-10
0.3059	3.91343e-11	340.312	-8.1638e-12	1344.3	1.36047e-11	3504.3	1.34278e-11	4352.33	7.53398e-10
0.30621	1.15668e-10	340.313	4.96459e-11	1344.31	8.11011e-13	3504.31	8.00468e-13	4352.33	7.32224e-10
0.30651	2.31896e-12	340.313	6.11138e-11	1344.31	2.18174e-12	3504.31	2.15337e-12	4352.33	7.25107e-10
0.30681	-7.81902e-11	340.313	-9.5681e-12	1344.31	2.77167e-14	3504.31	2.73564e-14	4352.33	7.02774e-10
0.30712	8.15256e-11	340.313	-3.25827e-11	1344.31	3.07064e-11	3504.31	3.03073e-11	4352.33	7.23719e-10
0.30742	9.81764e-11	340.314	8.81074e-11	1344.31	1.80433e-11	3504.31	1.78087e-11	4352.33	7.0532e-10
0.30772	5.00567e-11	340.314	1.07689e-10	1344.31	-2.15779e-11	3504.31	-2.12974e-11	4352.33	7.31355e-10
0.30803	-2.4949e-11	340.314	3.05319e-11	1344.31	4.84649e-13	3504.31	4.78348e-13	4352.33	7.28752e-10
0.30833	2.09557e-11	340.315	1.6021e-11	1344.31	3.25341e-11	3504.31	3.21112e-11	4352.33	6.97452e-10
0.30863	1.14369e-10	340.315	6.75113e-11	1344.31	2.4179e-11	3504.31	2.38646e-11	4352.33	6.95485e-10
0.30894	7.59497e-11	340.315	5.08161e-11	1344.31	3.54714e-11	3504.31	3.50103e-11	4352.33	7.07866e-10
0.30924	-1.99078e-11	340.316	9.02139e-11	1344.31	-3.64608e-11	3504.31	-3.59868e-11	4352.33	7.21983e-10
0.30954	7.14873e-13	340.316	1.74417e-12	1344.31	-8.719e-12	3504.31	-8.60565e-12	4352.33	7.21751e-10
0.30984	9.93983e-11	340.316	-2.75116e-11	1344.31	1.24297e-11	3504.31	1.22682e-11	4352.33	7.58779e-10
0.31015	1.00544e-10	340.317	3.84115e-11	1344.31	4.95052e-11	3504.31	4.88617e-11	4352.34	7.06709e-10
0.31045	-9.65998e-11	340.317	2.82695e-11	1344.31	-2.16432e-11	3504.31	-2.13619e-11	4352.34	7.28e-10
0.31076	-1.61652e-11	340.317	2.85815e-11	1344.31	-1.06772e-11	3504.31	-1.05384e-11	4352.34	7.0075e-10
0.31106	5.17371e-11	340.317	3.88797e-11	1344.31	3.12939e-11	3504.31	3.08871e-11	4352.34	7.00807e-10
0.31136	4.69251e-11	340.318	2.7845e-14	1344.31	-9.63284e-12	3504.31	-9.50761e-12	4352.34	7.12841e-10
0.31166	-2.36505e-11	340.318	3.80994e-11	1344.31	-3.56237e-12	3504.31	-3.51606e-12	4352.34	7.28576e-10
0.31197	-7.37597e-11	340.318	3.13121e-11	1344.31	9.75351e-12	3504.31	9.62672e-12	4352.34	7.19033e-10
0.31227	-5.07197e-13	340.319	-1.72136e-11	1344.31	3.29137e-12	3504.31	3.24858e-12	4352.34	7.118e-10
0.31257	7.44984e-11	340.319	5.76813e-11	1344.31	6.88143e-12	3504.31	6.79198e-12	4352.34	7.1047e-10
0.31288	-4.12948e-11	340.319	1.04335e-10	1344.31	1.1777e-11	3504.31	1.16239e-11	4352.34	7.06652e-10
0.31318	-5.35169e-11	340.32	7.07099e-11	1344.31	1.63461e-11	3504.31	1.61336e-11	4352.34	7.1452e-10
0.31348	5.21953e-11	340.32	-3.5609e-12	1344.31	5.77179e-12	3504.31	5.69676e-12	4352.34	7.24992e-10
0.31379	1.04669e-10	340.32	-2.32208e-11	1344.31	-6.76078e-12	3504.31	-6.67289e-12	4352.34	6.82525e-10
0.31409	-4.51905e-11	340.32	9.07766e-12	1344.31	-9.82866e-12	3504.31	-9.70089e-12	4352.34	7.28174e-10
0.31439	-5.26766e-11	340.321	8.20222e-11	1344.31	5.70649e-12	3504.31	5.6323e-12	4352.34	7.15445e-10
0.3147	4.76889e-11	340.321	-5.02153e-11	1344.31	5.4466e-11	3504.31	5.37579e-11	4352.34	7.14751e-10
0.315	6.90172e-12	340.321	-4.06965e-11	1344.31	3.22611e-12	3504.31	3.18417e-12	4352.34	7.32282e-10
0.3153	-3.05247e-11	340.322	-1.16745e-11	1344.31	6.29396e-12	3504.31	6.21213e-12	4352.34	7.07114e-10
0.31561	-7.07042e-11	340.322	1.66452e-11	1344.31	1.13853e-11	3504.31	1.12373e-11	4352.34	7.1128e-10
0.31591	4.00509e-11	340.322	1.81275e-11	1344.31	3.86044e-11	3504.31	3.81026e-11	4352.34	7.13362e-10
0.31621	-4.88902e-14	340.323	1.40706e-11	1344.32	-1.21254e-12	3504.32	-1.19677e-12	4352.34	7.06998e-10
0.31652	-5.59613e-11	340.323	1.98438e-11	1344.32	-5.71646e-12	3504.32	-5.64214e-12	4352.34	7.26958e-10
0.31682	-4.70239e-11	340.323	-2.70271e-12	1344.32	-9.04542e-12	3504.32	-8.92783e-12	4352.34	7.12437e-10
0.31712	3.56972e-11	340.324	5.82275e-11	1344.32	2.01319e-11	3504.32	1.98702e-11	4352.34	7.14809e-10
0.31742	3.93634e-11	340.324	1.69572e-11	1344.32	5.10065e-11	3504.32	5.03434e-11	4352.34	7.05899e-10
0.31773	-5.29058e-11	340.324	-1.97101e-11	1344.32	1.38004e-11	3504.32	1.3621e-11	4352.34	7.00923e-10
0.31803	-4.31281e-11	340.324	5.49508e-11	1344.32	-2.45153e-11	3504.32	-2.41966e-11	4352.34	7.30835e-10
0.31833	7.11377e-11	340.325	2.61631e-11	1344.32	2.43747e-11	3504.32	2.40578e-11	4352.34	7.20826e-10
0.31864	1.49216e-11	340.325	-5.12117e-12	1344.32	3.92572e-11	3504.32	3.87468e-11	4352.34	7.40381e-10
0.31894	-4.32808e-11	340.325	2.35105e-11	1344.32	-9.24125e-12	3504.32	-9.12111e-12	4352.34	7.14694e-10
0.31924	-5.06141e-11	340.326	5.64497e-12	1344.32	-1.04814e-11	3504.32	-1.03452e-11	4352.34	6.77955e-10
0.31955	8.47335e-11	340.326	-1.75256e-11	1344.32	6.15103e-13	3504.32	6.07106e-13	4352.34	7.27422e-10
0.31985	-3.33326e-12	340.326	3.38086e-11	1344.32	1.56933e-11	3504.32	1.54893e-11	4352.34	7.33959e-10
0.32015	-6.28362e-11	340.327	3.41207e-11	1344.32	-1.70088e-11	3504.32	-1.67877e-11	4352.35	7.07518e-10
0.32046	-1.17351e-11	340.327	5.12839e-11	1344.32	4.42179e-11	3504.32	4.36431e-11	4352.35	7.26901e-10
0.32076	6.88464e-11	340.327	5.21422e-11	1344.32	2.24165e-11	3504.32	2.21251e-11	4352.35	6.87732e-10
0.32106	3.7072e-11	340.327	1.55529e-11	1344.32	1.52364e-11	3504.32	1.50383e-11	4352.35	6.51572e-10
0.32137	-8.12458e-11	340.328	1.22763e-11	1344.32	1.53017e-11	3504.32	1.51027e-11	4352.35	7.36215e-10
0.32167	-4.53433e-11	340.328	2.44467e-11	1344.32	-4.54155e-12	3504.32	-4.48251e-12	4352.35	7.08387e-10
0.32197	8.79414e-11	340.328	7.11781e-11	1344.32	2.00014e-11	3504.32	1.97414e-11	4352.35	7.36331e-10
0.32228	9.28297e-11	340.329	3.45887e-11	1344.32	3.397e-11	3504.32	3.35284e-11	4352.35	7.12148e-10
0.32258	-3.1976e-11	340.329	-2.54666e-12	1344.32	-2.54944e-11	3504.32	-2.5163e-11	4352.35	6.76913e-10
0.32288	-8.49124e-11	340.329	-1.22206e-11	1344.32	3.38393e-11	3504.32	3.33994e-11	4352.35	7.15387e-10
0.32319	4.08148e-11	340.33	-1.76654e-12	1344.32	5.12022e-11	3504.32	5.05366e-11	4352.35	7.12321e-10
0.32349	-1.15823e-11	340.33	-1.37028e-11	1344.32	-2.72568e-11	3504.32	-2.69024e-11	4352.35	7.15041e-10
0.32379	-7.66625e-11	340.33	2.75837e-12	1344.32	-8.00104e-12	3504.32	-7.89702e-12	4352.35	7.01099e-10
0.3241	-6.07738e-11	340.33	-1.61047e-12	1344.32	-4.01935e-12	3504.32	-3.9671e-12	4352.35	7.07634e-10
0.3244	2.85938e-11	340.331	4.63691e-11	1344.32	-4.41101e-12	3504.32	-4.35367e-12	4352.35	7.28578e-10
0.3247	4.3488e-11	340.331	5.16741e-11	1344.32	1.12546e-11	3504.32	1.11083e-11	4352.35	7.1747e-10
0.32501	-3.67879e-11	340.331	6.30645e-11	1344.32	1.98708e-11	3504.32	1.96125e-11	4352.35	6.77029e-10
0.32531	-1.02329e-10	340.332	3.02979e-11	1344.32	1.39309e-11	3504.32	1.37498e-11	4352.35	7.16198e-10
0.32561	6.18959e-11	340.332	4.84755e-11	1344.32	1.02756e-11	3504.32	1.0142e-11	4352.35	7.49465e-10
0.32592	7.30473e-11	340.332	7.32066e-11	1344.32	2.23511e-11	3504.32	2.20606e-11	4352.35	7.57564e-10
0.32622	-3.33327e-12	340.333	6.04898e-11	1344.33	-5.97756e-12	3504.33	-5.89985e-12	4352.35	7.0966e-10
0.32652	-2.86152e-11	340.333	8.19441e-11	1344.33	-2.54291e-11	3504.33	-2.50986e-11	4352.35	7.20364e-10
0.32682	4.9904e-11	340.333	5.36246e-11	1344.33	-9.82874e-12	3504.33	-9.70097e-12	4352.35	6.87847e-10
0.32713	1.31555e-10	340.334	1.28442e-10	1344.33	2.10457e-11	3504.33	2.07721e-11	4352.35	7.13651e-10
0.32743	6.97815e-12	340.334	7.41428e-11	1344.33	-1.35493e-11	3504.33	-1.33732e-11	4352.35	7.06766e-10
0.32773	1.18664e-11	340.334	6.50928e-11	1344.33	4.40093e-12	3504.33	4.34372e-12	4352.35	7.03989e-10
0.32804	-1.27099e-12	340.334	-1.67455e-11	1344.33	3.8787e-12	3504.33	3.82828e-12	4352.35	6.85013e-10
0.32834	7.28181e-11	340.335	6.32984e-11	1344.33	4.38914e-11	3504.33	4.33208e-11	4352.35	7.45355e-10
0.32864	8.66429e-11	340.335	6.75894e-11	1344.33	1.38656e-11	3504.33	1.36853e-11	4352.35	7.30256e-10
0.32895	-2.99137e-11	340.335	-2.7027e-12	1344.33	-2.96719e-11	3504.33	-2.92862e-11	4352.35	7.08272e-10
0.32925	7.28363e-12	340.336	2.67092e-11	1344.33	1.43225e-11	3504.33	1.41363e-11	4352.35	7.2476e-10
0.32955	1.11543e-10	340.336	5.12841e-11	1344.33	5.40088e-11	3504.33	5.33067e-11	4352.35	6.74483e-10
0.32986	1.0612e-10	340.336	3.02199e-11	1344.33	-3.09121e-11	3504.33	-3.05103e-11	4352.35	7.11743e-10
0.33016	4.91584e-12	340.337	9.38025e-11	1344.33	-3.1369e-11	3504.33	-3.09612e-11	4352.36	7.09543e-10
0.33046	-6.97875e-11	340.337	2.81135e-11	1344.33	-9.37182e-12	3504.33	-9.24998e-12	4352.36	7.14981e-10
0.33077	7.51094e-11	340.337	6.12701e-11	1344.33	-6.17344e-12	3504.33	-6.09318e-12	4352.36	7.18106e-10
0.33107	1.31707e-10	340.337	1.10966e-10	1344.33	1.90875e-11	3504.33	1.88393e-11	4352.36	7.08098e-10
0.33137	3.95926e-11	340.338	2.53829e-11	1344.33	9.49223e-12	3504.33	9.36883e-12	4352.36	7.04049e-10
0.33168	-2.36505e-11	340.338	5.67452e-11	1344.33	8.76113e-13	3504.33	8.64723e-13	4352.36	7.21578e-10
0.33198	1.23248e-11	340.338	-3.32679e-12	1344.33	3.76251e-11	3504.33	3.7136e-11	4352.36	7.30545e-10
0.33228	1.23535e-10	340.339	-4.10086e-11	1344.33	-8.19692e-12	3504.33	-8.09036e-12	4352.36	7.05146e-10
0.33259	8.50575e-12	340.339	2.28084e-11	1344.33	-1.72047e-11	3504.33	-1.6981e-11	4352.36	7.20883e-10
0.33289	-7.35306e-11	340.339	1.0638e-11	1344.33	-2.03378e-11	3504.33	-2.00734e-11	4352.36	6.91666e-10
0.33319	-3.20523e-11	340.34	-2.11924e-11	1344.33	8.3173e-12	3504.33	8.20918e-12	4352.36	7.1637e-10
0.33349	3.28711e-11	340.34	-3.53912e-11	1344.33	1.24295e-11	3504.33	1.22679e-11	4352.36	7.24934e-10
0.3338	3.40168e-11	340.34	5.23762e-11	1344.33	-2.18391e-11	3504.33	-2.15552e-11	4352.36	7.09255e-10
0.3341	-4.38156e-11	340.34	-1.72136e-11	1344.33	-9.51545e-13	3504.33	-9.39175e-13	4352.36	7.04742e-10
0.3344	-1.17377e-10	340.341	-3.00081e-11	1344.33	3.86042e-11	3504.33	3.81023e-11	4352.36	7.14635e-10
0.33471	2.54622e-11	340.341	7.75135e-12	1344.33	2.31996e-11	3504.33	2.28981e-11	4352.36	7.00171e-10
0.33501	4.33352e-11	340.341	1.49288e-11	1344.33	-2.43195e-11	3504.33	-2.40033e-11	4352.36	7.1232e-10
0.33531	5.56325e-11	340.342	1.02479e-11	1344.33	1.42571e-11	3504.33	1.40718e-11	4352.36	7.3095e-10
0.33562	-6.74959e-11	340.342	1.88296e-11	1344.33	4.96354e-11	3504.33	4.89902e-11	4352.36	6.97047e-10
0.33592	-5.48154e-11	340.342	3.77269e-12	1344.33	-1.8706e-11	3504.33	-1.84628e-11	4352.36	7.04858e-10
0.33622	8.25185e-11	340.343	6.33764e-11	1344.34	6.1499e-13	3504.34	6.06995e-13	4352.36	7.19957e-10
0.33653	6.97629e-11	340.343	-9.72407e-12	1344.34	1.35391e-11	3504.34	1.33631e-11	4352.36	7.12957e-10
0.33683	-2.06716e-11	340.343	8.99971e-12	1344.34	4.98313e-11	3504.34	4.91835e-11	4352.36	7.38472e-10
0.33713	-6.94056e-11	340.344	-9.86313e-13	1344.34	1.89569e-11	3504.34	1.87104e-11	4352.36	7.18222e-10
0.33744	4.26479e-11	340.344	1.04039e-11	1344.34	-1.54423e-11	3504.34	-1.52416e-11	4352.36	7.04568e-10
0.33774	7.04503e-11	340.344	3.47448e-11	1344.34	1.56931e-11	3504.34	1.54891e-11	4352.36	7.21983e-10
0.33804	-8.06883e-12	340.344	-5.71594e-11	1344.34	1.09282e-11	3504.34	1.07861e-11	4352.36	7.431e-10
0.33835	-5.21419e-11	340.345	-1.83058e-11	1344.34	-1.32883e-11	3504.34	-1.31155e-11	4352.36	7.45703e-10
0.33865	3.29474e-11	340.345	2.29644e-11	1344.34	-2.51816e-12	3504.34	-2.48543e-12	4352.36	7.21347e-10
0.33895	9.4281e-11	340.345	3.97377e-11	1344.34	-1.90976e-11	3504.34	-1.88493e-11	4352.36	7.16717e-10
0.33926	6.24303e-11	340.346	4.1064e-11	1344.34	3.48182e-11	3504.34	3.43656e-11	4352.36	6.96468e-10
0.33956	-2.0748e-11	340.346	2.36837e-12	1344.34	1.64112e-11	3504.34	1.61978e-11	4352.36	7.32917e-10
0.33986	-2.87496e-12	340.346	3.1e-11	1344.34	1.81736e-11	3504.34	1.79373e-11	4352.36	7.38472e-10
0.34017	1.12536e-10	340.347	4.66812e-11	1344.34	4.01055e-11	3504.34	3.95841e-11	4352.37	7.14462e-10
0.34047	1.22924e-10	340.347	6.36106e-11	1344.34	-1.02857e-11	3504.34	-1.0152e-11	4352.37	6.98956e-10
0.34077	-1.70817e-11	340.347	-3.09277e-12	1344.34	6.75069e-12	3504.34	6.66293e-12	4352.37	7.31587e-10
0.34107	-3.3198e-11	340.347	-9.84338e-11	1344.34	2.74423e-11	3504.34	2.70856e-11	4352.37	7.21231e-10
0.34138	1.31249e-10	340.348	8.06347e-12	1344.34	-2.28835e-11	3504.34	-2.2586e-11	4352.37	7.25917e-10
0.34168	4.9293e-11	340.348	-3.35188e-11	1344.34	1.39826e-12	3504.34	1.38008e-12	4352.37	7.2233e-10
0.34198	-1.86094e-11	340.348	-2.64194e-11	1344.34	7.66452e-12	3504.34	7.56488e-12	4352.37	7.01271e-10
0.34229	3.25656e-11	340.349	-5.2556e-11	1344.34	-1.8706e-11	3504.34	-1.84628e-11	4352.37	7.31529e-10
0.34259	7.95396e-11	340.349	-1.28447e-11	1344.34	-1.08732e-11	3504.34	-1.07318e-11	4352.37	7.29158e-10
0.34289	2.85174e-11	340.349	1.05599e-11	1344.34	3.49487e-11	3504.34	3.44944e-11	4352.37	7.06478e-10
0.3432	-1.06658e-11	340.35	-2.54052e-11	1344.34	1.44529e-11	3504.34	1.4265e-11	4352.37	7.20652e-10
0.3435	2.96631e-11	340.35	5.33292e-12	1344.34	-2.88234e-11	3504.34	-2.84487e-11	4352.37	7.21752e-10
0.3438	1.12383e-10	340.35	-2.9462e-11	1344.34	8.90469e-12	3504.34	8.78893e-12	4352.37	7.14982e-10
0.34411	-6.69401e-12	340.35	5.81494e-11	1344.34	6.98048e-11	3504.34	6.88973e-11	4352.37	7.26438e-10
0.34441	7.35999e-12	340.351	2.14041e-11	1344.34	3.07713e-11	3504.34	3.03713e-11	4352.37	7.28231e-10
0.34471	1.48358e-10	340.351	1.43827e-11	1344.34	1.00144e-11	3504.34	9.88417e-12	4352.37	7.04569e-10
0.34502	1.14293e-10	340.351	1.64891e-11	1344.34	-3.30145e-12	3504.34	-3.25853e-12	4352.37	7.10875e-10
0.34532	-2.78028e-13	340.352	1.056e-11	1344.34	2.63979e-11	3504.34	2.60548e-11	4352.37	7.21057e-10
0.34562	2.27125e-11	340.352	9.21643e-11	1344.34	3.23379e-11	3504.34	3.19175e-11	4352.37	7.00692e-10
0.34592	4.85292e-11	340.352	-4.27251e-11	1344.34	-1.80017e-12	3504.34	-1.77677e-12	4352.37	7.1747e-10
0.34623	6.99921e-11	340.353	-3.19585e-11	1344.35	-3.15649e-11	3504.35	-3.11545e-11	4352.37	6.89063e-10
0.34653	-2.14354e-11	340.353	2.29646e-11	1344.35	1.33296e-12	3504.35	1.31563e-12	4352.37	6.91725e-10
0.34683	-1.94495e-11	340.353	-2.29087e-11	1344.35	6.09276e-11	3504.35	6.01355e-11	4352.37	7.16081e-10
0.34714	1.02377e-10	340.354	3.31066e-11	1344.35	-7.9359e-12	3504.35	-7.83273e-12	4352.37	6.97683e-10
0.34744	5.73893e-11	340.354	-1.9476e-11	1344.35	-2.71915e-11	3504.35	-2.6838e-11	4352.37	7.29157e-10
0.34774	-1.62416e-11	340.354	-2.09583e-11	1344.35	2.03927e-11	3504.35	2.01276e-11	4352.37	7.38008e-10
0.34805	-6.08501e-11	340.354	5.50289e-11	1344.35	-8.00118e-12	3504.35	-7.89716e-12	4352.37	7.30141e-10
0.34835	5.13552e-11	340.355	8.06958e-11	1344.35	1.98567e-12	3504.35	1.95986e-12	4352.37	7.26322e-10
0.34865	1.24757e-10	340.355	-2.50931e-11	1344.35	2.13719e-11	3504.35	2.1094e-11	4352.37	7.431e-10
0.34896	7.69427e-11	340.355	1.10281e-11	1344.35	4.49355e-11	3504.35	4.43513e-11	4352.37	6.99362e-10
0.34926	1.80533e-11	340.356	7.5859e-11	1344.35	1.70638e-11	3504.35	1.6842e-11	4352.37	6.84491e-10
0.34956	4.66196e-11	340.356	4.16101e-11	1344.35	1.22989e-11	3504.35	1.2139e-11	4352.37	7.25455e-10
0.34987	1.49275e-10	340.356	5.80105e-12	1344.35	9.75317e-12	3504.35	9.62638e-12	4352.38	7.23313e-10
0.35017	-1.47139e-11	340.357	3.89576e-11	1344.35	1.39306e-11	3504.35	1.37495e-11	4352.38	7.08791e-10
0.35047	-4.5878e-11	340.357	4.08468e-12	1344.35	8.64355e-12	3504.35	8.53119e-12	4352.38	7.31819e-10
0.35078	5.73893e-11	340.357	3.92697e-11	1344.35	-3.36678e-12	3504.35	-3.32301e-12	4352.38	7.19843e-10
0.35108	1.24986e-10	340.357	-1.95541e-11	1344.35	-1.34188e-11	3504.35	-1.32444e-11	4352.38	7.28405e-10
0.35138	4.81473e-11	340.358	-2.00222e-11	1344.35	4.01706e-11	3504.35	3.96484e-11	4352.38	7.62482e-10
0.35168	-3.62533e-11	340.358	-9.25599e-12	1344.35	4.11496e-11	3504.35	4.06147e-11	4352.38	7.04974e-10
0.35199	-4.67947e-11	340.358	9.80154e-11	1344.35	-1.99602e-12	3504.35	-1.97007e-12	4352.38	6.93112e-10
0.35229	7.22071e-11	340.359	2.40566e-11	1344.35	-1.31578e-11	3504.35	-1.29867e-11	4352.38	7.30256e-10
0.35259	8.19074e-11	340.359	4.78678e-12	1344.35	8.90458e-12	3504.35	8.78882e-12	4352.38	6.98782e-10
0.3529	-7.26903e-11	340.359	3.95817e-11	1344.35	8.83934e-12	3504.35	8.72443e-12	4352.38	7.15445e-10
0.3532	-4.29753e-11	340.36	6.80574e-11	1344.35	3.65805e-11	3504.35	3.61049e-11	4352.38	7.51143e-10
0.3535	1.02607e-10	340.36	7.78874e-11	1344.35	-1.00247e-11	3504.35	-9.89434e-12	4352.38	6.97047e-10
0.35381	2.29417e-11	340.36	7.09439e-11	1344.35	4.00912e-12	3504.35	3.957e-12	4352.38	7.18453e-10
0.35411	-2.34213e-11	340.36	2.68039e-12	1344.35	3.89956e-11	3504.35	3.84887e-11	4352.38	7.29098e-10
0.35441	-5.7011e-12	340.361	-3.63893e-12	1344.35	1.08628e-11	3504.35	1.07216e-11	4352.38	7.47787e-10
0.35472	1.42343e-11	340.361	3.1234e-11	1344.35	-2.16433e-11	3504.35	-2.13619e-11	4352.38	6.93691e-10
0.35502	-1.57833e-11	340.361	-1.26887e-11	1344.35	6.54312e-11	3504.35	6.45806e-11	4352.38	7.13825e-10
0.35532	-2.556e-11	340.362	-2.93675e-12	1344.35	1.31474e-11	3504.35	1.29765e-11	4352.38	7.34133e-10
0.35563	-1.30287e-10	340.362	-8.08577e-12	1344.35	1.24946e-11	3504.35	1.23322e-11	4352.38	7.22331e-10
0.35593	-6.10029e-11	340.362	4.44967e-11	1344.35	-1.88366e-11	3504.35	-1.85917e-11	4352.38	7.36793e-10
0.35623	7.32763e-11	340.363	5.35465e-11	1344.36	6.81582e-12	3504.36	6.72722e-12	4352.38	7.04048e-10
0.35654	-4.73294e-11	340.363	3.45107e-11	1344.36	1.84345e-11	3504.36	1.81948e-11	4352.38	6.99361e-10
0.35684	-1.05155e-10	340.363	7.27382e-11	1344.36	3.94382e-12	3504.36	3.89256e-12	4352.38	7.29216e-10
0.35714	-5.49682e-11	340.364	-1.75257e-11	1344.36	6.09783e-12	3504.36	6.01856e-12	4352.38	7.05551e-10
0.35745	3.30239e-11	340.364	8.82633e-11	1344.36	2.97921e-11	3504.36	2.94048e-11	4352.38	7.41769e-10
0.35775	-3.54403e-13	340.364	5.39366e-11	1344.36	4.3891e-11	3504.36	4.33205e-11	4352.38	7.3529e-10
0.35805	-5.79474e-11	340.364	5.67451e-11	1344.36	-7.60957e-12	3504.36	-7.51064e-12	4352.38	7.03932e-10
0.35835	-3.79153e-12	340.365	1.0254e-10	1344.36	-5.5208e-12	3504.36	-5.44903e-12	4352.38	7.08502e-10
0.35866	2.79828e-11	340.365	6.81354e-11	1344.36	-3.1057e-12	3504.36	-3.06532e-12	4352.38	7.33439e-10
0.35896	3.49334e-11	340.365	-8.24178e-12	1344.36	1.90872e-11	3504.36	1.88391e-11	4352.38	7.10699e-10
0.35926	-9.95025e-11	340.366	6.088e-11	1344.36	1.12544e-11	3504.36	1.11081e-11	4352.38	7.25686e-10
0.35957	-2.47198e-11	340.366	6.0958e-11	1344.36	1.021e-11	3504.36	1.00773e-11	4352.38	7.5878e-10
0.35987	1.46926e-11	340.366	4.95965e-13	1344.36	-1.13302e-11	3504.36	-1.11829e-11	4352.39	7.37546e-10
0.36017	-1.8056e-12	340.367	-1.53412e-11	1344.36	2.48312e-11	3504.36	2.45084e-11	4352.39	7.07113e-10
0.36048	-5.79474e-11	340.367	4.14541e-11	1344.36	7.7296e-12	3504.36	7.62912e-12	4352.39	7.56639e-10
0.36078	-6.29126e-11	340.367	2.70993e-11	1344.36	-2.75179e-11	3504.36	-2.71602e-11	4352.39	7.21635e-10
0.36108	4.15021e-11	340.367	5.05039e-11	1344.36	-2.30793e-11	3504.36	-2.27793e-11	4352.39	7.22387e-10
0.36139	4.15021e-11	340.368	4.30924e-11	1344.36	1.3539e-11	3504.36	1.3363e-11	4352.39	7.05031e-10
0.36169	-6.58918e-11	340.368	-5.48187e-11	1344.36	1.32779e-11	3504.36	1.31053e-11	4352.39	7.18743e-10
0.36199	-5.90932e-11	340.368	7.15681e-11	1344.36	-4.41121e-12	3504.36	-4.35386e-12	4352.39	7.32571e-10
0.3623	9.73363e-11	340.369	8.06179e-11	1344.36	7.66433e-12	3504.36	7.56469e-12	4352.39	7.20132e-10
0.3626	4.66196e-11	340.369	8.31144e-11	1344.36	2.98573e-11	3504.36	2.94691e-11	4352.39	7.44199e-10
0.3629	-3.78573e-11	340.369	3.06099e-11	1344.36	2.73912e-14	3504.36	2.70351e-14	4352.39	7.20189e-10
0.3632	7.89468e-12	340.37	6.40007e-11	1344.36	-1.53771e-11	3504.36	-1.51772e-11	4352.39	7.17122e-10
0.36351	1.078e-10	340.37	2.49928e-11	1344.36	2.18138e-12	3504.36	2.15302e-12	4352.39	7.29562e-10
0.36381	7.679e-11	340.37	4.71492e-11	1344.36	1.83039e-11	3504.36	1.80659e-11	4352.39	7.53399e-10
0.36411	-2.66293e-11	340.37	3.16242e-11	1344.36	1.021e-11	3504.36	1.00772e-11	4352.39	7.27363e-10
0.36442	-3.67115e-11	340.371	-2.84478e-11	1344.36	-4.08484e-12	3504.36	-4.03174e-12	4352.39	6.98897e-10
0.36472	4.4863e-11	340.371	3.14681e-11	1344.36	3.22577e-12	3504.36	3.18383e-12	4352.39	7.33379e-10
0.36502	1.16584e-10	340.371	7.78874e-11	1344.36	4.487e-11	3504.36	4.42867e-11	4352.39	7.07461e-10
0.36533	4.8071e-11	340.372	2.24963e-11	1344.36	-5.52085e-12	3504.36	-5.44908e-12	4352.39	7.32223e-10
0.36563	-3.88503e-11	340.372	5.09889e-12	1344.36	9.6878e-12	3504.36	9.56186e-12	4352.39	7.06534e-10
0.36593	1.94282e-11	340.372	1.82055e-11	1344.36	1.52864e-12	3504.36	1.50877e-12	4352.39	7.39166e-10
0.36624	8.38169e-11	340.373	6.27524e-11	1344.37	3.34472e-11	3504.37	3.30124e-11	4352.39	6.94154e-10
0.36654	4.15786e-11	340.373	9.73912e-11	1344.37	8.83928e-12	3504.37	8.72437e-12	4352.39	7.32686e-10
0.36684	-1.99078e-11	340.373	2.61631e-11	1344.37	-1.53922e-12	3504.37	-1.51921e-12	4352.39	7.26206e-10
0.36715	4.43282e-11	340.374	4.89437e-11	1344.37	-6.63051e-12	3504.37	-6.54431e-12	4352.39	7.3095e-10
0.36745	9.41284e-11	340.374	6.84476e-11	1344.37	-5.95698e-11	3504.37	-5.87954e-11	4352.39	7.61903e-10
0.36775	1.16661e-10	340.374	-2.23626e-11	1344.37	1.309e-10	3504.37	1.29198e-10	4352.39	7.20594e-10
0.36806	5.03623e-11	340.374	1.74253e-11	1344.37	2.5027e-11	3504.37	2.47016e-11	4352.39	7.18453e-10
0.36836	-9.32388e-11	340.375	-6.20749e-11	1344.37	-1.48549e-11	3504.37	-1.46618e-11	4352.39	7.53571e-10
0.36866	7.36584e-11	340.375	1.67232e-11	1344.37	2.12411e-11	3504.37	2.0965e-11	4352.39	7.27421e-10
0.36896	9.80237e-11	340.375	9.62375e-12	1344.37	4.36298e-11	3504.37	4.30627e-11	4352.39	7.45586e-10
0.36927	6.97818e-12	340.376	-2.59513e-11	1344.37	-3.45024e-11	3504.37	-3.40539e-11	4352.39	7.23372e-10
0.36957	-8.67458e-11	340.376	-2.08023e-11	1344.37	8.83921e-12	3504.37	8.7243e-12	4352.39	7.33901e-10
0.36987	-4.29753e-11	340.376	5.78374e-11	1344.37	2.22201e-11	3504.37	2.19313e-11	4352.4	7.16601e-10
0.37018	7.32002e-11	340.377	7.67337e-12	1344.37	1.71289e-11	3504.37	1.69063e-11	4352.4	7.33496e-10
0.37048	-4.63172e-12	340.377	2.0624e-11	1344.37	1.75205e-11	3504.37	1.72927e-11	4352.4	6.97393e-10
0.37078	-6.97875e-11	340.377	1.1028e-11	1344.37	-2.25721e-12	3504.37	-2.22787e-12	4352.4	7.2314e-10
0.37109	-1.83802e-11	340.377	2.72553e-11	1344.37	2.21549e-11	3504.37	2.18669e-11	4352.4	7.29619e-10
0.37139	2.76772e-11	340.378	1.05895e-10	1344.37	1.43874e-11	3504.37	1.42004e-11	4352.4	7.05437e-10
0.37169	3.94399e-11	340.378	7.68732e-11	1344.37	-3.62798e-12	3504.37	-3.58081e-12	4352.4	7.23602e-10
0.372	-1.01107e-10	340.378	-3.9058e-11	1344.37	1.85648e-11	3504.37	1.83235e-11	4352.4	7.35868e-10
0.3723	-5.30585e-11	340.379	1.17302e-11	1344.37	3.16848e-11	3504.37	3.12729e-11	4352.4	7.02948e-10
0.3726	2.0574e-11	340.379	-6.05735e-12	1344.37	1.51707e-11	3504.37	1.49734e-11	4352.4	7.28289e-10
0.37291	9.22189e-11	340.379	-2.4625e-11	1344.37	-8.06655e-12	3504.37	-7.96168e-12	4352.4	7.21637e-10
0.37321	-1.311e-11	340.38	3.48228e-11	1344.37	-9.17618e-12	3504.37	-9.05689e-12	4352.4	7.66532e-10
0.37351	-8.81971e-11	340.38	-2.01782e-11	1344.37	1.86954e-11	3504.37	1.84524e-11	4352.4	7.28058e-10
0.37382	5.14503e-12	340.38	1.90637e-11	1344.37	4.40214e-11	3504.37	4.34491e-11	4352.4	7.19495e-10
0.37412	1.52272e-11	340.38	2.32766e-11	1344.37	-1.94893e-11	3504.37	-1.9236e-11	4352.4	7.32281e-10
0.37442	-8.77388e-11	340.381	-5.90131e-12	1344.37	1.96745e-11	3504.37	1.94187e-11	4352.4	7.29505e-10
0.37473	-4.626e-11	340.381	1.29006e-11	1344.37	4.53268e-11	3504.37	4.47375e-11	4352.4	7.38472e-10
0.37503	2.16432e-11	340.381	4.43407e-11	1344.37	3.27945e-11	3504.37	3.23681e-11	4352.4	7.16197e-10
0.37533	2.08978e-12	340.382	3.78655e-11	1344.37	1.17765e-11	3504.37	1.16234e-11	4352.4	7.45819e-10
0.37564	-5.42044e-11	340.382	3.39964e-13	1344.37	1.61498e-11	3504.37	1.59398e-11	4352.4	7.19611e-10
0.37594	-4.64892e-11	340.382	9.62374e-12	1344.37	3.01182e-11	3504.37	2.97267e-11	4352.4	7.32454e-10
0.37624	4.2495e-11	340.383	1.36806e-11	1344.38	3.51443e-11	3504.38	3.46874e-11	4352.4	7.64738e-10
0.37655	7.22072e-11	340.383	2.78014e-11	1344.38	1.47138e-11	3504.38	1.45225e-11	4352.4	7.03006e-10
0.37685	-7.39889e-11	340.383	-8.00775e-12	1344.38	2.97919e-11	3504.38	2.94046e-11	4352.4	7.19726e-10
0.37715	-3.60241e-11	340.384	4.91777e-11	1344.38	1.72594e-11	3504.38	1.7035e-11	4352.4	7.26147e-10
0.37745	8.03798e-11	340.384	4.11421e-11	1344.38	1.68025e-11	3504.38	1.6584e-11	4352.4	7.25396e-10
0.37776	6.03681e-11	340.384	5.0816e-11	1344.38	6.80022e-13	3504.38	6.71181e-13	4352.4	7.21057e-10
0.37806	-5.86349e-11	340.384	1.50069e-11	1344.38	-2.08601e-11	3504.38	-2.05889e-11	4352.4	7.53225e-10
0.37836	-3.48594e-12	340.385	-2.39229e-11	1344.38	2.87474e-11	3504.38	2.83737e-11	4352.4	7.01211e-10
0.37867	8.73492e-12	340.385	-4.16328e-11	1344.38	-8.9151e-12	3504.38	-8.79921e-12	4352.4	7.269e-10
0.37897	-2.47962e-11	340.385	5.99439e-11	1344.38	1.8369e-11	3504.38	1.81302e-11	4352.4	7.34883e-10
0.37927	-1.25322e-10	340.386	-2.15044e-11	1344.38	-1.75312e-11	3504.38	-1.73033e-11	4352.4	7.35289e-10
0.37958	-4.38156e-11	340.386	4.47477e-12	1344.38	2.09146e-11	3504.38	2.06427e-11	4352.41	7.14751e-10
0.37988	5.43341e-11	340.386	2.79575e-11	1344.38	4.78071e-11	3504.38	4.71856e-11	4352.41	7.47266e-10
0.38018	2.03447e-11	340.387	-1.78377e-11	1344.38	1.37999e-11	3504.38	1.36205e-11	4352.41	7.34596e-10
0.38049	-7.25375e-11	340.387	1.83615e-11	1344.38	-2.43848e-11	3504.38	-2.40678e-11	4352.41	7.08907e-10
0.38079	-4.28225e-11	340.387	-3.62233e-13	1344.38	7.01147e-12	3504.38	6.92032e-12	4352.41	7.40843e-10
0.38109	9.91694e-11	340.387	-5.20099e-11	1344.38	5.5183e-11	3504.38	5.44656e-11	4352.41	7.33785e-10
0.3814	4.49393e-11	340.388	3.37306e-11	1344.38	2.18285e-11	3504.38	2.15447e-11	4352.41	7.107e-10
0.3817	-3.85448e-11	340.388	8.67813e-11	1344.38	-2.85623e-11	3504.38	-2.8191e-11	4352.41	7.3338e-10
0.382	-1.32627e-11	340.388	1.12622e-11	1344.38	2.18284e-11	3504.38	2.15447e-11	4352.41	7.30082e-10
0.38231	4.00509e-11	340.389	-2.84126e-13	1344.38	2.92043e-11	3504.38	2.88246e-11	4352.41	7.39628e-10
0.38261	7.66371e-11	340.389	6.79013e-11	1344.38	3.31859e-11	3504.38	3.27545e-11	4352.41	7.07808e-10
0.38291	-6.2607e-11	340.389	1.98438e-11	1344.38	7.40314e-12	3504.38	7.3069e-12	4352.41	7.28463e-10
0.38322	-5.0996e-11	340.39	5.37807e-11	1344.38	1.12542e-11	3504.38	1.11079e-11	4352.41	7.42464e-10
0.38352	7.73244e-11	340.39	-7.80697e-11	1344.38	1.49095e-11	3504.38	1.47157e-11	4352.41	7.38356e-10
0.38382	4.64668e-11	340.39	-4.02284e-11	1344.38	1.08626e-11	3504.38	1.07214e-11	4352.41	7.30777e-10
0.38413	-1.25753e-11	340.39	-3.63881e-12	1344.38	-8.84986e-12	3504.38	-8.73481e-12	4352.41	7.04684e-10
0.38443	-3.89267e-11	340.391	-1.00362e-11	1344.38	-2.38626e-11	3504.38	-2.35524e-11	4352.41	7.37371e-10
0.38473	3.88288e-11	340.391	-6.79267e-11	1344.38	4.04965e-11	3504.38	3.997e-11	4352.41	7.16891e-10
0.38504	7.5797e-11	340.391	-6.9155e-12	1344.38	1.30166e-11	3504.38	1.28474e-11	4352.41	7.77408e-10
0.38534	-7.38144e-12	340.392	3.0142e-11	1344.38	-1.64868e-11	3504.38	-1.62725e-11	4352.41	7.50043e-10
0.38564	-3.01428e-11	340.392	2.94397e-11	1344.38	1.09931e-11	3504.38	1.08502e-11	4352.41	7.11049e-10
0.38594	6.22013e-11	340.392	1.05868e-13	1344.38	3.43608e-11	3504.38	3.39142e-11	4352.41	7.1909e-10
0.38625	1.45914e-10	340.393	-3.25826e-11	1344.39	-1.9163e-11	3504.39	-1.89139e-11	4352.41	7.21577e-10
0.38655	4.18076e-11	340.393	4.46528e-11	1344.39	-7.74021e-12	3504.39	-7.63959e-12	4352.41	7.24991e-10
0.38685	-4.351e-11	340.393	9.29445e-11	1344.39	8.578e-12	3504.39	8.46648e-12	4352.41	7.49927e-10
0.38716	2.74481e-11	340.394	-4.40515e-11	1344.39	-7.80551e-12	3504.39	-7.70403e-12	4352.41	7.22619e-10
0.38746	7.09085e-11	340.394	-1.29227e-11	1344.39	3.97132e-11	3504.39	3.91969e-11	4352.41	7.19669e-10
0.38776	4.8911e-11	340.394	-1.30007e-11	1344.39	-3.2364e-12	3504.39	-3.19432e-12	4352.41	7.24007e-10
0.38807	3.8676e-11	340.394	2.20283e-11	1344.39	-8.19717e-12	3504.39	-8.09061e-12	4352.41	7.41365e-10
0.38837	-3.07539e-11	340.395	6.11319e-12	1344.39	4.69585e-11	3504.39	4.63481e-11	4352.41	7.51836e-10
0.38867	6.86174e-11	340.395	-4.86549e-11	1344.39	-3.2364e-12	3504.39	-3.19433e-12	4352.41	7.23834e-10
0.38898	1.22618e-10	340.395	4.38727e-11	1344.39	-2.73874e-11	3504.39	-2.70313e-11	4352.41	7.05436e-10
0.38928	1.09685e-12	340.396	2.21231e-12	1344.39	2.5549e-11	3504.39	2.52168e-11	4352.41	7.18684e-10
0.38958	-7.31486e-11	340.396	-4.84208e-11	1344.39	5.10054e-11	3504.39	5.03423e-11	4352.42	7.36909e-10
0.38989	3.82942e-11	340.396	1.74254e-11	1344.39	-1.15914e-11	3504.39	-1.14407e-11	4352.42	7.45008e-10
0.39019	7.12142e-11	340.397	-1.04262e-11	1344.39	1.06015e-11	3504.39	1.04637e-11	4352.42	7.55712e-10
0.39049	3.26419e-11	340.397	3.52909e-11	1344.39	-2.38786e-12	3504.39	-2.35682e-12	4352.42	7.47266e-10
0.3908	-1.04186e-12	340.397	3.20923e-11	1344.39	1.84342e-11	3504.39	1.81946e-11	4352.42	7.1747e-10
0.3911	-5.52738e-11	340.397	-2.88379e-11	1344.39	-5.4557e-12	3504.39	-5.38478e-12	4352.42	7.33958e-10
0.3914	-6.17668e-11	340.398	3.22484e-11	1344.39	-3.51552e-11	3504.39	-3.46982e-11	4352.42	7.63639e-10
0.3917	6.28123e-11	340.398	6.9852e-11	1344.39	1.13847e-11	3504.39	1.12367e-11	4352.42	7.24181e-10
0.39201	-1.20406e-11	340.398	-1.29227e-11	1344.39	6.43211e-11	3504.39	6.34849e-11	4352.42	7.37719e-10
0.39231	-6.88709e-11	340.399	-3.67175e-11	1344.39	4.20465e-12	3504.39	4.14999e-12	4352.42	7.11511e-10
0.39261	-3.1594e-11	340.399	8.61572e-11	1344.39	-8.00133e-12	3504.39	-7.89731e-12	4352.42	7.3014e-10
0.39292	6.4569e-11	340.399	-4.1849e-12	1344.39	1.69329e-11	3504.39	1.67128e-11	4352.42	7.45645e-10
0.39322	5.89932e-11	340.4	-4.29592e-11	1344.39	3.50787e-11	3504.39	3.46227e-11	4352.42	7.55828e-10
0.39352	-2.70112e-11	340.4	2.26525e-11	1344.39	1.12542e-11	3504.39	1.11079e-11	4352.42	7.12263e-10
0.39383	-3.9767e-11	340.4	4.4965e-11	1344.39	-3.43226e-12	3504.39	-3.38764e-12	4352.42	7.28289e-10
0.39413	3.37876e-11	340.401	-2.29867e-11	1344.39	4.66158e-12	3504.39	4.60098e-12	4352.42	7.291e-10
0.39443	7.68664e-11	340.401	-8.55377e-12	1344.39	-8.86621e-13	3504.39	-8.75094e-13	4352.42	7.30777e-10
0.39474	5.20426e-11	340.401	6.54832e-11	1344.39	2.20895e-11	3504.39	2.18023e-11	4352.42	7.37719e-10
0.39504	-2.89971e-11	340.401	4.12982e-11	1344.39	-4.41131e-12	3504.39	-4.35397e-12	4352.42	7.63813e-10
0.39534	2.98159e-11	340.402	4.80075e-11	1344.39	-2.85623e-11	3504.39	-2.8191e-11	4352.42	7.25685e-10
0.39565	1.01843e-10	340.402	7.36748e-11	1344.39	2.15673e-11	3504.39	2.12869e-11	4352.42	7.0179e-10
0.39595	5.54798e-11	340.402	6.52491e-11	1344.39	1.62802e-11	3504.39	1.60685e-11	4352.42	7.19263e-10
0.39625	-5.62668e-11	340.403	6.39228e-11	1344.4	1.69329e-11	3504.4	1.67127e-11	4352.42	7.47033e-10
0.39656	-2.72222e-12	340.403	-2.28307e-11	1344.4	7.72941e-12	3504.4	7.62893e-12	4352.42	7.593e-10
0.39686	2.58441e-11	340.403	1.50069e-11	1344.4	1.17763e-11	3504.4	1.16233e-11	4352.42	7.07172e-10
0.39716	6.57147e-11	340.404	6.0412e-11	1344.4	1.89564e-11	3504.4	1.87099e-11	4352.42	7.3095e-10
0.39746	-2.97609e-11	340.404	-2.23452e-12	1344.4	2.4374e-11	3504.4	2.40571e-11	4352.42	7.49811e-10
0.39777	-2.38796e-11	340.404	-1.58873e-11	1344.4	-2.72569e-11	3504.4	-2.69025e-11	4352.42	7.35521e-10
0.39807	6.91519e-11	340.404	2.17944e-11	1344.4	1.4322e-11	3504.4	1.41358e-11	4352.42	7.37893e-10
0.39837	8.83997e-11	340.405	3.80997e-11	1344.4	1.71939e-11	3504.4	1.69704e-11	4352.42	7.4391e-10
0.39868	-3.54394e-13	340.405	-1.2203e-12	1344.4	-3.37843e-11	3504.4	-3.33451e-11	4352.42	7.32454e-10
0.39898	-5.9246e-11	340.405	-9.17789e-12	1344.4	-1.32232e-11	3504.4	-1.30513e-11	4352.42	7.21983e-10
0.39928	5.27301e-11	340.406	1.23544e-11	1344.4	3.02485e-11	3504.4	2.98553e-11	4352.42	7.48539e-10
0.39959	5.14316e-11	340.406	6.08802e-11	1344.4	3.10318e-11	3504.4	3.06284e-11	4352.43	7.41018e-10
0.39989	-3.86793e-12	340.406	-2.4781e-11	1344.4	3.5356e-13	3504.4	3.48964e-13	4352.43	7.35174e-10
0.40019	-3.30453e-11	340.407	1.51025e-12	1344.4	-1.6291e-11	3504.4	-1.60792e-11	4352.43	7.93898e-10
0.4005	-1.12005e-11	340.407	5.78376e-11	1344.4	3.4687e-11	3504.4	3.4236e-11	4352.43	7.50852e-10
0.4008	1.62202e-11	340.407	4.24685e-11	1344.4	4.50654e-11	3504.4	4.44795e-11	4352.43	7.08271e-10
0.4011	4.4099e-11	340.407	-5.20099e-11	1344.4	3.55191e-12	3504.4	3.50574e-12	4352.43	7.43042e-10
0.40141	-3.22815e-11	340.408	-1.42489e-11	1344.4	5.05318e-12	3504.4	4.98749e-12	4352.43	7.29677e-10
0.40171	-1.00496e-10	340.408	3.01421e-11	1344.4	-8.26247e-12	3504.4	-8.15506e-12	4352.43	7.18858e-10
0.40201	-2.03661e-11	340.408	-7.10476e-11	1344.4	1.71287e-11	3504.4	1.6906e-11	4352.43	7.45646e-10
0.40232	5.42577e-11	340.409	-4.99033e-11	1344.4	-1.09387e-11	3504.4	-1.07965e-11	4352.43	7.1666e-10
0.40262	-2.03661e-11	340.409	2.91278e-11	1344.4	1.58885e-11	3504.4	1.56819e-11	4352.43	7.29504e-10
0.40292	-5.10724e-11	340.409	-2.9228e-11	1344.4	-1.47408e-12	3504.4	-1.45492e-12	4352.43	7.57737e-10
0.40323	-1.1506e-11	340.41	-1.06428e-12	1344.4	1.83035e-11	3504.4	1.80656e-11	4352.43	7.2638e-10
0.40353	4.02038e-11	340.41	-3.4455e-11	1344.4	-3.62809e-12	3504.4	-3.58092e-12	4352.43	7.41248e-10
0.40383	5.5938e-11	340.41	5.58092e-11	1344.4	-2.49723e-11	3504.4	-2.46477e-11	4352.43	7.50679e-10
0.40413	-7.90305e-11	340.411	3.93478e-11	1344.4	2.63974e-11	3504.4	2.60542e-11	4352.43	7.31529e-10
0.40444	-2.26386e-12	340.411	-1.4483e-11	1344.4	3.61717e-12	3504.4	3.57014e-12	4352.43	7.24586e-10
0.40474	1.06273e-10	340.411	1.65672e-11	1344.4	2.05063e-12	3504.4	2.02397e-12	4352.43	7.61903e-10
0.40504	6.58677e-11	340.411	9.84056e-11	1344.4	-1.17219e-11	3504.4	-1.15696e-11	4352.43	7.36735e-10
0.40535	-5.19127e-11	340.412	7.23485e-11	1344.4	3.09497e-12	3504.4	3.05474e-12	4352.43	7.14634e-10
0.40565	-1.26517e-11	340.412	-1.76036e-11	1344.4	-2.51681e-11	3504.4	-2.48409e-11	4352.43	7.25338e-10
0.40595	7.1214e-11	340.412	-3.9214e-11	1344.4	-9.50265e-12	3504.4	-9.37911e-12	4352.43	7.3043e-10
0.40626	5.73893e-11	340.413	6.82917e-11	1344.41	-7.87084e-12	3504.41	-7.76852e-12	4352.43	7.10527e-10
0.40656	2.65315e-11	340.413	4.44969e-11	1344.41	2.50751e-12	3504.41	2.47491e-12	4352.43	7.2476e-10
0.40686	-4.25934e-11	340.413	1.77376e-11	1344.41	1.13846e-11	3504.41	1.12366e-11	4352.43	7.19321e-10
0.40717	5.61672e-11	340.414	-5.09176e-11	1344.41	-9.50265e-12	3504.41	-9.37912e-12	4352.43	7.53687e-10
0.40747	9.45866e-11	340.414	-2.34548e-11	1344.41	-3.07163e-11	3504.41	-3.0317e-11	4352.43	7.81342e-10
0.40777	-3.39619e-11	340.414	4.16103e-11	1344.41	1.01444e-11	3504.41	1.00126e-11	4352.43	7.5253e-10
0.40808	7.51273e-12	340.414	-1.84618e-11	1344.41	2.26768e-11	3504.41	2.2382e-11	4352.43	7.27016e-10
0.40838	7.56441e-11	340.415	3.14853e-12	1344.41	4.33516e-12	3504.41	4.2788e-12	4352.43	7.37083e-10
0.40868	1.10092e-10	340.415	-1.37028e-11	1344.41	-1.90978e-11	3504.41	-1.88495e-11	4352.43	7.26263e-10
0.40899	2.29416e-11	340.415	8.10083e-11	1344.41	2.69195e-11	3504.41	2.65696e-11	4352.43	7.57159e-10
0.40929	-1.89149e-11	340.416	4.90999e-11	1344.41	3.23371e-11	3504.41	3.19167e-11	4352.44	7.33438e-10
0.40959	1.11161e-10	340.416	9.85789e-12	1344.41	1.25595e-11	3504.41	1.23962e-11	4352.44	7.43331e-10
0.4099	6.90755e-11	340.416	-2.21285e-11	1344.41	-3.95449e-12	3504.41	-3.90308e-12	4352.44	7.46803e-10
0.4102	-7.33014e-11	340.417	-6.38695e-11	1344.41	-3.82396e-12	3504.41	-3.77425e-12	4352.44	7.2985e-10
0.4105	3.02742e-11	340.417	3.35748e-11	1344.41	1.56925e-11	3504.41	1.54885e-11	4352.44	7.38819e-10
0.4108	6.10554e-11	340.417	1.60991e-11	1344.41	-1.80049e-12	3504.41	-1.77708e-12	4352.44	7.35289e-10
0.41111	-3.0983e-11	340.417	-2.58733e-11	1344.41	-2.90192e-11	3504.41	-2.8642e-11	4352.44	7.32339e-10
0.41141	-2.34977e-11	340.418	-2.11923e-11	1344.41	4.00393e-11	3504.41	3.95188e-11	4352.44	7.3419e-10
0.41171	3.75303e-11	340.418	4.0206e-11	1344.41	3.6384e-11	3504.41	3.5911e-11	4352.44	7.41479e-10
0.41202	7.38108e-11	340.418	3.18584e-11	1344.41	-1.3158e-11	3504.41	-1.29869e-11	4352.44	7.49927e-10
0.41232	1.59146e-11	340.419	1.43828e-11	1344.41	-7.80559e-12	3504.41	-7.70412e-12	4352.44	7.43562e-10
0.41262	7.8947e-12	340.419	1.82055e-11	1344.41	1.34733e-11	3504.41	1.32982e-11	4352.44	7.63176e-10
0.41293	4.13493e-11	340.419	-1.75256e-11	1344.41	8.38205e-12	3504.41	8.27308e-12	4352.44	7.05957e-10
0.41323	9.84819e-11	340.42	5.16744e-11	1344.41	4.83995e-13	3504.41	4.77703e-13	4352.44	7.18222e-10
0.41353	9.44338e-11	340.42	6.59513e-11	1344.41	2.09796e-11	3504.41	2.07069e-11	4352.44	7.48249e-10
0.41384	-3.47257e-11	340.42	-5.63793e-11	1344.41	3.94347e-12	3504.41	3.89221e-12	4352.44	7.60688e-10
0.41414	1.16373e-11	340.421	7.04936e-12	1344.41	-3.64546e-13	3504.41	-3.59807e-13	4352.44	7.42637e-10
0.41444	1.21702e-10	340.421	5.81497e-11	1344.41	1.69327e-11	3504.41	1.67126e-11	4352.44	7.85392e-10
0.41475	6.64785e-11	340.421	-2.14263e-11	1344.41	5.51005e-12	3504.41	5.43842e-12	4352.44	7.35984e-10
0.41505	-2.21229e-11	340.421	-2.29087e-11	1344.41	1.13675e-12	3504.41	1.12197e-12	4352.44	7.54382e-10
0.41535	-4.40447e-11	340.422	-5.93441e-11	1344.41	3.65798e-11	3504.41	3.61042e-11	4352.44	7.74054e-10
0.41566	4.73069e-11	340.422	3.42769e-11	1344.41	2.67236e-11	3504.41	2.63762e-11	4352.44	7.47381e-10
0.41596	1.21854e-10	340.422	7.38309e-11	1344.41	1.04054e-11	3504.41	1.02702e-11	4352.44	7.66878e-10
0.41626	-2.41674e-12	340.423	-6.74171e-13	1344.42	4.85729e-12	3504.42	4.79414e-12	4352.44	7.85277e-10
0.41657	3.01213e-11	340.423	-4.52999e-11	1344.42	1.67369e-11	3504.42	1.65193e-11	4352.44	7.53572e-10
0.41687	1.07113e-10	340.423	1.08722e-11	1344.42	9.49161e-12	3504.42	9.36822e-12	4352.44	7.22907e-10
0.41717	1.72724e-10	340.424	6.21285e-11	1344.42	-6.30435e-12	3504.42	-6.22239e-12	4352.44	7.54382e-10
0.41747	8.20013e-12	340.424	3.89579e-11	1344.42	-4.73782e-12	3504.42	-4.67623e-12	4352.44	7.37893e-10
0.41778	-1.60888e-11	340.424	2.42128e-11	1344.42	2.59403e-11	3504.42	2.56031e-11	4352.44	7.21867e-10
0.41808	3.88289e-11	340.424	-2.85863e-12	1344.42	7.99036e-12	3504.42	7.88648e-12	4352.44	7.50968e-10
0.41838	1.15744e-10	340.425	1.06207e-10	1344.42	-2.15781e-11	3504.42	-2.12976e-11	4352.44	7.36735e-10
0.41869	3.05033e-11	340.425	3.65393e-11	1344.42	-8.45837e-12	3504.42	-8.34841e-12	4352.44	7.60456e-10
0.41899	-4.93155e-11	340.425	-4.81087e-11	1344.42	4.4543e-11	3504.42	4.39639e-11	4352.44	7.57448e-10
0.41929	-2.43379e-11	340.426	4.86318e-11	1344.42	2.22851e-11	3504.42	2.19954e-11	4352.45	7.65259e-10
0.4196	3.40932e-11	340.426	-1.53238e-12	1344.42	-2.91498e-11	3504.42	-2.87708e-11	4352.45	7.59183e-10
0.4199	9.59615e-11	340.426	1.68014e-11	1344.42	2.95303e-11	3504.42	2.91464e-11	4352.45	7.45009e-10
0.4202	-4.05309e-11	340.427	7.28338e-12	1344.42	8.83886e-12	3504.42	8.72395e-12	4352.45	7.24239e-10
0.42051	-6.74959e-11	340.427	5.64509e-12	1344.42	3.19454e-11	3504.42	3.15301e-11	4352.45	7.34537e-10
0.42081	-2.35741e-11	340.427	5.75255e-11	1344.42	-1.11345e-11	3504.42	-1.09898e-11	4352.45	7.51605e-10
0.42111	3.56207e-11	340.427	1.68793e-11	1344.42	-1.57036e-11	3504.42	-1.54995e-11	4352.45	7.58374e-10
0.42142	3.43223e-11	340.428	-6.36933e-12	1344.42	5.90166e-12	3504.42	5.82494e-12	4352.45	7.48711e-10
0.42172	-2.46434e-11	340.428	1.96099e-11	1344.42	1.40607e-11	3504.42	1.38779e-11	4352.45	7.71971e-10
0.42202	-4.06073e-11	340.428	4.83197e-11	1344.42	3.68234e-12	3504.42	3.63446e-12	4352.45	7.57506e-10
0.42233	1.16584e-10	340.429	5.4795e-11	1344.42	-3.2087e-11	3504.42	-3.16699e-11	4352.45	7.45472e-10
0.42263	4.00509e-11	340.429	1.26665e-11	1344.42	1.58883e-11	3504.42	1.56817e-11	4352.45	7.52357e-10
0.42293	-2.2963e-11	340.429	-2.08803e-11	1344.42	1.54314e-11	3504.42	1.52308e-11	4352.45	7.47555e-10
0.42324	-7.91832e-11	340.43	-1.28021e-13	1344.42	-1.08734e-11	3504.42	-1.07321e-11	4352.45	7.3853e-10
0.42354	7.07559e-11	340.43	2.18724e-11	1344.42	-2.62778e-11	3504.42	-2.59362e-11	4352.45	7.36447e-10
0.42384	6.25068e-11	340.43	-3.67955e-11	1344.42	6.13833e-11	3504.42	6.05853e-11	4352.45	7.16602e-10
0.42414	-2.64584e-12	340.431	-3.53132e-11	1344.42	3.87337e-11	3504.42	3.82301e-11	4352.45	7.14866e-10
0.42445	-3.86793e-12	340.431	6.84478e-11	1344.42	-3.89413e-11	3504.42	-3.84351e-11	4352.45	7.43158e-10
0.42475	4.38698e-11	340.431	3.06101e-11	1344.42	2.19586e-11	3504.42	2.16732e-11	4352.45	7.42811e-10
0.42505	6.96101e-11	340.431	-5.96174e-13	1344.42	2.26113e-11	3504.42	2.23174e-11	4352.45	7.50217e-10
0.42536	3.14963e-11	340.432	3.46669e-11	1344.42	2.33945e-11	3504.42	2.30904e-11	4352.45	7.77755e-10
0.42566	-3.17468e-11	340.432	5.24546e-11	1344.42	8.18608e-12	3504.42	8.07966e-12	4352.45	7.3986e-10
0.42596	4.08146e-11	340.432	4.11423e-11	1344.42	-2.07949e-11	3504.42	-2.05246e-11	4352.45	7.16486e-10
0.42627	1.10397e-10	340.433	6.84478e-11	1344.43	2.74416e-11	3504.43	2.70848e-11	4352.45	7.25224e-10
0.42657	8.25947e-11	340.433	1.08722e-11	1344.43	4.01697e-11	3504.43	3.96475e-11	4352.45	7.3581e-10
0.42687	-3.66352e-11	340.433	7.63275e-11	1344.43	8.18611e-12	3504.43	8.07969e-12	4352.45	7.25801e-10
0.42718	4.5703e-11	340.434	8.48311e-11	1344.43	3.16011e-12	3504.43	3.11903e-12	4352.45	7.30777e-10
0.42748	7.36583e-11	340.434	-4.31933e-11	1344.43	8.77356e-12	3504.43	8.6595e-12	4352.45	7.52644e-10
0.42778	7.73246e-11	340.434	8.7657e-12	1344.43	7.59866e-12	3504.43	7.49988e-12	4352.45	7.56695e-10
0.42809	-3.95378e-11	340.434	2.63194e-11	1344.43	1.2951e-11	3504.43	1.27826e-11	4352.45	7.60109e-10
0.42839	-2.37269e-11	340.435	4.73835e-11	1344.43	1.0797e-11	3504.43	1.06566e-11	4352.45	7.56754e-10
0.42869	9.6114e-11	340.435	5.10503e-11	1344.43	-1.0352e-13	3504.43	-1.02174e-13	4352.45	7.43158e-10
0.429	1.11543e-10	340.435	2.99259e-12	1344.43	4.3368e-11	3504.43	4.28042e-11	4352.45	7.56754e-10
0.4293	-3.44965e-11	340.436	-2.61853e-11	1344.43	1.01442e-11	3504.43	1.00124e-11	4352.46	7.14577e-10
0.4296	-7.48292e-11	340.436	7.00863e-11	1344.43	-3.69351e-12	3504.43	-3.64549e-12	4352.46	7.41943e-10
0.42991	5.38757e-11	340.436	8.66254e-11	1344.43	-1.49204e-11	3504.43	-1.47264e-11	4352.46	7.35811e-10
0.43021	1.15514e-10	340.437	-2.15648e-12	1344.43	1.5105e-11	3504.43	1.49086e-11	4352.46	7.59821e-10
0.43051	3.72249e-11	340.437	8.52993e-11	1344.43	-1.81187e-11	3504.43	-1.78832e-11	4352.46	7.60283e-10
0.43082	-1.42557e-11	340.437	8.77957e-11	1344.43	1.71937e-11	3504.43	1.69702e-11	4352.46	7.68731e-10
0.43112	6.82353e-11	340.438	5.36248e-11	1344.43	2.72457e-11	3504.43	2.68915e-11	4352.46	7.63523e-10
0.43142	8.67956e-11	340.438	2.09363e-11	1344.43	3.62532e-11	3504.43	3.57819e-11	4352.46	7.4281e-10
0.43173	1.17136e-11	340.438	1.31346e-11	1344.43	3.09481e-12	3504.43	3.05457e-12	4352.46	7.26264e-10
0.43203	-4.16003e-11	340.438	3.08442e-11	1344.43	-4.12914e-11	3504.43	-4.07546e-11	4352.46	7.27132e-10
0.43233	-4.64891e-11	340.439	8.77177e-11	1344.43	4.2193e-11	3504.43	4.16445e-11	4352.46	7.66648e-10
0.43264	3.63847e-11	340.439	2.52457e-12	1344.43	1.85644e-11	3504.43	1.8323e-11	4352.46	7.39108e-10
0.43294	7.05267e-11	340.439	1.96879e-11	1344.43	4.27152e-11	3504.43	4.21599e-11	4352.46	7.46803e-10
0.43324	-8.07874e-11	340.44	5.96321e-11	1344.43	-3.70482e-11	3504.43	-3.65666e-11	4352.46	7.55423e-10
0.43354	-7.99246e-12	340.44	3.21705e-11	1344.43	3.52742e-11	3504.43	3.48156e-11	4352.46	7.46225e-10
0.43385	2.37054e-11	340.44	7.74196e-11	1344.43	2.57444e-11	3504.43	2.54097e-11	4352.46	7.61614e-10
0.43415	1.11026e-11	340.441	-2.54052e-11	1344.43	1.77811e-11	3504.43	1.75499e-11	4352.46	7.4443e-10
0.43445	-4.93155e-11	340.441	3.80996e-11	1344.43	-1.962e-11	3504.43	-1.93649e-11	4352.46	7.64275e-10
0.43476	-6.13848e-11	340.441	7.79657e-11	1344.43	2.15669e-11	3504.43	2.12865e-11	4352.46	7.48772e-10
0.43506	3.23544e-12	340.441	8.54553e-11	1344.43	6.47119e-11	3504.43	6.38707e-11	4352.46	7.53976e-10
0.43536	9.11494e-11	340.442	4.75396e-11	1344.43	9.75256e-12	3504.43	9.62578e-12	4352.46	7.73764e-10
0.43567	9.16076e-11	340.442	3.02981e-11	1344.43	-4.08344e-11	3504.43	-4.03036e-11	4352.46	7.674e-10
0.43597	-3.85448e-11	340.442	1.69574e-11	1344.43	1.94129e-11	3504.43	1.91605e-11	4352.46	7.88633e-10
0.43627	9.42228e-12	340.443	4.13764e-11	1344.44	4.79187e-12	3504.44	4.72958e-12	4352.46	7.65895e-10
0.43658	8.87816e-11	340.443	-3.10223e-11	1344.44	-2.34082e-13	3504.44	-2.31039e-13	4352.46	7.3853e-10
0.43688	-3.7916e-12	340.443	1.74255e-11	1344.44	-2.35364e-11	3504.44	-2.32304e-11	4352.46	7.44083e-10
0.43718	-9.469e-11	340.444	1.02853e-10	1344.44	1.74547e-11	3504.44	1.72278e-11	4352.46	7.16717e-10
0.43749	-5.68779e-11	340.444	3.83336e-11	1344.44	1.79116e-11	3504.44	1.76788e-11	4352.46	7.47902e-10
0.43779	-5.24283e-12	340.444	-3.03982e-11	1344.44	1.5366e-11	3504.44	1.51662e-11	4352.46	7.52993e-10
0.43809	6.92283e-11	340.444	4.18444e-11	1344.44	-1.04166e-11	3504.44	-1.02812e-11	4352.46	7.47033e-10
0.4384	1.5991e-11	340.445	3.41988e-11	1344.44	-1.0743e-11	3504.44	-1.06033e-11	4352.46	7.86434e-10
0.4387	-1.83038e-11	340.445	5.73695e-11	1344.44	4.38248e-11	3504.44	4.32551e-11	4352.46	7.72607e-10
0.439	1.93691e-12	340.445	2.0624e-11	1344.44	1.9935e-11	3504.44	1.96759e-11	4352.47	7.72259e-10
0.43931	1.60274e-10	340.446	3.5213e-11	1344.44	-4.20094e-11	3504.44	-4.14633e-11	4352.47	7.3205e-10
0.43961	7.55678e-11	340.446	7.00083e-11	1344.44	9.22564e-14	3504.44	9.10571e-14	4352.47	7.25627e-10
0.43991	-1.06658e-11	340.446	-2.32987e-11	1344.44	3.65143e-11	3504.44	3.60396e-11	4352.47	7.37141e-10
0.44022	4.35644e-11	340.447	-2.57952e-11	1344.44	1.83032e-11	3504.44	1.80653e-11	4352.47	7.72201e-10
0.44052	7.02975e-11	340.447	4.24093e-12	1344.44	1.52354e-11	3504.44	1.50373e-11	4352.47	7.36967e-10
0.44082	8.41988e-11	340.447	2.14823e-11	1344.44	3.16002e-12	3504.44	3.11894e-12	4352.47	7.61209e-10
0.44112	1.95045e-11	340.447	3.38868e-11	1344.44	-3.82411e-12	3504.44	-3.7744e-12	4352.47	7.72491e-10
0.44143	-2.93026e-11	340.448	-3.37529e-11	1344.44	1.43869e-11	3504.44	1.41999e-11	4352.47	7.38819e-10
0.44173	3.67665e-11	340.448	-3.4455e-11	1344.44	1.56271e-11	3504.44	1.54239e-11	4352.47	7.59126e-10
0.44203	1.06884e-10	340.448	5.62773e-11	1344.44	-1.1461e-11	3504.44	-1.1312e-11	4352.47	7.57448e-10
0.44234	2.11848e-11	340.449	8.50652e-11	1344.44	3.5013e-11	3504.44	3.45578e-11	4352.47	7.38008e-10
0.44264	-9.22457e-11	340.449	1.19819e-12	1344.44	1.58881e-11	3504.44	1.56816e-11	4352.47	7.47555e-10
0.44294	-1.10477e-11	340.449	1.33687e-11	1344.44	-2.34058e-11	3504.44	-2.31015e-11	4352.47	7.77351e-10
0.44325	3.34058e-11	340.45	4.59012e-11	1344.44	9.09984e-12	3504.44	8.98154e-12	4352.47	7.29793e-10
0.44355	5.77711e-11	340.45	5.68235e-11	1344.44	1.9935e-11	3504.44	1.96758e-11	4352.47	7.3338e-10
0.44385	-6.13849e-11	340.45	3.38087e-11	1344.44	8.25125e-12	3504.44	8.14398e-12	4352.47	7.62193e-10
0.44416	-5.93987e-11	340.451	-4.10086e-11	1344.44	-3.17607e-11	3504.44	-3.13478e-11	4352.47	7.36678e-10
0.44446	-3.58714e-11	340.451	5.64504e-12	1344.44	1.21676e-11	3504.44	1.20094e-11	4352.47	7.84177e-10
0.44476	7.6408e-11	340.451	2.73335e-11	1344.44	2.15668e-11	3504.44	2.12865e-11	4352.47	7.55018e-10
0.44507	2.10322e-11	340.451	4.19225e-11	1344.44	-6.36976e-12	3504.44	-6.28696e-12	4352.47	7.31818e-10
0.44537	-9.85858e-11	340.452	1.32126e-11	1344.44	-2.37975e-11	3504.44	-2.34881e-11	4352.47	7.36562e-10
0.44567	-1.00547e-11	340.452	1.93759e-11	1344.44	-1.83146e-11	3504.44	-1.80765e-11	4352.47	7.652e-10
0.44598	6.03681e-11	340.452	9.86398e-11	1344.44	3.35117e-11	3504.44	3.30761e-11	4352.47	7.47903e-10
0.44628	-1.57653e-12	340.453	7.98381e-11	1344.45	6.74998e-12	3504.45	6.66223e-12	4352.47	7.67573e-10
0.44658	-8.32318e-11	340.453	6.4157e-11	1344.45	-2.57556e-11	3504.45	-2.54208e-11	4352.47	7.58026e-10
0.44689	2.54622e-11	340.453	-6.36933e-12	1344.45	1.00604e-12	3504.45	9.92966e-13	4352.47	7.6011e-10
0.44719	3.62319e-11	340.454	1.00902e-10	1344.45	2.70496e-11	3504.45	2.6698e-11	4352.47	7.49985e-10
0.44749	4.53211e-11	340.454	9.77036e-11	1344.45	2.00003e-11	3504.45	1.97403e-11	4352.47	7.71797e-10
0.4478	-2.95137e-12	340.454	3.70855e-11	1344.45	3.74748e-12	3504.45	3.69877e-12	4352.47	7.54902e-10
0.4481	-6.03918e-11	340.454	3.67734e-11	1344.45	2.6397e-11	3504.45	2.60538e-11	4352.47	7.37722e-10
0.4484	6.80062e-11	340.455	7.52352e-11	1344.45	1.4909e-11	3504.45	1.47152e-11	4352.47	7.4472e-10
0.4487	1.46143e-10	340.455	3.78657e-11	1344.45	1.51049e-11	3504.45	1.49085e-11	4352.47	7.41307e-10
0.44901	7.48802e-11	340.455	9.38982e-12	1344.45	1.90864e-11	3504.45	1.88383e-11	4352.48	7.63696e-10
0.44931	-3.12122e-11	340.456	1.61772e-11	1344.45	-1.41372e-11	3504.45	-1.39534e-11	4352.48	7.80706e-10
0.44961	4.57793e-11	340.456	2.37448e-11	1344.45	2.11099e-11	3504.45	2.08355e-11	4352.48	7.79029e-10
0.44992	1.08717e-10	340.456	7.35188e-11	1344.45	1.59346e-12	3504.45	1.57275e-12	4352.48	7.68673e-10
0.45022	7.07558e-11	340.457	1.89858e-11	1344.45	8.75478e-13	3504.45	8.64097e-13	4352.48	7.61093e-10
0.45052	4.16549e-11	340.457	5.9944e-11	1344.45	-1.67014e-12	3504.45	-1.64842e-12	4352.48	7.47787e-10
0.45083	-4.55725e-11	340.457	-3.48275e-12	1344.45	1.60186e-11	3504.45	1.58104e-11	4352.48	7.89848e-10
0.45113	4.56265e-11	340.458	6.22065e-11	1344.45	3.35768e-11	3504.45	3.31403e-11	4352.48	7.41191e-10
0.45143	6.60202e-11	340.458	1.13931e-10	1344.45	8.96923e-12	3504.45	8.85263e-12	4352.48	7.30313e-10
0.45174	-2.10536e-11	340.458	2e-11	1344.45	-4.16177e-11	3504.45	-4.10767e-11	4352.48	7.56811e-10
0.45204	-4.40261e-12	340.458	-4.49695e-12	1344.45	2.12404e-11	3504.45	2.09642e-11	4352.48	7.70756e-10
0.45234	1.08106e-10	340.459	1.34605e-10	1344.45	4.53912e-11	3504.45	4.48011e-11	4352.48	7.39339e-10
0.45265	1.09633e-10	340.459	2.93618e-11	1344.45	6.35827e-12	3504.45	6.27562e-12	4352.48	7.67053e-10
0.45295	7.28363e-12	340.459	2.39788e-11	1344.45	-3.95473e-12	3504.45	-3.90331e-12	4352.48	7.39917e-10
0.45325	-3.79155e-12	340.46	-2.07845e-12	1344.45	6.03196e-12	3504.45	5.95355e-12	4352.48	7.45645e-10
0.45356	5.36466e-11	340.46	2.34327e-11	1344.45	2.30028e-11	3504.45	2.27037e-11	4352.48	7.29793e-10
0.45386	9.93985e-11	340.46	9.10722e-11	1344.45	2.89892e-12	3504.45	2.86123e-12	4352.48	7.54961e-10
0.45416	1.9428e-11	340.461	7.81997e-11	1344.45	-1.68918e-13	3504.45	-1.66722e-13	4352.48	7.55655e-10
0.45446	-3.23579e-11	340.461	-5.43312e-12	1344.45	2.27417e-11	3504.45	2.2446e-11	4352.48	7.58316e-10
0.45477	5.57852e-11	340.461	-3.06322e-11	1344.45	6.42355e-12	3504.45	6.34005e-12	4352.48	7.55018e-10
0.45507	1.00391e-10	340.461	8.21004e-11	1344.45	4.13907e-12	3504.45	4.08526e-12	4352.48	7.6468e-10
0.45537	-1.92204e-11	340.462	3.59152e-11	1344.45	3.40338e-11	3504.45	3.35913e-11	4352.48	7.42521e-10
0.45568	1.62202e-11	340.462	1.71134e-11	1344.45	1.28203e-11	3504.45	1.26536e-11	4352.48	7.74053e-10
0.45598	7.763e-11	340.462	2.31206e-11	1344.45	-9.52172e-13	3504.45	-9.39793e-13	4352.48	7.46514e-10
0.45628	9.57505e-12	340.463	2.42129e-11	1344.46	8.83866e-12	3504.46	8.72376e-12	4352.48	7.45009e-10
0.45659	-4.14475e-11	340.463	1.20874e-10	1344.46	-1.61606e-11	3504.46	-1.59505e-11	4352.48	7.54209e-10
0.45689	2.86702e-11	340.463	5.15184e-11	1344.46	3.21408e-11	3504.46	3.1723e-11	4352.48	7.38992e-10
0.45719	8.04562e-11	340.464	3.45108e-11	1344.46	3.93861e-11	3504.46	3.88741e-11	4352.48	7.80648e-10
0.4575	-5.47195e-12	340.464	-9.86255e-13	1344.46	1.47784e-11	3504.46	1.45863e-11	4352.48	7.75673e-10
0.4578	-6.02391e-11	340.464	-1.30787e-11	1344.46	1.43215e-11	3504.46	1.41353e-11	4352.48	7.70929e-10
0.4581	7.80121e-11	340.464	7.51747e-12	1344.46	3.42106e-12	3504.46	3.37658e-12	4352.48	7.57506e-10
0.45841	1.10092e-10	340.465	-8.00767e-12	1344.46	3.1945e-11	3504.46	3.15297e-11	4352.48	7.45009e-10
0.45871	-1.74636e-11	340.465	-1.01711e-10	1344.46	2.6201e-11	3504.46	2.58604e-11	4352.48	7.40438e-10
0.45901	-3.85448e-11	340.465	1.09501e-11	1344.46	-2.79749e-11	3504.46	-2.76112e-11	4352.49	7.3905e-10
0.45931	9.35936e-11	340.466	-2.00045e-12	1344.46	3.0294e-12	3504.46	2.99002e-12	4352.49	7.21461e-10
0.45962	9.15314e-11	340.466	-8.78783e-12	1344.46	3.9843e-11	3504.46	3.9325e-11	4352.49	7.4657e-10
0.45992	-5.70104e-12	340.466	4.16883e-11	1344.46	1.30813e-11	3504.46	1.29113e-11	4352.49	7.45182e-10
0.46022	-3.56422e-11	340.467	6.66534e-11	1344.46	-1.96201e-11	3504.46	-1.9365e-11	4352.49	7.70985e-10
0.46053	4.80709e-11	340.467	-4.06185e-11	1344.46	1.90864e-11	3504.46	1.88383e-11	4352.49	7.81863e-10
0.46083	8.4657e-11	340.467	4.94119e-11	1344.46	3.79501e-11	3504.46	3.74567e-11	4352.49	7.83309e-10
0.46113	-1.24989e-11	340.468	3.89579e-11	1344.46	1.21675e-11	3504.46	1.20094e-11	4352.49	7.57853e-10
0.46144	2.56619e-13	340.468	-2.75896e-11	1344.46	-2.84971e-11	3504.46	-2.81266e-11	4352.49	7.41075e-10
0.46174	1.03447e-10	340.468	1.04821e-11	1344.46	2.22649e-13	3504.46	2.19754e-13	4352.49	7.79954e-10
0.46204	9.09203e-11	340.468	3.34187e-11	1344.46	5.38111e-11	3504.46	5.31116e-11	4352.49	7.45704e-10
0.46235	-5.09e-12	340.469	-2.57952e-11	1344.46	-3.52857e-11	3504.46	-3.4827e-11	4352.49	7.56985e-10
0.46265	4.77653e-11	340.469	-5.51117e-12	1344.46	-2.48418e-11	3504.46	-2.45189e-11	4352.49	7.67457e-10
0.46295	7.19013e-11	340.469	-1.4405e-11	1344.46	2.15014e-11	3504.46	2.12219e-11	4352.49	7.46223e-10
0.46326	1.12078e-10	340.47	-4.2413e-11	1344.46	2.05223e-11	3504.46	2.02555e-11	4352.49	7.64795e-10
0.46356	6.51981e-12	340.47	2.38228e-11	1344.46	1.32119e-11	3504.46	1.30401e-11	4352.49	7.98872e-10
0.46386	-1.23462e-11	340.47	7.43943e-12	1344.46	-2.84971e-11	3504.46	-2.81266e-11	4352.49	7.34306e-10
0.46416	7.45747e-11	340.471	-9.88003e-12	1344.46	2.68774e-14	3504.46	2.6528e-14	4352.49	7.63812e-10
0.46447	8.80941e-11	340.471	5.27666e-11	1344.46	7.66373e-12	3504.46	7.5641e-12	4352.49	7.60168e-10
0.46477	2.99686e-11	340.471	4.91779e-11	1344.46	4.83283e-11	3504.46	4.77e-11	4352.49	7.44372e-10
0.46507	-6.25307e-11	340.471	-1.03481e-11	1344.46	-8.39321e-12	3504.46	-8.2841e-12	4352.49	7.27941e-10
0.46538	2.11085e-11	340.472	6.58128e-12	1344.46	3.02479e-11	3504.46	2.98547e-11	4352.49	7.68383e-10
0.46568	6.38542e-13	340.472	7.68735e-11	1344.46	2.77023e-11	3504.46	2.73422e-11	4352.49	7.29446e-10
0.46598	4.83e-11	340.472	3.9738e-11	1344.46	8.70804e-12	3504.46	8.59484e-12	4352.49	7.67457e-10
0.46629	-1.95259e-11	340.473	1.87518e-11	1344.47	3.54044e-11	3504.47	3.49441e-11	4352.49	8.05526e-10
0.46659	-8.39194e-11	340.473	3.14859e-12	1344.47	-1.21138e-11	3504.47	-1.19563e-11	4352.49	7.64912e-10
0.46689	-1.03602e-11	340.473	-3.96822e-11	1344.47	7.27207e-12	3504.47	7.17753e-12	4352.49	7.34074e-10
0.4672	5.29591e-11	340.474	8.92176e-12	1344.47	1.07118e-12	3504.47	1.05726e-12	4352.49	7.41306e-10
0.4675	1.60674e-11	340.474	1.69573e-11	1344.47	-1.18527e-11	3504.47	-1.16986e-11	4352.49	7.5172e-10
0.4678	-1.17072e-10	340.474	-4.26471e-11	1344.47	4.83745e-13	3504.47	4.77456e-13	4352.49	7.42406e-10
0.46811	-1.33391e-11	340.474	2.94399e-11	1344.47	3.55155e-12	3504.47	3.50538e-12	4352.49	7.63985e-10
0.46841	9.09202e-11	340.475	-6.05726e-12	1344.47	-9.04598e-12	3504.47	-8.92838e-12	4352.49	7.63233e-10
0.46871	-3.22815e-11	340.475	3.82556e-11	1344.47	-3.35884e-11	3504.47	-3.31518e-11	4352.5	7.82731e-10
0.46902	-5.09961e-11	340.475	3.63053e-11	1344.47	2.51566e-11	3504.47	2.48296e-11	4352.5	7.50159e-10
0.46932	-6.41348e-11	340.476	1.19644e-11	1344.47	3.8929e-11	3504.47	3.8423e-11	4352.5	7.70583e-10
0.46962	2.83646e-11	340.476	8.4831e-11	1344.47	2.24608e-12	3504.47	2.21688e-12	4352.5	7.52935e-10
0.46992	4.57794e-11	340.476	6.15824e-11	1344.47	-1.98159e-11	3504.47	-1.95583e-11	4352.5	7.61556e-10
0.47023	-3.4191e-11	340.477	2.05641e-12	1344.47	-1.08278e-12	3504.47	-1.0687e-12	4352.5	7.40553e-10
0.47053	-6.3982e-11	340.477	-1.20645e-11	1344.47	4.95031e-11	3504.47	4.88596e-11	4352.5	7.45182e-10
0.47084	6.15137e-11	340.477	1.60992e-11	1344.47	3.82763e-11	3504.47	3.77787e-11	4352.5	7.51257e-10
0.47114	8.0838e-11	340.478	2.5071e-11	1344.47	-2.66695e-11	3504.47	-2.63228e-11	4352.5	7.6387e-10
0.47144	-2.21229e-11	340.478	1.9844e-11	1344.47	-3.15649e-11	3504.47	-3.11545e-11	4352.5	7.98877e-10
0.47174	-8.37438e-12	340.478	5.00361e-11	1344.47	2.41123e-11	3504.47	2.37988e-11	4352.5	7.96847e-10
0.47205	8.21364e-11	340.478	-5.24e-11	1344.47	5.46596e-11	3504.47	5.3949e-11	4352.5	7.60283e-10
0.47235	1.17119e-10	340.479	-2.85861e-12	1344.47	8.75349e-13	3504.47	8.63969e-13	4352.5	7.4038e-10
0.47265	4.28769e-11	340.479	8.54552e-11	1344.47	2.16971e-11	3504.47	2.14151e-11	4352.5	7.47729e-10
0.47296	-4.90864e-11	340.479	7.51745e-12	1344.47	2.47649e-11	3504.47	2.4443e-11	4352.5	7.32165e-10
0.47326	-2.05189e-11	340.48	1.16523e-11	1344.47	1.47783e-11	3504.47	1.45862e-11	4352.5	7.71391e-10
0.47356	1.21243e-10	340.48	1.01136e-10	1344.47	-4.30084e-13	3504.47	-4.24493e-13	4352.5	7.47786e-10
0.47387	6.41871e-11	340.48	6.24405e-11	1344.47	9.68709e-12	3504.47	9.56115e-12	4352.5	7.86896e-10
0.47417	-7.48292e-11	340.481	5.79937e-11	1344.47	-3.30207e-12	3504.47	-3.25914e-12	4352.5	8.05006e-10
0.47447	-4.88965e-14	340.481	1.02882e-09	1344.47	2.34595e-11	3504.47	2.31545e-11	4352.5	7.41769e-10
0.47478	6.60203e-11	340.481	1.28935e-09	1344.47	1.88905e-11	3504.47	1.86449e-11	4352.5	7.6682e-10
0.47508	8.03034e-11	340.481	1.12765e-09	1344.47	2.95951e-11	3504.47	2.92104e-11	4352.5	7.825e-10
0.47538	3.12671e-11	340.482	1.60372e-09	1344.47	3.33808e-11	3504.47	3.29469e-11	4352.5	7.31644e-10
0.47569	-1.54014e-11	340.482	1.4714e-09	1344.47	2.5744e-11	3504.47	2.54093e-11	4352.5	7.41537e-10
0.47599	6.20485e-11	340.482	1.4033e-09	1344.47	-2.35364e-11	3504.47	-2.32304e-11	4352.5	7.76484e-10
0.47629	1.1582e-10	340.483	1.29298e-09	1344.48	1.59333e-12	3504.48	1.57262e-12	4352.5	7.65663e-10
0.4766	1.88934e-11	340.483	1.30601e-09	1344.48	-1.01754e-12	3504.48	-1.00431e-12	4352.5	7.77697e-10
0.4769	-1.49431e-11	340.483	1.34104e-09	1344.48	-8.85018e-12	3504.48	-8.73513e-12	4352.5	7.80417e-10
0.4772	2.6837e-11	340.484	1.23845e-09	1344.48	1.56268e-11	3504.48	1.54237e-11	4352.5	7.74284e-10
0.47751	6.67076e-11	340.484	1.11082e-09	1344.48	3.22515e-12	3504.48	3.18322e-12	4352.5	7.20478e-10
0.47781	-3.63879e-12	340.484	1.28542e-09	1344.48	1.60837e-11	3504.48	1.58746e-11	4352.5	7.59184e-10
0.47811	-4.71003e-11	340.485	1.25522e-09	1344.48	3.30545e-11	3504.48	3.26248e-11	4352.5	7.21925e-10
0.47841	-4.40447e-11	340.485	1.17448e-09	1344.48	-9.63345e-12	3504.48	-9.50822e-12	4352.5	7.79721e-10
0.47872	8.5039e-11	340.485	1.14046e-09	1344.48	-3.24134e-11	3504.48	-3.1992e-11	4352.51	7.90251e-10
0.47902	1.91226e-11	340.485	1.08476e-09	1344.48	9.62176e-12	3504.48	9.49668e-12	4352.51	7.73069e-10
0.47932	-6.65793e-11	340.486	1.14811e-09	1344.48	-1.76619e-11	3504.48	-1.74323e-11	4352.51	7.91409e-10
0.47963	2.27124e-11	340.486	1.19172e-09	1344.48	-4.30103e-13	3504.48	-4.24512e-13	4352.51	7.72838e-10
0.47993	8.51916e-11	340.486	1.03179e-09	1344.48	-3.62844e-12	3504.48	-3.58127e-12	4352.51	7.69714e-10
0.48023	-6.80306e-11	340.487	1.05987e-09	1344.48	1.60836e-11	3504.48	1.58746e-11	4352.51	7.71276e-10
0.48054	-4.14475e-11	340.487	1.16824e-09	1344.48	2.85507e-11	3504.48	2.81795e-11	4352.51	7.41653e-10
0.48084	1.34228e-10	340.487	1.13539e-09	1344.48	-3.10627e-12	3504.48	-3.06589e-12	4352.51	7.57158e-10
0.48114	3.68429e-11	340.488	1.04559e-09	1344.48	-1.67027e-12	3504.48	-1.64856e-12	4352.51	7.75902e-10
0.48145	1.30121e-11	340.488	1.05269e-09	1344.48	2.55481e-11	3504.48	2.5216e-11	4352.51	7.71796e-10
0.48175	4.75362e-11	340.488	1.08819e-09	1344.48	3.00519e-11	3504.48	2.96612e-11	4352.51	7.92103e-10
0.48205	6.34997e-11	340.488	1.19172e-09	1344.48	-1.40067e-11	3504.48	-1.38246e-11	4352.51	7.80938e-10
0.48235	7.21307e-11	340.489	1.09365e-09	1344.48	-2.49071e-11	3504.48	-2.45833e-11	4352.51	7.42232e-10
0.48266	-3.4802e-11	340.489	1.0665e-09	1344.48	1.46276e-12	3504.48	1.44375e-12	4352.51	7.77754e-10
0.48296	-9.74923e-12	340.489	1.09872e-09	1344.48	2.87465e-11	3504.48	2.83728e-11	4352.51	7.4605e-10
0.48326	8.00743e-11	340.49	1.10988e-09	1344.48	4.66107e-12	3504.48	4.60047e-12	4352.51	7.50737e-10
0.48357	3.18781e-11	340.49	1.06955e-09	1344.48	-1.83147e-11	3504.48	-1.80766e-11	4352.51	7.5849e-10
0.48387	9.49858e-12	340.49	1.00191e-09	1344.48	7.33723e-12	3504.48	7.24185e-12	4352.51	7.72837e-10
0.48417	-4.38919e-11	340.491	1.00713e-09	1344.48	4.63699e-11	3504.48	4.57671e-11	4352.51	7.62479e-10
0.48448	2.91284e-11	340.491	1.05503e-09	1344.48	-4.9339e-12	3504.48	-4.86975e-12	4352.51	7.80185e-10
0.48478	1.0444e-10	340.491	1.10403e-09	1344.48	4.18403e-13	3504.48	4.12964e-13	4352.51	8.05468e-10
0.48508	-2.16646e-11	340.491	9.95118e-10	1344.48	-5.26025e-12	3504.48	-5.19187e-12	4352.51	7.65895e-10
0.48539	8.20017e-12	340.492	1.03592e-09	1344.48	1.24937e-11	3504.48	1.23313e-11	4352.51	7.49579e-10
0.48569	1.1689e-10	340.492	1.0665e-09	1344.48	-5.12971e-12	3504.48	-5.06303e-12	4352.51	7.73242e-10
0.48599	2.16432e-11	340.492	1.08304e-09	1344.48	7.44763e-13	3504.48	7.35081e-13	4352.51	7.51141e-10
0.4863	-8.18569e-11	340.493	1.07118e-09	1344.49	1.87598e-11	3504.49	1.85159e-11	4352.51	7.55366e-10
0.4866	-1.56305e-11	340.493	1.03241e-09	1344.49	1.90209e-11	3504.49	1.87736e-11	4352.51	7.67284e-10
0.4869	1.64493e-11	340.493	1.04333e-09	1344.49	4.7916e-12	3504.49	4.72931e-12	4352.51	7.69193e-10
0.48721	-1.32627e-11	340.494	1.10582e-09	1344.49	2.50705e-12	3504.49	2.47446e-12	4352.51	7.88053e-10
0.48751	-3.90795e-11	340.494	1.05379e-09	1344.49	-3.82428e-12	3504.49	-3.77457e-12	4352.51	7.98642e-10
0.48781	7.8183e-12	340.494	9.66955e-10	1344.49	1.0405e-11	3504.49	1.02697e-11	4352.51	7.87649e-10
0.48811	6.4569e-11	340.495	1.03608e-09	1344.49	-4.73811e-12	3504.49	-4.67651e-12	4352.51	7.93144e-10
0.48842	8.04743e-12	340.495	1.00565e-09	1344.49	-3.82885e-11	3504.49	-3.77907e-11	4352.51	7.25801e-10
0.48872	-2.57891e-11	340.495	1.02859e-09	1344.49	-4.30162e-13	3504.49	-4.2457e-13	4352.52	7.55655e-10
0.48902	3.66901e-11	340.495	1.01236e-09	1344.49	3.10309e-11	3504.49	3.06275e-11	4352.52	7.60456e-10
0.48933	1.12383e-10	340.496	1.0044e-09	1344.49	-1.00904e-11	3504.49	-9.95924e-12	4352.52	7.46629e-10
0.48963	2.93575e-11	340.496	1.06736e-09	1344.49	-2.52335e-11	3504.49	-2.49054e-11	4352.52	7.4825e-10
0.48993	-1.0513e-11	340.496	1.03405e-09	1344.49	2.96398e-12	3504.49	2.92545e-12	4352.52	7.98004e-10
0.49024	-9.67287e-12	340.497	9.59777e-10	1344.49	5.30275e-11	3504.49	5.23382e-11	4352.52	7.68267e-10
0.49054	1.04669e-10	340.497	9.88019e-10	1344.49	3.61874e-11	3504.49	3.5717e-11	4352.52	7.8412e-10
0.49084	1.77478e-11	340.497	1.04349e-09	1344.49	-1.32887e-11	3504.49	-1.3116e-11	4352.52	7.80127e-10
0.49115	-7.46764e-11	340.498	1.07165e-09	1344.49	-1.45289e-11	3504.49	-1.434e-11	4352.52	7.56407e-10
0.49145	3.69193e-11	340.498	1.03592e-09	1344.49	1.77154e-11	3504.49	1.74851e-11	4352.52	7.76598e-10
0.49175	6.13609e-11	340.498	9.72181e-10	1344.49	-9.56823e-12	3504.49	-9.44385e-12	4352.52	7.75614e-10
0.49206	-4.4503e-11	340.498	9.98706e-10	1344.49	3.94304e-12	3504.49	3.89178e-12	4352.52	7.49927e-10
0.49236	-1.5936e-11	340.499	1.04224e-09	1344.49	1.15146e-11	3504.49	1.13649e-11	4352.52	7.98988e-10
0.49266	1.02224e-10	340.499	9.39493e-10	1344.49	2.30025e-11	3504.49	2.27034e-11	4352.52	7.78334e-10
0.49297	5.83821e-11	340.499	9.75224e-10	1344.49	1.02744e-11	3504.49	1.01409e-11	4352.52	7.67514e-10
0.49327	-1.10477e-11	340.5	9.64848e-10	1344.49	2.25455e-11	3504.49	2.22524e-11	4352.52	7.80937e-10
0.49357	-4.1142e-11	340.5	9.67891e-10	1344.49	-1.77925e-11	3504.49	-1.75612e-11	4352.52	7.56233e-10
0.49388	7.97686e-11	340.5	8.98846e-10	1344.49	3.74928e-11	3504.49	3.70054e-11	4352.52	7.60572e-10
0.49418	9.10729e-11	340.501	9.24359e-10	1344.49	-1.79231e-11	3504.49	-1.76901e-11	4352.52	7.64505e-10
0.49448	-3.95378e-11	340.501	9.97459e-10	1344.49	-2.65389e-11	3504.49	-2.61939e-11	4352.52	7.49232e-10
0.49479	-4.74822e-11	340.501	1.06564e-09	1344.49	2.24802e-11	3504.49	2.2188e-11	4352.52	7.66416e-10
0.49509	8.206e-11	340.501	9.28494e-10	1344.49	4.73488e-11	3504.49	4.67333e-11	4352.52	7.72895e-10
0.49539	1.94281e-11	340.502	9.7343e-10	1344.49	3.11614e-11	3504.49	3.07563e-11	4352.52	7.93492e-10
0.4957	-4.56489e-11	340.502	1.01213e-09	1344.49	1.40601e-11	3504.49	1.38774e-11	4352.52	7.74689e-10
0.496	-1.5325e-11	340.502	9.61883e-10	1344.49	-2.45155e-11	3504.49	-2.41968e-11	4352.52	7.722e-10
0.4963	8.64138e-11	340.503	9.47373e-10	1344.5	4.29755e-11	3504.5	4.24168e-11	4352.52	7.62539e-10
0.4966	4.86055e-11	340.503	9.86147e-10	1344.5	4.68266e-11	3504.5	4.62178e-11	4352.52	7.52762e-10
0.49691	-2.86916e-11	340.503	9.7811e-10	1344.5	-1.28971e-11	3504.5	-1.27294e-11	4352.52	7.57042e-10
0.49721	-2.1741e-11	340.504	1.02656e-09	1344.5	-9.82935e-12	3504.5	-9.70157e-12	4352.52	7.64274e-10
0.49751	7.45748e-11	340.504	9.33252e-10	1344.5	-3.17161e-12	3504.5	-3.13038e-12	4352.52	7.77003e-10
0.49782	7.34291e-11	340.504	8.85974e-10	1344.5	-2.64946e-12	3504.5	-2.61502e-12	4352.52	8.0136e-10
0.49812	-3.30453e-11	340.505	9.61103e-10	1344.5	1.11882e-11	3504.5	1.10427e-11	4352.52	7.90194e-10
0.49842	-5.16072e-11	340.505	9.5221e-10	1344.5	9.55636e-12	3504.5	9.43213e-12	4352.52	7.65027e-10
0.49873	6.67254e-12	340.505	9.3099e-10	1344.5	-2.99665e-13	3504.5	-2.9577e-13	4352.53	7.65027e-10
0.49903	2.783e-11	340.505	9.48229e-10	1344.5	1.8107e-11	3504.5	1.78716e-11	4352.53	7.54844e-10
0.49933	-7.26139e-11	340.506	8.78094e-10	1344.5	-3.17162e-12	3504.5	-3.13039e-12	4352.53	7.74515e-10
0.49964	-1.74668e-10	340.506	9.80919e-10	1344.5	-4.30197e-13	3504.5	-4.24605e-13	4352.53	7.58605e-10
0.49994	1.45398e-11	340.506	9.78579e-10	1344.5	3.46209e-11	3504.5	3.41708e-11	4352.53	7.67283e-10
0.50024	5.56324e-11	340.507	8.98691e-10	1344.5	3.95814e-11	3504.5	3.90668e-11	4352.53	8.06972e-10
0.50055	-6.49751e-11	340.507	9.24982e-10	1344.5	-1.66176e-11	3504.5	-1.64016e-11	4352.53	8.07782e-10
0.50085	-7.16208e-11	340.507	9.56813e-10	1344.5	-1.36151e-11	3504.5	-1.34381e-11	4352.53	7.79317e-10
0.50115	2.78301e-11	340.508	9.72415e-10	1344.5	1.60835e-11	3504.5	1.58745e-11	4352.53	7.39222e-10
0.50146	7.99215e-11	340.508	1.01314e-09	1344.5	3.91898e-11	3504.5	3.86803e-11	4352.53	7.96269e-10
0.50176	3.13434e-11	340.508	9.75146e-10	1344.5	-2.11214e-11	3504.5	-2.08468e-11	4352.53	7.56406e-10
0.50206	-8.43776e-11	340.508	9.3411e-10	1344.5	-3.76357e-11	3504.5	-3.71464e-11	4352.53	7.70986e-10
0.50237	-1.3721e-11	340.509	9.11874e-10	1344.5	5.10692e-11	3504.5	5.04053e-11	4352.53	7.66069e-10
0.50267	6.91518e-11	340.509	9.65159e-10	1344.5	-6.89211e-12	3504.5	-6.80252e-12	4352.53	7.6844e-10
0.50297	1.92753e-11	340.509	8.77316e-10	1344.5	-3.30215e-12	3504.5	-3.25922e-12	4352.53	7.94128e-10
0.50328	-7.01695e-11	340.51	8.69982e-10	1344.5	-1.64871e-11	3504.5	-1.62728e-11	4352.53	8.03154e-10
0.50358	-1.38738e-11	340.51	9.14137e-10	1344.5	3.93856e-11	3504.5	3.88736e-11	4352.53	7.74805e-10
0.50388	1.26302e-11	340.51	9.13279e-10	1344.5	4.54558e-11	3504.5	4.48649e-11	4352.53	7.64794e-10
0.50418	-6.36765e-11	340.511	9.46436e-10	1344.5	-1.21791e-11	3504.5	-1.20208e-11	4352.53	7.52588e-10
0.50449	-5.60377e-11	340.511	9.02747e-10	1344.5	1.92165e-11	3504.5	1.89667e-11	4352.53	7.38991e-10
0.50479	-4.03017e-11	340.511	9.33954e-10	1344.5	1.40601e-11	3504.5	1.38773e-11	4352.53	7.5305e-10
0.50509	5.99099e-11	340.511	9.77253e-10	1344.5	2.85504e-11	3504.5	2.81793e-11	4352.53	7.61786e-10
0.5054	-2.2963e-11	340.512	9.59544e-10	1344.5	-1.15264e-11	3504.5	-1.13766e-11	4352.53	7.74458e-10
0.5057	-8.62109e-11	340.512	9.06804e-10	1344.5	1.10576e-11	3504.5	1.09138e-11	4352.53	7.76078e-10
0.506	4.471e-11	340.512	9.55955e-10	1344.5	-1.01769e-12	3504.5	-1.00446e-12	4352.53	7.86606e-10
0.50631	9.19132e-11	340.513	9.78032e-10	1344.51	-9.69882e-12	3504.51	-9.57273e-12	4352.53	7.67166e-10
0.50661	-2.05189e-11	340.513	8.67407e-10	1344.51	1.25588e-11	3504.51	1.23956e-11	4352.53	7.34709e-10
0.50691	-7.33014e-11	340.513	8.71697e-10	1344.51	-3.18912e-11	3504.51	-3.14766e-11	4352.53	7.72027e-10
0.50722	4.34116e-11	340.514	8.68265e-10	1344.51	3.65136e-11	3504.51	3.60389e-11	4352.53	7.52067e-10
0.50752	-5.47192e-12	340.514	9.32316e-10	1344.51	1.96082e-11	3504.51	1.93533e-11	4352.53	7.99798e-10
0.50782	-8.79679e-11	340.514	9.41209e-10	1344.51	-2.21198e-10	3504.51	-2.18323e-10	4352.53	7.60514e-10
0.50813	-6.08501e-11	340.515	8.82541e-10	1344.51	-1.3354e-11	3504.51	-1.31804e-11	4352.53	7.69771e-10
0.50843	1.40232e-12	340.515	8.61555e-10	1344.51	3.54518e-10	3504.51	3.49909e-10	4352.54	8.00261e-10
0.50873	5.98333e-11	340.515	8.71698e-10	1344.51	6.569e-11	3504.51	6.4836e-11	4352.54	8.11253e-10
0.50904	2.69897e-11	340.515	9.53613e-10	1344.51	8.05506e-12	3504.51	7.95034e-12	4352.54	7.71564e-10
0.50934	-1.22725e-10	340.516	9.27244e-10	1344.51	-3.47634e-11	3504.51	-3.43115e-11	4352.54	7.87879e-10
0.50964	2.47747e-11	340.516	9.05479e-10	1344.51	-1.42026e-11	3504.51	-1.4018e-11	4352.54	7.74572e-10
0.50994	1.45685e-10	340.516	9.2545e-10	1344.51	4.54318e-10	3504.51	4.48412e-10	4352.54	7.57679e-10
0.51025	4.15021e-11	340.517	9.65237e-10	1344.51	-2.0403e-10	3504.51	-2.01378e-10	4352.54	8.04485e-10
0.51055	-2.21229e-11	340.517	9.12811e-10	1344.51	2.01912e-10	3504.51	1.99287e-10	4352.54	7.43215e-10
0.51085	6.46453e-11	340.517	8.35576e-10	1344.51	6.19912e-10	3504.51	6.11853e-10	4352.54	7.93144e-10
0.51116	6.97808e-12	340.518	9.1008e-10	1344.51	8.21014e-10	3504.51	8.10341e-10	4352.54	7.93549e-10
0.51146	3.33294e-11	340.518	9.07194e-10	1344.51	9.1344e-10	3504.51	9.01565e-10	4352.54	7.75788e-10
0.51176	-5.22946e-11	340.518	8.35108e-10	1344.51	8.66769e-10	3504.51	8.55501e-10	4352.54	7.63522e-10
0.51207	-7.76338e-12	340.518	8.42909e-10	1344.51	9.79298e-10	3504.51	9.66567e-10	4352.54	7.78391e-10
0.51237	1.18341e-10	340.519	8.89174e-10	1344.51	1.02858e-09	3504.51	1.01521e-09	4352.54	7.45182e-10
0.51267	7.91207e-13	340.519	8.78094e-10	1344.51	1.01742e-09	3504.51	1.00419e-09	4352.54	7.86434e-10
0.51298	-4.12948e-11	340.519	9.33642e-10	1344.51	9.88043e-10	3504.51	9.75199e-10	4352.54	7.9621e-10
0.51328	2.74722e-14	340.52	8.93152e-10	1344.51	1.0479e-09	3504.51	1.03428e-09	4352.54	7.8464e-10
0.51358	2.27888e-11	340.52	8.73413e-10	1344.51	1.01337e-09	3504.51	1.0002e-09	4352.54	7.5739e-10
0.51389	1.1582e-10	340.52	8.90499e-10	1344.51	1.01167e-09	3504.51	9.9852e-10	4352.54	7.67109e-10
0.51419	7.61024e-11	340.521	9.04074e-10	1344.51	9.91439e-10	3504.51	9.7855e-10	4352.54	7.48943e-10
0.51449	-2.70112e-11	340.521	8.78406e-10	1344.51	1.00821e-09	3504.51	9.95106e-10	4352.54	7.57448e-10
0.5148	4.6925e-11	340.521	8.74819e-10	1344.51	1.01396e-09	3504.51	1.00078e-09	4352.54	7.62482e-10
0.5151	2.35967e-10	340.521	8.86053e-10	1344.51	1.03041e-09	3504.51	1.01701e-09	4352.54	7.97658e-10
0.5154	5.03621e-11	340.522	8.93541e-10	1344.51	9.8354e-10	3504.51	9.70754e-10	4352.54	8.0836e-10
0.51571	3.69479e-10	340.522	8.37995e-10	1344.51	9.88175e-10	3504.51	9.75329e-10	4352.54	8.06625e-10
0.51601	1.33569e-09	340.522	8.66002e-10	1344.51	1.02584e-09	3504.51	1.0125e-09	4352.54	7.68382e-10
0.51631	1.71973e-09	340.523	8.23405e-10	1344.52	1.00841e-09	3504.52	9.95299e-10	4352.54	7.70581e-10
0.51662	1.53505e-09	340.523	8.88159e-10	1344.52	9.79298e-10	3504.52	9.66567e-10	4352.54	7.52415e-10
0.51692	1.35769e-09	340.523	8.68888e-10	1344.52	9.62e-10	3504.52	9.49494e-10	4352.54	7.65027e-10
0.51722	1.21547e-09	340.524	8.85817e-10	1344.52	1.01702e-09	3504.52	1.0038e-09	4352.54	7.96442e-10
0.51753	1.14253e-09	340.524	8.36591e-10	1344.52	1.00162e-09	3504.52	9.88599e-10	4352.54	7.43851e-10
0.51783	1.30835e-09	340.524	8.46967e-10	1344.52	9.70942e-10	3504.52	9.5832e-10	4352.54	7.66646e-10
0.51813	8.68166e-10	340.525	8.90733e-10	1344.52	1.00926e-09	3504.52	9.96137e-10	4352.54	7.91525e-10
0.51843	1.34152e-10	340.525	8.95803e-10	1344.52	1.00058e-09	3504.52	9.87568e-10	4352.55	7.74399e-10
0.51874	1.06273e-10	340.525	8.48916e-10	1344.52	1.02166e-09	3504.52	1.00838e-09	4352.55	8.01418e-10
0.51904	1.31784e-10	340.525	8.50165e-10	1344.52	9.97899e-10	3504.52	9.84927e-10	4352.55	7.84061e-10
0.51934	1.01537e-10	340.526	7.98519e-10	1344.52	9.88696e-10	3504.52	9.75843e-10	4352.55	7.72259e-10
0.51965	-1.44848e-11	340.526	8.19113e-10	1344.52	9.98356e-10	3504.52	9.85378e-10	4352.55	7.49695e-10
0.51995	-2.09772e-11	340.526	8.47435e-10	1344.52	1.01937e-09	3504.52	1.00612e-09	4352.55	7.76019e-10
0.52025	3.59262e-11	340.527	8.10611e-10	1344.52	9.7636e-10	3504.52	9.63667e-10	4352.55	7.62826e-10
0.52056	4.83941e-12	340.527	7.79873e-10	1344.52	9.63827e-10	3504.52	9.51297e-10	4352.55	8.04309e-10
0.52086	1.58382e-11	340.527	8.53131e-10	1344.52	1.02473e-09	3504.52	1.0114e-09	4352.55	8.208e-10
0.52116	4.8529e-11	340.528	8.40881e-10	1344.52	9.76164e-10	3504.52	9.63474e-10	4352.55	7.57622e-10
0.52147	6.10001e-10	340.528	7.76986e-10	1344.52	9.67873e-10	3504.52	9.55291e-10	4352.55	7.50446e-10
0.52177	1.21784e-09	340.528	8.56484e-10	1344.52	9.8269e-10	3504.52	9.69915e-10	4352.55	7.63523e-10
0.52207	1.10655e-09	340.528	8.30584e-10	1344.52	9.81581e-10	3504.52	9.6882e-10	4352.55	7.64796e-10
0.52238	1.13596e-09	340.529	8.77158e-10	1344.52	9.92874e-10	3504.52	9.79967e-10	4352.55	7.59184e-10
0.52268	1.13382e-09	340.529	8.75676e-10	1344.52	9.5867e-10	3504.52	9.46208e-10	4352.55	7.7521e-10
0.52298	1.21432e-09	340.529	8.31442e-10	1344.52	9.83603e-10	3504.52	9.70817e-10	4352.55	7.49868e-10
0.52329	1.0938e-09	340.53	8.83399e-10	1344.52	9.74204e-10	3504.52	9.61539e-10	4352.55	8.16982e-10
0.52359	1.01214e-09	340.53	8.67875e-10	1344.52	9.76816e-10	3504.52	9.64118e-10	4352.55	7.91756e-10
0.52389	1.11526e-09	340.53	8.14902e-10	1344.52	1.00018e-09	3504.52	9.87181e-10	4352.55	7.9731e-10
0.5242	1.15062e-09	340.531	8.16541e-10	1344.52	9.55407e-10	3504.52	9.42986e-10	4352.55	7.66762e-10
0.5245	1.05461e-09	340.531	8.08271e-10	1344.52	1.00247e-09	3504.52	9.89435e-10	4352.55	7.49522e-10
0.5248	1.01665e-09	340.531	8.19114e-10	1344.52	9.65263e-10	3504.52	9.52715e-10	4352.55	7.90426e-10
0.52511	1.06393e-09	340.531	8.27306e-10	1344.52	9.57495e-10	3504.52	9.45048e-10	4352.55	8.21436e-10
0.52541	1.16399e-09	340.532	8.23796e-10	1344.52	9.53578e-10	3504.52	9.41182e-10	4352.55	8.16113e-10
0.52571	1.06034e-09	340.532	8.77549e-10	1344.52	9.51098e-10	3504.52	9.38734e-10	4352.55	7.88575e-10
0.52601	9.8862e-10	340.532	8.3542e-10	1344.52	9.66307e-10	3504.52	9.53745e-10	4352.55	7.90252e-10
0.52632	1.12962e-09	340.533	7.7449e-10	1344.53	9.47901e-10	3504.53	9.35578e-10	4352.55	7.48827e-10
0.52662	1.15948e-09	340.533	7.9922e-10	1344.53	9.40982e-10	3504.53	9.28749e-10	4352.55	7.54381e-10
0.52692	9.83884e-10	340.533	7.90717e-10	1344.53	9.70876e-10	3504.53	9.58254e-10	4352.55	7.73243e-10
0.52723	1.02116e-09	340.534	8.59839e-10	1344.53	1.00005e-09	3504.53	9.87051e-10	4352.55	7.68209e-10
0.52753	1.21577e-09	340.534	8.24264e-10	1344.53	9.37652e-10	3504.53	9.25463e-10	4352.55	7.99162e-10
0.52783	1.08348e-09	340.534	8.34015e-10	1344.53	9.08215e-10	3504.53	8.96408e-10	4352.55	7.96269e-10
0.52814	1.00489e-09	340.535	8.65924e-10	1344.53	9.53774e-10	3504.53	9.41375e-10	4352.55	7.8597e-10
0.52844	1.03949e-09	340.535	8.76457e-10	1344.53	9.74596e-10	3504.53	9.61926e-10	4352.56	7.69886e-10
0.52874	1.07287e-09	340.535	8.2996e-10	1344.53	9.29493e-10	3504.53	9.1741e-10	4352.56	7.68904e-10
0.52905	1.09166e-09	340.535	7.70901e-10	1344.53	9.21727e-10	3504.53	9.09744e-10	4352.56	7.60745e-10
0.52935	9.27745e-10	340.536	8.52351e-10	1344.53	9.44702e-10	3504.53	9.32421e-10	4352.56	7.69597e-10
0.52965	1.032e-09	340.536	8.12718e-10	1344.53	9.43331e-10	3504.53	9.31067e-10	4352.56	7.32916e-10
0.52995	1.10434e-09	340.536	8.19582e-10	1344.53	9.07563e-10	3504.53	8.95764e-10	4352.56	7.69424e-10
0.53026	1.03261e-09	340.537	8.27384e-10	1344.53	9.41698e-10	3504.53	9.29456e-10	4352.56	7.85681e-10
0.53056	9.82814e-10	340.537	7.68093e-10	1344.53	9.42287e-10	3504.53	9.30037e-10	4352.56	8.05699e-10
0.53086	1.01459e-09	340.537	8.45095e-10	1344.53	9.50119e-10	3504.53	9.37768e-10	4352.56	7.8198e-10
0.53117	1.08073e-09	340.538	8.3776e-10	1344.53	9.06583e-10	3504.53	8.94797e-10	4352.56	7.82036e-10
0.53147	1.12847e-09	340.538	7.46716e-10	1344.53	9.0469e-10	3504.53	8.92929e-10	4352.56	7.52934e-10
0.53177	9.99923e-10	340.538	8.19895e-10	1344.53	9.34911e-10	3504.53	9.22757e-10	4352.56	7.97195e-10
0.53208	1.07348e-09	340.538	8.62568e-10	1344.53	9.29428e-10	3504.53	9.17345e-10	4352.56	7.67283e-10
0.53238	1.10296e-09	340.539	7.86037e-10	1344.53	9.14219e-10	3504.53	9.02334e-10	4352.56	7.57622e-10
0.53268	1.11472e-09	340.539	8.1381e-10	1344.53	9.33475e-10	3504.53	9.2134e-10	4352.56	7.22849e-10
0.53299	9.71739e-10	340.539	8.20129e-10	1344.53	9.39544e-10	3504.53	9.2733e-10	4352.56	7.58547e-10
0.53329	1.05125e-09	340.54	8.2832e-10	1344.53	9.17548e-10	3504.53	9.0562e-10	4352.56	7.47845e-10
0.53359	1.09479e-09	340.54	8.46576e-10	1344.53	9.47768e-10	3504.53	9.35447e-10	4352.56	7.96501e-10
0.5339	1.06057e-09	340.54	7.73085e-10	1344.53	8.81127e-10	3504.53	8.69672e-10	4352.56	8.03443e-10
0.5342	9.91216e-10	340.541	7.8744e-10	1344.53	9.1559e-10	3504.53	9.03687e-10	4352.56	7.84408e-10
0.5345	9.67004e-10	340.541	8.15214e-10	1344.53	9.2538e-10	3504.53	9.1335e-10	4352.56	8.03212e-10
0.53481	1.08914e-09	340.541	8.62101e-10	1344.53	9.36216e-10	3504.53	9.24045e-10	4352.56	7.55944e-10
0.53511	1.06164e-09	340.541	8.35577e-10	1344.53	9.15264e-10	3504.53	9.03365e-10	4352.56	7.67628e-10
0.53541	9.71433e-10	340.542	8.33314e-10	1344.53	9.00577e-10	3504.53	8.8887e-10	4352.56	7.63638e-10
0.53572	9.96487e-10	340.542	8.17476e-10	1344.53	9.27142e-10	3504.53	9.15089e-10	4352.56	7.63291e-10
0.53602	1.05583e-09	340.542	9.01108e-10	1344.53	8.9875e-10	3504.53	8.87066e-10	4352.56	7.63348e-10
0.53632	1.07447e-09	340.543	8.4213e-10	1344.54	9.11152e-10	3504.54	8.99307e-10	4352.56	7.70928e-10
0.53663	1.03185e-09	340.543	8.12796e-10	1344.54	8.49144e-10	3504.54	8.38105e-10	4352.56	8.16866e-10
0.53693	1.0372e-09	340.543	8.37215e-10	1344.54	9.14936e-10	3504.54	9.03042e-10	4352.56	7.80648e-10
0.53723	1.08051e-09	340.544	8.43377e-10	1344.54	9.13566e-10	3504.54	9.01689e-10	4352.56	7.90251e-10
0.53753	1.0873e-09	340.544	8.66003e-10	1344.54	8.87849e-10	3504.54	8.76307e-10	4352.56	7.66069e-10
0.53784	1.02536e-09	340.544	8.61789e-10	1344.54	8.97053e-10	3504.54	8.85391e-10	4352.56	7.49984e-10
0.53814	9.84495e-10	340.545	7.68872e-10	1344.54	9.16112e-10	3504.54	9.04203e-10	4352.57	7.88632e-10
0.53844	1.03147e-09	340.545	8.40413e-10	1344.54	8.76361e-10	3504.54	8.64969e-10	4352.57	7.56059e-10
0.53875	1.10159e-09	340.545	8.55392e-10	1344.54	8.8576e-10	3504.54	8.74245e-10	4352.57	7.72027e-10
0.53905	1.01566e-09	340.545	7.67234e-10	1344.54	8.9653e-10	3504.54	8.84875e-10	4352.57	8.07145e-10
0.53935	9.62649e-10	340.546	8.33937e-10	1344.54	9.11543e-10	3504.54	8.99693e-10	4352.57	8.20163e-10
0.53966	1.01955e-09	340.546	8.09597e-10	1344.54	9.16503e-10	3504.54	9.04588e-10	4352.57	7.79548e-10
0.53996	1.03926e-09	340.546	8.1849e-10	1344.54	8.74206e-10	3504.54	8.62842e-10	4352.57	7.77928e-10
0.54026	1.07279e-09	340.547	7.73007e-10	1344.54	8.63829e-10	3504.54	8.52599e-10	4352.57	8.17734e-10
0.54057	9.35459e-10	340.547	8.6959e-10	1344.54	9.15066e-10	3504.54	9.03171e-10	4352.57	7.70581e-10
0.54087	9.89384e-10	340.547	8.15683e-10	1344.54	8.92613e-10	3504.54	8.81009e-10	4352.57	7.62654e-10
0.54117	1.12786e-09	340.548	9.2818e-10	1344.54	8.6161e-10	3504.54	8.50409e-10	4352.57	7.83656e-10
0.54148	1.01696e-09	340.548	8.58045e-10	1344.54	8.83083e-10	3504.54	8.71603e-10	4352.57	7.6358e-10
0.54178	9.86787e-10	340.548	8.35654e-10	1344.54	9.25185e-10	3504.54	9.13157e-10	4352.57	7.90715e-10
0.54208	9.51117e-10	340.548	8.54456e-10	1344.54	9.33146e-10	3504.54	9.21015e-10	4352.57	8.11369e-10
0.54239	1.05415e-09	340.549	8.54143e-10	1344.54	8.7349e-10	3504.54	8.62134e-10	4352.57	7.90716e-10
0.54269	9.70595e-10	340.549	8.68577e-10	1344.54	8.71008e-10	3504.54	8.59685e-10	4352.57	7.95748e-10
0.54299	9.004e-10	340.549	8.25043e-10	1344.54	8.99075e-10	3504.54	8.87387e-10	4352.57	8.05873e-10
0.5433	8.72215e-10	340.55	7.70354e-10	1344.54	8.74468e-10	3504.54	8.631e-10	4352.57	7.67226e-10
0.5436	9.69142e-10	340.55	8.42129e-10	1344.54	8.67613e-10	3504.54	8.56334e-10	4352.57	7.68672e-10
0.5439	1.01253e-09	340.55	8.22937e-10	1344.54	8.7858e-10	3504.54	8.67159e-10	4352.57	7.76367e-10
0.54421	9.08496e-10	340.551	8.6647e-10	1344.54	8.74533e-10	3504.54	8.63164e-10	4352.57	7.51315e-10
0.54451	8.69848e-10	340.551	7.68248e-10	1344.55	8.74207e-10	3504.55	8.62842e-10	4352.57	8.02459e-10
0.54481	9.49512e-10	340.551	8.15526e-10	1344.55	8.69637e-10	3504.55	8.58332e-10	4352.57	8.02575e-10
0.54511	9.76245e-10	340.551	8.79732e-10	1344.55	8.74794e-10	3504.55	8.63422e-10	4352.57	7.9945e-10
0.54542	9.6708e-10	340.552	8.44236e-10	1344.55	8.54626e-10	3504.55	8.43516e-10	4352.57	8.11022e-10
0.54572	8.68014e-10	340.552	8.01406e-10	1344.55	8.41766e-10	3504.55	8.30823e-10	4352.57	7.58488e-10
0.54602	9.02997e-10	340.552	8.19738e-10	1344.55	8.80537e-10	3504.55	8.6909e-10	4352.57	7.97715e-10
0.54633	1.02918e-09	340.553	8.87537e-10	1344.55	8.43137e-10	3504.55	8.32176e-10	4352.57	7.91177e-10
0.54663	9.17051e-10	340.553	8.43221e-10	1344.55	8.62326e-10	3504.55	8.51116e-10	4352.57	7.4767e-10
0.54693	8.40517e-10	340.553	7.83461e-10	1344.55	8.84781e-10	3504.55	8.73278e-10	4352.57	7.73706e-10
0.54724	8.94137e-10	340.554	8.02576e-10	1344.55	8.21989e-10	3504.55	8.11303e-10	4352.57	7.81458e-10
0.54754	9.45312e-10	340.554	8.37917e-10	1344.55	8.39156e-10	3504.55	8.28247e-10	4352.57	7.61498e-10
0.54784	9.84952e-10	340.554	8.69357e-10	1344.55	8.63435e-10	3504.55	8.52211e-10	4352.57	7.67226e-10
0.54815	8.57473e-10	340.555	7.60993e-10	1344.55	8.67613e-10	3504.55	8.56334e-10	4352.58	8.1594e-10
0.54845	8.75576e-10	340.555	7.5998e-10	1344.55	8.42028e-10	3504.55	8.31082e-10	4352.58	7.97773e-10
0.54875	8.89019e-10	340.555	8.63349e-10	1344.55	8.60695e-10	3504.55	8.49506e-10	4352.58	7.84408e-10
0.54906	9.63413e-10	340.555	8.76847e-10	1344.55	8.75316e-10	3504.55	8.63937e-10	4352.58	7.77698e-10
0.54936	8.68931e-10	340.556	8.12484e-10	1344.56	8.59063e-10	3504.56	8.47895e-10	4352.58	7.59415e-10
0.54966	8.62133e-10	340.556	8.13184e-10	1344.56	8.29821e-10	3504.56	8.19034e-10	4352.58	7.67978e-10
0.54996	9.81593e-10	340.556	8.5469e-10	1344.56	8.25122e-10	3504.56	8.14395e-10	4352.58	7.73532e-10
0.55027	9.6074e-10	340.557	8.31207e-10	1344.56	8.53972e-10	3504.56	8.4287e-10	4352.58	7.97773e-10
0.55057	9.27284e-10	340.557	8.02342e-10	1344.56	8.67548e-10	3504.56	8.5627e-10	4352.58	7.90599e-10
0.55087	8.72062e-10	340.557	8.4174e-10	1344.56	8.47249e-10	3504.56	8.36235e-10	4352.58	8.14783e-10
0.55118	9.91446e-10	340.558	8.73492e-10	1344.56	8.37458e-10	3504.56	8.26571e-10	4352.58	8.06162e-10
0.55148	1.01757e-09	340.558	8.42364e-10	1344.56	8.60825e-10	3504.56	8.49634e-10	4352.58	7.7897e-10
0.55178	9.53254e-10	340.558	8.38386e-10	1344.56	8.38502e-10	3504.56	8.27602e-10	4352.58	7.68902e-10
0.55209	9.08114e-10	340.558	7.63489e-10	1344.56	8.32497e-10	3504.56	8.21675e-10	4352.58	7.78219e-10
0.55239	9.12697e-10	340.559	8.21143e-10	1344.56	8.28058e-10	3504.56	8.17294e-10	4352.58	7.87706e-10
0.55269	9.86938e-10	340.559	7.58497e-10	1344.56	8.45486e-10	3504.56	8.34495e-10	4352.58	7.92913e-10
0.553	9.21481e-10	340.559	8.1147e-10	1344.56	8.53253e-10	3504.56	8.42161e-10	4352.58	7.76366e-10
0.5533	8.67481e-10	340.56	8.1857e-10	1344.56	8.31844e-10	3504.56	8.2103e-10	4352.58	7.9621e-10
0.5536	9.68685e-10	340.56	7.67938e-10	1344.56	8.25448e-10	3504.56	8.14717e-10	4352.58	7.90425e-10
0.55391	9.49054e-10	340.56	8.90187e-10	1344.56	8.51817e-10	3504.56	8.40744e-10	4352.58	7.98179e-10
0.55421	9.03226e-10	340.561	8.40413e-10	1344.56	8.42939e-10	3504.56	8.31981e-10	4352.58	7.94937e-10
0.55451	8.7084e-10	340.561	7.51943e-10	1344.56	8.39286e-10	3504.56	8.28375e-10	4352.58	7.97194e-10
0.55481	9.45999e-10	340.561	8.1654e-10	1344.56	8.76229e-10	3504.56	8.64838e-10	4352.58	7.58779e-10
0.55512	9.9878e-10	340.562	8.11079e-10	1344.56	8.20488e-10	3504.56	8.09821e-10	4352.58	7.74051e-10
0.55542	9.17585e-10	340.562	8.62414e-10	1344.56	8.19833e-10	3504.56	8.09176e-10	4352.58	7.77408e-10
0.55572	8.81992e-10	340.562	8.72478e-10	1344.56	8.6337e-10	3504.56	8.52146e-10	4352.58	7.77871e-10
0.55603	9.62802e-10	340.562	8.02263e-10	1344.56	7.99208e-10	3504.56	7.88818e-10	4352.58	7.93318e-10
0.55633	9.18197e-10	340.563	8.41505e-10	1344.56	8.21596e-10	3504.56	8.10916e-10	4352.58	7.92393e-10
0.55663	8.57321e-10	340.563	8.52661e-10	1344.56	8.09848e-10	3504.56	7.9932e-10	4352.58	7.88343e-10
0.55694	8.99789e-10	340.563	8.13888e-10	1344.56	8.37195e-10	3504.56	8.26312e-10	4352.58	7.89152e-10
0.55724	9.21558e-10	340.564	7.72695e-10	1344.56	8.14612e-10	3504.56	8.04022e-10	4352.58	7.76251e-10
0.55754	8.75041e-10	340.564	8.17477e-10	1344.56	8.35564e-10	3504.56	8.24702e-10	4352.58	7.84118e-10
0.55785	7.83462e-10	340.564	8.07645e-10	1344.56	8.4653e-10	3504.56	8.35525e-10	4352.58	7.76482e-10
0.55815	8.58314e-10	340.565	8.04448e-10	1344.56	8.37915e-10	3504.56	8.27022e-10	4352.59	7.73648e-10
0.55845	9.56692e-10	340.565	8.08504e-10	1344.56	8.12392e-10	3504.56	8.01831e-10	4352.59	7.66128e-10
0.55876	8.36775e-10	340.565	8.02342e-10	1344.56	8.5508e-10	3504.56	8.43964e-10	4352.59	7.80474e-10
0.55906	8.15312e-10	340.565	8.66783e-10	1344.56	8.31191e-10	3504.56	8.20386e-10	4352.59	8.02401e-10
0.55936	9.35382e-10	340.566	7.95553e-10	1344.57	8.06844e-10	3504.57	7.96355e-10	4352.59	8.07783e-10
0.55967	9.48519e-10	340.566	8.47122e-10	1344.57	8.26426e-10	3504.57	8.15682e-10	4352.59	8.2109e-10
0.55997	8.35781e-10	340.566	8.41973e-10	1344.57	8.20486e-10	3504.57	8.0982e-10	4352.59	7.87822e-10
0.56027	8.52662e-10	340.567	7.83617e-10	1344.57	8.27927e-10	3504.57	8.17164e-10	4352.59	7.72143e-10
0.56058	9.5356e-10	340.567	8.06554e-10	1344.57	8.32431e-10	3504.57	8.21609e-10	4352.59	7.74281e-10
0.56088	8.73438e-10	340.567	8.56329e-10	1344.57	8.23685e-10	3504.57	8.12977e-10	4352.59	7.72201e-10
0.56118	8.69543e-10	340.568	8.46497e-10	1344.57	8.2375e-10	3504.57	8.13041e-10	4352.59	7.91467e-10
0.56148	8.15006e-10	340.568	8.78485e-10	1344.57	8.34975e-10	3504.57	8.2412e-10	4352.59	7.80589e-10
0.56179	9.03837e-10	340.568	8.17711e-10	1344.57	8.14677e-10	3504.57	8.04086e-10	4352.59	7.88748e-10
0.56209	8.76799e-10	340.568	8.32221e-10	1344.57	7.93333e-10	3504.57	7.83019e-10	4352.59	7.85855e-10
0.56239	7.6979e-10	340.569	8.30816e-10	1344.57	8.25707e-10	3504.57	8.14973e-10	4352.59	7.94187e-10
0.5627	8.41052e-10	340.569	6.61757e-10	1344.57	8.432e-10	3504.57	8.32238e-10	4352.59	7.80358e-10
0.563	8.97803e-10	340.569	7.43205e-10	1344.57	7.93985e-10	3504.57	7.83663e-10	4352.59	7.8921e-10
0.5633	8.17452e-10	340.57	8.34562e-10	1344.57	8.05343e-10	3504.57	7.94873e-10	4352.59	7.77755e-10
0.56361	7.55505e-10	340.57	8.10455e-10	1344.57	8.10826e-10	3504.57	8.00285e-10	4352.59	7.35404e-10
0.56391	8.65876e-10	340.57	7.21517e-10	1344.57	8.47509e-10	3504.57	8.36491e-10	4352.59	7.86666e-10
0.56421	8.88332e-10	340.571	8.65143e-10	1344.57	7.9738e-10	3504.57	7.87014e-10	4352.59	8.30693e-10
0.56452	8.06529e-10	340.571	8.65612e-10	1344.57	7.9973e-10	3504.57	7.89333e-10	4352.59	7.89789e-10
0.56482	8.00801e-10	340.571	8.41037e-10	1344.57	8.49335e-10	3504.57	8.38294e-10	4352.59	7.92623e-10
0.56512	8.8627e-10	340.572	8.67329e-10	1344.57	7.89873e-10	3504.57	7.79605e-10	4352.59	7.91351e-10
0.56543	9.00172e-10	340.572	8.0749e-10	1344.57	7.79757e-10	3504.57	7.6962e-10	4352.59	7.98351e-10
0.56573	8.3624e-10	340.572	7.95944e-10	1344.57	8.26555e-10	3504.57	8.1581e-10	4352.59	7.69076e-10
0.56603	7.82697e-10	340.572	7.99688e-10	1344.57	7.9973e-10	3504.57	7.89333e-10	4352.59	8.01186e-10
0.56634	8.55641e-10	340.573	8.84961e-10	1344.57	8.27405e-10	3504.57	8.16649e-10	4352.59	7.85102e-10
0.56664	9.27592e-10	340.573	8.27541e-10	1344.57	8.12065e-10	3504.57	8.01508e-10	4352.59	7.84235e-10
0.56694	9.05976e-10	340.573	8.0039e-10	1344.57	7.9614e-10	3504.57	7.8579e-10	4352.59	8.16866e-10
0.56724	8.22645e-10	340.574	8.27151e-10	1344.57	8.21595e-10	3504.57	8.10914e-10	4352.59	7.87012e-10
0.56755	8.0775e-10	340.574	8.44859e-10	1344.57	8.41371e-10	3504.57	8.30433e-10	4352.59	8.23982e-10
0.56785	9.16364e-10	340.574	8.57654e-10	1344.57	7.89808e-10	3504.57	7.7954e-10	4352.6	7.98988e-10
0.56815	9.14454e-10	340.575	7.76752e-10	1344.57	7.73751e-10	3504.57	7.63693e-10	4352.6	7.75788e-10
0.56846	7.71317e-10	340.575	7.85256e-10	1344.57	8.20746e-10	3504.57	8.10077e-10	4352.6	7.976e-10
0.56876	8.29367e-10	340.575	8.13029e-10	1344.57	8.18201e-10	3504.57	8.07564e-10	4352.6	8.15477e-10
0.56906	8.72748e-10	340.575	8.43767e-10	1344.57	8.04429e-10	3504.57	7.93971e-10	4352.6	7.76135e-10
0.56937	9.38132e-10	340.576	8.37136e-10	1344.58	7.95812e-10	3504.58	7.85467e-10	4352.6	7.94302e-10
0.56967	8.32573e-10	340.576	7.63411e-10	1344.58	7.99273e-10	3504.58	7.88882e-10	4352.6	8.09171e-10
0.56997	8.16153e-10	340.576	7.85802e-10	1344.58	7.9157e-10	3504.58	7.8128e-10	4352.6	8.13509e-10
0.57028	8.97803e-10	340.577	7.90015e-10	1344.58	7.93659e-10	3504.58	7.83342e-10	4352.6	7.76887e-10
0.57058	9.27132e-10	340.577	8.18257e-10	1344.58	7.64352e-10	3504.58	7.54415e-10	4352.6	7.93665e-10
0.57088	8.55946e-10	340.577	8.0281e-10	1344.58	8.20289e-10	3504.58	8.09626e-10	4352.6	7.95169e-10
0.57119	8.43114e-10	340.578	8.14044e-10	1344.58	7.88829e-10	3504.58	7.78574e-10	4352.6	7.6873e-10
0.57149	9.01851e-10	340.578	8.59215e-10	1344.58	7.8439e-10	3504.58	7.74193e-10	4352.6	7.98178e-10
0.57179	9.28279e-10	340.578	8.45875e-10	1344.58	8.0952e-10	3504.58	7.98996e-10	4352.6	7.85681e-10
0.5721	8.31506e-10	340.578	8.04448e-10	1344.58	7.92483e-10	3504.58	7.82181e-10	4352.6	7.94996e-10
0.5724	8.24478e-10	340.579	7.9376e-10	1344.58	7.7473e-10	3504.58	7.64659e-10	4352.6	7.96963e-10
0.5727	8.50446e-10	340.579	8.56718e-10	1344.58	8.03449e-10	3504.58	7.93004e-10	4352.6	7.96441e-10
0.573	9.13614e-10	340.579	8.47981e-10	1344.58	7.90721e-10	3504.58	7.80442e-10	4352.6	7.58257e-10
0.57331	8.37157e-10	340.58	7.70121e-10	1344.58	7.77667e-10	3504.58	7.67557e-10	4352.6	7.69713e-10
0.57361	8.43038e-10	340.58	7.85644e-10	1344.58	7.81714e-10	3504.58	7.71552e-10	4352.6	8.02979e-10
0.57391	9.33091e-10	340.58	8.47123e-10	1344.58	7.92288e-10	3504.58	7.81988e-10	4352.6	7.80243e-10
0.57422	9.30495e-10	340.581	7.68326e-10	1344.58	7.71466e-10	3504.58	7.61437e-10	4352.6	8.10443e-10
0.57452	7.63373e-10	340.581	7.72306e-10	1344.58	8.09061e-10	3504.58	7.98543e-10	4352.6	7.48769e-10
0.57482	8.16917e-10	340.581	7.93837e-10	1344.58	7.80866e-10	3504.58	7.70715e-10	4352.6	8.02632e-10
0.57513	8.84207e-10	340.582	7.45078e-10	1344.58	7.68725e-10	3504.58	7.58732e-10	4352.6	7.67283e-10
0.57543	8.52433e-10	340.582	7.73865e-10	1344.58	7.8328e-10	3504.58	7.73098e-10	4352.6	7.61556e-10
0.57573	7.95453e-10	340.582	7.33843e-10	1344.58	7.77601e-10	3504.58	7.67492e-10	4352.6	7.97194e-10
0.57604	8.73362e-10	340.582	7.72071e-10	1344.58	7.85564e-10	3504.58	7.75352e-10	4352.6	7.87012e-10
0.57634	9.43021e-10	340.583	8.5313e-10	1344.58	7.66962e-10	3504.58	7.56992e-10	4352.6	8.0946e-10
0.57664	8.65647e-10	340.583	7.98753e-10	1344.58	7.45946e-10	3504.58	7.36248e-10	4352.6	8.01591e-10
0.57695	7.58868e-10	340.583	7.80497e-10	1344.58	7.88632e-10	3504.58	7.7838e-10	4352.6	7.97715e-10
0.57725	8.58391e-10	340.584	7.7605e-10	1344.58	7.96791e-10	3504.58	7.86432e-10	4352.6	7.91988e-10
0.57755	9.59137e-10	340.584	8.08583e-10	1344.58	7.66244e-10	3504.58	7.56283e-10	4352.6	8.03038e-10
0.57785	8.41817e-10	340.584	7.82369e-10	1344.58	7.69378e-10	3504.58	7.59376e-10	4352.61	7.94418e-10
0.57816	8.32039e-10	340.585	8.40413e-10	1344.58	7.7721e-10	3504.58	7.67106e-10	4352.61	8.19122e-10
0.57846	8.37539e-10	340.585	7.92745e-10	1344.58	7.75512e-10	3504.58	7.65431e-10	4352.61	8.01129e-10
0.57876	9.00325e-10	340.585	8.58124e-10	1344.58	7.54103e-10	3504.58	7.443e-10	4352.61	7.90078e-10
0.57907	7.92703e-10	340.585	7.78234e-10	1344.58	7.81452e-10	3504.58	7.71293e-10	4352.61	7.81226e-10
0.57937	8.32115e-10	340.586	7.67157e-10	1344.59	7.58999e-10	3504.59	7.49132e-10	4352.61	7.78913e-10
0.57967	8.48843e-10	340.586	7.3002e-10	1344.59	7.71922e-10	3504.59	7.61888e-10	4352.61	7.67572e-10
0.57998	8.52738e-10	340.586	7.67155e-10	1344.59	7.82496e-10	3504.59	7.72324e-10	4352.61	8.02748e-10
0.58028	7.86059e-10	340.587	8.00781e-10	1344.59	7.68854e-10	3504.59	7.58859e-10	4352.61	7.965e-10
0.58058	8.12715e-10	340.587	7.59432e-10	1344.59	7.94375e-10	3504.59	7.84048e-10	4352.61	7.69423e-10
0.58089	8.84132e-10	340.587	7.47106e-10	1344.59	7.92222e-10	3504.59	7.81923e-10	4352.61	8.03963e-10
0.58119	8.86652e-10	340.588	7.84085e-10	1344.59	7.73358e-10	3504.59	7.63305e-10	4352.61	7.98525e-10
0.58149	7.88656e-10	340.588	8.43767e-10	1344.59	7.8961e-10	3504.59	7.79346e-10	4352.61	7.88169e-10
0.58179	8.24174e-10	340.588	7.22375e-10	1344.59	8.03252e-10	3504.59	7.9281e-10	4352.61	7.89905e-10
0.5821	8.82909e-10	340.588	7.83227e-10	1344.59	7.60957e-10	3504.59	7.51065e-10	4352.61	7.965e-10
0.5824	8.88333e-10	340.589	8.79733e-10	1344.59	7.80863e-10	3504.59	7.70712e-10	4352.61	7.87417e-10
0.5827	7.69867e-10	340.589	8.11937e-10	1344.59	7.36675e-10	3504.59	7.27099e-10	4352.61	8.0622e-10
0.58301	8.72904e-10	340.589	7.59042e-10	1344.59	7.70877e-10	3504.59	7.60856e-10	4352.61	7.85508e-10
0.58331	8.81994e-10	340.59	7.81354e-10	1344.59	7.98618e-10	3504.59	7.88236e-10	4352.61	7.75499e-10
0.58361	7.96294e-10	340.59	8.58902e-10	1344.59	8.20744e-10	3504.59	8.10074e-10	4352.61	7.70175e-10
0.58392	7.5482e-10	340.59	8.41193e-10	1344.59	7.7251e-10	3504.59	7.62467e-10	4352.61	8.24271e-10
0.58422	9.0506e-10	340.591	7.98362e-10	1344.59	8.01294e-10	3504.59	7.90878e-10	4352.61	7.86723e-10
0.58452	8.3204e-10	340.591	7.51008e-10	1344.59	7.81386e-10	3504.59	7.71228e-10	4352.61	8.07377e-10
0.58483	7.94691e-10	340.591	7.75816e-10	1344.59	7.51688e-10	3504.59	7.41916e-10	4352.61	7.76943e-10
0.58513	8.08361e-10	340.592	8.42364e-10	1344.59	7.82822e-10	3504.59	7.72645e-10	4352.61	7.84466e-10
0.58543	8.42046e-10	340.592	7.95944e-10	1344.59	7.96202e-10	3504.59	7.85851e-10	4352.61	7.88169e-10
0.58574	8.7993e-10	340.592	7.50383e-10	1344.59	7.47119e-10	3504.59	7.37406e-10	4352.61	7.84698e-10
0.58604	8.22875e-10	340.592	7.92823e-10	1344.59	7.65394e-10	3504.59	7.55444e-10	4352.61	8.02806e-10
0.58634	7.84913e-10	340.593	8.1615e-10	1344.59	7.87717e-10	3504.59	7.77477e-10	4352.61	8.01187e-10
0.58665	8.42123e-10	340.593	8.37449e-10	1344.59	7.66374e-10	3504.59	7.56411e-10	4352.61	7.92913e-10
0.58695	8.66869e-10	340.593	7.55297e-10	1344.59	7.91242e-10	3504.59	7.80956e-10	4352.61	8.00203e-10
0.58725	7.75442e-10	340.594	7.51709e-10	1344.59	7.4627e-10	3504.59	7.36569e-10	4352.61	8.1808e-10
0.58755	8.51747e-10	340.594	8.49775e-10	1344.59	7.41374e-10	3504.59	7.31736e-10	4352.61	7.73184e-10
0.58786	8.50448e-10	340.594	8.24029e-10	1344.59	7.99531e-10	3504.59	7.89137e-10	4352.62	8.127e-10
0.58816	8.88638e-10	340.595	8.31441e-10	1344.59	8.27076e-10	3504.59	8.16324e-10	4352.62	8.2618e-10
0.58846	8.25701e-10	340.595	8.18255e-10	1344.59	7.35761e-10	3504.59	7.26196e-10	4352.62	8.0217e-10
0.58877	7.83386e-10	340.595	8.31594e-10	1344.59	7.61543e-10	3504.59	7.51643e-10	4352.62	8.12757e-10
0.58907	8.64883e-10	340.595	8.0273e-10	1344.59	7.79688e-10	3504.59	7.69553e-10	4352.62	7.94649e-10
0.58937	8.09202e-10	340.596	7.93604e-10	1344.6	7.64285e-10	3504.6	7.54349e-10	4352.62	7.94649e-10
0.58968	7.42904e-10	340.596	7.83383e-10	1344.6	8.02402e-10	3504.6	7.91971e-10	4352.62	8.01765e-10
0.58998	8.08744e-10	340.596	7.79014e-10	1344.6	7.3439e-10	3504.6	7.24843e-10	4352.62	8.0136e-10
0.59028	8.82451e-10	340.597	7.94695e-10	1344.6	7.34456e-10	3504.6	7.24908e-10	4352.62	7.97485e-10
0.59059	8.19513e-10	340.597	7.67936e-10	1344.6	8.0175e-10	3504.6	7.91327e-10	4352.62	8.1241e-10
0.59089	7.70247e-10	340.597	7.54049e-10	1344.6	7.73357e-10	3504.6	7.63304e-10	4352.62	7.77176e-10
0.59119	8.32194e-10	340.598	7.23935e-10	1344.6	7.54428e-10	3504.6	7.4462e-10	4352.62	7.71045e-10
0.5915	8.5969e-10	340.598	7.94461e-10	1344.6	7.70224e-10	3504.6	7.60211e-10	4352.62	7.86144e-10
0.5918	8.6137e-10	340.598	7.55064e-10	1344.6	7.57496e-10	3504.6	7.47649e-10	4352.62	7.77638e-10
0.5921	7.90108e-10	340.598	7.71056e-10	1344.6	7.77861e-10	3504.6	7.67749e-10	4352.62	7.94649e-10
0.59241	8.51976e-10	340.599	8.24419e-10	1344.6	7.56778e-10	3504.6	7.4694e-10	4352.62	7.91466e-10
0.59271	8.68703e-10	340.599	8.15759e-10	1344.6	7.35108e-10	3504.6	7.25552e-10	4352.62	7.93838e-10
0.59301	8.97269e-10	340.599	7.84553e-10	1344.6	7.64872e-10	3504.6	7.54928e-10	4352.62	7.85623e-10
0.59331	8.08515e-10	340.6	7.92589e-10	1344.6	7.6696e-10	3504.6	7.5699e-10	4352.62	7.895e-10
0.59362	8.35629e-10	340.6	7.74879e-10	1344.6	7.65459e-10	3504.6	7.55509e-10	4352.62	7.95864e-10
0.59392	8.64808e-10	340.6	8.63271e-10	1344.6	7.93199e-10	3504.6	7.82887e-10	4352.62	7.89731e-10
0.59422	8.11494e-10	340.601	8.11079e-10	1344.6	7.7042e-10	3504.6	7.60405e-10	4352.62	7.80937e-10
0.59453	7.8094e-10	340.601	8.27071e-10	1344.6	7.6683e-10	3504.6	7.56861e-10	4352.62	8.09749e-10
0.59483	8.00417e-10	340.601	7.94616e-10	1344.6	7.24796e-10	3504.6	7.15373e-10	4352.62	7.58082e-10
0.59513	8.57246e-10	340.602	7.76128e-10	1344.6	7.67416e-10	3504.6	7.5744e-10	4352.62	7.91929e-10
0.59544	8.46858e-10	340.602	7.73631e-10	1344.6	7.70746e-10	3504.6	7.60726e-10	4352.62	7.89326e-10
0.59574	8.01488e-10	340.602	8.03979e-10	1344.6	7.80929e-10	3504.6	7.70777e-10	4352.62	7.92855e-10
0.59604	7.90105e-10	340.602	7.62007e-10	1344.6	7.62456e-10	3504.6	7.52544e-10	4352.62	7.84466e-10
0.59635	8.60073e-10	340.603	8.01327e-10	1344.6	8.11737e-10	3504.6	8.01184e-10	4352.62	8.10385e-10
0.59665	8.84743e-10	340.603	8e-10	1344.6	7.69114e-10	3504.6	7.59116e-10	4352.62	7.97946e-10
0.59695	8.14015e-10	340.603	7.6622e-10	1344.6	7.95941e-10	3504.6	7.85594e-10	4352.62	7.98409e-10
0.59725	7.62458e-10	340.604	7.89936e-10	1344.6	7.35109e-10	3504.6	7.25552e-10	4352.62	7.96327e-10
0.59756	7.84836e-10	340.604	8.19192e-10	1344.6	7.74074e-10	3504.6	7.64011e-10	4352.63	7.82324e-10
0.59786	8.45636e-10	340.604	7.57325e-10	1344.6	8.04557e-10	3504.6	7.94097e-10	4352.63	7.83194e-10
0.59816	8.51212e-10	340.605	7.80184e-10	1344.6	7.66764e-10	3504.6	7.56796e-10	4352.63	7.8649e-10
0.59847	7.3687e-10	340.605	7.83851e-10	1344.6	7.34129e-10	3504.6	7.24585e-10	4352.63	7.70581e-10
0.59877	7.73228e-10	340.605	7.57404e-10	1344.6	7.56386e-10	3504.6	7.46553e-10	4352.63	7.90716e-10
0.59907	8.54038e-10	340.605	8.30739e-10	1344.6	7.34455e-10	3504.6	7.24907e-10	4352.63	8.00724e-10
0.59938	7.79491e-10	340.606	7.60446e-10	1344.61	7.59259e-10	3504.61	7.49389e-10	4352.63	7.65026e-10
0.59968	7.19227e-10	340.606	8.00079e-10	1344.61	7.49075e-10	3504.61	7.39337e-10	4352.63	8.07375e-10
0.59998	7.37482e-10	340.606	8.09674e-10	1344.61	7.38306e-10	3504.61	7.28708e-10	4352.63	8.04021e-10
0.60029	7.88351e-10	340.607	6.98737e-10	1344.61	7.77011e-10	3504.61	7.6691e-10	4352.63	7.97425e-10
0.60059	7.81707e-10	340.607	7.46325e-10	1344.61	7.84974e-10	3504.61	7.7477e-10	4352.63	7.74977e-10
0.60089	7.29919e-10	340.607	7.51864e-10	1344.61	7.5717e-10	3504.61	7.47326e-10	4352.63	7.56811e-10
0.6012	6.84779e-10	340.608	7.41957e-10	1344.61	7.6337e-10	3504.61	7.53446e-10	4352.63	7.74111e-10
0.6015	7.89115e-10	340.608	7.48355e-10	1344.61	7.68853e-10	3504.61	7.58858e-10	4352.63	8.16866e-10
0.6018	8.06377e-10	340.608	7.55063e-10	1344.61	7.7055e-10	3504.61	7.60533e-10	4352.63	7.90194e-10
0.60211	7.36336e-10	340.608	7.22766e-10	1344.61	7.63435e-10	3504.61	7.5351e-10	4352.63	8.15245e-10
0.60241	7.35877e-10	340.609	7.63957e-10	1344.61	7.88956e-10	3504.61	7.78699e-10	4352.63	7.92277e-10
0.60271	8.06912e-10	340.609	7.61929e-10	1344.61	7.62326e-10	3504.61	7.52415e-10	4352.63	7.93259e-10
0.60301	8.0416e-10	340.609	7.97192e-10	1344.61	7.38566e-10	3504.61	7.28965e-10	4352.63	8.11485e-10
0.60332	7.79109e-10	340.61	7.51864e-10	1344.61	7.68395e-10	3504.61	7.58406e-10	4352.63	7.76657e-10
0.60362	7.83156e-10	340.61	8.08504e-10	1344.61	7.57104e-10	3504.61	7.47262e-10	4352.63	8.0593e-10
0.60392	8.8986e-10	340.61	8.01482e-10	1344.61	7.94113e-10	3504.61	7.8379e-10	4352.63	8.18369e-10
0.60423	7.92781e-10	340.611	8.00157e-10	1344.61	7.48162e-10	3504.61	7.38435e-10	4352.63	7.80763e-10
0.60453	6.91271e-10	340.611	8.39243e-10	1344.61	7.34389e-10	3504.61	7.24842e-10	4352.63	8.05756e-10
0.60483	8.16535e-10	340.611	7.85802e-10	1344.61	7.62325e-10	3504.61	7.52414e-10	4352.63	7.95517e-10
0.60514	8.20736e-10	340.612	7.95397e-10	1344.61	7.7773e-10	3504.61	7.67619e-10	4352.63	8.20742e-10
0.60544	7.18386e-10	340.612	7.87128e-10	1344.61	7.44702e-10	3504.61	7.35021e-10	4352.63	7.8568e-10
0.60574	7.98432e-10	340.612	7.39382e-10	1344.61	7.49924e-10	3504.61	7.40175e-10	4352.63	7.82383e-10
0.60605	8.27305e-10	340.612	7.70042e-10	1344.61	7.58082e-10	3504.61	7.48227e-10	4352.63	7.91583e-10
0.60635	8.00189e-10	340.613	7.51008e-10	1344.61	7.68592e-10	3504.61	7.586e-10	4352.63	7.7602e-10
0.60665	7.74907e-10	340.613	7.67312e-10	1344.61	7.99726e-10	3504.61	7.89329e-10	4352.63	7.90656e-10
0.60696	8.15083e-10	340.613	7.54517e-10	1344.61	7.47574e-10	3504.61	7.37856e-10	4352.63	7.8597e-10
0.60726	8.60226e-10	340.614	7.88453e-10	1344.61	7.4542e-10	3504.61	7.35729e-10	4352.63	7.9378e-10
0.60756	7.94766e-10	340.614	7.62787e-10	1344.61	7.48944e-10	3504.61	7.39208e-10	4352.64	8.13103e-10
0.60787	7.39314e-10	340.614	7.54361e-10	1344.61	7.55342e-10	3504.61	7.45522e-10	4352.64	7.94417e-10
0.60817	8.86576e-10	340.615	7.87361e-10	1344.61	7.42286e-10	3504.61	7.32637e-10	4352.64	7.98873e-10
0.60847	8.33033e-10	340.615	7.60525e-10	1344.61	7.65392e-10	3504.61	7.55441e-10	4352.64	8.0865e-10
0.60877	7.65743e-10	340.615	7.63723e-10	1344.61	7.81057e-10	3504.61	7.70903e-10	4352.64	8.01186e-10
0.60908	8.44108e-10	340.615	7.9571e-10	1344.62	7.60171e-10	3504.62	7.50289e-10	4352.64	7.71449e-10
0.60938	8.71912e-10	340.616	7.96646e-10	1344.62	7.48162e-10	3504.62	7.38436e-10	4352.64	7.9245e-10
0.60968	7.81628e-10	340.616	8.49384e-10	1344.62	7.55928e-10	3504.62	7.46101e-10	4352.64	8.17964e-10
0.60999	7.34962e-10	340.616	7.33297e-10	1344.62	7.62194e-10	3504.62	7.52286e-10	4352.64	8.046e-10
[truncated: 35,422 more rows]
