# Supplementary material for: Cation-π interactions enabled water-stable perovskite X-ray flat mini-panel imager
Source: Nat Commun. 2024 Jan 4;15:257. doi: 10.1038/s41467-023-44644-7 (PMC10767000; doi:10.1038/s41467-023-44644-7)
Supplement: Supplementary file 7 — Source Data [file 41467_2023_44644_MOESM7_ESM.zip › Fig.4h.xlsx]

## Sheet: Sheet1
0.5085	19.1742	0.5085	63.2748		0.000306533	2.56064e-11	0.01868	5.9893e-10
0.517	19.4435	0.517	60.305		0.000609539	4.9176e-11	0.01898	6.28519e-10
0.5255	18.8966	0.5255	63.5501		0.000912814	7.69122e-11	0.01929	6.0571e-10
0.534	19.1979	0.534	85.9632		0.00122	5.93614e-11	0.0196	5.90644e-10
0.5425	19.2219	0.5425	76.6013		0.00152	4.69452e-11	0.0199	5.73485e-10
0.551	18.2452	0.551	67.0328		0.00182	6.81158e-11	0.02021	5.84869e-10
0.5595	17.9691	0.5595	72.556		0.00213	4.59771e-11	0.02052	5.99684e-10
0.568	19.4136	0.568	69.2363		0.00243	5.208e-11	0.02082	5.78424e-10
0.5765	17.8127	0.5765	74.6083		0.00273	6.19708e-11	0.02113	5.5641e-10
0.585	17.8817	0.585	60.0747		0.00303	3.49921e-11	0.02144	5.82944e-10
0.5935	17.7102	0.5935	61.9786		0.00334	2.96469e-11	0.02174	5.68296e-10
0.602	17.3495	0.602	69.1379		0.00364	5.12383e-11	0.02205	5.79219e-10
0.6105	17.1257	0.6105	69.8608		0.00394	4.64403e-11	0.02236	5.81647e-10
0.619	18.272	0.619	58.8447		0.00425	4.64823e-11	0.02266	5.3402e-10
0.6275	17.3674	0.6275	75.6402		0.00455	2.44279e-11	0.02297	5.67961e-10
0.636	17.8204	0.636	66.236		0.00485	6.41398e-12	0.02328	5.6386e-10
0.6445	18.4936	0.6445	59.9698		0.00516	5.6373e-11	0.02358	5.87213e-10
0.653	16.524	0.653	75.2202		0.00546	6.83486e-12	0.02389	5.63106e-10
0.6615	18.4698	0.6615	67.6637		0.00576	4.92179e-11	0.0242	5.98304e-10
0.67	19.0594	0.67	68.8818		0.00607	-7.09643e-12	0.0245	5.65701e-10
0.6785	17.6774	0.6785	66.0522		0.00637	5.95098e-12	0.02481	5.64989e-10
0.687	18.7971	0.687	63.4919		0.00667	1.081e-10	0.02512	5.59633e-10
0.6955	18.5278	0.6955	72.962		0.00698	3.09516e-11	0.02542	5.69174e-10
0.704	18.1602	0.704	71.2091		0.00728	1.56734e-11	0.02573	5.76079e-10
0.7125	16.3547	0.7125	64.214		0.00758	1.33165e-11	0.02604	5.73987e-10
0.721	17.6628	0.721	75.564		0.00789	2.62797e-11	0.02634	5.92361e-10
0.7295	17.6354	0.7295	74.4003		0.00819	3.20458e-11	0.02665	5.97801e-10
0.738	17.0846	0.738	81.2377		0.00849	2.26602e-11	0.02696	6.16132e-10
0.7465	18.7233	0.7465	86.2187		0.0088	2.05557e-11	0.02726	5.85288e-10
0.755	16.8462	0.755	63.6532		0.0091	2.22813e-11	0.02757	5.7608e-10
0.7635	16.5766	0.7635	63.9008		0.0094	3.09095e-11	0.02788	5.87338e-10
0.772	16.9723	0.772	76.5445		0.00971	4.15579e-11	0.02818	5.90519e-10
0.7805	16.7222	0.7805	59.6532		0.01001	3.97481e-11	0.02849	5.74616e-10
0.789	18.2817	0.789	75.7004		0.01031	3.13725e-11	0.0288	5.91565e-10
0.7975	18.0777	0.7975	72.9013		0.01062	7.71872e-12	0.0291	5.70975e-10
0.806	18.3106	0.806	73.7809		0.01092	1.25589e-11	0.02941	5.62771e-10
0.8145	18.6963	0.8145	76.075		0.01122	6.11932e-12	0.02972	5.5415e-10
0.823	17.3481	0.823	65.5035		0.01153	2.32493e-11	0.03002	5.47329e-10
0.8315	18.0457	0.8315	75.4569		0.01183	9.42475e-13	0.03033	5.35903e-10
0.84	18.9995	0.84	68.2707		0.01213	1.48738e-11	0.03064	5.49003e-10
0.8485	17.5529	0.8485	60.0597		0.01244	1.71044e-11	0.03094	5.49003e-10
0.857	17.8901	0.857	60.0046		0.01274	1.0749e-11	0.03125	5.40883e-10
0.8655	18.5938	0.8655	59.596		0.01304	2.53538e-11	0.03156	5.50593e-10
0.874	18.2963	0.874	51.3577		0.01335	2.0219e-11	0.03186	5.44273e-10
0.8825	19.2864	0.8825	55.8826		0.01365	4.26942e-11	0.03217	5.60595e-10
0.891	17.6934	0.891	66.5229		0.01395	1.0244e-11	0.03248	5.53941e-10
0.8995	18.1901	0.8995	63.5925		0.01426	3.92851e-11	0.03278	5.44608e-10
0.908	17.9452	0.908	55.8296		0.01456	2.83421e-11	0.03309	5.55992e-10
0.9165	17.6366	0.9165	58.139		0.01486	1.87038e-11	0.0334	5.43938e-10
0.925	18.2644	0.925	68.537		0.01516	5.6369e-13	0.0337	5.51095e-10
0.9335	18.2263	0.9335	72.5023		0.01547	1.32323e-11	0.03401	5.40297e-10
0.942	18.3245	0.942	59.7218		0.01577	2.99835e-11	0.03432	5.16275e-10
0.9505	18.9415	0.9505	78.1328		0.01607	4.60413e-12	0.03462	5.16568e-10
0.959	17.8018	0.959	55.3408		0.01638	1.68098e-11	0.03493	5.17028e-10
0.9675	17.4835	0.9675	78.9229		0.01668	2.16079e-11	0.03524	5.03678e-10
0.976	17.9268	0.976	71.2438		0.01698	2.98572e-11	0.03554	4.87816e-10
0.9845	17.9895	0.9845	63.4586		0.01729	3.85695e-11	0.03585	4.98028e-10
0.993	17.8331	0.993	65.0229		0.01759	1.51263e-11	0.03616	5.04933e-10
1.0015	17.2883	1.0015	65.4677		0.01789	-1.75119e-12	0.03646	4.96563e-10
1.01	18.652	1.01	56.1121		0.0182	-9.62175e-12	0.03677	5.19079e-10
1.0185	18.011	1.0185	65.8715		0.0185	1.7357e-11	0.03708	5.16066e-10
1.027	17.9044	1.027	61.3966		0.0188	2.37348e-12	0.03738	5.36824e-10
1.0355	17.3068	1.0355	61.5011		0.01911	4.68835e-12	0.03769	5.15354e-10
1.044	18.1581	1.044	71.8707		0.01941	-8.10656e-12	0.038	5.23348e-10
1.0525	19.8303	1.0525	58.5332		0.01971	1.56734e-11	0.0383	5.5097e-10
1.061	17.4707	1.061	57.0539		0.02002	2.06399e-11	0.03861	5.18744e-10
1.0695	17.6479	1.0695	59.4911		0.02032	1.71044e-11	0.03892	5.41637e-10
1.078	18.8043	1.078	61.4884		0.02062	2.03676e-12	0.03922	5.30338e-10
1.0865	18.15	1.0865	66.7681		0.02093	1.54209e-11	0.03953	5.35485e-10
1.095	18.2581	1.095	51.0019		0.02123	4.39372e-12	0.03984	5.37493e-10
1.1035	19.0116	1.1035	66.0556		0.02153	2.06819e-11	0.04014	4.77521e-10
1.112	17.3767	1.112	68.7504		0.02183	1.81146e-11	0.04045	4.8677e-10
1.1205	17.7837	1.1205	61.3002		0.02214	5.15132e-12	0.04076	5.9236e-10
1.129	17.7553	1.129	68.8759		0.02244	1.46212e-11	0.04106	5.46994e-10
1.1375	17.647	1.1375	64.0022		0.02274	7.12947e-12	0.04137	5.50425e-10
1.146	16.8342	1.146	70.9082		0.02305	1.80724e-11	0.04168	5.45906e-10
1.1545	17.9503	1.1545	70.2039		0.02335	3.63614e-12	0.04198	5.77336e-10
1.163	16.4508	1.163	58.7581		0.02365	2.96271e-12	0.04229	5.88343e-10
1.1715	18.479	1.1715	56.6592		0.02396	4.08423e-11	0.0426	5.84116e-10
1.18	16.8289	1.18	62.2424		0.02426	1.07491e-11	0.04291	5.89389e-10
1.1885	18.4203	1.1885	55.8542		0.02456	2.25338e-11	0.04321	5.92989e-10
1.197	17.0957	1.197	72.9446		0.02487	8.16201e-13	0.04352	6.21949e-10
1.2055	16.0797	1.2055	60.1327		0.02517	2.83841e-11	0.04383	6.02531e-10
1.214	17.684	1.214	63.5569		0.02547	2.20709e-11	0.04413	6.08976e-10
1.2225	17.2664	1.2225	64.0222		0.02578	1.13383e-11	0.04444	6.09854e-10
1.231	18.5009	1.231	64.2577		0.02608	2.41556e-12	0.04475	5.90644e-10
1.2395	19.3787	1.2395	71.1121		0.02638	2.165e-11	0.04505	5.72983e-10
1.248	18.0174	1.248	84.844		0.02669	1.75674e-11	0.04536	5.70807e-10
1.2565	18.4912	1.2565	69.875		0.02699	9.23388e-12	0.04567	5.73234e-10
1.265	17.7144	1.265	66.9826		0.02729	-7.05434e-12	0.04597	5.73528e-10
1.2735	18.7819	1.2735	61.2281		0.0276	6.32976e-12	0.04628	5.63399e-10
1.282	17.2345	1.282	79.0377		0.0279	1.84933e-11	0.04659	6.05544e-10
1.2905	17.3698	1.2905	62.955		0.0282	7.0032e-12	0.04689	4.92294e-10
1.299	16.5521	1.299	68.3151		0.0285	8.18162e-12	0.0472	5.29626e-10
1.3075	17.0509	1.3075	66.894		0.02881	-1.0674e-11	0.04751	6.48148e-10
1.316	17.8626	1.316	66.1345		0.02911	3.30138e-11	0.04781	5.94201e-10
1.3245	16.8633	1.3245	66.2853		0.02941	2.40911e-11	0.04812	5.91901e-10
1.333	17.3432	1.333	62.6987		0.02972	4.09264e-11	0.04843	6.00814e-10
1.3415	17.9747	1.3415	61.9597		0.03002	9.94936e-12	0.04873	5.96169e-10
1.35	18.6919	1.35	74.6939		0.03032	1.13804e-11	0.04904	5.92988e-10
1.3585	18.7472	1.3585	73.0008		0.03063	3.75173e-11	0.04935	6.19271e-10
1.367	18.9944	1.367	65.7764		0.03093	2.33136e-12	0.04965	5.73905e-10
1.3755	17.5324	1.3755	68.0278		0.03123	-7.18063e-12	0.04996	5.88803e-10
1.384	17.8104	1.384	58.8036		0.03154	4.39568e-11	0.05027	5.73862e-10
1.3925	17.9371	1.3925	74.0102		0.03184	2.08924e-11	0.05057	5.77253e-10
1.401	17.9297	1.401	69.3057		0.03214	1.6431e-11	0.05088	5.64111e-10
1.4095	18.2621	1.4095	72.8646		0.03245	1.073e-10	0.05119	5.94872e-10
1.418	18.3623	1.418	70.4249		0.03275	8.43419e-12	0.05149	5.68924e-10
1.4265	17.5862	1.4265	70.0306		0.03305	1.06228e-11	0.0518	5.61642e-10
1.435	17.8789	1.435	59.9565		0.03336	3.14145e-11	0.05211	5.67794e-10
1.4435	17.2021	1.4435	54.9255		0.03366	1.01744e-10	0.05241	5.36155e-10
1.452	17.304	1.452	55.0886		0.03396	2.45762e-12	0.05272	5.33183e-10
1.4605	18.582	1.4605	64.4897		0.03427	2.86366e-11	0.05303	5.4214e-10
1.469	17.6019	1.469	64.4358		0.03457	4.79446e-13	0.05333	5.39293e-10
1.4775	17.3298	1.4775	72.6995		0.03487	1.40319e-11	0.05364	5.38205e-10
1.486	17.232	1.486	78.7894		0.03518	-2.80343e-12	0.05395	5.46994e-10
1.4945	17.694	1.4945	63.5519		0.03548	2.5985e-11	0.05425	5.23432e-10
1.503	19.0671	1.503	57.9334		0.03578	1.86839e-12	0.05456	5.34941e-10
1.5115	18.5017	1.5115	65.6779		0.03609	1.30639e-11	0.05487	5.15606e-10
1.52	17.9306	1.52	72.4792		0.03639	-1.02531e-11	0.05517	5.18326e-10
1.5285	16.3459	1.5285	62.7108		0.03669	2.52274e-11	0.05548	5.26696e-10
1.537	16.6753	1.537	63.8876		0.037	-9.19116e-11	0.05579	5.35234e-10
1.5455	16.2097	1.5455	61.1429		0.0373	-2.50881e-12	0.05609	5.30129e-10
1.554	17.0805	1.554	57.4688		0.0376	4.14113e-12	0.0564	5.46702e-10
1.5625	17.1868	1.5625	61.1391		0.03791	1.11699e-11	0.05671	5.4553e-10
1.571	16.4883	1.571	70.8195		0.03821	-9.70593e-12	0.05701	5.44692e-10
1.5795	17.5484	1.5795	59.7447		0.03851	-7.09646e-12	0.05732	5.53398e-10
1.588	17.4184	1.588	56.9762		0.03882	8.68668e-12	0.05763	5.2699e-10
1.5965	18.456	1.5965	60.0358		0.03912	8.01329e-12	0.05793	5.54737e-10
1.605	17.1979	1.605	64.0282		0.03942	1.11078e-12	0.05824	5.24185e-10
1.6135	18.5804	1.6135	62.8278		0.03972	1.95256e-12	0.05855	5.41638e-10
1.622	16.9667	1.622	60.7808		0.04003	8.09744e-12	0.05885	5.23767e-10
1.6305	17.6315	1.6305	61.1464		0.04033	4.89876e-12	0.05916	5.35904e-10
1.639	17.3491	1.639	62.7435		0.04063	8.09744e-12	0.05947	5.16861e-10
1.6475	17.9638	1.6475	77.7491		0.04094	2.26931e-13	0.05977	5.24102e-10
1.656	17.355	1.656	63.1084		0.04124	1.3611e-11	0.06008	5.16276e-10
1.6645	17.9126	1.6645	79.1664		0.04154	8.89712e-12	0.06039	5.64865e-10
1.673	18.2894	1.673	66.8532		0.04185	2.2155e-11	0.06069	5.47077e-10
1.6815	18.4358	1.6815	72.9255		0.04215	6.07723e-12	0.061	5.53314e-10
1.69	18.2451	1.69	62.9732		0.04245	-1.79553e-11	0.06131	5.62689e-10
1.6985	17.4954	1.6985	64.4604		0.04276	1.20959e-11	0.06161	5.81062e-10
1.707	17.9315	1.707	65.2412		0.04306	5.53006e-12	0.06192	5.97133e-10
1.7155	16.9943	1.7155	64.4976		0.04336	-1.73239e-11	0.06223	5.66915e-10
1.724	17.2797	1.724	62.9924		0.04367	-2.41847e-11	0.06253	5.95501e-10
1.7325	16.611	1.7325	68.8775		0.04397	1.40319e-11	0.06284	5.89724e-10
1.741	18.0179	1.741	60.6555		0.04427	1.18433e-11	0.06315	5.74532e-10
1.7495	18.5765	1.7495	59.9737		0.04458	1.31481e-11	0.06345	5.7244e-10
1.758	18.5512	1.758	56.0911		0.04488	-3.10458e-11	0.06376	5.72774e-10
1.7665	18.5766	1.7665	71.5488		0.04518	8.60251e-12	0.06407	5.77379e-10
1.775	17.693	1.775	60.8265		0.04549	4.85665e-12	0.06437	5.94328e-10
1.7835	17.0162	1.7835	61.6435		0.04579	1.59259e-11	0.06468	5.70933e-10
1.792	17.5408	1.792	62.0471		0.04609	2.46381e-11	0.06499	5.61726e-10
1.8005	16.975	1.8005	64.6575		0.0464	-2.05647e-11	0.06529	5.56201e-10
1.809	18.2906	1.809	58.859		0.0467	-6.17051e-12	0.0656	5.61057e-10
1.8175	18.1925	1.8175	67.3076		0.047	9.02338e-12	0.06591	5.89892e-10
1.826	16.7087	1.826	72.3455		0.0473	3.60442e-11	0.06621	5.63693e-10
1.8345	18.36	1.8345	60.2073		0.04761	1.93771e-11	0.06652	5.95499e-10
1.843	16.8595	1.843	63.3913		0.04791	-2.0228e-11	0.06683	5.81396e-10
1.8515	17.1849	1.8515	57.1784		0.04821	-3.18225e-12	0.06714	5.88678e-10
1.86	17.6527	1.86	73.7975		0.04852	1.96717e-11	0.06744	5.93408e-10
1.8685	17.4998	1.8685	58.7359		0.04882	1.19696e-11	0.06775	5.87673e-10
1.877	17.8208	1.877	67.57		0.04912	1.42844e-11	0.06806	5.85832e-10
1.8855	16.9705	1.8855	55.4016		0.04943	-2.42464e-12	0.06836	5.81145e-10
1.894	17.0383	1.894	61.2665		0.04973	2.48907e-11	0.06867	5.66414e-10
1.9025	17.2464	1.9025	62.6137		0.05003	3.88219e-11	0.06898	5.55448e-10
1.911	18.4321	1.911	64.8364		0.05034	1.04965e-11	0.06928	5.56746e-10
1.9195	18.0357	1.9195	58.956		0.05064	-9.03253e-12	0.06959	5.39838e-10
1.928	18.1114	1.928	66.4026		0.05094	-2.21422e-12	0.0699	5.57122e-10
1.9365	16.7987	1.9365	64.3291		0.05125	2.35438e-11	0.0702	5.41178e-10
1.945	17.3292	1.945	47.5507		0.05155	-5.30664e-13	0.07051	5.49212e-10
1.9535	17.2904	1.9535	60.2994		0.05185	8.09743e-12	0.07082	5.47539e-10
1.962	17.7948	1.962	64.766		0.05216	-8.94835e-12	0.07112	5.39001e-10
1.9705	16.7811	1.9705	68.5724		0.05246	-3.77148e-12	0.07143	5.59926e-10
1.979	17.5093	1.979	57.6887		0.05276	2.649e-11	0.07174	5.56662e-10
1.9875	17.4163	1.9875	62.6844		0.05307	9.31799e-12	0.07204	5.46242e-10
1.996	18.3423	1.996	63.7291		0.05337	1.42845e-11	0.07235	5.56997e-10
2.0045	17.7036	2.0045	65.1087		0.05367	-4.78163e-12	0.07266	5.44358e-10
2.013	17.5124	2.013	59.7101		0.05397	5.74048e-12	0.07296	5.50928e-10
2.0215	17.833	2.0215	57.7826		0.05428	3.42764e-11	0.07327	5.26404e-10
2.03	18.0092	2.03	61.4553		0.05458	3.00473e-12	0.07358	5.0439e-10
2.0385	17.5185	2.0385	66.5379		0.05488	-7.81197e-12	0.07388	5.01795e-10
2.047	17.9119	2.047	62.474		0.05519	-1.48407e-11	0.07419	4.90119e-10
2.0555	18.8836	2.0555	67.7427		0.05549	9.31799e-12	0.0745	5.26822e-10
2.064	16.4824	2.064	58.3741		0.05579	1.18012e-11	0.0748	5.19581e-10
2.0725	17.0146	2.0725	63.581		0.0561	-1.543e-11	0.07511	5.22303e-10
2.081	16.8196	2.081	69.8152		0.0564	-2.59302e-12	0.07542	5.0845e-10
2.0895	17.1643	2.0895	58.9669		0.0567	1.25588e-11	0.07572	5.40089e-10
2.098	17.9116	2.098	59.5064		0.05701	1.94192e-11	0.07603	5.32555e-10
2.1065	18.4054	2.1065	57.4243		0.05731	1.31901e-11	0.07634	5.31132e-10
2.115	18.7725	2.115	73.5792		0.05761	3.16669e-11	0.07664	5.57708e-10
2.1235	18.4742	2.1235	62.0288		0.05792	2.41549e-12	0.07695	5.51221e-10
2.132	17.7295	2.132	52.8172		0.05822	2.47223e-11	0.07726	5.42684e-10
2.1405	17.8439	2.1405	71.3977		0.05852	2.20286e-11	0.07756	5.4666e-10
2.149	17.8806	2.149	60.7597		0.05883	9.44423e-12	0.07787	5.46241e-10
2.1575	17.8836	2.1575	61.4418		0.05913	8.09743e-12	0.07818	5.28412e-10
2.166	17.6758	2.166	69.4292		0.05943	3.76234e-12	0.07848	5.27492e-10
2.1745	18.5603	2.1745	62.8039		0.05974	1.31901e-11	0.07879	5.33393e-10
2.183	18.3233	2.183	80.4145		0.06004	1.98822e-11	0.0791	5.33979e-10
2.1915	17.4261	2.1915	61.0121		0.06034	5.61424e-12	0.0794	5.24604e-10
2.2	18.8003	2.2	71.8126		0.06065	1.64643e-14	0.07971	5.56745e-10
2.2085	17.9991	2.2085	77.6947		0.06095	1.52104e-11	0.08002	4.51281e-10
2.217	17.8661	2.217	63.7124		0.06125	1.16328e-11	0.08032	5.02465e-10
2.2255	18.3331	2.2255	69.7193		0.06156	1.94613e-11	0.08063	5.79052e-10
2.234	17.9903	2.234	65.6102		0.06186	5.02497e-12	0.08094	5.81983e-10
2.2425	16.7297	2.2425	68.7543		0.06216	-5.32877e-12	0.08124	5.88679e-10
2.251	16.8048	2.251	69.6711		0.06247	2.63217e-11	0.08155	5.82735e-10
2.2595	18.7156	2.2595	68.4099		0.06277	-5.9601e-12	0.08186	5.80224e-10
2.268	17.6586	2.268	72.8956		0.06307	4.64616e-12	0.08216	5.80099e-10
2.2765	18.2106	2.2765	66.4496		0.06338	5.78257e-12	0.08247	5.54026e-10
2.285	18.0683	2.285	64.8544		0.06368	3.2214e-11	0.08278	5.42643e-10
2.2935	17.924	2.2935	66.2348		0.06398	-5.41294e-12	0.08308	5.51724e-10
2.302	17.8406	2.302	61.6947		0.06429	7.04517e-12	0.08339	5.18034e-10
2.3105	18.5128	2.3105	69.7691		0.06459	2.07876e-12	0.0837	5.5298e-10
2.319	16.867	2.319	63.4225		0.06489	2.21549e-11	0.084	5.49589e-10
2.3275	16.791	2.3275	73.5754		0.0652	1.52524e-11	0.08431	5.37201e-10
2.336	17.5842	2.336	62.2544		0.0655	5.44584e-12	0.08462	5.62563e-10
2.3445	18.3777	2.3445	67.6608		0.0658	8.58204e-13	0.08492	5.80601e-10
2.353	16.9604	2.353	63.6206		0.0661	5.02497e-12	0.08523	5.6859e-10
2.3615	16.9908	2.3615	48.6397		0.06641	8.47616e-12	0.08554	5.69176e-10
2.37	17.8787	2.37	58.8415		0.06671	8.43411e-12	0.08584	5.63567e-10
2.3785	17.6482	2.3785	55.6323		0.06701	-1.75126e-12	0.08615	5.57918e-10
2.387	17.6018	2.387	55.7768		0.06732	1.19492e-12	0.08646	5.43731e-10
2.3955	18.1742	2.3955	59.8586		0.06762	1.69998e-12	0.08677	5.32723e-10
2.404	18.162	2.404	58.6353		0.06792	8.85496e-12	0.08707	5.42642e-10
2.4125	18.1077	2.4125	69.7882		0.06823	8.77081e-12	0.08738	5.24227e-10
2.421	18.6387	2.421	63.4758		0.06853	9.19169e-12	0.08768	5.36574e-10
2.4295	17.4669	2.4295	66.7121		0.06883	1.04123e-11	0.08799	5.20753e-10
2.438	16.8008	2.438	63.7963		0.06914	3.26348e-11	0.0883	5.27952e-10
2.4465	18.2806	2.4465	64.7846		0.06944	2.5522e-11	0.08861	5.05102e-10
2.455	16.4993	2.455	65.8132		0.06974	2.2197e-11	0.08891	5.06902e-10
2.4635	16.5115	2.4635	65.6082		0.07005	-8.31705e-12	0.08922	5.14476e-10
2.472	18.4641	2.472	56.9832		0.07035	-2.31324e-11	0.08953	5.349e-10
2.4805	17.9662	2.4805	67.3365		0.07065	6.6664e-12	0.08983	5.29376e-10
2.489	17.755	2.489	72.2427		0.07096	3.43604e-11	0.09014	5.43813e-10
2.4975	16.696	2.4975	68.0173		0.07126	-1.65243e-11	0.09045	5.38457e-10
2.506	18.8339	2.506	61.8509		0.07156	2.54174e-12	0.09075	5.29333e-10
2.5145	17.1039	2.5145	58.621		0.07186	2.75001e-11	0.09106	5.3423e-10
2.523	18.025	2.523	70.0468		0.07217	3.55811e-11	0.09137	5.05687e-10
2.5315	18.2475	2.5315	70.73		0.07247	-1.04215e-11	0.09167	5.11882e-10
2.54	17.2214	2.54	61.6641		0.07277	1.00335e-11	0.09198	4.94346e-10
2.5485	18.1821	2.5485	71.9599		0.07308	-1.14737e-11	0.09229	4.9715e-10
2.557	17.0216	2.557	71.461		0.07338	2.30808e-11	0.09259	4.69737e-10
2.5655	17.2347	2.5655	65.3698		0.07368	2.64058e-11	0.0929	4.96774e-10
2.574	17.5324	2.574	65.1559		0.07399	1.28113e-11	0.09321	5.23097e-10
2.5825	18.2011	2.5825	62.0582		0.07429	-2.89832e-11	0.09351	5.22763e-10
2.591	18.113	2.591	72.5935		0.07459	1.14645e-11	0.09382	5.06692e-10
2.5995	18.8854	2.5995	62.7677		0.0749	3.1246e-11	0.09413	5.54318e-10
2.608	17.6626	2.608	54.3574		0.0752	1.87879e-11	0.09443	5.40383e-10
2.6165	17.5729	2.6165	56.3058		0.0755	-1.01268e-11	0.09474	5.60262e-10
2.625	16.8385	2.625	70.0418		0.07581	-4.487e-12	0.09505	5.41177e-10
2.6335	17.7683	2.6335	56.0077		0.07611	-1.03373e-11	0.09535	5.52477e-10
2.642	17.4292	2.642	58.3781		0.07641	7.97114e-12	0.09566	5.43145e-10
2.6505	17.604	2.6505	71.5583		0.07672	3.78959e-11	0.09597	5.3942e-10
2.659	17.4653	2.659	59.1598		0.07702	1.05385e-11	0.09627	5.58043e-10
2.6675	17.9815	2.6675	61.2219		0.07732	-2.19538e-11	0.09658	5.30966e-10
2.676	17.1474	2.676	64.4617		0.07763	-1.04215e-11	0.09689	5.2632e-10
2.6845	18.5253	2.6845	65.7526		0.07793	4.73034e-12	0.09719	5.18704e-10
2.693	18.6511	2.693	73.7852		0.07823	9.27584e-12	0.0975	5.444e-10
2.7015	18.1491	2.7015	78.2989		0.07854	2.68972e-13	0.09781	5.47455e-10
2.71	16.9458	2.71	68.2243		0.07884	4.01485e-12	0.09811	5.56202e-10
2.7185	16.7587	2.7185	64.9308		0.07914	-1.86708e-11	0.09842	5.16569e-10
2.727	17.2061	2.727	56.7474		0.07945	9.27589e-12	0.09873	5.57206e-10
2.7355	18.2747	2.7355	63.2119		0.07975	1.38635e-11	0.09903	5.54068e-10
2.744	18.5485	2.744	61.6247		0.08005	5.48793e-12	0.09934	5.67962e-10
2.7525	18.0087	2.7525	67.1117		0.08036	-6.14894e-13	0.09965	5.81062e-10
2.761	19.091	2.761	58.3617		0.08066	3.0468e-12	0.09995	5.71478e-10
2.7695	18.6736	2.7695	58.7346		0.08096	1.27905e-12	0.10026	5.70013e-10
2.778	17.9535	2.778	60.0983		0.08127	4.18321e-12	0.10057	5.31635e-10
2.7865	17.9529	2.7865	66.1871		0.08157	3.04681e-12	0.10087	5.6633e-10
2.795	17.2851	2.795	61.27		0.08187	1.28534e-11	0.10118	5.35235e-10
2.8035	18.2229	2.8035	55.3766		0.08218	-1.51918e-13	0.10149	5.27702e-10
2.812	18.4982	2.812	57.2136		0.08248	3.55188e-12	0.10179	5.06901e-10
2.8205	18.3203	2.8205	60.506		0.08278	2.03451e-11	0.1021	5.37871e-10
2.829	18.0618	2.829	54.4768		0.08308	1.04964e-11	0.10241	5.33226e-10
2.8375	18.248	2.8375	61.3379		0.08339	1.43685e-11	0.10271	5.44275e-10
2.846	18.6731	2.846	55.4883		0.08369	7.12937e-12	0.10302	5.31593e-10
2.8545	18.4813	2.8545	70.7469		0.08399	5.74044e-12	0.10333	5.47456e-10
2.863	18.1101	2.863	64.4359		0.0843	5.65626e-12	0.10363	5.30087e-10
2.8715	18.5973	2.8715	72.0012		0.0846	5.48791e-12	0.10394	5.67711e-10
2.88	18.0149	2.88	81.244		0.0849	8.98124e-12	0.10425	5.28958e-10
2.8885	18.0588	2.8885	69.8864		0.08521	3.44446e-11	0.10455	5.29794e-10
2.897	18.126	2.897	65.5249		0.08551	5.99297e-12	0.10486	5.35988e-10
2.9055	18.8659	2.9055	75.755		0.08581	1.20958e-11	0.10517	5.12886e-10
2.914	18.3422	2.914	68.1486		0.08612	2.97308e-11	0.10547	5.27116e-10
2.9225	18.7677	2.9225	64.4355		0.08642	2.01346e-11	0.10578	5.03427e-10
2.931	17.8079	2.931	71.6718		0.08672	-2.46677e-12	0.10609	5.10752e-10
2.9395	18.0486	2.9395	62.4416		0.08703	1.14644e-11	0.10639	5.00582e-10
2.948	18.8684	2.948	47.3269		0.08733	1.65788e-12	0.1067	4.80242e-10
2.9565	17.7117	2.9565	63.1096		0.08763	2.29125e-11	0.10701	4.89826e-10
2.965	17.8681	2.965	63.7035		0.08794	8.18156e-12	0.10731	4.91333e-10
2.9735	18.8186	2.9735	66.9055		0.08824	-6.77531e-14	0.10762	4.70449e-10
2.982	18.509	2.982	59.6563		0.08854	6.5401e-12	0.10793	5.04348e-10
2.9905	19.0766	2.9905	63.8115		0.08884	1.8409e-11	0.10823	4.95644e-10
2.999	18.9724	2.999	67.1235		0.08915	2.33755e-11	0.10854	5.45572e-10
3.0075	18.8474	3.0075	59.1646		0.08945	8.13945e-12	0.10885	5.00205e-10
3.016	18.9878	3.016	69.7274		0.08975	-2.58684e-11	0.10916	5.05771e-10
3.0245	18.8337	3.0245	62.9259		0.09006	-5.62339e-12	0.10946	5.10459e-10
3.033	18.2747	3.033	65.267		0.09036	1.74831e-11	0.10977	5.07278e-10
3.0415	18.9005	3.0415	55.739		0.09066	3.08671e-11	0.11007	5.08157e-10
3.05	18.3351	3.05	59.4801		0.09097	-1.26521e-11	0.11038	5.07404e-10
3.0585	18.5621	3.0585	66.3019		0.09127	-8.10661e-12	0.11069	5.08199e-10
3.067	17.5994	3.067	68.6171		0.09157	3.61702e-11	0.11099	4.9422e-10
3.0755	17.6167	3.0755	65.8538		0.09188	1.42423e-11	0.1113	4.80326e-10
3.084	18.0557	3.084	62.3751		0.09218	1.55049e-11	0.11161	5.04265e-10
3.0925	19.2863	3.0925	60.7112		0.09248	6.16127e-12	0.11191	4.96564e-10
3.101	19.0016	3.101	62.779		0.09279	-7.98036e-12	0.11222	5.14518e-10
3.1095	19.6072	3.1095	57.0661		0.09309	1.14223e-11	0.11253	5.1908e-10
3.118	18.0756	3.118	63.3936		0.09339	9.36002e-12	0.11284	5.14979e-10
3.1265	18.8739	3.1265	59.5726		0.0937	8.26573e-12	0.11314	5.39713e-10
3.135	18.7463	3.135	56.2779		0.094	-2.6163e-11	0.11345	5.36574e-10
3.1435	19.1697	3.1435	59.0024		0.0943	-1.33255e-11	0.11376	5.14644e-10
3.152	18.3451	3.152	61.6309		0.09461	-4.36075e-12	0.11406	5.28162e-10
3.1605	18.9285	3.1605	68.2306		0.09491	6.24549e-12	0.11437	5.18872e-10
3.169	18.4133	3.169	59.8676		0.09521	-1.0674e-11	0.11468	5.55909e-10
3.1775	18.2994	3.1775	64.5127		0.09552	-4.1924e-12	0.11498	5.03428e-10
3.186	17.7511	3.186	67.6847		0.09582	-2.36099e-13	0.11529	5.17699e-10
3.1945	18.5149	3.1945	71.868		0.09612	2.27862e-11	0.1156	5.27492e-10
3.203	17.3531	3.203	54.1475		0.09643	1.00755e-11	0.1159	4.9263e-10
3.2115	17.75	3.2115	67.13		0.09673	1.00609e-13	0.11621	5.13765e-10
3.22	18.931	3.22	61.7358		0.09703	-5.2867e-12	0.11652	5.31761e-10
3.2285	18.8264	3.2285	58.0882		0.09734	1.5042e-11	0.11682	5.23182e-10
3.237	18.744	3.237	61.0164		0.09764	3.80437e-12	0.11713	5.42768e-10
3.2455	19.9809	3.2455	58.4376		0.09794	1.72726e-11	0.11744	5.16695e-10
3.254	18.3928	3.254	60.1915		0.09824	-5.96013e-12	0.11774	5.32766e-10
3.2625	19.3318	3.2625	60.7002		0.09855	-6.29683e-12	0.11805	5.34105e-10
3.271	17.3658	3.271	56.9587		0.09885	1.42002e-11	0.11836	5.44358e-10
3.2795	17.7012	3.2795	60.4159		0.09915	-7.22275e-12	0.11866	5.4189e-10
3.288	18.7147	3.288	63.8774		0.09946	-6.08636e-12	0.11897	5.00624e-10
3.2965	17.5108	3.2965	66.2089		0.09976	9.27585e-12	0.11928	5.38249e-10
3.305	18.4733	3.305	56.5469		0.10006	4.26734e-12	0.11958	5.07906e-10
3.3135	19.01	3.3135	65.3068		0.10037	5.44787e-11	0.11989	5.22386e-10
3.322	18.7276	3.322	59.0769		0.10067	1.03701e-11	0.1202	5.02465e-10
3.3305	19.1763	3.3305	69.1256		0.10097	2.96045e-11	0.1205	5.08116e-10
3.339	18.0932	3.339	62.6227		0.10128	-2.8436e-11	0.12081	5.02801e-10
3.3475	19.0035	3.3475	52.6081		0.10158	1.80302e-11	0.12112	5.03889e-10
3.356	19.1503	3.356	69.3306		0.10188	2.2197e-11	0.12142	4.87692e-10
3.3645	19.0518	3.3645	63.8357		0.10219	2.07872e-12	0.12173	5.07405e-10
3.373	19.0157	3.373	67.162		0.10249	-3.18228e-12	0.12204	5.06525e-10
3.3815	19.1651	3.3815	65.7331		0.10279	-8.1487e-12	0.12234	5.23266e-10
3.39	18.8129	3.39	62.9553		0.1031	1.66413e-11	0.12265	5.13682e-10
3.3985	19.2461	3.3985	63.7055		0.1034	1.63888e-11	0.12296	4.9782e-10
3.407	19.0249	3.407	62.991		0.1037	-3.77152e-12	0.12326	5.10543e-10
3.4155	20.1645	3.4155	57.8679		0.10401	1.86194e-11	0.12357	4.97359e-10
3.424	18.5318	3.424	67.7239		0.10431	3.38975e-11	0.12388	5.06315e-10
3.4325	19.2253	3.4325	61.487		0.10461	5.82458e-12	0.12418	4.9284e-10
3.441	17.4515	3.441	49.7505		0.10492	2.62588e-12	0.12449	5.04098e-10
3.4495	17.7291	3.4495	60.8442		0.10522	-1.84603e-11	0.1248	4.88194e-10
3.458	18.4611	3.458	62.7036		0.10552	3.2993e-12	0.1251	4.68064e-10
3.4665	19.3157	3.4665	54.3589		0.10582	8.39195e-12	0.12541	4.75974e-10
3.475	18.7819	3.475	65.2469		0.10613	2.35016e-11	0.12572	5.02717e-10
3.4835	17.7775	3.4835	65.3002		0.10643	2.39647e-11	0.12602	4.9443e-10
3.492	18.6551	3.492	61.5019		0.10674	-1.48407e-11	0.12633	5.34022e-10
3.5005	17.4655	3.5005	64.9448		0.10704	1.03701e-11	0.12664	5.02214e-10
3.509	18.1928	3.509	63.0664		0.10734	3.11616e-11	0.12694	5.59258e-10
3.5175	18.7074	3.5175	64.5339		0.10764	8.89702e-12	0.12725	5.29753e-10
3.526	19.5886	3.526	69.3804		0.10795	8.22367e-12	0.12756	5.49925e-10
3.5345	19.4966	3.5345	64.3985		0.10825	4.72815e-11	0.12786	5.38583e-10
3.543	19.2048	3.543	64.46		0.10855	-3.39274e-12	0.12817	5.30379e-10
3.5515	18.4576	3.5515	62.9582		0.10886	-4.19242e-12	0.12848	5.4507e-10
3.56	18.7368	3.56	60.9528		0.10916	-2.04592e-12	0.12878	5.13305e-10
3.5685	17.9078	3.5685	72.4808		0.10946	7.42397e-12	0.12909	5.16151e-10
3.577	17.1575	3.577	60.7551		0.10977	-3.85571e-12	0.1294	4.96816e-10
3.5855	18.2439	3.5855	65.6226		0.11007	-5.72832e-13	0.1297	5.22345e-10
3.594	18.6565	3.594	60.0276		0.11037	2.92051e-12	0.13001	5.26906e-10
3.6025	17.8678	3.6025	69.0259		0.11068	-1.3536e-11	0.13032	5.17867e-10
3.611	17.9396	3.611	74.3638		0.11098	1.64087e-14	0.13062	5.14811e-10
3.6195	17.7836	3.6195	60.389		0.11128	-6.92815e-12	0.13093	5.23265e-10
3.628	18.1908	3.628	64.8973		0.11159	1.00755e-11	0.13124	5.46284e-10
3.6365	18.7621	3.6365	63.8643		0.11189	5.4037e-12	0.13154	5.58379e-10
3.645	19.1446	3.645	59.8889		0.11219	-3.60317e-12	0.13185	5.67251e-10
3.6535	19.0078	3.6535	58.909		0.1125	1.04964e-11	0.13216	5.56704e-10
3.662	18.7394	3.662	56.1469		0.1128	1.02859e-11	0.13246	5.53482e-10
3.6705	17.1353	3.6705	64.3843		0.1131	2.62588e-12	0.13277	5.42559e-10
3.679	17.8719	3.679	59.115		0.11341	-1.3073e-11	0.13308	5.32431e-10
3.6875	18.7028	3.6875	63.6084		0.11371	4.85653e-12	0.13338	4.94346e-10
3.696	18.2607	3.696	62.2114		0.11401	2.16498e-11	0.13369	5.32389e-10
3.7045	18.0321	3.7045	60.3236		0.11432	7.59233e-12	0.134	4.92839e-10
3.713	18.0943	3.713	63.7991		0.11462	1.55469e-11	0.1343	5.01796e-10
3.7215	18.7556	3.7215	62.4052		0.11492	-1.55562e-11	0.13461	5.10962e-10
3.73	19.0463	3.73	55.8137		0.11523	1.87456e-11	0.13492	5.06818e-10
3.7385	17.5798	3.7385	57.4979		0.11553	2.6532e-11	0.13522	5.20378e-10
3.747	18.3972	3.747	64.6501		0.11583	1.62624e-11	0.13553	5.2155e-10
3.7555	18.9443	3.7555	67.423		0.11614	-2.63515e-12	0.13584	5.41387e-10
3.764	18.5072	3.764	63.1347		0.11644	-2.33428e-11	0.13614	5.40634e-10
3.7725	18.1555	3.7725	69.4141		0.11674	4.05687e-12	0.13645	5.18662e-10
3.781	19.1177	3.781	61.6293		0.11705	-7.83269e-13	0.13676	5.21843e-10
3.7895	18.9508	3.7895	62.7407		0.11735	-1.00006e-11	0.13706	5.21005e-10
3.798	17.8817	3.798	59.3725		0.11765	-3.77156e-12	0.13737	5.06316e-10
3.8065	19.7717	3.8065	60.9151		0.11796	-9.36926e-12	0.13768	4.81331e-10
3.815	18.7754	3.815	64.1698		0.11826	2.39646e-11	0.13798	4.40442e-10
3.8235	18.792	3.8235	51.8201		0.11856	1.94612e-11	0.13829	4.68691e-10
3.832	17.7772	3.832	63.9792		0.11887	3.21511e-12	0.1386	4.76225e-10
3.8405	18.1353	3.8405	66.438		0.11917	-8.5275e-12	0.1389	4.84762e-10
3.849	18.0042	3.849	61.4884		0.11947	1.19274e-11	0.13921	4.66013e-10
3.8575	18.5532	3.8575	71.5627		0.11977	2.91835e-11	0.13952	4.86772e-10
3.866	17.9187	3.866	63.0461		0.12008	2.30386e-11	0.13982	5.0912e-10
3.8745	19.5943	3.8745	59.7164		0.12038	-2.13008e-12	0.14013	4.80828e-10
3.883	17.6438	3.883	71.4797		0.12068	-1.55562e-11	0.14044	5.02298e-10
3.8915	18.0017	3.8915	68.3509		0.12099	2.23231e-11	0.14074	4.93593e-10
3.9	19.1547	3.9	76.8309		0.12129	3.39395e-11	0.14105	5.00373e-10
3.9085	16.6892	3.9085	56.8949		0.12159	-4.15034e-12	0.14136	4.99703e-10
3.917	17.8618	3.917	56.8046		0.1219	-1.72819e-11	0.14166	4.78945e-10
3.9255	18.2233	3.9255	61.4527		0.1222	-1.28834e-12	0.14197	4.82419e-10
3.934	18.1647	3.934	57.6267		0.1225	-4.31871e-12	0.14228	4.65135e-10
3.9425	18.7496	3.9425	65.3764		0.12281	2.74579e-11	0.14258	4.69445e-10
3.951	18.3109	3.951	65.5218		0.12311	1.57994e-11	0.14289	4.90873e-10
3.9595	17.9991	3.9595	51.5992		0.12341	-2.5089e-12	0.1432	4.80117e-10
3.968	16.781	3.968	73.7634		0.12372	4.9828e-12	0.1435	4.94974e-10
3.9765	17.8932	3.9765	68.7312		0.12402	3.00674e-11	0.14381	4.93174e-10
3.985	18.6865	3.985	57.4015		0.12432	6.70844e-12	0.14412	4.95518e-10
3.9935	17.7198	3.9935	64.6293		0.12463	-1.86287e-11	0.14442	5.45028e-10
4.002	18.3452	4.002	64.3117		0.12493	-1.09686e-11	0.14473	5.35737e-10
4.0105	17.9553	4.0105	58.8329		0.12523	9.10744e-12	0.14504	5.36993e-10
4.019	18.4589	4.019	67.4035		0.12554	1.34005e-11	0.14534	5.25652e-10
4.0275	19.0806	4.0275	58.3873		0.12584	-5.20255e-12	0.14565	5.22889e-10
4.036	17.8407	4.036	66.5821		0.12614	2.66795e-12	0.14596	5.33143e-10
4.0445	17.8189	4.0445	69.4407		0.12645	-1.51354e-11	0.14626	5.2381e-10
4.053	17.6183	4.053	66.0075		0.12675	-2.97187e-12	0.14657	5.05646e-10
4.0615	16.7496	4.0615	75.0571		0.12705	3.1288e-11	0.14688	4.90412e-10
4.07	17.5735	4.07	65.1365		0.12736	2.33333e-11	0.14718	4.99452e-10
4.0785	15.5458	4.0785	73.345		0.12766	-1.25259e-11	0.14749	4.86186e-10
4.087	17.8722	4.087	62.6446		0.12796	-2.14066e-11	0.1478	4.95225e-10
4.0955	16.1657	4.0955	65.8919		0.12827	1.15907e-11	0.1481	5.24898e-10
4.104	16.4987	4.104	59.8137		0.12857	-6.17057e-12	0.14841	5.25108e-10
4.1125	17.4973	4.1125	66.055		0.12887	-4.48704e-12	0.14872	5.19834e-10
4.121	17.2106	4.121	75.2159		0.12918	1.81564e-11	0.14903	5.42266e-10
4.1295	19.0311	4.1295	66.0289		0.12948	1.21799e-11	0.14933	5.34941e-10
4.138	17.2696	4.138	62.7291		0.12978	1.91666e-11	0.14964	5.57207e-10
4.1465	16.9119	4.1465	70.6018		0.13008	-1.00427e-11	0.14995	5.09455e-10
4.155	15.8831	4.155	62.9975		0.13039	1.08752e-11	0.15025	5.11882e-10
4.1635	17.3453	4.1635	61.2092		0.13069	2.05134e-11	0.15056	5.27827e-10
4.172	18.1701	4.172	62.9752		0.13099	2.5606e-11	0.15087	4.99159e-10
4.1805	19.9488	4.1805	63.2029		0.1313	1.4621e-11	0.15117	4.99369e-10
4.189	17.3742	4.189	54.5602		0.1316	6.89806e-13	0.15148	4.7794e-10
4.1975	17.5838	4.1975	61.1693		0.1319	1.60941e-11	0.15179	4.71036e-10
4.206	18.6451	4.206	67.5523		0.13221	2.28703e-11	0.15209	4.59275e-10
4.2145	16.6572	4.2145	65.2682		0.13251	9.61249e-12	0.1524	4.7882e-10
4.223	17.5581	4.223	62.2854		0.13281	6.11917e-12	0.15271	4.94471e-10
4.2315	18.4958	4.2315	60.6808		0.13312	-6.50728e-12	0.15301	4.92379e-10
4.24	17.799	4.24	66.4051		0.13342	2.45959e-11	0.15332	5.03177e-10
4.2485	18.8751	4.2485	77.5528		0.13372	3.0404e-11	0.15363	4.89158e-10
4.257	17.5633	4.257	72.2832		0.13403	-3.6241e-13	0.15393	5.02884e-10
4.2655	17.8945	4.2655	70.0435		0.13433	8.434e-12	0.15424	5.68046e-10
4.274	18.3408	4.274	57.8552		0.13463	9.6546e-12	0.15455	4.93886e-10
4.2825	17.5982	4.2825	58.2107		0.13494	9.99131e-12	0.15485	5.21131e-10
4.291	16.8572	4.291	66.8195		0.13524	2.20285e-11	0.15516	4.67478e-10
4.2995	17.3098	4.2995	65.6501		0.13554	1.58416e-11	0.15547	4.80033e-10
4.308	17.547	4.308	67.7922		0.13585	4.51983e-12	0.15577	4.91292e-10
4.3165	16.3772	4.3165	61.7342		0.13615	-1.39148e-11	0.15608	4.67269e-10
4.325	17.2783	4.325	58.0207		0.13645	7.42392e-12	0.15639	4.76267e-10
4.3335	18.0335	4.3335	64.0935		0.13675	2.94781e-11	0.15669	4.65553e-10
4.342	18.0558	4.342	63.7624		0.13706	5.61412e-12	0.157	4.77983e-10
4.3505	18.7631	4.3505	59.7069		0.13736	-1.54721e-11	0.15731	5.01043e-10
4.359	16.989	4.359	63.0806		0.13766	2.16289e-12	0.15761	4.82419e-10
4.3675	16.9871	4.3675	67.2449		0.13797	2.83418e-11	0.15792	5.14435e-10
4.376	17.003	4.376	59.5145		0.13827	3.85271e-11	0.15823	5.43982e-10
4.3845	16.6521	4.3845	55.8683		0.13857	1.08752e-11	0.15853	5.28707e-10
4.393	16.5558	4.393	61.8653		0.13888	-1.23575e-11	0.15884	5.50177e-10
4.4015	15.141	4.4015	62.4325		0.13918	1.06647e-11	0.15915	5.0845e-10
4.41	15.9775	4.41	63.5565		0.13948	6.47702e-13	0.15945	5.22764e-10
4.4185	17.989	4.4185	59.519		0.13979	1.44741e-12	0.15976	5.10501e-10
4.427	17.0175	4.427	63.1371		0.14009	-4.99213e-12	0.16007	5.20546e-10
4.4355	16.703	4.4355	67.7997		0.14039	-1.22313e-11	0.16037	5.03386e-10
4.444	16.8382	4.444	60.6371		0.1407	-2.25639e-12	0.16068	4.90664e-10
4.4525	16.8453	4.4525	69.0144		0.141	-2.92978e-12	0.16098	5.00666e-10
4.461	16.6916	4.461	67.6946		0.1413	3.53101e-13	0.16129	5.26489e-10
4.4695	17.7266	4.4695	63.8965		0.14161	-1.19367e-11	0.1616	5.36366e-10
4.478	17.7734	4.478	57.8814		0.14191	3.46761e-12	0.16191	5.35905e-10
4.4865	16.6993	4.4865	65.5804		0.14221	2.1776e-11	0.16221	5.36616e-10
4.495	16.4809	4.495	69.6401		0.14252	2.31228e-11	0.16252	5.40844e-10
4.5035	16.7016	4.5035	73.6994		0.14282	-2.09015e-11	0.16283	5.92864e-10
4.512	17.9456	4.512	68.1618		0.14312	-1.16841e-11	0.16313	5.64489e-10
4.5205	17.1011	4.5205	62.3919		0.14343	2.28913e-12	0.16344	5.68256e-10
4.529	16.9717	4.529	58.7121		0.14373	-6.56999e-13	0.16375	5.36658e-10
4.5375	16.8341	4.5375	61.362		0.14403	-1.20418e-12	0.16405	5.54864e-10
4.546	16.5192	4.546	63.8901		0.14434	-2.55102e-12	0.16436	5.33394e-10
4.5545	15.9707	4.5545	56.9262		0.14464	-1.93021e-11	0.16467	5.3896e-10
4.563	16.8835	4.563	58.9802		0.14494	1.01176e-11	0.16497	5.17449e-10
4.5715	18.5547	4.5715	68.1846		0.14525	1.31058e-11	0.16528	5.39253e-10
4.58	17.2538	4.58	59.5607		0.14555	1.10014e-11	0.16558	5.19834e-10
4.5885	17.1195	4.5885	57.5546		0.14585	3.00468e-12	0.16589	5.25233e-10
4.597	16.8382	4.597	61.3177		0.14616	6.20334e-12	0.1662	5.45573e-10
4.6055	17.0028	4.6055	59.0319		0.14646	-1.19787e-11	0.1665	5.63067e-10
4.614	17.2034	4.614	64.0673		0.14676	1.84736e-13	0.16681	5.56789e-10
4.6225	16.4363	4.6225	60.0183		0.14707	-3.77155e-12	0.16712	5.62356e-10
4.631	16.8426	4.631	63.5904		0.14737	2.79421e-12	0.16742	5.47037e-10
4.6395	16.6264	4.6395	57.3447		0.14767	1.28954e-11	0.16773	5.35319e-10
4.648	17.7903	4.648	62.4698		0.14798	3.0467e-12	0.16804	5.24396e-10
4.6565	16.0556	4.6565	60.9292		0.14828	-3.43485e-12	0.16834	5.3285e-10
4.665	15.5593	4.665	69.3677		0.14858	1.97557e-11	0.16865	5.39755e-10
4.6735	16.4616	4.6735	69.9189		0.14888	1.93348e-11	0.16896	4.98658e-10
4.682	17.4051	4.682	63.2048		0.14919	-2.76144e-12	0.16926	5.29418e-10
4.6905	16.1365	4.6905	69.7186		0.14949	-1.48407e-11	0.16957	4.96314e-10
4.699	17.8747	4.699	56.7014		0.14979	-3.2244e-12	0.16988	5.27368e-10
4.7075	16.4623	4.7075	65.4559		0.1501	1.04543e-11	0.17018	4.91292e-10
4.716	16.4766	4.716	60.4845		0.1504	1.32321e-11	0.17049	5.10041e-10
4.7245	16.2844	4.7245	64.522		0.1507	-1.00427e-11	0.1708	5.30339e-10
4.733	16.7416	4.733	59.4392		0.15101	-1.7324e-11	0.1711	5.01085e-10
4.7415	18.7158	4.7415	59.8076		0.15131	-8.2538e-13	0.17141	5.37412e-10
4.75	16.4503	4.75	59.5065		0.15161	1.37371e-11	0.17172	5.16821e-10
4.7585	15.7571	4.7585	56.2386		0.15192	1.20536e-11	0.17202	5.26573e-10
4.767	16.875	4.767	66.6797		0.15222	-4.15036e-12	0.17233	4.95937e-10
4.7755	17.188	4.7755	54.2729		0.15252	-5.96014e-12	0.17264	5.14644e-10
4.784	16.5091	4.784	59.4747		0.15283	2.40908e-11	0.17294	4.86185e-10
4.7925	16.9014	4.7925	55.6978		0.15313	5.0943e-11	0.17325	4.72794e-10
4.801	16.8431	4.801	58.5242		0.15343	-8.67464e-13	0.17356	4.50487e-10
4.8095	17.0988	4.8095	66.777		0.15373	2.62585e-12	0.17386	4.72208e-10
4.818	16.6053	4.818	64.505		0.15404	1.52944e-11	0.17417	4.71329e-10
4.8265	16.8162	4.8265	69.3866		0.15434	1.2727e-11	0.17448	4.89785e-10
4.835	16.8657	4.835	59.0862		0.15464	-7.1807e-12	0.17478	4.68692e-10
4.8435	17.938	4.8435	62.1582		0.15495	-3.07511e-11	0.17509	4.98574e-10
4.852	16.4788	4.852	61.1306		0.15525	-2.29848e-12	0.1754	5.15022e-10
4.8605	15.6492	4.8605	58.9658		0.15555	1.70621e-11	0.1757	5.37371e-10
4.869	17.567	4.869	60.9174		0.15586	1.36319e-12	0.17601	5.25694e-10
4.8775	17.1529	4.8775	61.2237		0.15616	1.5084e-11	0.17632	5.1046e-10
4.886	17.0589	4.886	70.4132		0.15646	-1.3999e-11	0.17662	5.20211e-10
4.8945	15.6339	4.8945	61.0937		0.15677	2.26827e-13	0.17693	5.046e-10
4.903	16.8893	4.903	56.1642		0.15707	3.66331e-11	0.17724	4.95686e-10
4.9115	16.8806	4.9115	65.5581		0.15737	1.83248e-11	0.17754	4.86897e-10
4.92	16.8303	4.92	60.8177		0.15768	-1.42515e-11	0.17785	4.78486e-10
4.9285	15.5301	4.9285	62.9448		0.15798	-1.7324e-11	0.17816	4.72961e-10
4.937	17.3906	4.937	73.4575		0.15828	9.00238e-13	0.17846	4.98323e-10
4.9455	17.6308	4.9455	66.7532		0.15859	3.14984e-11	0.17877	5.12971e-10
4.954	17.1992	4.954	60.0831		0.15889	8.39194e-12	0.17908	5.1431e-10
4.9625	17.0572	4.9625	63.7473		0.15919	-2.39742e-11	0.17938	4.96021e-10
4.971	17.4866	4.971	60.609		0.1595	1.84746e-13	0.17969	5.65829e-10
4.9795	17.3837	4.9795	63.861		0.1598	2.77945e-11	0.18	5.33729e-10
4.988	17.2228	4.988	66.0639		0.1601	2.08921e-11	0.1803	5.57459e-10
4.9965	16.5866	4.9965	55.1865		0.1604	5.74039e-12	0.18061	5.35654e-10
5.005	17.0696	5.005	67.8671		0.16071	-8.73796e-12	0.18092	5.20378e-10
5.0135	16.1392	5.0135	58.1189		0.16101	-5.83389e-12	0.18122	5.54404e-10
5.022	16.7745	5.022	62.3246		0.16131	-6.63356e-12	0.18153	5.11087e-10
5.0305	15.9625	5.0305	60.8453		0.16162	1.30216e-11	0.18184	5.35947e-10
5.039	17.5332	5.039	63.2079		0.16192	-8.10664e-12	0.18214	5.45531e-10
5.0475	16.8448	5.0475	57.8862		0.16222	-2.54054e-11	0.18245	5.18788e-10
5.056	16.609	5.056	64.8287		0.16253	5.15113e-12	0.18276	5.48963e-10
5.0645	16.5164	5.0645	64.3588		0.16283	1.04542e-11	0.18306	5.25066e-10
5.073	17.8099	5.073	61.1292		0.16313	-6.99114e-13	0.18337	5.20587e-10
5.0815	17.2881	5.0815	65.327		0.16344	-1.09265e-11	0.18368	5.84913e-10
5.09	16.5217	5.09	64.8083		0.16374	-4.02409e-12	0.18398	5.5637e-10
5.0985	16.9379	5.0985	60.6519		0.16404	2.39645e-11	0.18429	6.30113e-10
5.107	16.8394	5.107	53.8685		0.16435	2.58164e-11	0.1846	5.89643e-10
5.1155	16.819	5.1155	58.057		0.16465	2.45748e-12	0.1849	5.51432e-10
5.124	17.7616	5.124	59.1133		0.16495	-6.50728e-12	0.18521	5.57752e-10
5.1325	18.1313	5.1325	65.444		0.16526	-7.41211e-13	0.18552	5.32934e-10
5.141	17.9367	5.141	67.5793		0.16556	1.15275e-12	0.18582	5.40258e-10
5.1495	16.8883	5.1495	68.7603		0.16586	9.78083e-12	0.18613	5.13096e-10
5.158	16.7308	5.158	66.9997		0.16616	-1.39569e-11	0.18644	5.40676e-10
5.1665	18.2074	5.1665	67.6334		0.16647	-1.19367e-11	0.18674	5.08366e-10
5.175	18.5245	5.175	55.0937		0.16677	3.67806e-12	0.18705	5.61727e-10
5.1835	16.1767	5.1835	62.1267		0.16707	-9.93759e-13	0.18736	5.42601e-10
5.192	15.4868	5.192	60.0477		0.16738	-5.24465e-12	0.18766	5.27619e-10
5.2005	15.9188	5.2005	62.6177		0.16768	2.45751e-12	0.18797	5.45741e-10
5.209	16.1843	5.209	59.5773		0.16798	1.85352e-11	0.18828	5.593e-10
5.2175	16.4391	5.2175	56.4939		0.16829	1.99241e-11	0.18858	5.56915e-10
5.226	17.2206	5.226	58.7088		0.16859	-1.42515e-11	0.18889	5.69888e-10
5.2345	16.6004	5.2345	63.3263		0.16889	6.62419e-12	0.1892	5.45322e-10
5.243	16.3686	5.243	56.0588		0.1692	7.80269e-12	0.1895	5.18914e-10
5.2515	18.0219	5.2515	64.9649		0.1695	1.8914e-11	0.18981	5.34775e-10
5.26	16.9574	5.26	61.2073		0.1698	-1.44199e-11	0.19012	5.03303e-10
5.2685	15.7118	5.2685	55.8972		0.17011	-5.11838e-12	0.19042	5.06944e-10
5.277	16.4768	5.277	60.9522		0.17041	2.44276e-11	0.19073	4.76226e-10
5.2855	15.0213	5.2855	62.5028		0.17071	2.06817e-11	0.19104	4.82043e-10
5.294	16.9912	5.294	65.0201		0.17102	9.00231e-13	0.19134	4.84554e-10
5.3025	18.3561	5.3025	69.1106		0.17132	-6.33896e-12	0.19165	5.1092e-10
5.311	16.6316	5.311	70.3858		0.17162	1.66833e-11	0.19196	5.00457e-10
5.3195	17.1698	5.3195	61.1559		0.17192	1.68937e-11	0.19226	5.00415e-10
5.328	16.4695	5.328	56.604		0.17223	1.65992e-11	0.19257	4.80243e-10
5.3365	16.7888	5.3365	54.6825		0.17253	-6.33893e-12	0.19288	5.04014e-10
5.345	16.7785	5.345	63.7159		0.17283	-2.55101e-12	0.19318	5.01587e-10
5.3535	16.1672	5.3535	60.4272		0.17314	2.71001e-12	0.19349	5.12637e-10
5.362	14.9505	5.362	58.7961		0.17344	2.29544e-11	0.1938	5.22639e-10
5.3705	16.316	5.3705	60.729		0.17374	5.90872e-12	0.1941	5.01378e-10
5.379	15.6148	5.379	53.8942		0.17405	-2.09856e-11	0.19441	5.32683e-10
5.3875	16.2537	5.3875	67.6928		0.17435	-4.23455e-12	0.19472	4.86186e-10
5.396	16.5189	5.396	66.9736		0.17465	1.99662e-11	0.19502	4.85223e-10
5.4045	17.8433	5.4045	55.1998		0.17496	1.96716e-11	0.19533	4.78569e-10
5.413	16.2007	5.413	60.7079		0.17526	-1.07788e-12	0.19564	4.94305e-10
5.4215	16.7197	5.4215	58.5182		0.17556	7.84474e-12	0.19594	4.92715e-10
5.43	18.2966	5.43	64.4645		0.17587	1.40317e-11	0.19625	4.91251e-10
5.4385	16.5868	5.4385	70.1194		0.17617	2.29124e-11	0.19656	5.00751e-10
5.447	16.2875	5.447	61.408		0.17647	-1.49881e-12	0.19686	5.04182e-10
5.4555	17.3588	5.4555	64.6329		0.17678	-1.86287e-11	0.19717	5.15147e-10
5.464	16.9994	5.464	60.713		0.17708	-1.55142e-11	0.19748	5.19499e-10
5.4725	17.0805	5.4725	73.3082		0.17738	-4.73961e-12	0.19778	5.23183e-10
5.481	17.5531	5.481	66.3231		0.17769	1.52522e-11	0.19809	5.41262e-10
5.4895	15.453	5.4895	59.7345		0.17799	1.10856e-11	0.1984	5.498e-10
5.498	17.7289	5.498	64.9938		0.17829	-2.04806e-11	0.1987	5.3917e-10
5.5065	17.0678	5.5065	53.9479		0.17859	1.16748e-11	0.19901	5.49088e-10
5.515	17.1721	5.515	62.4432		0.1789	4.67764e-11	0.19932	5.2561e-10
5.5235	15.9921	5.5235	59.2966		0.1792	1.96294e-11	0.19962	5.27787e-10
5.532	17.3667	5.532	53.9211		0.1795	-1.47566e-11	0.19993	4.9146e-10
5.5405	17.83	5.5405	59.2924		0.17981	-2.39321e-11	0.20024	5.04852e-10
5.549	17.9256	5.549	62.15		0.18011	6.28749e-12	0.20054	4.86312e-10
5.5575	17.0558	5.5575	59.5383		0.18041	-1.07792e-12	0.20085	5.19542e-10
5.566	17.5532	5.566	66.2944		0.18072	-8.35917e-12	0.20116	5.14771e-10
5.5745	15.9309	5.5745	54.0971		0.18102	-1.76607e-11	0.20146	5.08368e-10
5.583	16.2384	5.583	56.2251		0.18132	3.14562e-11	0.20177	5.2833e-10
5.5915	16.6863	5.5915	64.2265		0.18163	6.24541e-12	0.20208	5.65829e-10
5.6	15.5299	5.6	55.5246		0.18193	-1.42094e-11	0.20238	5.55534e-10
5.6085	16.1365	5.6085	61.8829		0.18223	2.58376e-12	0.20269	5.6223e-10
5.617	17.3743	5.617	65.915		0.18254	2.81734e-11	0.203	5.27954e-10
5.6255	17.1097	5.6255	67.3333		0.18284	1.45789e-11	0.2033	5.21969e-10
5.634	17.2693	5.634	56.5134		0.18314	3.29925e-12	0.20361	5.10335e-10
5.6425	16.9929	5.6425	66.0008		0.18345	-1.89233e-11	0.20392	5.17407e-10
5.651	17.2264	5.651	61.7457		0.18375	8.81279e-12	0.20422	4.91501e-10
5.6595	17.04	5.6595	75.0317		0.18405	-1.46724e-11	0.20453	4.78067e-10
5.668	17.0201	5.668	59.8002		0.18436	-1.23155e-11	0.20484	4.76979e-10
5.6765	15.9585	5.6765	62.9207		0.18466	-1.63138e-11	0.20514	4.97863e-10
5.685	16.5641	5.685	62.5004		0.18496	-2.21429e-12	0.20545	5.01671e-10
5.6935	16.6874	5.6935	58.5571		0.18527	-7.83297e-13	0.20576	4.99955e-10
5.702	18.0152	5.702	57.1789		0.18557	3.00462e-12	0.20606	5.11339e-10
5.7105	17.2354	5.7105	63.9168		0.18587	-1.71977e-11	0.20637	5.16612e-10
5.719	16.5758	5.719	58.8907		0.18617	-4.06618e-12	0.20668	5.2335e-10
5.7275	16.6599	5.7275	70.1904		0.18648	1.63886e-11	0.20698	5.12217e-10
5.736	15.5679	5.736	61.8819		0.18678	2.72054e-11	0.20729	5.13766e-10
5.7445	16.8177	5.7445	62.4735		0.18708	-7.43324e-12	0.2076	4.86061e-10
5.753	16.6626	5.753	61.7204		0.18739	-2.42474e-12	0.2079	4.84219e-10
5.7615	15.6097	5.7615	58.1578		0.18769	1.57363e-12	0.20821	4.63377e-10
5.77	16.5776	5.77	59.1331		0.18799	3.29924e-12	0.20852	4.44167e-10
5.7785	15.816	5.7785	57.2041		0.1883	-3.36555e-11	0.20882	4.45423e-10
5.787	16.2395	5.787	63.2681		0.1886	6.89783e-13	0.20913	4.4626e-10
5.7955	17.4813	5.7955	60.278		0.1889	1.43685e-11	0.20944	4.40275e-10
5.804	17.4929	5.804	66.0559		0.18921	-3.85576e-12	0.20974	4.46176e-10
5.8125	16.0384	5.8125	60.6703		0.18951	-1.16421e-11	0.21005	4.7497e-10
5.821	16.2548	5.821	59.0326		0.18981	1.96294e-11	0.21036	4.74259e-10
5.8295	16.7577	5.8295	54.6077		0.19012	3.90743e-11	0.21066	4.89576e-10
5.838	16.8902	5.838	60.8883		0.19042	1.65149e-11	0.21097	4.94556e-10
5.8465	16.2584	5.8465	66.6941		0.19072	-1.67768e-11	0.21128	5.01503e-10
5.855	16.738	5.855	65.8096		0.19103	-4.82377e-12	0.21158	4.96482e-10
5.8635	17.3215	5.8635	62.0464		0.19133	6.16125e-12	0.21189	5.06066e-10
5.872	16.6208	5.872	56.6326		0.19163	2.38804e-11	0.2122	4.90413e-10
5.8805	17.1664	5.8805	66.0385		0.19193	-1.28836e-12	0.2125	4.66349e-10
5.889	15.6533	5.889	61.9579		0.19224	-8.86422e-12	0.21281	4.64466e-10
5.8975	17.2193	5.8975	64.3361		0.19254	9.00212e-13	0.21312	4.75556e-10
5.906	17.0628	5.906	54.1531		0.19284	3.62122e-11	0.21342	4.71036e-10
5.9145	15.682	5.9145	60.9449		0.19315	1.12539e-11	0.21373	5.1431e-10
5.923	16.6612	5.923	60.6409		0.19345	-8.14872e-12	0.21404	5.0527e-10
5.9315	16.8257	5.9315	58.3648		0.19375	-1.91969e-12	0.21434	5.04308e-10
5.94	18.7256	5.94	65.6846		0.19406	1.84724e-13	0.21465	5.40383e-10
5.9485	18.0931	5.9485	61.5365		0.19436	3.19613e-11	0.21496	5.17825e-10
5.957	17.1472	5.957	62.1173		0.19466	3.34132e-12	0.21526	5.53442e-10
5.9655	18.1101	5.9655	64.0829		0.19497	-2.56158e-11	0.21557	5.40467e-10
5.974	17.709	5.974	69.1179		0.19527	1.91033e-12	0.21588	5.35278e-10
5.9825	17.6885	5.9825	55.2423		0.19557	3.67803e-12	0.21618	5.18161e-10
5.991	17.4215	5.991	64.938		0.19588	1.45789e-11	0.21649	5.2695e-10
5.9995	17.1833	5.9995	60.2501		0.19618	2.96254e-12	0.2168	5.26824e-10
6.008	17.3925	6.008	60.5423		0.19648	6.20332e-12	0.2171	5.14561e-10
6.0165	17.3036	6.0165	50.1694		0.19679	1.32321e-11	0.21741	5.01211e-10
6.025	16.0069	6.025	67.8035		0.19709	1.03279e-11	0.21772	5.20002e-10
6.0335	15.9656	6.0335	61.1271		0.19739	1.37792e-11	0.21802	5.08326e-10
6.042	15.7301	6.042	64.5563		0.1977	1.13381e-11	0.21833	5.46954e-10
6.0505	17.2247	6.0505	62.2644		0.198	7.21343e-12	0.21864	5.45741e-10
6.059	17.0905	6.059	62.1665		0.1983	-6.84401e-12	0.21894	5.66122e-10
6.0675	18.6445	6.0675	67.6818		0.19861	1.00754e-11	0.21925	5.84788e-10
6.076	16.7444	6.076	61.6942		0.19891	7.55015e-12	0.21956	5.83281e-10
6.0845	17.1525	6.0845	60.6674		0.19921	-1.58509e-11	0.21986	5.70182e-10
6.093	15.9824	6.093	54.5344		0.19951	-1.60613e-11	0.22017	5.57207e-10
6.1015	17.141	6.1015	60.7596		0.19982	1.06647e-11	0.22048	5.81775e-10
6.11	16.1776	6.11	66.3817		0.20012	2.87835e-12	0.22078	5.45616e-10
6.1185	17.4634	6.1185	51.5084		0.20042	-9.28511e-12	0.22109	5.23978e-10
6.127	17.1438	6.127	60.6457		0.20073	3.07828e-11	0.2214	5.20965e-10
6.1355	17.2836	6.1355	65.324		0.20103	1.89139e-11	0.22171	5.29795e-10
6.144	16.7036	6.144	61.7959		0.20133	-3.35068e-12	0.22201	5.40844e-10
6.1525	16.6327	6.1525	58.9282		0.20164	-2.08803e-12	0.22232	5.50302e-10
6.161	16.8114	6.161	61.646		0.20194	4.85648e-12	0.22263	5.57417e-10
6.1695	16.1534	6.1695	63.4462		0.20224	1.57361e-12	0.22293	5.57626e-10
6.178	16.7798	6.178	61.7923		0.20255	9.00212e-13	0.22324	5.63401e-10
6.1865	15.3247	6.1865	62.4806		0.20285	3.10987e-13	0.22355	5.59635e-10
6.195	17.1161	6.195	64.1716		0.20315	1.47893e-11	0.22385	5.74701e-10
6.2035	17.0718	6.2035	68.5625		0.20346	8.34981e-12	0.22416	5.80143e-10
6.212	17.3425	6.212	52.463		0.20376	4.98276e-12	0.22447	5.4528e-10
6.2205	16.7691	6.2205	59.442		0.20406	-7.26489e-12	0.22477	5.47038e-10
6.229	16.7185	6.229	67.3828		0.20437	1.58415e-11	0.22508	5.42308e-10
6.2375	15.72	6.2375	58.145		0.20467	1.50419e-11	0.22538	5.21467e-10
6.246	16.6501	6.246	67.5971		0.20497	3.00252e-11	0.22569	5.24187e-10
6.2545	17.7451	6.2545	66.7753		0.20528	-5.58136e-12	0.226	4.76225e-10
6.263	16.006	6.263	62.7014		0.20558	-2.33007e-11	0.2263	5.06735e-10
6.2715	17.1262	6.2715	59.3361		0.20588	-1.25259e-11	0.22661	5.11297e-10
6.28	16.0954	6.28	60.4905		0.20619	2.1818e-11	0.22692	4.90749e-10
6.2885	15.926	6.2885	62.7524		0.20649	1.94191e-11	0.22722	5.2494e-10
6.297	17.0352	6.297	68.5247		0.20679	-1.8292e-11	0.22753	5.21927e-10
6.3055	15.4419	6.3055	62.6072		0.2071	-8.40127e-12	0.22784	5.51851e-10
6.314	16.9002	6.314	60.9814		0.2074	1.37792e-11	0.22814	5.45448e-10
6.3225	15.8266	6.3225	58.5302		0.2077	1.6557e-11	0.22845	5.35989e-10
6.331	16.9121	6.331	64.5221		0.20801	7.50808e-12	0.22876	5.27159e-10
6.3395	16.3694	6.3395	63.0239		0.20831	-4.36081e-12	0.22906	5.18746e-10
6.348	16.2983	6.348	62.9633		0.20861	-8.99051e-12	0.22937	4.95728e-10
6.3565	17.4152	6.3565	61.6775		0.20891	9.23368e-12	0.22968	4.97653e-10
6.365	16.3271	6.365	59.7655		0.20922	-4.86587e-12	0.22998	4.84889e-10
6.3735	15.6852	6.3735	60.7274		0.20952	-1.24838e-11	0.23029	4.96314e-10
6.382	17.0987	6.382	62.5425		0.20982	-1.45461e-11	0.2306	4.67562e-10
6.3905	16.6723	6.3905	65.0094		0.21013	2.03029e-11	0.2309	4.70325e-10
6.399	17.0993	6.399	64.7006		0.21043	1.47472e-11	0.23121	4.61829e-10
6.4075	16.3102	6.4075	66.0497		0.21073	-1.63559e-11	0.23152	4.86772e-10
6.416	16.4633	6.416	62.1405		0.21104	-2.90674e-11	0.23182	4.94766e-10
6.4245	16.4994	6.4245	63.3553		0.21134	2.26598e-11	0.23213	5.0502e-10
6.433	17.6145	6.433	75.4775		0.21164	2.26177e-11	0.23244	5.20547e-10
6.4415	17.4499	6.4415	66.3977		0.21195	2.54376e-11	0.23274	5.26112e-10
6.45	16.8258	6.45	62.8637		0.21225	-5.20257e-12	0.23305	5.09163e-10
6.4585	16.252	6.4585	59.3826		0.21255	-5.41301e-12	0.23336	5.09874e-10
6.467	15.8819	6.467	59.1234		0.21286	7.97099e-12	0.23367	5.00625e-10
6.4755	16.259	6.4755	68.6783		0.21316	-5.7918e-12	0.23397	4.96063e-10
6.484	16.2416	6.484	65.5064		0.21346	-1.59351e-11	0.23428	4.9736e-10
6.4925	17.567	6.4925	61.4165		0.21377	-2.96567e-11	0.23459	4.73212e-10
6.501	16.6565	6.501	64.8919		0.21407	1.53364e-11	0.23489	4.69069e-10
6.5095	16.8875	6.5095	64.1101		0.21437	1.45368e-11	0.2352	4.79867e-10
6.518	16.6989	6.518	54.4358		0.21468	-2.38268e-12	0.23551	5.21676e-10
6.5265	17.3691	6.5265	56.1828		0.21498	-7.81204e-12	0.23581	4.93343e-10
6.535	17.6172	6.535	64.4831		0.21528	-5.62345e-12	0.23612	5.31051e-10
6.5435	17.1992	6.5435	60.8548		0.21559	1.76934e-11	0.23642	5.3126e-10
6.552	17.6627	6.552	68.6171		0.21589	1.10855e-11	0.23673	5.38417e-10
6.5605	17.9519	6.5605	49.8103		0.21619	-1.69872e-11	0.23704	5.55409e-10
6.569	17.4618	6.569	64.7603		0.2165	-5.30779e-13	0.23734	5.4369e-10
6.5775	15.8129	6.5775	60.575		0.2168	-2.55103e-12	0.23765	5.47791e-10
6.586	17.1722	6.586	55.8111		0.2171	2.57743e-11	0.23796	5.15608e-10
6.5945	16.5578	6.5945	67.2242		0.2174	-8.6117e-12	0.23826	5.18287e-10
6.603	16.5526	6.603	56.8152		0.21771	2.71001e-12	0.23857	5.20295e-10
6.6115	17.7805	6.6115	70.3321		0.21801	8.60234e-12	0.23888	5.01588e-10
6.62	15.774	6.62	64.2489		0.21831	2.03449e-11	0.23918	5.02717e-10
6.6285	15.6516	6.6285	66.2692		0.21862	7.08716e-12	0.23949	5.05145e-10
6.637	16.2039	6.637	66.2428		0.21892	-1.00427e-11	0.2398	5.25987e-10
6.6455	15.8222	6.6455	57.3786		0.21922	-4.10827e-12	0.2401	5.35655e-10
6.654	16.5018	6.654	63.4952		0.21953	1.76092e-11	0.24041	5.49047e-10
6.6625	16.3396	6.6625	61.3051		0.21983	9.69666e-12	0.24072	5.65159e-10
6.671	17.0001	6.671	61.8672		0.22013	-9.87435e-12	0.24102	5.72986e-10
6.6795	16.5762	6.6795	67.3848		0.22044	3.53079e-13	0.24133	5.51433e-10
6.688	15.749	6.688	63.2927		0.22074	1.51681e-11	0.24164	5.36199e-10
6.6965	15.0537	6.6965	64.16		0.22104	7.3818e-12	0.24194	5.07155e-10
6.705	16.0492	6.705	59.4656		0.22135	-1.1642e-11	0.24225	5.09372e-10
6.7135	17.3266	6.7135	60.0248		0.22165	-5.58137e-12	0.24256	4.80662e-10
6.722	16.9006	6.722	57.4472		0.22195	5.06697e-12	0.24287	4.97026e-10
6.7305	16.1528	6.7305	65.3253		0.22226	5.15112e-12	0.24317	4.70952e-10
6.739	17.8061	6.739	69.1726		0.22256	-1.79341e-12	0.24348	4.73338e-10
6.7475	16.8978	6.7475	63.3835		0.22286	2.64477e-11	0.24379	4.99914e-10
6.756	18.5909	6.756	61.5643		0.22316	2.0366e-12	0.24409	4.98281e-10
6.7645	17.3452	6.7645	57.7229		0.22347	9.10741e-12	0.2444	5.22471e-10
6.773	17.3172	6.773	62.7152		0.22377	2.54165e-12	0.24471	5.1544e-10
6.7815	16.0208	6.7815	62.9135		0.22407	1.02648e-12	0.24501	5.07991e-10
6.79	16.7264	6.79	58.3849		0.22438	2.12075e-12	0.24532	5.1791e-10
6.7985	15.2908	6.7985	55.0577		0.22468	3.36027e-11	0.24563	5.19124e-10
6.807	16.0564	6.807	64.4927		0.22498	8.01311e-12	0.24593	4.84303e-10
6.8155	15.6292	6.8155	56.4297		0.22529	-2.07752e-11	0.24624	4.79616e-10
6.824	17.7981	6.824	57.1984		0.22559	9.90707e-12	0.24655	4.67521e-10
6.8325	17.4487	6.8325	64.5249		0.22589	1.12539e-11	0.24685	4.66349e-10
6.841	17.3932	6.841	57.9743		0.2262	2.23231e-11	0.24716	4.48269e-10
6.8495	17.198	6.8495	69.2352		0.2265	1.28112e-11	0.24747	4.56514e-10
6.858	17.1792	6.858	56.5414		0.2268	-3.982e-12	0.24777	4.48269e-10
6.8665	17.2434	6.8665	60.3061		0.22711	3.00251e-11	0.24808	4.73463e-10
6.875	16.2547	6.875	59.7383		0.22741	1.6094e-11	0.24839	4.8719e-10
6.8835	15.7599	6.8835	58.4376		0.22771	1.09172e-11	0.24869	4.96063e-10
6.892	17.0201	6.892	56.2497		0.22802	-1.23997e-11	0.249	5.11297e-10
6.9005	16.7058	6.9005	54.415		0.22832	4.39353e-12	0.2493	4.95645e-10
6.909	16.9788	6.909	61.3896		0.22862	5.23528e-12	0.24961	5.08409e-10
6.9175	17.0313	6.9175	60.2944		0.22893	2.37331e-12	0.24992	5.02634e-10
6.926	15.7529	6.926	63.3284		0.22923	-1.01269e-11	0.25022	4.86605e-10
6.9345	16.9862	6.9345	58.6168		0.22953	3.29924e-12	0.25053	5.07698e-10
6.943	16.5114	6.943	63.7318		0.22984	2.10183e-11	0.25084	4.84471e-10
6.9515	18.0011	6.9515	64.5805		0.23014	1.40317e-11	0.25114	4.80788e-10
6.96	16.8388	6.96	69.1764		0.23044	-7.83307e-13	0.25145	4.73087e-10
6.9685	17.2762	6.9685	61.3775		0.23075	-2.14066e-11	0.25176	4.74552e-10
6.977	18.8195	6.977	64.673		0.23105	6.87671e-12	0.25206	4.9418e-10
6.9855	17.1656	6.9855	76.6176		0.23135	1.0328e-11	0.25237	4.78235e-10
6.994	16.532	6.994	66.4358		0.23165	-2.48582e-11	0.25268	5.27075e-10
7.0025	16.3394	7.0025	70.0359		0.23196	1.15906e-11	0.25298	5.00081e-10
7.011	16.589	7.011	64.3511		0.23226	3.50964e-12	0.25329	5.41514e-10
7.0195	16.2651	7.0195	61.0212		0.23256	1.40738e-11	0.2536	5.46452e-10
7.028	17.9064	7.028	54.3638		0.23287	5.52992e-12	0.2539	5.36868e-10
7.0365	17.32	7.0365	62.7513		0.23317	-1.12212e-11	0.25421	5.37413e-10
7.045	16.1113	7.045	68.2294		0.23347	1.23482e-11	0.25452	5.16571e-10
7.0535	15.9638	7.0535	59.0111		0.23378	1.38633e-11	0.25482	5.24146e-10
7.062	16.877	7.062	58.6412		0.23408	-3.15087e-11	0.25513	5.20337e-10
7.0705	16.5742	7.0705	53.5629		0.23438	-1.29468e-11	0.25544	4.94054e-10
7.079	16.5332	7.079	69.6025		0.23469	-4.15037e-12	0.25574	4.85726e-10
7.0875	15.9839	7.0875	64.7909		0.23499	-4.0662e-12	0.25605	4.95059e-10
7.096	15.8332	7.096	77.2329		0.23529	-1.5935e-11	0.25636	5.2176e-10
7.1045	17.2476	7.1045	62.3177		0.2356	-1.43357e-11	0.25666	5.31637e-10
7.113	17.4624	7.113	62.1761		0.2359	4.26724e-12	0.25697	5.32139e-10
7.1215	16.5367	7.1215	59.4511		0.2362	2.31227e-11	0.25728	5.4549e-10
7.13	15.6306	7.13	63.8193		0.23651	1.21377e-11	0.25758	5.22639e-10
7.1385	16.4724	7.1385	52.2664		0.23681	-9.66392e-12	0.25789	5.54739e-10
7.147	17.3157	7.147	55.2782		0.23711	-1.0169e-11	0.2582	5.58673e-10
7.1555	17.2596	7.1555	58.063		0.23742	2.49955e-12	0.2585	5.35948e-10
7.164	16.8171	7.164	58.3635		0.23772	3.98317e-11	0.25881	5.2063e-10
7.1725	16.947	7.1725	61.8691		0.23802	2.15234e-11	0.25912	5.22095e-10
7.181	17.7725	7.181	64.5656		0.23833	-1.28626e-11	0.25942	5.27034e-10
7.1895	16.8513	7.1895	56.5266		0.23863	-2.22484e-11	0.25973	5.13348e-10
7.198	16.6773	7.198	63.0533		0.23893	-1.03794e-11	0.26004	5.0774e-10
7.2065	17.0428	7.2065	67.0017		0.23924	2.41328e-11	0.26034	4.85224e-10
7.215	16.8224	7.215	56.5201		0.23954	-5.11841e-12	0.26065	5.08493e-10
7.2235	16.9239	7.2235	66.551		0.23984	-2.46477e-11	0.26096	5.0096e-10
7.232	16.7719	7.232	77.5873		0.24014	4.4356e-12	0.26126	5.11925e-10
7.2405	17.7524	7.2405	64.2258		0.24045	-2.46686e-12	0.26157	5.00792e-10
7.249	15.6897	7.249	75.9223		0.24075	9.61243e-12	0.26188	5.38542e-10
7.2575	16.3647	7.2575	61.1762		0.24105	1.38212e-11	0.26218	5.09372e-10
7.266	16.7163	7.266	55.2907		0.24136	-1.26943e-11	0.26249	5.36575e-10
7.2745	16.9768	7.2745	63.5091		0.24166	1.12118e-11	0.2628	5.08786e-10
7.283	18.2947	7.283	66.7257		0.24196	1.59257e-11	0.2631	5.17658e-10
7.2915	17.5186	7.2915	68.336		0.24227	2.10183e-11	0.26341	4.93008e-10
7.3	17.1723	7.3	56.4326		0.24257	-1.543e-11	0.26372	4.81625e-10
7.3085	16.5494	7.3085	64.4258		0.24287	-1.543e-11	0.26402	4.77607e-10
7.317	15.9583	7.317	61.4226		0.24318	-1.68189e-11	0.26433	4.42786e-10
7.3255	15.1807	7.3255	56.7737		0.24348	1.29374e-11	0.26464	4.75556e-10
7.334	14.8286	7.334	59.6555		0.24378	9.84365e-13	0.26494	4.53041e-10
7.3425	15.7578	7.3425	56.786		0.24409	3.13085e-12	0.26525	4.69362e-10
7.351	14.5372	7.351	65.5582		0.24439	5.78239e-12	0.26556	4.74008e-10
7.3595	15.7811	7.3595	58.5083		0.24469	2.4722e-11	0.26586	4.90289e-10
7.368	16.2647	7.368	62.1776		0.245	1.65149e-11	0.26617	4.83131e-10
7.3765	17.0522	7.3765	61.3209		0.2453	-1.94284e-11	0.26648	5.03094e-10
7.385	16.1085	7.385	60.4286		0.2456	-1.58088e-11	0.26678	5.04266e-10
7.3935	15.514	7.3935	62.5836		0.24591	-1.87762e-12	0.26709	5.01002e-10
7.402	16.0131	7.402	55.4422		0.24621	1.52102e-11	0.2674	4.72417e-10
7.4105	17.3278	7.4105	63.3799		0.24651	-1.49249e-11	0.2677	4.94682e-10
7.419	16.6147	7.419	64.1481		0.24681	-2.81413e-11	0.26801	4.93468e-10
7.4275	16.451	7.4275	59.384		0.24712	-1.03373e-11	0.26832	4.58188e-10
7.436	17.3784	7.436	68.7476		0.24742	1.90822e-11	0.26862	4.36635e-10
7.4445	16.0437	7.4445	61.697		0.24772	2.7079e-11	0.26893	4.48646e-10
7.453	15.3347	7.453	62.6433		0.24803	-2.26693e-11	0.26924	4.58188e-10
7.4615	17.5386	7.4615	74.6574		0.24833	-1.00427e-11	0.26954	4.50655e-10
7.47	16.5125	7.47	61.9571		0.24863	9.23362e-12	0.26985	4.8062e-10
7.4785	16.5892	7.4785	60.0722		0.24894	2.78365e-11	0.27016	4.91753e-10
7.487	17.3028	7.487	62.289		0.24924	-4.10831e-12	0.27046	4.98072e-10
7.4955	17.6279	7.4955	57.6621		0.24954	-3.44131e-11	0.27077	5.25276e-10
7.504	17.9473	7.504	53.5138		0.24985	-1.71556e-11	0.27108	5.20588e-10
7.5125	16.2741	7.5125	58.5404		0.25015	3.4234e-11	0.27138	5.28163e-10
7.521	16.4657	7.521	61.2045		0.25045	7.76054e-12	0.27169	5.16571e-10
7.5295	17.7961	7.5295	71.876		0.25076	-7.39117e-12	0.272	5.30549e-10
7.538	16.9056	7.538	61.1427		0.25106	-9.7481e-12	0.2723	5.1427e-10
7.5465	16.8054	7.5465	58.929		0.25136	4.39348e-12	0.27261	4.94306e-10
7.555	16.4056	7.555	57.1711		0.25167	7.00294e-12	0.27292	4.91209e-10
7.5635	16.6028	7.5635	56.6234		0.25197	3.93054e-12	0.27322	4.73548e-10
7.572	16.7547	7.572	61.9048		0.25227	-1.79345e-12	0.27353	4.74761e-10
7.5805	17.1894	7.5805	55.4432		0.25258	4.18306e-12	0.27384	5.00835e-10
7.589	17.8051	7.589	53.8056		0.25288	-8.94843e-12	0.27414	4.84847e-10
7.5975	17.7044	7.5975	57.7545		0.25318	2.09341e-11	0.27445	5.13892e-10
7.606	17.0699	7.606	59.2375		0.25348	1.20115e-11	0.27476	5.18245e-10
7.6145	16.9138	7.6145	57.7428		0.25379	-1.51775e-11	0.27506	5.42602e-10
7.623	17.2423	7.623	62.7966		0.25409	6.41371e-12	0.27537	5.45406e-10
7.6315	16.9237	7.6315	68.3818		0.25439	2.64056e-11	0.27568	5.2967e-10
7.64	15.9445	7.64	62.588		0.2547	-6.46522e-12	0.27598	5.29586e-10
7.6485	17.1289	7.6485	62.4386		0.255	-1.05057e-11	0.27629	5.23267e-10
7.657	16.7896	7.657	59.182		0.2553	5.86658e-12	0.2766	5.02048e-10
7.6655	17.0982	7.6655	65.7073		0.25561	3.58333e-11	0.2769	4.89451e-10
7.674	16.9714	7.674	61.2245		0.25591	9.48615e-12	0.27721	4.5438e-10
7.6825	16.3897	7.6825	65.9856		0.25621	-2.10277e-11	0.27752	4.84721e-10
7.691	16.7189	7.691	57.7569		0.25652	9.23362e-12	0.27782	4.84178e-10
7.6995	17.3816	7.6995	62.4274		0.25682	-4.15039e-12	0.27813	4.78194e-10
7.708	17.3887	7.708	59.9042		0.25712	-2.01859e-11	0.27844	4.9079e-10
7.7165	17.3866	7.7165	69.0471		0.25743	-8.14875e-12	0.27874	5.35991e-10
7.725	16.297	7.725	63.0948		0.25773	-1.04636e-11	0.27905	5.38961e-10
7.7335	16.405	7.7335	57.3141		0.25803	-5.72894e-13	0.27936	5.08368e-10
7.742	15.7543	7.742	61.6727		0.25834	-8.25428e-13	0.27966	5.47039e-10
7.7505	16.2891	7.7505	65.2855		0.25864	4.73015e-12	0.27997	5.17827e-10
7.759	18.8042	7.759	62.164		0.25894	-4.95008e-12	0.28028	5.40426e-10
7.7675	17.188	7.7675	64.7234		0.25925	5.4878e-12	0.28058	5.17157e-10
7.776	17.5709	7.776	64.0243		0.25955	8.58072e-13	0.28089	4.94557e-10
7.7845	17.6005	7.7845	63.0887		0.25985	1.85772e-11	0.2812	5.16446e-10
7.793	17.3932	7.793	63.632		0.26016	-2.7089e-11	0.2815	4.88321e-10
7.8015	18.6976	7.8015	61.5987		0.26046	-1.22313e-11	0.28181	4.76519e-10
7.81	15.443	7.81	70.1914		0.26076	3.46751e-12	0.28212	4.75933e-10
7.8185	16.7843	7.8185	55.9693		0.26107	1.67252e-11	0.28242	4.87903e-10
7.827	16.1744	7.827	58.5423		0.26137	-2.97192e-12	0.28273	4.99495e-10
7.8355	17.1184	7.8355	61.4063		0.26167	-4.34629e-11	0.28304	4.92757e-10
7.844	17.0865	7.844	64.5937		0.26198	-1.72819e-11	0.28334	5.09204e-10
7.8525	15.7405	7.8525	63.9853		0.26228	1.98398e-11	0.28365	4.93218e-10
7.861	17.2236	7.861	52.6408		0.26258	9.65448e-12	0.28396	5.17281e-10
7.8695	17.8105	7.8695	61.8878		0.26289	7.8447e-12	0.28426	5.24439e-10
7.878	16.6523	7.878	54.7639		0.26319	-1.28626e-11	0.28457	5.08284e-10
7.8865	15.9028	7.8865	63.2533		0.26349	1.23689e-12	0.28488	5.08577e-10
7.895	17.3543	7.895	64.3828		0.26379	1.47471e-11	0.28518	4.84178e-10
7.9035	16.8104	7.9035	69.0765		0.2641	6.7925e-12	0.28549	4.66977e-10
7.912	16.9636	7.912	63.424		0.2644	-1.66716e-12	0.2858	4.49232e-10
7.9205	16.3907	7.9205	68.4449		0.2647	-2.12382e-11	0.2861	4.37932e-10
7.929	15.1252	7.929	59.389		0.26501	-1.13475e-11	0.28641	4.50822e-10
7.9375	16.5786	7.9375	62.1793		0.26531	2.86783e-11	0.28672	4.52329e-10
7.946	17.9716	7.946	63.0109		0.26561	-2.24589e-11	0.28702	4.648e-10
7.9545	17.4766	7.9545	63.8327		0.26592	3.76216e-12	0.28733	4.85098e-10
7.963	17.1429	7.963	58.0015		0.26622	-2.97193e-12	0.28764	4.90665e-10
7.9715	16.516	7.9715	53.8106		0.26652	3.06985e-11	0.28794	5.12218e-10
7.98	16.0387	7.98	56.9778		0.26683	1.57152e-11	0.28825	5.00626e-10
7.9885	16.127	7.9885	60.5714		0.26713	1.15484e-11	0.28856	4.86563e-10
7.997	15.8685	7.997	61.6181		0.26743	-9.11678e-12	0.28886	4.74342e-10
8.0055	17.5113	8.0055	65.3936		0.26774	-1.8797e-11	0.28917	4.36383e-10
8.014	15.9853	8.014	59.6474		0.26804	1.48734e-11	0.28948	4.46219e-10
8.0225	17.451	8.0225	69.4891		0.26834	-9.07472e-12	0.28978	4.26297e-10
8.031	15.8245	8.031	60.948		0.26865	1.07067e-11	0.29009	4.40234e-10
8.0395	16.806	8.0395	68.3605		0.26895	-6.59151e-12	0.2904	4.23242e-10
8.048	16.4314	8.048	61.2247		0.26925	-1.69452e-11	0.2907	4.5032e-10
8.0565	16.0075	8.0565	76.6816		0.26956	2.02186e-11	0.29101	4.59276e-10
8.065	16.9087	8.065	62.0645		0.26986	1.16748e-11	0.29132	4.70785e-10
8.0735	16.9941	8.0735	58.1071		0.27016	2.98988e-11	0.29162	4.86814e-10
8.082	17.8433	8.082	63.7387		0.27047	5.69821e-12	0.29193	5.04434e-10
8.0905	17.2188	8.0905	60.9134		0.27077	3.55177e-12	0.29224	5.18245e-10
8.099	17.1248	8.099	58.6876		0.27107	-7.13866e-12	0.29254	5.1791e-10
8.1075	18.325	8.1075	64.4181		0.27138	-2.2964e-11	0.29285	5.17784e-10
8.116	16.8608	8.116	63.6884		0.27168	2.40065e-11	0.29316	4.9125e-10
8.1245	18.2185	8.1245	64.4083		0.27198	1.77354e-11	0.29346	4.99077e-10
8.133	16.1513	8.133	73.5456		0.27228	-6.46524e-12	0.29377	4.9326e-10
8.1415	15.8005	8.1415	65.4688		0.27259	-9.93799e-13	0.29408	5.0908e-10
8.15	16.5806	8.15	60.0582		0.27289	-2.54895e-11	0.29438	4.72502e-10
8.1585	17.5503	8.1585	64.3707		0.27319	5.69821e-12	0.29469	5.04476e-10
8.167	17.7538	8.167	70.2147		0.2735	1.7062e-11	0.295	4.95812e-10
8.1755	17.2312	8.1755	67.3308		0.2738	-1.63138e-11	0.2953	4.96482e-10
8.184	16.2513	8.184	64.9332		0.2741	-1.66085e-11	0.29561	4.99537e-10
8.1925	17.0948	8.1925	59.7948		0.27441	-1.76186e-11	0.29592	5.46578e-10
8.201	17.2051	8.201	60.2386		0.27471	5.82442e-12	0.29622	5.42519e-10
8.2095	16.7927	8.2095	64.4626		0.27501	-4.04576e-13	0.29653	5.66457e-10
8.218	16.8892	8.218	60.9793		0.27532	-7.72788e-12	0.29684	5.60514e-10
8.2265	17.0392	8.2265	57.6796		0.27562	-3.82014e-11	0.29714	5.31931e-10
8.235	17.155	8.235	63.7079		0.27592	-9.15889e-12	0.29745	5.22263e-10
8.2435	17.4574	8.2435	57.6789		0.27623	2.34173e-11	0.29776	5.12553e-10
8.252	17.1985	8.252	58.8785		0.27653	-7.47536e-12	0.29807	4.95646e-10
8.2605	16.5972	8.2605	73.0137		0.27683	9.9912e-12	0.29837	4.9167e-10
8.269	17.1778	8.269	56.31		0.27714	-2.26693e-11	0.29868	4.78779e-10
8.2775	17.8557	8.2775	60.084		0.27744	1.40737e-11	0.29899	4.79993e-10
8.286	16.4384	8.286	61.4824		0.27774	2.22809e-11	0.29929	5.06066e-10
8.2945	15.0812	8.2945	60.5822		0.27804	1.77774e-11	0.2996	4.74887e-10
8.303	15.6952	8.303	61.6677		0.27835	-2.2964e-11	0.2999	4.99872e-10
8.3115	14.9882	8.3115	61.0622		0.27865	-9.09623e-13	0.30021	4.92255e-10
8.32	15.874	8.32	65.9221		0.27895	-1.23997e-11	0.30052	5.17911e-10
8.3285	16.0181	8.3285	62.1387		0.27926	-3.98206e-12	0.30083	5.28833e-10
8.337	16.3474	8.337	63.9329		0.27956	-1.32835e-11	0.30113	5.44193e-10
8.3455	16.168	8.3455	62.499		0.27986	-7.13866e-12	0.30144	5.31679e-10
8.354	16.213	8.354	57.191		0.28017	-9.70603e-12	0.30175	5.21007e-10
8.3625	16.1477	8.3625	54.3322		0.28047	2.12069e-12	0.30205	4.99663e-10
8.371	16.8992	8.371	69.7007		0.28077	1.36314e-12	0.30236	4.7564e-10
8.3795	16.1249	8.3795	65.1128		0.28108	-1.71977e-11	0.30267	4.85183e-10
8.388	17.167	8.388	58.433		0.28138	4.30927e-12	0.30297	4.58523e-10
8.3965	17.9181	8.3965	66.8644		0.28168	-6.04437e-12	0.30328	4.47767e-10
8.405	15.9555	8.405	69.7629		0.28199	1.89559e-11	0.30359	4.29436e-10
8.4135	16.7372	8.4135	60.4908		0.28229	-2.46692e-12	0.30389	4.69655e-10
8.422	16.3446	8.422	56.6626		0.28259	4.51969e-12	0.3042	4.42954e-10
8.4305	16.1022	8.4305	77.6731		0.2829	-1.24634e-12	0.30451	4.61913e-10
8.439	15.9786	8.439	65.1325		0.2832	5.90862e-12	0.30481	4.69823e-10
8.4475	17.052	8.4475	60.3161		0.2835	-1.23997e-11	0.30512	4.78988e-10
8.456	16.314	8.456	58.0231		0.28381	-1.30731e-11	0.30543	4.91627e-10
8.4645	17.3458	8.4645	61.1653		0.28411	1.36949e-11	0.30573	4.92046e-10
8.473	15.7793	8.473	62.9439		0.28441	1.51259e-11	0.30604	5.09205e-10
8.4815	15.9915	8.4815	54.1843		0.28472	1.15266e-12	0.30635	4.89284e-10
8.49	15.9107	8.49	63.7629		0.28502	1.86817e-12	0.30665	4.73506e-10
8.4985	16.5302	8.4985	61.1604		0.28532	7.25545e-12	0.30696	4.8083e-10
8.507	16.6014	8.507	59.0506		0.28563	5.9928e-12	0.30727	4.60323e-10
8.5155	16.6644	8.5155	62.1007		0.28593	-7.0124e-12	0.30757	4.67438e-10
8.524	16.5865	8.524	65.3431		0.28623	-6.29691e-12	0.30788	4.61578e-10
8.5325	17.3127	8.5325	62.9542		0.28654	3.97256e-12	0.30819	4.36049e-10
8.541	17.2382	8.541	67.1725		0.28684	2.19862e-11	0.30849	4.78068e-10
8.5495	17.1446	8.5495	69.328		0.28714	9.27565e-12	0.3088	4.64257e-10
8.558	17.659	8.558	56.888		0.28744	-2.1154e-11	0.30911	4.90875e-10
8.5665	16.9778	8.5665	65.1071		0.28775	-9.66395e-12	0.30941	4.94181e-10
8.575	15.4219	8.575	79.0194		0.28805	6.05531e-13	0.30972	5.1519e-10
8.5835	16.2947	8.5835	69.3252		0.28835	3.06984e-11	0.31003	5.14395e-10
8.592	17.188	8.592	66.368		0.28866	9.23353e-12	0.31033	5.31888e-10
8.6005	17.5448	8.6005	57.3995		0.28896	-2.1154e-11	0.31064	5.09331e-10
8.609	16.6321	8.609	60.0095		0.28926	-2.65418e-11	0.31095	5.27871e-10
8.6175	17.2354	8.6175	70.3504		0.28957	7.92883e-12	0.31125	5.18998e-10
8.626	17.3606	8.626	53.3675		0.28987	8.981e-12	0.31156	5.00584e-10
8.6345	17.6159	8.6345	61.2766		0.29017	-1.05478e-11	0.31187	4.82588e-10
8.643	17.4464	8.643	58.6004		0.29048	-2.19959e-11	0.31217	4.83718e-10
8.6515	16.795	8.6515	58.3581		0.29078	-1.13054e-11	0.31248	4.74762e-10
8.66	16.2596	8.66	65.082		0.29108	8.68641e-12	0.31279	4.50697e-10
8.6685	17.2024	8.6685	58.8394		0.29139	1.84509e-11	0.31309	4.92674e-10
8.677	17.3251	8.677	63.228		0.29169	-3.85581e-12	0.3134	5.01755e-10
8.6855	16.1954	8.6855	54.7433		0.29199	-9.09651e-13	0.31371	4.96273e-10
8.694	17.6393	8.694	67.6374		0.2923	1.71461e-11	0.31401	5.12093e-10
8.7025	17.1373	8.7025	61.6697		0.2926	1.14642e-11	0.31432	5.37915e-10
8.711	16.9794	8.711	64.6553		0.2929	-4.52922e-12	0.31463	5.36367e-10
8.7195	18.0714	8.7195	65.4534		0.29321	-1.62514e-12	0.31493	5.47289e-10
8.728	17.4398	8.728	63.8382		0.29351	-1.24838e-11	0.31524	5.14813e-10
8.7365	17.341	8.7365	62.635		0.29381	1.58414e-11	0.31555	5.27578e-10
8.745	16.8997	8.745	69.3744		0.29412	-2.3625e-13	0.31585	5.18119e-10
8.7535	16.6936	8.7535	63.8072		0.29442	-2.28377e-11	0.31616	5.08828e-10
8.762	17.3434	8.762	63.3269		0.29472	1.15267e-12	0.31647	4.99537e-10
8.7705	15.8536	8.7705	66.5948		0.29503	9.65444e-12	0.31677	4.81918e-10
8.779	16.0792	8.779	63.2973		0.29533	3.04661e-12	0.31708	5.05397e-10
8.7875	16.8857	8.7875	62.1728		0.29563	2.60267e-11	0.31739	4.96734e-10
8.796	16.2498	8.796	58.2604		0.29594	-2.78319e-13	0.31769	5.28164e-10
8.8045	16.5874	8.8045	63.1434		0.29624	-7.13869e-12	0.318	5.26825e-10
8.813	16.1975	8.813	57.729		0.29654	-1.02953e-11	0.31831	5.27619e-10
8.8215	16.1187	8.8215	71.9767		0.29684	-1.42095e-11	0.31861	5.28624e-10
8.83	16.3889	8.83	77.1134		0.29715	-5.3289e-12	0.31892	5.58548e-10
8.8385	16.2486	8.8385	67.854		0.29745	3.72004e-12	0.31923	5.43523e-10
8.847	15.334	8.847	55.7315		0.29775	-1.24418e-11	0.31953	5.64156e-10
8.8555	17.9395	8.8555	56.4531		0.29806	1.70199e-11	0.31984	5.27076e-10
8.864	17.0273	8.864	59.8464		0.29836	-4.44505e-12	0.32015	5.4549e-10
8.8725	16.9043	8.8725	61.4055		0.29866	-1.56825e-11	0.32045	5.20379e-10
8.881	16.6774	8.881	53.7668		0.29897	1.52522e-11	0.32076	5.09581e-10
8.8895	17.1682	8.8895	65.6203		0.29927	3.16665e-11	0.32107	4.89159e-10
8.898	15.4461	8.898	69.2631		0.29957	-2.38273e-12	0.32137	4.58565e-10
8.9065	15.8906	8.9065	62.8671		0.29988	-6.29691e-12	0.32168	4.97528e-10
8.915	15.9267	8.915	61.3255		0.30018	-7.30703e-12	0.32199	4.76938e-10
8.9235	16.632	8.9235	59.9388		0.30048	-2.34064e-12	0.32229	4.98156e-10
8.932	17.1779	8.932	56.6174		0.30079	-3.4834e-11	0.3226	4.97612e-10
8.9405	17.5037	8.9405	58.4768		0.30109	-1.08424e-11	0.32291	5.08703e-10
8.949	16.8541	8.949	52.0757		0.30139	9.78072e-12	0.32321	5.30131e-10
8.9575	17.0268	8.9575	58.5681		0.3017	9.90695e-12	0.32352	5.25527e-10
8.966	17.3437	8.966	66.9299		0.302	1.12538e-11	0.32383	5.22849e-10
8.9745	16.5855	8.9745	57.1928		0.3023	1.48313e-11	0.32413	5.13893e-10
8.983	16.8235	8.983	73.4278		0.30261	7.80255e-12	0.32444	4.83216e-10
8.9915	16.8175	8.9915	68.1489		0.30291	1.99239e-11	0.32475	4.76561e-10
9	16.6985	9	61.4893		0.30321	1.87875e-11	0.32505	4.67856e-10
					0.30352	1.29373e-11	0.32536	4.51492e-10
					0.30382	-1.70714e-11	0.32567	4.39858e-10
					0.30412	2.752e-12	0.32597	4.2069e-10
					0.30443	-3.93998e-12	0.32628	4.49609e-10
					0.30473	4.14092e-12	0.32659	4.47767e-10
					0.30503	-1.34098e-11	0.32689	4.62918e-10
					0.30533	-3.58442e-11	0.3272	4.80997e-10
					0.30564	3.94106e-11	0.32751	4.85434e-10
					0.30594	3.30553e-11	0.32781	4.96189e-10
					0.30624	3.95057e-13	0.32812	5.09289e-10
					0.30655	-2.87306e-11	0.32843	5.18831e-10
					0.30685	-5.28681e-12	0.32873	4.9552e-10
					0.30715	1.93346e-11	0.32904	5.23979e-10
					0.30746	9.40189e-12	0.32935	4.99747e-10
					0.30776	-4.6555e-12	0.32965	4.68651e-10
					0.30806	-1.10949e-11	0.32996	4.77231e-10
					0.30837	-7.83384e-13	0.33027	4.89702e-10
					0.30867	6.66615e-12	0.33057	4.70326e-10
					0.30897	1.86813e-12	0.33088	4.9259e-10
					0.30928	-1.06741e-11	0.33119	4.95729e-10
					0.30958	-1.23997e-11	0.33149	5.03053e-10
					0.30988	3.67793e-12	0.3318	5.25235e-10
					0.31019	1.81141e-11	0.33211	5.2808e-10
					0.31049	-6.42317e-12	0.33241	5.38083e-10
					0.31079	1.61563e-12	0.33272	5.39673e-10
					0.3111	1.93767e-11	0.33303	5.39296e-10
					0.3114	-4.65551e-12	0.33333	5.2423e-10
					0.3117	-1.14737e-11	0.33364	5.33605e-10
					0.31201	-2.19117e-11	0.33395	5.21509e-10
					0.31231	1.27891e-12	0.33425	5.31806e-10
					0.31261	-1.02532e-11	0.33456	4.89828e-10
					0.31291	-1.12212e-11	0.33487	5.01421e-10
					0.31322	-2.67944e-11	0.33517	4.8443e-10
					0.31352	-5.6656e-12	0.33548	4.83132e-10
					0.31382	-5.20263e-12	0.33579	4.90372e-10
					0.31413	1.4705e-11	0.33609	5.19208e-10
					0.31443	-1.07583e-11	0.3364	4.93176e-10
					0.31473	1.86814e-12	0.33671	5.17241e-10
					0.31504	1.88296e-11	0.33701	5.18413e-10
					0.31534	3.59373e-12	0.33732	5.46997e-10
					0.31564	-2.64576e-11	0.33763	5.39003e-10
					0.31595	-9.53771e-12	0.33793	5.02049e-10
					0.31625	1.36309e-12	0.33824	5.04644e-10
					0.31655	3.25703e-12	0.33855	4.94264e-10
					0.31686	-3.56121e-12	0.33885	5.13097e-10
					0.31716	1.37369e-11	0.33916	4.81625e-10
					0.31746	2.78364e-11	0.33947	4.64341e-10
					0.31777	7.88672e-12	0.33977	4.77398e-10
					0.31807	-2.46695e-12	0.34008	4.75138e-10
					0.31837	2.64475e-11	0.34039	4.70451e-10
					0.31868	7.17121e-12	0.34069	4.89871e-10
					0.31898	-1.0169e-11	0.341	4.83341e-10
					0.31928	-2.18696e-11	0.34131	5.2695e-10
					0.31959	4.37163e-13	0.34161	4.96608e-10
					0.31989	6.83454e-12	0.34192	5.16111e-10
					0.32019	-6.92824e-12	0.34223	4.90539e-10
					0.32049	-5.45517e-12	0.34253	5.0276e-10
					0.3208	1.39894e-11	0.34284	4.69572e-10
					0.3211	4.43549e-12	0.34315	4.5258e-10
					0.3214	1.52521e-11	0.34346	4.48018e-10
					0.32171	6.07695e-12	0.34376	4.2973e-10
					0.32201	5.86649e-12	0.34407	4.49734e-10
					0.32231	-1.6398e-11	0.34437	4.52204e-10
					0.32262	-2.46056e-11	0.34468	4.3019e-10
					0.32292	-1.94175e-13	0.34499	4.46763e-10
					0.32322	3.93041e-12	0.3453	4.92507e-10
					0.32353	7.59211e-12	0.3456	4.64968e-10
					0.32383	-2.40584e-11	0.34591	4.95227e-10
					0.32413	-2.04385e-11	0.34621	4.61537e-10
					0.32444	-5.30888e-13	0.34652	4.8196e-10
					0.32474	-3.01406e-12	0.34683	4.61286e-10
					0.32504	1.75669e-11	0.34714	4.59193e-10
					0.32535	2.70367e-11	0.34744	4.49483e-10
					0.32565	2.24491e-11	0.34775	4.22029e-10
					0.32595	-8.14881e-12	0.34806	4.25628e-10
					0.32626	-2.31324e-11	0.34836	4.2228e-10
					0.32656	-1.01269e-11	0.34867	4.32199e-10
					0.32686	1.94188e-11	0.34898	4.65094e-10
					0.32716	1.42841e-11	0.34928	4.65303e-10
					0.32747	-1.24418e-11	0.34959	4.72334e-10
					0.32777	-1.96191e-12	0.3499	5.16362e-10
					0.32807	2.2407e-11	0.3502	4.86731e-10
					0.32838	-1.00007e-11	0.35051	5.07238e-10
					0.32868	-2.13022e-12	0.35082	4.83299e-10
					0.32898	2.51006e-11	0.35112	4.8895e-10
					0.32929	9.06519e-12	0.35143	4.71707e-10
					0.32959	-3.30867e-12	0.35174	4.8602e-10
					0.32989	-1.23155e-11	0.35204	4.34751e-10
					0.3302	-7.39122e-12	0.35235	4.47935e-10
					0.3305	-7.68584e-12	0.35266	4.72963e-10
					0.3308	1.95228e-12	0.35296	4.51032e-10
					0.33111	-1.57667e-11	0.35327	4.86564e-10
					0.33141	8.15906e-13	0.35358	4.94557e-10
					0.33171	2.08077e-11	0.35388	5.20212e-10
					0.33202	2.42169e-11	0.35419	5.22012e-10
					0.33232	4.26713e-12	0.3545	5.34442e-10
					0.33262	8.85471e-12	0.3548	5.36032e-10
					0.33293	1.36528e-11	0.35511	5.136e-10
					0.33323	9.86485e-12	0.35542	5.10209e-10
					0.33353	-3.39286e-12	0.35572	4.99873e-10
					0.33384	-1.95125e-11	0.35603	4.48186e-10
					0.33414	-8.2551e-13	0.35634	4.80119e-10
					0.33444	1.12958e-11	0.35664	4.65429e-10
					0.33475	-1.20209e-11	0.35695	4.64927e-10
					0.33505	-7.68584e-12	0.35726	4.56891e-10
					0.33535	2.54373e-11	0.35756	4.71539e-10
					0.33565	3.50952e-12	0.35787	4.7924e-10
					0.33596	1.11275e-11	0.35818	4.84513e-10
					0.33626	-2.46695e-12	0.35848	5.18413e-10
					0.33656	-4.82386e-12	0.35879	4.94432e-10
					0.33687	-1.00428e-11	0.3591	4.94767e-10
					0.33717	4.89845e-12	0.3594	4.96106e-10
					0.33747	-8.02256e-12	0.35971	4.81542e-10
					0.33778	-5.0343e-12	0.36002	4.72251e-10
					0.33808	-2.78355e-13	0.36032	4.59361e-10
					0.33838	3.05299e-11	0.36063	4.18011e-10
					0.33869	7.31727e-13	0.36094	4.37891e-10
					0.33899	-8.99057e-12	0.36124	4.38644e-10
					0.33929	-1.42095e-11	0.36155	4.4308e-10
					0.3396	2.13969e-11	0.36186	4.51744e-10
					0.3399	5.61392e-12	0.36216	4.494e-10
					0.3402	2.2469e-12	0.36247	4.56598e-10
					0.34051	-6.46532e-12	0.36278	4.64927e-10
					0.34081	1.5252e-11	0.36308	4.83007e-10
					0.34111	-1.29468e-11	0.36339	4.7924e-10
					0.34142	-2.28798e-11	0.3637	4.6296e-10
					0.34172	-4.78179e-12	0.364	4.82546e-10
					0.34202	2.31225e-11	0.36431	4.50069e-10
					0.34232	8.56009e-12	0.36462	4.36593e-10
					0.34263	-1.7094e-12	0.36492	4.27428e-10
					0.34293	7.80249e-12	0.36523	4.1889e-10
					0.34323	4.05671e-12	0.36554	4.46805e-10
					0.34354	1.15483e-11	0.36584	4.36803e-10
					0.34384	-1.79974e-11	0.36615	4.57644e-10
					0.34414	-1.79553e-11	0.36646	4.5099e-10
					0.34445	-2.10277e-11	0.36676	4.86564e-10
					0.34475	-4.52926e-12	0.36707	4.95478e-10
					0.34505	4.89844e-12	0.36738	4.78654e-10
					0.34536	-3.03722e-11	0.36768	5.05941e-10
					0.34566	-2.19538e-11	0.36799	4.9326e-10
					0.34596	3.6358e-12	0.3683	4.90288e-10
					0.34627	-1.52106e-13	0.3686	4.94725e-10
					0.34657	-6.4653e-12	0.36891	4.50948e-10
					0.34687	-1.96388e-11	0.36922	4.59151e-10
					0.34718	1.29372e-11	0.36952	4.65178e-10
					0.34748	-7.22288e-12	0.36983	4.70158e-10
					0.34778	-5.32894e-12	0.37014	4.92674e-10
					0.34809	-1.77869e-11	0.37044	4.82253e-10
					0.34839	1.48931e-12	0.37075	5.25402e-10
					0.34869	6.16104e-12	0.37106	5.34316e-10
					0.349	-1.52123e-13	0.37136	5.45198e-10
					0.3493	-5.83399e-12	0.37167	5.31889e-10
					0.3496	3.52926e-13	0.37198	5.02006e-10
					0.34991	2.21544e-11	0.37228	5.25779e-10
					0.35021	1.07486e-11	0.37259	5.15609e-10
					0.35051	-1.53458e-11	0.3729	4.8535e-10
					0.35081	2.05551e-11	0.3732	4.738e-10
					0.35112	1.47049e-11	0.37351	4.78947e-10
					0.35142	4.14085e-12	0.37382	4.86062e-10
					0.35172	-1.26101e-11	0.37412	5.15316e-10
					0.35203	3.04651e-12	0.37443	5.51224e-10
					0.35233	1.15904e-11	0.37474	5.15148e-10
					0.35263	-9.51803e-13	0.37504	5.42896e-10
					0.35294	-2.72153e-11	0.37535	5.65956e-10
					0.35324	-1.87129e-11	0.37566	5.59636e-10
					0.35354	3.1961e-11	0.37596	5.46034e-10
					0.35385	8.98095e-12	0.37627	5.23393e-10
					0.35415	-1.18105e-11	0.37658	5.23016e-10
					0.35445	7.84455e-12	0.37688	5.14814e-10
					0.35476	2.2912e-11	0.37719	4.82295e-10
					0.35506	3.38324e-12	0.3775	4.82882e-10
					0.35536	-2.02701e-11	0.3778	4.63964e-10
					0.35567	1.14641e-11	0.37811	4.74135e-10
					0.35597	2.78784e-11	0.37842	4.88741e-10
					0.35627	9.90685e-12	0.37872	5.04686e-10
					0.35658	-2.80571e-11	0.37903	4.92633e-10
					0.35688	-2.88784e-12	0.37934	5.22096e-10
					0.35718	2.287e-11	0.37964	5.0929e-10
					0.35749	1.32739e-11	0.37995	5.26825e-10
					0.35779	-9.93879e-13	0.38026	5.27621e-10
					0.35809	-8.19091e-12	0.38056	5.01965e-10
					0.3584	4.64588e-12	0.38087	4.99371e-10
					0.3587	2.37311e-12	0.38118	4.92297e-10
					0.359	-1.79357e-12	0.38148	4.68024e-10
					0.35931	-2.44372e-11	0.38179	4.59403e-10
					0.35961	-1.61876e-11	0.3821	4.3743e-10
					0.35991	-7.43333e-12	0.3824	4.53209e-10
					0.36021	1.20112e-11	0.38271	4.53753e-10
					0.36052	-3.62592e-13	0.38302	4.40527e-10
					0.36082	-2.57841e-11	0.38332	4.63713e-10
					0.36112	-3.7717e-12	0.38363	4.72125e-10
					0.36143	2.40484e-11	0.38394	4.81207e-10
					0.36173	3.34116e-12	0.38424	4.60993e-10
					0.36203	5.63355e-13	0.38455	4.96943e-10
					0.36234	7.50783e-12	0.38486	4.7857e-10
					0.36264	-1.36623e-11	0.38516	4.55719e-10
					0.36294	-3.68752e-12	0.38547	4.72376e-10
					0.36325	-5.28684e-12	0.38578	4.33371e-10
					0.36355	-1.83762e-11	0.38608	4.61537e-10
					0.36385	2.4152e-12	0.38639	4.29102e-10
					0.36416	1.72301e-11	0.3867	4.30358e-10
					0.36446	4.09873e-12	0.38701	4.42034e-10
					0.36476	5.19301e-12	0.38731	4.63336e-10
					0.36507	1.00752e-11	0.38762	4.68401e-10
					0.36537	1.59254e-11	0.38793	4.8309e-10
					0.36567	9.02298e-12	0.38823	4.90456e-10
					0.36598	-9.03268e-12	0.38854	5.11047e-10
					0.36628	3.76203e-12	0.38885	5.01212e-10
					0.36658	-1.40411e-11	0.38915	5.10629e-10
					0.36689	-4.57138e-12	0.38946	4.78026e-10
					0.36719	-7.83453e-13	0.38976	4.92047e-10
					0.36749	5.02464e-12	0.39007	5.05565e-10
					0.3678	7.31698e-13	0.39038	4.63839e-10
					0.3681	-1.53038e-11	0.39068	4.7924e-10
					0.3684	-9.9586e-12	0.39099	4.36343e-10
					0.3687	5.65599e-12	0.3913	4.46177e-10
					0.36901	2.20702e-11	0.3916	4.74762e-10
					0.36931	2.12059e-12	0.39191	4.8782e-10
					0.36961	1.61554e-12	0.39222	4.85476e-10
					0.36992	-3.14039e-12	0.39252	5.02384e-10
					0.37022	9.14925e-12	0.39283	4.91587e-10
					0.37052	-3.51917e-12	0.39314	5.27578e-10
					0.37083	-3.35083e-12	0.39344	5.17325e-10
					0.37113	-4.73971e-12	0.39375	5.30298e-10
					0.37143	-2.7195e-12	0.39406	5.04519e-10
					0.37174	-6.38116e-12	0.39436	5.0025e-10
					0.37204	2.49322e-11	0.39467	4.90247e-10
					0.37234	-1.4925e-11	0.39498	4.88908e-10
					0.37265	-6.75993e-12	0.39529	4.77692e-10
					0.37295	3.36444e-11	0.39559	4.48354e-10
					0.37325	4.39334e-12	0.3959	4.44211e-10
					0.37356	-2.76362e-11	0.3962	4.80705e-10
					0.37386	8.68628e-12	0.39651	4.94433e-10
					0.37416	-4.04685e-13	0.39682	4.9121e-10
					0.37447	-1.84183e-11	0.39712	4.9619e-10
					0.37477	-1.35361e-11	0.39743	4.96943e-10
					0.37507	4.5196e-12	0.39774	5.13349e-10
					0.37537	2.11022e-11	0.39804	5.18455e-10
					0.37568	-1.50091e-11	0.39835	5.00668e-10
					0.37598	-2.06068e-11	0.39866	4.78278e-10
					0.37628	3.94986e-13	0.39896	4.78696e-10
					0.37659	3.60854e-11	0.39927	4.65681e-10
					0.37689	1.06838e-12	0.39958	4.49233e-10
					0.37719	-7.34917e-12	0.39988	4.50279e-10
					0.3775	1.04119e-11	0.40019	4.32241e-10
					0.3778	-7.05458e-12	0.4005	4.66685e-10
					0.3781	-1.59772e-11	0.4008	4.6296e-10
					0.37841	-1.4462e-11	0.40111	4.76855e-10
					0.37871	-3.40342e-11	0.40142	4.61997e-10
					0.37901	2.17335e-11	0.40172	5.12261e-10
					0.37932	2.12057e-12	0.40203	4.81207e-10
					0.37962	2.0555e-11	0.40234	5.06234e-10
					0.37992	2.66774e-12	0.40264	4.78152e-10
					0.38023	2.89305e-11	0.40295	4.69154e-10
					0.38053	7.04485e-12	0.40326	4.54464e-10
					0.38083	5.19299e-12	0.40356	4.50362e-10
					0.38114	-3.18247e-12	0.40387	4.36928e-10
					0.38144	-6.17071e-12	0.40418	4.04493e-10
					0.38174	-8.31718e-12	0.40448	4.44755e-10
					0.38205	3.21484e-12	0.40479	4.45131e-10
					0.38235	3.5095e-12	0.4051	4.60616e-10
					0.38265	2.43429e-11	0.4054	4.7878e-10
					0.38296	1.20533e-11	0.40571	4.94641e-10
					0.38326	-4.36093e-12	0.40602	4.95018e-10
					0.38356	-9.28522e-12	0.40632	4.9347e-10
					0.38387	1.92082e-11	0.40663	4.66852e-10
					0.38417	2.89725e-11	0.40694	4.68526e-10
					0.38447	1.76088e-11	0.40724	4.53083e-10
					0.38478	-9.03268e-12	0.40755	4.56138e-10
					0.38508	-1.50933e-11	0.40786	4.49191e-10
					0.38538	-1.31994e-11	0.40816	4.3471e-10
					0.38568	1.56728e-11	0.40847	4.44169e-10
					0.38599	-1.96388e-11	0.40878	4.47392e-10
					0.38629	-1.23576e-11	0.40909	4.73716e-10
					0.38659	6.24516e-12	0.40939	4.56682e-10
					0.3869	1.40314e-11	0.4097	4.89829e-10
					0.3872	2.04708e-11	0.41001	4.92842e-10
					0.3875	-1.33677e-11	0.41031	5.16906e-10
					0.38781	-1.41481e-12	0.41062	4.86522e-10
					0.38811	2.47217e-11	0.41093	5.11173e-10
					0.38841	1.25584e-11	0.41123	4.83551e-10
					0.38872	-4.31886e-12	0.41154	4.92549e-10
					0.38902	-3.28977e-11	0.41185	4.72126e-10
					0.38932	-1.9723e-11	0.41215	4.74177e-10
					0.38963	1.90819e-11	0.41246	4.54632e-10
					0.38993	-8.82225e-12	0.41277	4.6183e-10
					0.39023	-3.26872e-11	0.41307	4.73716e-10
					0.39054	1.22637e-11	0.41338	4.82379e-10
					0.39084	-3.0983e-12	0.41369	5.05481e-10
					0.39114	2.44271e-11	0.41399	4.94516e-10
					0.39145	1.06223e-11	0.4143	5.21803e-10
					0.39175	-1.58317e-12	0.41461	5.4072e-10
					0.39205	-2.71952e-12	0.41491	5.42185e-10
					0.39236	1.32092e-12	0.41522	5.05816e-10
					0.39266	9.528e-12	0.41553	5.32684e-10
					0.39296	-1.93863e-11	0.41583	4.96023e-10
					0.39327	-1.04216e-11	0.41614	4.96148e-10
					0.39357	1.23479e-11	0.41645	4.65555e-10
					0.39387	1.95028e-11	0.41675	4.89745e-10
					0.39418	8.43373e-12	0.41706	4.66727e-10
					0.39448	-3.94007e-12	0.41737	4.62082e-10
					0.39478	1.32738e-11	0.41767	4.73924e-10
					0.39509	2.70786e-11	0.41798	4.79282e-10
					0.39539	2.07849e-12	0.41829	4.99789e-10
					0.39569	6.24517e-12	0.41859	4.88908e-10
					0.39599	8.68625e-12	0.4189	4.97068e-10
					0.3963	2.6256e-12	0.41921	5.16027e-10
					0.3966	-9.83236e-12	0.41951	5.50095e-10
					0.3969	-1.8755e-11	0.41982	4.9824e-10
					0.39721	1.02629e-12	0.42013	5.08034e-10
					0.39751	-8.2751e-12	0.42043	4.78403e-10
					0.39781	-1.9427e-13	0.42074	4.74594e-10
					0.39812	3.76201e-12	0.42105	4.43918e-10
					0.39842	-6.29698e-12	0.42135	4.14287e-10
					0.39872	1.13378e-11	0.42166	4.33957e-10
					0.39903	3.33497e-11	0.42197	4.36427e-10
					0.39933	-1.16842e-11	0.42227	4.49609e-10
					0.39963	-1.71977e-11	0.42258	4.40402e-10
					0.39994	-1.68189e-11	0.42289	4.42579e-10
					0.40024	1.00752e-11	0.42319	4.6091e-10
					0.40054	-4.90809e-12	0.4235	4.72921e-10
					0.40085	-3.1214e-11	0.42381	4.56348e-10
					0.40115	5.74011e-12	0.42411	5.14144e-10
					0.40145	1.08327e-11	0.42442	4.77566e-10
					0.40176	2.83413e-11	0.42473	4.99036e-10
					0.40206	6.24515e-12	0.42503	4.66225e-10
					0.40236	-3.5339e-11	0.42534	4.80287e-10
					0.40267	-1.5893e-11	0.42565	4.72837e-10
					0.40297	3.84616e-12	0.42595	4.62919e-10
					0.40327	3.71987e-12	0.42626	4.48773e-10
					0.40357	-3.23084e-11	0.42657	4.51242e-10
					0.40388	-1.53038e-11	0.42687	4.45132e-10
					0.40418	1.64304e-11	0.42718	4.58734e-10
					0.40448	3.25692e-12	0.42749	4.63504e-10
					0.40479	-1.64822e-11	0.42779	4.79952e-10
					0.40509	-2.42267e-11	0.4281	4.91671e-10
					0.40539	-2.73415e-11	0.42841	5.00752e-10
					0.4057	1.17166e-11	0.42871	5.40846e-10
					0.406	2.27014e-11	0.42902	5.25277e-10
					0.4063	-9.15897e-12	0.42933	5.42227e-10
					0.40661	1.21374e-11	0.42963	5.0523e-10
					0.40691	8.98085e-12	0.42994	4.92549e-10
					0.40721	4.64581e-12	0.43025	5.01254e-10
					0.40752	-1.5388e-11	0.43055	4.6137e-10
					0.40782	-2.76163e-12	0.43086	4.52205e-10
					0.40812	-7.41442e-13	0.43117	4.56096e-10
					0.40843	-1.26102e-11	0.43147	4.36971e-10
					0.40873	-9.7482e-12	0.43178	4.49568e-10
					0.40903	-1.08846e-11	0.43209	4.53795e-10
					0.40934	5.06668e-12	0.43239	4.7606e-10
					0.40964	2.46796e-11	0.4327	5.02092e-10
					0.40994	9.23333e-12	0.43301	4.86021e-10
					0.41024	-1.35782e-11	0.43331	5.21218e-10
					0.41055	-1.16e-11	0.43362	5.24356e-10
					0.41085	1.239e-11	0.43393	5.06486e-10
					0.41115	9.40172e-12	0.43423	4.89243e-10
					0.41146	-5.70777e-12	0.43454	5.11257e-10
					0.41176	-1.75765e-11	0.43485	4.79073e-10
					0.41206	-4.69767e-12	0.43515	4.85183e-10
					0.41237	3.39388e-11	0.43546	4.75432e-10
					0.41267	5.86632e-12	0.43577	4.60784e-10
					0.41297	-6.38117e-12	0.43607	4.52749e-10
					0.41328	-1.10108e-11	0.43638	4.24709e-10
					0.41358	1.3358e-11	0.43669	4.39398e-10
					0.41388	1.32317e-11	0.43699	4.35087e-10
					0.41419	1.63883e-11	0.4373	4.2136e-10
					0.41449	3.29899e-12	0.43761	4.45467e-10
					0.41479	-1.85445e-11	0.43791	4.61496e-10
					0.4151	2.20472e-12	0.43822	4.52874e-10
					0.4154	1.54202e-11	0.43853	4.81333e-10
					0.4157	9.48589e-12	0.43883	4.68652e-10
					0.41601	-7.41433e-13	0.43914	4.74176e-10
					0.41631	4.79117e-13	0.43945	4.59068e-10
					0.41661	2.22384e-11	0.43975	4.51911e-10
					0.41692	4.30298e-11	0.44006	4.46011e-10
					0.41722	1.39472e-11	0.44037	4.23829e-10
					0.41752	-6.54953e-12	0.44067	4.20648e-10
					0.41782	-4.48725e-12	0.44098	4.21611e-10
					0.41813	4.05657e-12	0.44129	4.1956e-10
					0.41843	-1.76186e-11	0.44159	4.03196e-10
					0.41873	-7.64381e-12	0.4419	4.17426e-10
					0.41904	-1.05479e-11	0.44221	3.95914e-10
					0.41934	4.18283e-12	0.44251	4.16254e-10
					0.41964	4.72995e-12	0.44282	4.29939e-10
					0.41995	-2.31323e-11	0.44313	4.2701e-10
					0.42025	7.59192e-12	0.44343	4.3538e-10
					0.42055	4.85621e-12	0.44374	4.53669e-10
					0.42086	9.94886e-12	0.44405	4.47434e-10
					0.42116	5.90844e-12	0.44435	4.62876e-10
					0.42146	-3.86643e-11	0.44466	4.6024e-10
					0.42177	2.46375e-11	0.44497	4.69782e-10
					0.42207	-4.9502e-12	0.44527	4.69238e-10
					0.42237	3.00437e-12	0.44558	4.73214e-10
					0.42268	-2.95724e-11	0.44589	4.76897e-10
					0.42298	-1.21472e-11	0.44619	4.4714e-10
					0.42328	-2.63537e-12	0.4465	4.56097e-10
					0.42359	1.03697e-11	0.44681	4.73967e-10
					0.42389	-1.32415e-11	0.44711	4.75014e-10
					0.42419	-5.41316e-12	0.44742	4.54339e-10
					0.42449	1.50415e-11	0.44773	4.84849e-10
					0.4248	3.83581e-11	0.44803	4.39021e-10
					0.4251	2.27856e-11	0.44834	4.66476e-10
					0.4254	-7.64383e-12	0.44865	4.57227e-10
					0.42571	-5.20495e-11	0.44895	4.41742e-10
					0.42601	-1.94315e-13	0.44926	4.37849e-10
					0.42631	1.53782e-11	0.44957	4.51242e-10
					0.42662	-2.34076e-12	0.44987	4.41826e-10
					0.42692	-3.12982e-11	0.45018	4.37138e-10
					0.42722	1.09589e-11	0.45049	4.38435e-10
					0.42753	9.44382e-12	0.45079	4.32199e-10
					0.42783	-4.06636e-12	0.4511	4.44462e-10
					0.42813	-2.32165e-11	0.45141	4.36677e-10
					0.42844	1.09169e-11	0.45171	4.3898e-10
					0.42874	-5.07647e-12	0.45202	4.32911e-10
					0.42904	2.62552e-12	0.45233	4.67397e-10
					0.42935	-4.40308e-12	0.45263	4.62123e-10
					0.42965	7.50773e-12	0.45294	4.65011e-10
					0.42995	1.03697e-11	0.45325	4.73214e-10
					0.43026	-1.55142e-11	0.45355	4.77567e-10
					0.43056	-1.02533e-11	0.45386	4.81751e-10
					0.43086	-1.24649e-12	0.45417	4.80412e-10
					0.43117	1.98394e-11	0.45447	4.78738e-10
					0.43147	2.05128e-11	0.45478	4.74051e-10
					0.43177	5.82537e-14	0.45509	4.77775e-10
					0.43208	3.29898e-12	0.45539	4.96232e-10
					0.43238	-2.19959e-11	0.4557	4.95563e-10
					0.43268	1.34842e-11	0.45601	4.68485e-10
					0.43299	3.08854e-12	0.45631	4.9753e-10
					0.43329	-1.98072e-11	0.45662	4.70745e-10
					0.43359	-4.04742e-11	0.45693	4.53753e-10
					0.4339	-6.17076e-12	0.45723	4.43416e-10
					0.4342	2.07653e-11	0.45754	4.50991e-10
					0.4345	1.15902e-11	0.45785	4.28014e-10
					0.43481	-1.94315e-13	0.45815	4.50069e-10
					0.43511	-1.71136e-11	0.45846	4.12153e-10
					0.43541	8.09695e-12	0.45877	3.97337e-10
					0.43571	4.60369e-12	0.45907	4.00978e-10
					0.43602	-1.66738e-12	0.45938	4.02066e-10
					0.43632	-1.91338e-11	0.45969	3.85619e-10
					0.43662	-2.10698e-11	0.45999	3.78713e-10
					0.43693	7.33939e-12	0.4603	3.94324e-10
					0.43723	1.39471e-11	0.46061	3.92566e-10
					0.43753	-1.92179e-11	0.46091	4.10604e-10
					0.43784	-2.50265e-11	0.46122	4.06377e-10
					0.43814	-6.57271e-13	0.46153	4.28684e-10
					0.43844	2.33096e-12	0.46183	4.1663e-10
					0.43875	-7.64383e-12	0.46214	4.44128e-10
					0.43905	9.94882e-12	0.46245	4.4781e-10
					0.43935	-1.12023e-12	0.46275	4.56139e-10
					0.43966	8.68619e-12	0.46306	4.75474e-10
					0.43996	-7.89635e-12	0.46337	4.64718e-10
					0.44026	-9.66404e-12	0.46367	4.60785e-10
					0.44057	-2.36412e-13	0.46398	4.75055e-10
					0.44087	5.31917e-12	0.46429	4.88783e-10
					0.44117	3.10729e-13	0.46459	4.61161e-10
					0.44148	-1.08004e-11	0.4649	5.06695e-10
					0.44178	-2.55737e-11	0.46521	4.76395e-10
					0.44208	2.75183e-12	0.46551	4.76186e-10
					0.44239	1.63882e-11	0.46582	4.9234e-10
					0.44269	4.64576e-12	0.46613	4.91922e-10
					0.44299	-1.13055e-11	0.46643	4.79031e-10
					0.44329	-1.63981e-11	0.46674	4.77107e-10
					0.4436	9.61213e-12	0.46705	4.94935e-10
					0.4439	8.18111e-12	0.46735	4.67481e-10
					0.4442	-1.90075e-11	0.46766	4.6497e-10
					0.44451	-3.7654e-11	0.46797	4.53335e-10
					0.44481	1.1927e-11	0.46827	4.80831e-10
					0.44511	2.55212e-11	0.46858	4.4915e-10
					0.44542	4.22488e-12	0.46889	4.57352e-10
					0.44572	1.23057e-11	0.46919	4.2182e-10
					0.44602	-1.54113e-12	0.4695	4.36929e-10
					0.44633	9.06495e-12	0.46981	4.44462e-10
					0.44663	2.87807e-12	0.47011	4.44965e-10
					0.44693	5.61377e-12	0.47042	4.30609e-10
					0.44724	4.05651e-12	0.47073	4.36803e-10
					0.44754	-2.25663e-12	0.47103	4.45216e-10
					0.44784	1.1104e-12	0.47134	4.25252e-10
					0.44815	1.18007e-11	0.47165	4.19435e-10
					0.44845	-5.20275e-12	0.47195	4.31195e-10
					0.44875	-1.36203e-11	0.47226	4.46764e-10
					0.44906	-3.20572e-13	0.47257	4.23662e-10
					0.44936	-1.54113e-12	0.47287	4.43164e-10
					0.44966	4.56156e-12	0.47318	4.35297e-10
					0.44997	1.28108e-11	0.47349	4.50154e-10
					0.45027	1.62619e-11	0.47379	4.59319e-10
					0.45057	1.06222e-11	0.4741	4.74595e-10
					0.45088	-2.91936e-11	0.47441	4.61244e-10
					0.45118	-1.79974e-11	0.47472	4.76813e-10
					0.45148	1.82586e-12	0.47502	4.69154e-10
					0.45178	3.94917e-13	0.47533	4.72252e-10
					0.45209	9.44372e-12	0.47563	4.6882e-10
					0.45239	-2.09856e-11	0.47594	4.97613e-10
					0.45269	2.87808e-12	0.47625	4.73046e-10
					0.453	9.10709e-12	0.47655	4.76186e-10
					0.4533	8.57868e-13	0.47686	4.65221e-10
					0.4536	9.42031e-13	0.47717	4.65263e-10
					0.45391	-1.18105e-11	0.47747	4.63714e-10
					0.45421	-4.86605e-12	0.47778	4.6024e-10
					0.45451	5.02453e-12	0.47809	4.68443e-10
					0.45482	1.84453e-13	0.4784	4.64802e-10
					0.45512	-1.50092e-11	0.4787	4.43039e-10
					0.45542	-2.36795e-11	0.47901	4.52037e-10
					0.45573	2.59421e-11	0.47932	4.47392e-10
					0.45603	2.64472e-11	0.47962	4.41742e-10
					0.45633	7.38146e-12	0.47993	4.10354e-10
					0.45664	-3.32344e-11	0.48023	4.1571e-10
					0.45694	-1.33678e-11	0.48054	4.06796e-10
					0.45724	1.43259e-11	0.48085	4.00309e-10
					0.45755	-1.19368e-11	0.48116	3.95747e-10
					0.45785	2.04707e-11	0.48146	3.75365e-10
					0.45815	-2.07331e-11	0.48177	4.23536e-10
					0.45845	6.75013e-12	0.48208	4.45718e-10
					0.45876	-6.25496e-12	0.48238	4.21695e-10
					0.45906	6.79218e-12	0.48269	4.50238e-10
					0.45936	-2.93002e-12	0.483	4.39189e-10
					0.45967	2.79388e-12	0.4833	4.54213e-10
					0.45997	1.08747e-11	0.48361	4.44295e-10
					0.46027	6.89518e-13	0.48392	4.99371e-10
					0.46058	-1.38307e-11	0.48422	4.43877e-10
					0.46088	-1.41253e-11	0.48453	4.63923e-10
					0.46118	1.39892e-11	0.48484	4.76269e-10
					0.46149	-2.3829e-12	0.48514	4.80203e-10
					0.46179	-4.27681e-12	0.48545	4.84346e-10
					0.46209	1.82401e-11	0.48576	5.08997e-10
					0.4624	7.88649e-12	0.48606	5.08537e-10
					0.4627	9.84097e-13	0.48637	4.88992e-10
					0.463	-1.10178e-13	0.48668	5.0636e-10
					0.46331	5.86627e-12	0.48698	5.25696e-10
					0.46361	1.09168e-11	0.48729	5.24315e-10
					0.46391	-1.06742e-11	0.4876	4.83802e-10
					0.46422	1.26003e-11	0.4879	4.86188e-10
					0.46452	3.88816e-12	0.48821	4.74386e-10
					0.46482	1.59252e-11	0.48852	4.93511e-10
					0.46513	2.99404e-11	0.48882	4.869e-10
					0.46543	8.55987e-12	0.48913	4.69447e-10
					0.46573	-3.98428e-11	0.48944	4.35715e-10
					0.46603	-5.3711e-12	0.48974	4.96107e-10
					0.46634	1.57148e-11	0.49005	4.49275e-10
					0.46664	2.04286e-11	0.49036	4.65513e-10
					0.46694	-2.51106e-11	0.49066	4.39733e-10
					0.46725	-6.99394e-13	0.49097	4.55009e-10
					0.46755	6.24506e-12	0.49128	4.3333e-10
					0.46785	4.1767e-11	0.49158	4.3764e-10
					0.46816	-4.36101e-12	0.49189	4.43458e-10
					0.46846	-1.58321e-12	0.4922	3.83485e-10
					0.46876	2.35852e-11	0.4925	4.03406e-10
					0.46907	3.6001e-11	0.49281	4.1617e-10
					0.46937	8.139e-12	0.49312	4.36343e-10
					0.46967	-3.38237e-11	0.49342	4.03699e-10
					0.46998	-2.93619e-11	0.49373	4.33748e-10
					0.47028	1.50834e-11	0.49404	4.03364e-10
					0.47058	1.4368e-11	0.49434	4.30735e-10
					0.47089	4.36972e-13	0.49465	4.34753e-10
					0.47119	-1.81237e-11	0.49496	4.3312e-10
					0.47149	3.00431e-12	0.49526	4.29479e-10
					0.4718	2.21542e-11	0.49557	4.43374e-10
					0.4721	1.1506e-11	0.49588	4.20984e-10
					0.4724	-1.99334e-11	0.49618	4.54716e-10
					0.47271	-1.56826e-11	0.49649	4.19979e-10
					0.47301	9.35955e-12	0.4968	4.31781e-10
					0.47331	7.38143e-12	0.4971	4.44044e-10
					0.47362	3.34102e-12	0.49741	4.62961e-10
					0.47392	-1.77028e-11	0.49772	4.62877e-10
					0.47422	-3.47719e-12	0.49802	4.51535e-10
					0.47453	3.94891e-13	0.49833	4.73046e-10
					0.47483	-2.80379e-12	0.49864	4.59194e-10
					0.47513	-4.57144e-12	0.49894	4.64802e-10
					0.47544	2.68259e-11	0.49925	4.34292e-10
					0.47574	-2.3829e-12	0.49956	4.56599e-10
					0.47604	-2.40584e-11	0.49986	4.46388e-10
					0.47635	-1.46304e-11	0.50017	4.51116e-10
					0.47665	-5.792e-12	0.50048	4.34209e-10
					0.47695	7.0447e-12	0.50078	4.34544e-10
					0.47725	-1.79369e-12	0.50109	4.1638e-10
					0.47756	-1.26102e-11	0.5014	4.33832e-10
					0.47786	2.07838e-12	0.5017	4.36301e-10
					0.47817	1.44942e-11	0.50201	4.17217e-10
					0.47847	-5.70783e-12	0.50232	4.36929e-10
					0.47878	-1.70294e-11	0.50262	4.28307e-10
					0.47908	-9.57988e-12	0.50293	4.41324e-10
					0.47938	-4.04791e-13	0.50324	4.38268e-10
					0.47969	-2.46897e-11	0.50354	4.67397e-10
					0.47999	1.90817e-11	0.50385	4.38896e-10
					0.48029	2.16256e-12	0.50416	4.50698e-10
					0.4806	2.04707e-11	0.50446	4.57311e-10
					0.4809	-1.57668e-11	0.50477	4.69029e-10
					0.4812	-9.87449e-12	0.50508	4.75767e-10
					0.4815	1.78612e-11	0.50538	4.96525e-10
					0.48181	9.27536e-12	0.50569	4.76688e-10
					0.48211	-1.38307e-11	0.506	4.81878e-10
					0.48241	-1.85445e-11	0.5063	4.84556e-10
					0.48272	-1.28864e-12	0.50661	5.12931e-10
					0.48302	2.00498e-11	0.50692	4.9506e-10
					0.48332	-6.80211e-12	0.50722	5.1946e-10
					0.48363	-1.13476e-11	0.50753	5.13434e-10
					0.48393	-1.1558e-11	0.50784	5.19502e-10
					0.48423	1.54201e-11	0.50814	5.23394e-10
					0.48454	1.95868e-11	0.50845	5.32936e-10
					0.48484	-5.45529e-12	0.50876	5.14773e-10
					0.48514	-1.61035e-11	0.50906	4.81249e-10
					0.48545	-2.76362e-11	0.50937	5.19963e-10
					0.48575	2.26508e-13	0.50968	4.88113e-10
					0.48605	5.65583e-12	0.50998	5.03305e-10
					0.48636	-1.74503e-11	0.51029	4.7087e-10
					0.48666	-1.88392e-11	0.5106	4.6769e-10
					0.48696	-1.07163e-11	0.5109	4.65597e-10
					0.48727	-3.26676e-12	0.51121	4.81877e-10
					0.48757	1.32737e-11	0.51152	4.50029e-10
					0.48787	-1.50513e-11	0.51182	4.30316e-10
					0.48818	1.73982e-11	0.51213	4.58985e-10
					0.48848	-7.34926e-12	0.51244	4.26843e-10
					0.48878	8.22314e-12	0.51274	4.2521e-10
					0.48908	-2.09436e-11	0.51305	4.21318e-10
					0.48939	-6.5496e-12	0.51336	4.45006e-10
					0.48969	1.04538e-11	0.51366	4.28642e-10
					0.48999	-1.83577e-12	0.51397	4.49317e-10
					0.4903	-3.29397e-11	0.51428	4.41491e-10
					0.4906	-1.29048e-11	0.51458	4.39356e-10
					0.4909	2.5437e-11	0.51489	4.36678e-10
					0.49121	2.48056e-11	0.5152	4.68694e-10
					0.49151	1.95446e-11	0.5155	4.4237e-10
					0.49181	-3.52968e-11	0.51581	4.43793e-10
					0.49212	-2.92356e-11	0.51612	4.63422e-10
					0.49242	5.48743e-12	0.51642	4.46973e-10
					0.49272	6.79214e-12	0.51673	4.48229e-10
					0.49303	3.00426e-12	0.51704	4.72126e-10
					0.49333	-4.78191e-12	0.51734	4.74721e-10
					0.49363	-1.38307e-11	0.51765	4.47978e-10
					0.49394	-6.00246e-12	0.51796	4.78445e-10
					0.49424	3.19184e-11	0.51826	4.72419e-10
					0.49454	-9.41155e-12	0.51857	4.77232e-10
					0.49485	-2.04625e-12	0.51888	4.69699e-10
					0.49515	4.35108e-12	0.51918	4.90625e-10
					0.49545	1.74403e-11	0.51949	4.40988e-10
					0.49576	1.1945e-12	0.5198	4.69825e-10
					0.49606	-1.3494e-11	0.5201	4.61538e-10
					0.49636	-1.14738e-11	0.52041	4.67983e-10
					0.49667	-1.77449e-11	0.52072	4.57687e-10
					0.49697	1.51676e-11	0.52102	4.79367e-10
					0.49727	7.97059e-12	0.52133	4.14999e-10
					0.49758	2.83594e-12	0.52164	4.76981e-10
					0.49788	1.81137e-11	0.52194	4.49903e-10
					0.49818	1.11272e-11	0.52225	4.30944e-10
					0.49849	-9.32738e-12	0.52256	4.44001e-10
					0.49879	-8.31727e-12	0.52287	4.62751e-10
					0.49909	2.89302e-11	0.52317	4.50405e-10
					0.49939	9.73827e-12	0.52348	5.53693e-10
					0.4997	3.21473e-12	0.52378	3.98299e-10
					0.5	-2.0228e-11	0.52409	4.00261e-10
					0.5003	-1.23577e-11	0.5244	6.80332e-10
					0.50061	1.85767e-11	0.5247	1.71335e-10
					0.50091	1.69774e-11	0.52501	7.68811e-10
					0.50121	-1.61035e-11	0.52532	5.01968e-10
					0.50152	-1.16843e-11	0.52562	3.13006e-10
					0.50182	-1.37045e-11	0.52593	1.67235e-10
					0.50212	1.56305e-11	0.52624	3.737e-11
					0.50243	1.77349e-11	0.52654	9.62708e-10
					0.50273	1.2979e-11	0.52685	8.99598e-10
					0.50303	-3.96744e-11	0.52716	8.35982e-10
					0.50334	-1.29048e-11	0.52746	7.81031e-10
					0.50364	1.95447e-11	0.52777	7.31103e-10
					0.50394	6.16084e-12	0.52808	6.91678e-10
					0.50425	-1.41254e-11	0.52838	6.8402e-10
					0.50455	-2.95724e-11	0.52869	1.65112e-09
					0.50485	2.0176e-11	0.529	1.61308e-09
					0.50516	-3.81389e-12	0.52931	1.56504e-09
					0.50546	-5.3107e-13	0.52961	1.54478e-09
					0.50576	9.94868e-12	0.52992	1.50941e-09
					0.50607	-1.05479e-11	0.53023	1.4846e-09
					0.50637	1.19689e-11	0.53053	1.43312e-09
					0.50667	-5.11864e-12	0.53084	1.44124e-09
					0.50697	2.92011e-12	0.53114	1.42266e-09
					0.50728	-6.67586e-12	0.53145	1.40512e-09
					0.50758	-2.26693e-11	0.53176	1.37775e-09
					0.50788	1.2011e-11	0.53207	1.35164e-09
					0.50819	-8.06477e-12	0.53237	1.38206e-09
					0.50849	-2.97217e-12	0.53268	1.3757e-09
					0.50879	1.5378e-11	0.53299	1.40939e-09
					0.5091	5.21095e-13	0.53329	1.36093e-09
					0.5094	1.99416e-12	0.5336	1.37838e-09
					0.50971	-2.34691e-11	0.53391	1.35607e-09
					0.51001	-2.16591e-11	0.53421	1.3436e-09
					0.51031	2.93931e-11	0.53452	1.33079e-09
					0.51061	5.73997e-12	0.53482	1.33393e-09
					0.51092	-1.13055e-11	0.53513	1.30832e-09
					0.51122	-2.54474e-11	0.53544	1.29907e-09
					0.51153	-2.63547e-12	0.53575	1.25885e-09
					0.51183	2.42164e-11	0.53605	1.23792e-09
					0.51213	-8.44354e-12	0.53636	1.24102e-09
					0.51243	-4.90821e-12	0.53666	1.23407e-09
					0.51274	1.99417e-12	0.53697	1.25546e-09
					0.51304	1.55463e-11	0.53728	1.23182e-09
					0.51334	1.1085e-11	0.53758	1.26132e-09
					0.51365	6.8945e-13	0.53789	1.23613e-09
					0.51395	-1.46725e-11	0.5382	1.24705e-09
					0.51425	-1.23156e-11	0.5385	1.26165e-09
					0.51456	-5.66577e-12	0.53881	1.25073e-09
					0.51486	3.84599e-12	0.53912	1.23943e-09
					0.51516	-8.31728e-12	0.53943	1.23315e-09
					0.51547	-1.55563e-11	0.53973	1.20892e-09
					0.51577	-2.21461e-12	0.54004	1.21888e-09
					0.51607	1.40489e-12	0.54034	1.18636e-09
					0.51638	-4.19271e-12	0.54065	1.21336e-09
					0.51668	-1.52314e-13	0.54096	1.19134e-09
					0.51698	2.19856e-11	0.54126	1.17439e-09
					0.51729	1.07905e-11	0.54157	1.20888e-09
					0.51759	-1.26102e-11	0.54188	1.21127e-09
					0.51789	-7.39137e-12	0.54218	1.256e-09
					0.5182	1.14217e-11	0.54249	1.26048e-09
					0.5185	9.61197e-12	0.5428	1.2653e-09
					0.5188	-3.22471e-12	0.5431	1.24604e-09
					0.51911	-1.89233e-11	0.54341	1.24881e-09
					0.51941	-2.38058e-11	0.54372	1.22357e-09
					0.51971	1.01591e-11	0.54402	1.25358e-09
					0.52002	1.91237e-11	0.54433	1.21256e-09
					0.52032	1.93342e-11	0.54464	1.20767e-09
					0.52062	-1.94705e-11	0.54494	1.18917e-09
					0.52093	-1.89654e-11	0.54525	1.19431e-09
					0.52123	-3.39307e-12	0.54556	1.19214e-09
					0.52153	3.02348e-11	0.54586	1.17599e-09
					0.52184	2.41502e-12	0.54617	1.20905e-09
					0.52214	-1.55984e-11	0.54648	1.2183e-09
					0.52244	-1.98493e-11	0.54678	1.22888e-09
					0.52275	2.74992e-11	0.54709	1.2368e-09
					0.52305	1.08746e-11	0.5474	1.23767e-09
					0.52335	-4.48735e-12	0.54771	1.23864e-09
					0.52365	1.09587e-11	0.54801	1.23855e-09
					0.52396	2.32904e-11	0.54832	1.20817e-09
					0.52426	-9.2853e-12	0.54863	1.21428e-09
					0.52456	5.63162e-13	0.54893	1.17757e-09
					0.52487	2.03624e-12	0.54924	1.16577e-09
					0.52517	1.2011e-11	0.54954	1.16623e-09
					0.52547	1.10429e-11	0.54985	1.15259e-09
					0.52578	-1.90496e-11	0.55016	1.15686e-09
					0.52608	-1.059e-11	0.55046	1.14045e-09
					0.52638	-3.78644e-11	0.55077	1.1772e-09
					0.52669	5.52948e-12	0.55108	1.18105e-09
					0.52699	2.34166e-11	0.55138	1.20578e-09
					0.52729	4.18267e-12	0.55169	1.18138e-09
					0.5276	-1.52196e-11	0.552	1.20076e-09
					0.5279	-2.19117e-11	0.5523	1.20357e-09
					0.5282	1.90995e-12	0.55261	1.18276e-09
					0.52851	3.76182e-12	0.55292	1.16544e-09
					0.52881	-1.16243e-12	0.55322	1.17808e-09
					0.52911	-2.61208e-11	0.55353	1.142e-09
					0.52942	-1.69452e-11	0.55384	1.17461e-09
					0.52972	1.17163e-11	0.55415	1.11626e-09
					0.53002	3.67762e-12	0.55445	1.11815e-09
					0.53033	2.2112e-11	0.55476	1.14594e-09
					0.53063	-2.5934e-12	0.55507	1.13911e-09
					0.53093	-2.11119e-11	0.55537	1.15133e-09
					0.53124	6.16079e-12	0.55568	1.16226e-09
					0.53154	-1.89654e-11	0.55599	1.16355e-09
					0.53184	-9.62201e-12	0.55629	1.18904e-09
					0.53214	1.06822e-12	0.5566	1.18059e-09
					0.53245	8.1389e-12	0.55691	1.17728e-09
					0.53275	-8.69608e-12	0.55721	1.17804e-09
					0.53305	-1.21893e-11	0.55752	1.16473e-09
					0.53336	-9.57992e-12	0.55783	1.17126e-09
					0.53366	2.07651e-11	0.55813	1.15247e-09
					0.53396	2.01759e-11	0.55844	1.1618e-09
					0.53427	-1.45042e-11	0.55875	1.13371e-09
					0.53457	-1.99334e-11	0.55905	1.11538e-09
					0.53487	1.18847e-11	0.55936	1.15933e-09
					0.53518	2.10598e-11	0.55967	1.14096e-09
					0.53548	-1.21473e-11	0.55997	1.1641e-09
					0.53578	-3.68963e-11	0.56028	1.18875e-09
					0.53609	-2.12803e-11	0.56059	1.20315e-09
					0.53639	1.69951e-12	0.56089	1.20273e-09
					0.53669	1.38627e-11	0.5612	1.19854e-09
					0.537	-8.25742e-13	0.56151	1.23529e-09
					0.5373	-2.88568e-11	0.56181	1.2332e-09
					0.5376	-2.17854e-11	0.56212	1.1975e-09
					0.53791	-6.59171e-12	0.56243	1.20013e-09
					0.53821	2.12702e-11	0.56273	1.19176e-09
					0.53851	9.19107e-12	0.56304	1.24136e-09
					0.53882	-6.67587e-12	0.56335	1.2378e-09
					0.53912	-1.37466e-11	0.56365	1.1826e-09
					0.53942	1.59942e-14	0.56396	1.14999e-09
					0.53973	-5.41328e-12	0.56427	1.14497e-09
					0.54003	-3.18263e-12	0.56457	1.19432e-09
					0.54033	-5.91832e-12	0.56488	1.22801e-09
					0.54063	-3.18264e-12	0.56519	1.22361e-09
					0.54094	-8.44357e-12	0.56549	1.22282e-09
					0.54124	-7.18095e-12	0.5658	1.20913e-09
					0.54154	-9.3274e-12	0.56611	1.21256e-09
					0.54185	1.92079e-11	0.56641	1.21265e-09
					0.54215	3.17499e-11	0.56672	1.18896e-09
					0.54245	-1.18527e-11	0.56703	1.20151e-09
					0.54276	-5.41328e-12	0.56733	1.17322e-09
					0.54306	-4.78196e-12	0.56764	1.18783e-09
					0.54336	2.26169e-11	0.56795	1.16527e-09
					0.54367	2.35849e-11	0.56825	1.18398e-09
					0.54397	-2.6205e-11	0.56856	1.17753e-09
					0.54427	-4.53146e-11	0.56887	1.18771e-09
					0.54458	-8.19105e-12	0.56917	1.1957e-09
					0.54488	2.72887e-11	0.56948	1.17477e-09
					0.54518	7.0446e-12	0.56979	1.22273e-09
					0.54549	-1.72398e-11	0.57009	1.20319e-09
					0.54579	-1.95546e-11	0.5704	1.19135e-09
					0.54609	1.4957e-11	0.57071	1.20771e-09
					0.54639	1.00748e-11	0.57101	1.17871e-09
					0.5467	-1.03617e-12	0.57132	1.15895e-09
					0.547	-3.77186e-12	0.57163	1.15234e-09
					0.54731	-5.91833e-12	0.57193	1.13936e-09
					0.54761	2.03618e-12	0.57224	1.14648e-09
					0.54791	1.61532e-12	0.57255	1.12673e-09
					0.54821	-1.10254e-13	0.57285	1.14995e-09
					0.54852	-6.81937e-14	0.57316	1.13756e-09
					0.54882	-3.35097e-12	0.57347	1.15347e-09
					0.54912	6.20286e-12	0.57377	1.16423e-09
					0.54943	-1.65244e-11	0.57408	1.15305e-09
					0.54973	-3.09846e-12	0.57439	1.19628e-09
					0.55003	-1.07826e-12	0.57469	1.15824e-09
					0.55034	6.16077e-12	0.575	1.15849e-09
					0.55064	-1.12634e-11	0.57531	1.1456e-09
					0.55094	-2.01439e-11	0.57561	1.15322e-09
					0.55125	-8.78027e-12	0.57592	1.14351e-09
					0.55155	7.00251e-12	0.57623	1.14305e-09
					0.55185	9.35938e-12	0.57653	1.12045e-09
					0.55216	-1.69452e-11	0.57684	1.16527e-09
					0.55246	1.23654e-12	0.57715	1.16033e-09
					0.55276	2.74149e-11	0.57745	1.17414e-09
					0.55307	2.44267e-11	0.57776	1.17816e-09
					0.55337	-5.79206e-12	0.57807	1.15322e-09
					0.55367	-1.13476e-11	0.57837	1.17833e-09
					0.55398	-1.55563e-11	0.57868	1.18544e-09
					0.55428	-5.83417e-12	0.57899	1.21064e-09
					0.55458	2.14385e-11	0.57929	1.16594e-09
					0.55489	-1.65243e-11	0.5796	1.17297e-09
					0.55519	-2.15328e-11	0.57991	1.15334e-09
					0.55549	-4.15067e-12	0.58021	1.14824e-09
					0.55579	6.07657e-12	0.58052	1.16699e-09
					0.5561	4.60351e-12	0.58083	1.14627e-09
					0.5564	-3.72977e-12	0.58113	1.13372e-09
					0.5567	7.31469e-13	0.58144	1.16569e-09
					0.55701	1.44941e-11	0.58175	1.16138e-09
					0.55731	-1.6861e-11	0.58205	1.18955e-09
					0.55761	-3.14054e-12	0.58236	1.18975e-09
					0.55792	-1.18527e-11	0.58267	1.20185e-09
					0.55822	-1.25681e-11	0.58297	1.19507e-09
					0.55852	-6.84425e-12	0.58328	1.20955e-09
					0.55883	-1.55143e-11	0.58359	1.22859e-09
					0.55913	-1.14318e-11	0.58389	1.17795e-09
					0.55943	7.33921e-12	0.5842	1.20214e-09
					0.55974	6.83415e-12	0.58451	1.18649e-09
					0.56004	-1.26523e-11	0.58481	1.19411e-09
					0.56034	-1.26523e-11	0.58512	1.15975e-09
					0.56065	-1.4925e-11	0.58543	1.15686e-09
					0.56095	3.01506e-11	0.58573	1.14933e-09
					0.56125	2.52684e-11	0.58604	1.1731e-09
					0.56156	-3.25609e-11	0.58635	1.15933e-09
					0.56186	-3.61386e-11	0.58665	1.18456e-09
					0.56216	2.66748e-12	0.58696	1.18159e-09
					0.56247	7.54963e-12	0.58727	1.21562e-09
					0.56277	1.04116e-11	0.58757	1.1926e-09
					0.56307	5.78196e-12	0.58788	1.18444e-09
					0.56338	-5.62372e-12	0.58819	1.20938e-09
					0.56368	2.11439e-11	0.58849	1.16331e-09
					0.56398	2.35849e-11	0.5888	1.17469e-09
					0.56429	8.26513e-12	0.58911	1.16816e-09
					0.56459	-2.50264e-11	0.58941	1.16075e-09
					0.56489	-3.36552e-11	0.58972	1.14217e-09
					0.5652	8.30721e-12	0.59003	1.14744e-09
					0.5655	2.72887e-11	0.59033	1.13196e-09
					0.5658	-4.78198e-12	0.59064	1.14405e-09
					0.56611	-1.8292e-11	0.59095	1.12639e-09
					0.56641	1.75664e-11	0.59125	1.17348e-09
					0.56671	5.65568e-12	0.59156	1.14297e-09
					0.56701	-1.61035e-11	0.59187	1.16398e-09
					0.56732	-1.42937e-11	0.59218	1.15326e-09
					0.56762	1.40311e-11	0.59248	1.17222e-09
					0.56792	1.36102e-11	0.59279	1.17649e-09
					0.56823	-2.86463e-11	0.5931	1.14296e-09
					0.56853	-1.59772e-11	0.5934	1.1433e-09
					0.56883	-5.58163e-12	0.59371	1.14183e-09
					0.56914	1.12954e-11	0.59401	1.13125e-09
					0.56944	-3.98233e-12	0.59432	1.11668e-09
					0.56974	7.17084e-12	0.59463	1.13317e-09
					0.57005	1.20529e-11	0.59493	1.11924e-09
					0.57035	9.02269e-12	0.59524	1.14301e-09
					0.57065	1.39048e-11	0.59555	1.13849e-09
					0.57096	2.43424e-11	0.59585	1.18034e-09
					0.57126	1.65738e-12	0.59616	1.15288e-09
					0.57156	-2.94881e-11	0.59647	1.19269e-09
					0.57187	1.6388e-11	0.59677	1.20097e-09
					0.57217	1.5462e-11	0.59708	1.20553e-09
					0.57247	1.14637e-11	0.59739	1.23592e-09
					0.57277	-2.96144e-11	0.59769	1.1741e-09
					0.57308	-6.50757e-12	0.598	1.18494e-09
					0.57338	-9.83247e-12	0.59831	1.17226e-09
					0.57369	-1.05059e-11	0.59862	1.18536e-09
					0.57399	1.57987e-11	0.59892	1.16916e-09
					0.57429	-2.46718e-12	0.59923	1.16707e-09
					0.57459	-2.78609e-13	0.59954	1.17435e-09
					0.5749	1.30209e-11	0.59984	1.18067e-09
					0.5752	-1.40412e-11	0.60015	1.17578e-09
					0.5755	1.02011e-11	0.60046	1.2065e-09
					0.57581	-1.31995e-11	0.60076	1.20252e-09
					0.57611	-8.35941e-12	0.60107	1.23018e-09
					0.57641	-5.16076e-12	0.60138	1.21909e-09
					0.57672	-1.2989e-11	0.60168	1.21399e-09
					0.57702	-1.25261e-11	0.60199	1.23437e-09
					0.57732	-3.18267e-12	0.6023	1.16732e-09
					0.57763	7.71795e-12	0.6026	1.1895e-09
					0.57793	8.55969e-12	0.60291	1.19277e-09
					0.57823	-1.3957e-11	0.60322	1.19474e-09
					0.57854	9.94859e-12	0.60352	1.17021e-09
					0.57884	3.10765e-11	0.60383	1.13664e-09
					0.57914	1.21792e-11	0.60414	1.17435e-09
					0.57945	-1.42516e-11	0.60444	1.15669e-09
					0.57975	-2.99512e-11	0.60475	1.1777e-09
					0.58005	-1.28628e-11	0.60506	1.18185e-09
					0.58035	2.24485e-11	0.60536	1.14983e-09
					0.58066	3.5513e-12	0.60567	1.19859e-09
					0.58096	-2.75098e-11	0.60598	1.16971e-09
					0.58126	-2.39742e-11	0.60628	1.15761e-09
					0.58157	4.85599e-12	0.60659	1.16854e-09
					0.58187	2.42583e-11	0.6069	1.14447e-09
					0.58217	-2.21468e-12	0.6072	1.15334e-09
					0.58248	-8.56985e-12	0.60751	1.1384e-09
					0.58278	-3.62814e-13	0.60782	1.13137e-09
					0.58308	1.42415e-11	0.60812	1.13849e-09
					0.58339	3.76174e-12	0.60843	1.14183e-09
					0.58369	-3.18874e-11	0.60874	1.12639e-09
					0.58399	9.94854e-12	0.60904	1.14589e-09
					0.5843	-1.18527e-11	0.60935	1.13305e-09
					0.5846	-1.04638e-11	0.60966	1.15242e-09
					0.5849	9.41859e-13	0.60996	1.1564e-09
					0.58521	4.43511e-12	0.61027	1.1682e-09
					0.58551	7.71792e-12	0.61058	1.14501e-09
					0.58581	1.14637e-11	0.61088	1.1456e-09
					0.58612	2.33074e-12	0.61119	1.1713e-09
					0.58642	-9.15907e-12	0.6115	1.13108e-09
					0.58672	-2.63557e-12	0.6118	1.15293e-09
					0.58703	2.41493e-12	0.61211	1.1271e-09
					0.58733	-2.05226e-11	0.61242	1.12597e-09
					0.58763	-3.74013e-11	0.61272	1.1125e-09
					0.58794	-1.06321e-11	0.61303	1.09346e-09
					0.58824	1.48307e-11	0.61334	1.10957e-09
					0.58854	1.00748e-11	0.61364	1.1112e-09
					0.58885	-1.26523e-11	0.61395	1.1289e-09
					0.58915	-1.442e-11	0.61426	1.13125e-09
					0.58945	2.56051e-11	0.61456	1.13878e-09
					0.58975	2.81724e-11	0.61487	1.15556e-09
					0.59006	8.81222e-12	0.61518	1.15611e-09
					0.59036	-2.48581e-11	0.61548	1.17641e-09
					0.59066	-2.84358e-11	0.61579	1.15732e-09
					0.59097	-4.61364e-12	0.6161	1.13405e-09
					0.59127	-3.01433e-12	0.6164	1.15046e-09
					0.59157	-1.10308e-13	0.61671	1.13526e-09
					0.59188	-1.14739e-11	0.61702	1.13104e-09
					0.59218	-1.12214e-11	0.61732	1.12618e-09
					0.59248	2.49909e-12	0.61763	1.16795e-09
					0.59279	1.68088e-11	0.61794	1.19198e-09
					0.59309	1.0664e-11	0.61824	1.17565e-09
					0.59339	-5.24496e-12	0.61855	1.20403e-09
					0.5937	1.23054e-11	0.61886	1.20428e-09
					0.594	-1.25681e-11	0.61916	1.21596e-09
					0.5943	-1.61035e-11	0.61947	1.21286e-09
					0.59461	-2.35953e-11	0.61977	1.19478e-09
					0.59491	-6.21298e-12	0.62008	1.21633e-09
					0.59521	-1.10304e-13	0.62039	1.18415e-09
					0.59552	-6.88637e-12	0.6207	1.17758e-09
					0.59582	6.70784e-12	0.621	1.18222e-09
					0.59612	-1.0548e-11	0.62131	1.15544e-09
					0.59642	4.12615e-11	0.62162	1.17055e-09
					0.59673	-2.6205e-11	0.62192	1.16381e-09
					0.59703	-1.10951e-11	0.62223	1.20202e-09
					0.59733	8.34926e-12	0.62254	1.20168e-09
					0.59764	-2.3006e-11	0.62284	1.18235e-09
					0.59794	6.74398e-11	0.62315	1.18302e-09
					0.59824	-1.64402e-11	0.62346	1.1934e-09
					0.59855	-1.53459e-11	0.62376	1.22253e-09
					0.59885	1.44519e-11	0.62407	1.20943e-09
					0.59915	-1.8292e-11	0.62438	1.16996e-09
					0.59946	1.5462e-11	0.62468	1.21985e-09
					0.59976	1.35259e-11	0.62499	1.17042e-09
					0.60006	-3.74855e-11	0.6253	1.14188e-09
					0.60037	2.92245e-11	0.6256	1.15745e-09
					0.60067	1.44693e-12	0.62591	1.14443e-09
					0.60097	1.65142e-11	0.62622	1.17021e-09
					0.60128	-3.64566e-12	0.62652	1.1415e-09
					0.60158	6.37386e-10	0.62683	1.19214e-09
					0.60188	1.0792e-10	0.62714	1.17339e-09
					0.60218	1.5973e-10	0.62744	1.19168e-09
					0.60249	7.219e-11	0.62775	1.19448e-09
					0.60279	5.5103e-11	0.62806	1.1623e-09
					0.60309	5.1862e-11	0.62836	1.16372e-09
					0.6034	7.04556e-11	0.62867	1.17845e-09
					0.6037	7.9093e-11	0.62898	1.1636e-09
					0.604	8.115e-11	0.62928	1.16979e-09
					0.60431	9.25727e-10	0.62959	1.15075e-09
					0.60461	9.30819e-10	0.6299	1.12698e-09
					0.60491	9.13226e-10	0.6302	1.14276e-09
					0.60522	8.90836e-10	0.63051	1.12317e-09
					0.60552	8.7135e-10	0.63082	1.12643e-09
					0.60582	8.91004e-10	0.63112	1.11317e-09
					0.60613	9.2139e-10	0.63143	1.15171e-09
					0.60643	8.81577e-10	0.63174	1.13962e-09
[truncated: 30,669 more rows]
