# Supplementary material for: Cation-π interactions enabled water-stable perovskite X-ray flat mini-panel imager
Source: Nat Commun. 2024 Jan 4;15:257. doi: 10.1038/s41467-023-44644-7 (PMC10767000; doi:10.1038/s41467-023-44644-7)
Supplement: Supplementary file 7 — Source Data [file 41467_2023_44644_MOESM7_ESM.zip › Fig.5k.xlsx]

## Sheet: Sheet1
0	1
6.24375	0.48162
12.4875	0.29075
18.7312	0.16761
24.975	0.13727
31.2188	0.10594
37.4625	0.08752
43.7062	0.07724
49.95	0.06505
56.1938	0.05942
62.4375	0.05263
68.6813	0.04778
74.925	0.04413
81.1688	0.0402
87.4125	0.03761
93.6562	0.0349
99.9	0.03268
106.144	0.03074
112.388	0.02899
118.631	0.02736
124.875	0.02603
131.119	0.02471
137.363	0.02352
143.606	0.02258
149.85	0.02143
156.094	0.02071
162.338	0.01979
168.581	0.01901
174.825	0.01843
181.069	0.01757
187.312	0.01715
193.556	0.01645
199.8	0.01592
206.044	0.01551
212.287	0.01488
218.531	0.01459
224.775	0.01405
231.019	0.01368
237.262	0.01335
243.506	0.01288
249.75	0.01266
255.994	0.01224
262.238	0.01197
268.481	0.01169
274.725	0.01135
280.969	0.01115
287.212	0.01084
293.456	0.01061
299.7	0.01038
305.944	0.01014
312.188	0.00994
318.431	0.00972
324.675	0.00952
330.919	0.00932
337.163	0.00914
343.406	0.00895
349.65	0.0088
355.894	0.00861
362.137	0.00846
368.381	0.00831
374.625	0.00813
380.869	0.00802
387.113	0.00785
393.356	0.00773
399.6	0.0076
405.844	0.00745
412.087	0.00736
418.331	0.00721
424.575	0.00711
430.819	0.007
437.062	0.00687
443.306	0.00679
449.55	0.00665
455.794	0.00658
462.038	0.00647
468.281	0.00636
474.525	0.0063
480.769	0.00618
487.012	0.00611
493.256	0.00602
499.5	0.00593
505.744	0.00586
511.988	0.00577
518.231	0.0057
524.475	0.00562
530.719	0.00554
536.962	0.00547
543.206	0.0054
549.45	0.00533
555.694	0.00526
561.938	0.0052
568.181	0.00513
574.425	0.00508
580.669	0.005
586.913	0.00495
593.156	0.00489
599.4	0.00482
605.644	0.00478
611.888	0.00471
618.131	0.00467
624.375	0.00461
630.619	0.00455
636.862	0.00452
643.106	0.00445
649.35	0.00441
655.594	0.00436
661.837	0.00431
668.081	0.00427
674.325	0.00421
680.569	0.00418
686.812	0.00413
693.056	0.00409
699.3	0.00405
705.544	0.004
711.788	0.00397
718.031	0.00392
724.275	0.00388
730.519	0.00385
736.763	0.00381
743.006	0.00377
749.25	0.00373
755.494	0.0037
761.737	0.00366
767.981	0.00363
774.225	0.00359
780.469	0.00356
786.712	0.00353
792.956	0.00349
799.2	0.00347
805.444	0.00343
811.688	0.0034
817.931	0.00337
824.175	0.00334
830.419	0.00331
836.663	0.00328
842.906	0.00326
849.15	0.00322
855.394	0.0032
861.638	0.00317
867.881	0.00314
874.125	0.00312
880.369	0.00309
886.612	0.00306
892.856	0.00304
899.1	0.00301
905.344	0.00299
911.587	0.00296
917.831	0.00294
924.075	0.00292
930.319	0.00289
936.562	0.00287
942.806	0.00284
949.05	0.00282
955.294	0.0028
961.538	0.00278
967.781	0.00276
974.025	0.00274
980.269	0.00272
986.513	0.0027
992.756	0.00268
999	0.00265
1005.24	0.00264
1011.49	0.00261
1017.73	0.0026
1023.98	0.00258
1030.22	0.00256
1036.46	0.00254
1042.71	0.00252
1048.95	0.0025
1055.19	0.00249
1061.44	0.00246
1067.68	0.00245
1073.92	0.00243
1080.17	0.00242
1086.41	0.0024
1092.66	0.00238
1098.9	0.00237
1105.14	0.00235
1111.39	0.00234
1117.63	0.00232
1123.88	0.0023
1130.12	0.00229
1136.36	0.00227
1142.61	0.00226
1148.85	0.00224
1155.09	0.00223
1161.34	0.00221
1167.58	0.0022
1173.83	0.00218
1180.07	0.00217
1186.31	0.00216
1192.56	0.00214
1198.8	0.00213
1205.04	0.00211
1211.29	0.0021
1217.53	0.00209
1223.78	0.00207
1230.02	0.00206
1236.26	0.00205
1242.51	0.00204
1248.75	0.00202
1254.99	0.00201
1261.24	0.002
1267.48	0.00199
1273.72	0.00198
1279.97	0.00196
1286.21	0.00195
1292.46	0.00194
1298.7	0.00193
1304.94	0.00192
1311.19	0.00191
1317.43	0.0019
1323.67	0.00189
1329.92	0.00187
1336.16	0.00187
1342.41	0.00185
1348.65	0.00184
1354.89	0.00183
1361.14	0.00182
1367.38	0.00181
1373.62	0.0018
1379.87	0.00179
1386.11	0.00178
1392.36	0.00177
1398.6	0.00176
1404.84	0.00175
1411.09	0.00174
1417.33	0.00173
1423.58	0.00172
1429.82	0.00171
1436.06	0.00171
1442.31	0.0017
1448.55	0.00169
1454.79	0.00168
1461.04	0.00167
1467.28	0.00166
1473.53	0.00165
1479.77	0.00164
1486.01	0.00164
1492.26	0.00163
1498.5	0.00162
1504.74	0.00161
1510.99	0.0016
1517.23	0.0016
1523.47	0.00158
1529.72	0.00158
1535.96	0.00157
1542.21	0.00156
1548.45	0.00156
1554.69	0.00155
1560.94	0.00154
1567.18	0.00153
1573.42	0.00153
1579.67	0.00152
1585.91	0.00151
1592.16	0.0015
1598.4	0.0015
1604.64	0.00149
1610.89	0.00148
1617.13	0.00148
1623.38	0.00147
1629.62	0.00146
1635.86	0.00146
1642.11	0.00145
1648.35	0.00144
1654.59	0.00144
1660.84	0.00143
1667.08	0.00142
1673.33	0.00142
1679.57	0.00141
1685.81	0.0014
1692.06	0.0014
1698.3	0.00139
1704.54	0.00139
1710.79	0.00138
1717.03	0.00137
1723.28	0.00137
1729.52	0.00136
1735.76	0.00136
1742.01	0.00135
1748.25	0.00134
1754.49	0.00134
1760.74	0.00133
1766.98	0.00133
1773.22	0.00132
1779.47	0.00132
1785.71	0.00131
1791.96	0.0013
1798.2	0.0013
1804.44	0.0013
1810.69	0.00129
1816.93	0.00129
1823.17	0.00128
1829.42	0.00128
1835.66	0.00127
1841.91	0.00126
1848.15	0.00126
1854.39	0.00125
1860.64	0.00125
1866.88	0.00125
1873.12	0.00124
1879.37	0.00124
1885.61	0.00123
1891.86	0.00123
1898.1	0.00122
1904.34	0.00122
1910.59	0.00121
1916.83	0.00121
1923.08	0.0012
1929.32	0.0012
1935.56	0.00119
1941.81	0.00119
1948.05	0.00119
1954.29	0.00118
1960.54	0.00118
1966.78	0.00117
1973.03	0.00117
1979.27	0.00117
1985.51	0.00116
1991.76	0.00116
1998	0.00115
2004.24	0.00115
2010.49	0.00115
2016.73	0.00114
2022.97	0.00114
2029.22	0.00113
2035.46	0.00113
2041.71	0.00113
2047.95	0.00112
2054.19	0.00112
2060.44	0.00112
2066.68	0.00111
2072.93	0.00111
2079.17	0.0011
2085.41	0.0011
2091.66	0.0011
2097.9	0.00109
2104.14	0.00109
2110.39	0.00109
2116.63	0.00108
2122.88	0.00108
2129.12	0.00108
2135.36	0.00107
2141.61	0.00107
2147.85	0.00107
2154.09	0.00107
2160.34	0.00106
2166.58	0.00106
2172.82	0.00106
2179.07	0.00105
2185.31	0.00105
2191.56	0.00104
2197.8	0.00104
2204.04	0.00104
2210.29	0.00104
2216.53	0.00104
2222.78	0.00103
2229.02	0.00103
2235.26	0.00103
2241.51	0.00102
2247.75	0.00102
2253.99	0.00102
2260.24	0.00101
2266.48	0.00101
2272.72	0.00101
2278.97	0.00101
2285.21	0.001
2291.46	0.001
2297.7	0.000996996
2303.94	0.000997669
2310.19	0.00099223
2316.43	0.000992236
2322.68	0.000987908
2328.92	0.000986544
2335.16	0.000983973
2341.41	0.000980884
2347.65	0.000979842
2353.89	0.000976001
2360.14	0.000974873
2366.38	0.00097213
2372.62	0.000969411
2378.87	0.000968388
2385.11	0.0009646
2391.36	0.000963775
2397.6	0.000960904
2403.84	0.000958554
2410.09	0.000957426
2416.33	0.000953906
2422.57	0.000953147
2428.82	0.000950301
2435.06	0.000948302
2441.31	0.000946922
2447.55	0.000943931
2453.79	0.00094293
2460.04	0.00094036
2466.28	0.000938581
2472.53	0.000936917
2478.77	0.000934624
2485.01	0.000933116
2491.26	0.000931095
2497.5	0.000929318
2503.74	0.000927472
2509.99	0.0009259
2516.23	0.00092374
2522.47	0.000922485
2528.72	0.000920467
2534.96	0.000918637
2541.21	0.000917667
2547.45	0.000914863
2553.69	0.000914469
2559.94	0.000912026
2566.18	0.000910435
2572.43	0.000909848
2578.67	0.000906555
2584.91	0.000906956
2591.16	0.000904038
2597.4	0.000902841
2603.64	0.000902383
2609.89	0.000898941
2616.13	0.000899699
2622.38	0.000896896
2628.62	0.000895283
2634.86	0.000896078
2641.11	0.000890946
2647.35	0.000894026
2653.59	0.000888911
2659.84	0.000889621
2666.08	0.000888747
2672.32	0.000884827
2678.57	0.000887583
2684.81	0.000882422
2691.06	0.000883706
2697.3	0.000882392
2703.54	0.000878909
2709.79	0.00088175
2716.03	0.000876343
2722.28	0.000878294
2728.52	0.000876457
2734.76	0.00087352
2741.01	0.000876307
2747.25	0.000870786
2753.49	0.000873319
2759.74	0.000870947
2765.98	0.000868679
2772.22	0.000871187
2778.47	0.000865823
2784.71	0.000868696
2790.96	0.000865907
2797.2	0.000864381
2803.44	0.000866314
2809.69	0.000861578
2815.93	0.000864263
2822.18	0.000861459
2828.42	0.000860581
2834.66	0.000861593
2840.91	0.000858269
2847.15	0.000859711
2853.39	0.000857885
2859.64	0.00085713
2865.88	0.000856902
2872.12	0.000856315
2878.37	0.000854372
2884.61	0.000855893
2890.86	0.000853594
2897.1	0.000852022
2903.34	0.000856855
2909.59	0.000846185
2915.83	0.000857985
2922.07	0.000848234
2928.32	0.000845878
2934.56	0.000866757
2940.81	0.000818936
2947.05	0.000894613
2953.29	0.000792869
2959.54	0.000909684
2965.78	0.000789423
2972.03	0.000895966
2978.27	0.000814093
2984.51	0.000861814
2990.76	0.000847301
2997	0.000833467
3003.24	0.000863005
3009.49	0.000829444
3015.73	0.000854627
3021.97	0.000843296
3028.22	0.000838714
3034.46	0.000854107
3040.71	0.000833969
3046.95	0.000850738
3053.19	0.000841522
3059.44	0.000840909
3065.68	0.00084869
3071.93	0.000837283
3078.17	0.000847304
3084.41	0.000841261
3090.66	0.000842023
3096.9	0.000844886
3103.14	0.000840548
3109.39	0.00084391
3115.63	0.000842404
3121.88	0
